# Supplementary material for: Diversity, Distribution, Systematics and Conservation Status of Podocarpaceae
Source: Plants (Basel). 2023 Mar 3;12(5):1171. doi: 10.3390/plants12051171 (PMC10005643; doi:10.3390/plants12051171)
Supplement: Supplementary file 1 [file plants-12-01171-s001.zip]

Archive with 14 entries (14 files):
- Supplementary data/Podocarpaceae_partitions.txt
- Supplementary data/Podocarps TWCA code.xlsx
- Supplementary data/Podocarpus_genbank_accessions.csv
- Supplementary data/Poodcarpaceae phylogeny
- Supplementary data/RAxML_bipartitions.tre
- Supplementary data/rbcL2 - matK2 - PhyP2_SA_new 1.log
- Supplementary data/rbcL2 - matK2 - PhyP2_SA_new 2.log
- Supplementary data/supermatrix_15_matK.fasta
- Supplementary data/supermatrix_16_rbcL.fasta
- Supplementary data/supermatrix_21_trnL_trnF.fasta
- Supplementary data/supermatrix_22_NEEDLY.fasta
- Supplementary data/supermatrix_27_ITS.fasta
- Supplementary data/supermatrix_30_PHYP.fasta
- Supplementary File.pdf
