# Supplementary material for: Diversity, Distribution, Systematics and Conservation Status of Podocarpaceae
Source: Plants (Basel). 2023 Mar 3;12(5):1171. doi: 10.3390/plants12051171 (PMC10005643; doi:10.3390/plants12051171)
Supplement: Supplementary file 1 [file plants-12-01171-s001.zip › Supplementary data/Podocarpaceae_partitions.txt]

DNA, gene1 = 1-2495
DNA, gene2 = 2496-3967
DNA, gene3 = 3968-5505
DNA, gene4 = 5506-6492
DNA, gene5 = 6493-8886
DNA, gene6 = 8887-12971
