# Supplementary material for: Diversity, Distribution, Systematics and Conservation Status of Podocarpaceae
Source: Plants (Basel). 2023 Mar 3;12(5):1171. doi: 10.3390/plants12051171 (PMC10005643; doi:10.3390/plants12051171)
Supplement: Supplementary file 1 [file plants-12-01171-s001.zip › Supplementary data/Podocarpus_genbank_accessions.csv]

Taxa	Gene Region 1	Gene Region 2	Gene Region 3	Gene Region 4	Gene Region 5	Gene Region 6	Gene Region 7	Gene Region 8	Gene Region 9	Gene Region 10	Gene Region 11	Gene Region 12	Gene Region 13	Gene Region 14	Gene Region 15	Gene Region 16	Gene Region 17	Gene Region 18	Gene Region 19	Gene Region 20	Gene Region 21	Gene Region 22	Gene Region 23	Gene Region 24	Gene Region 25	Gene Region 26	Gene Region 27	Gene Region 28	Gene Region 29	Gene Region 30	Gene Region 31	Gene Region 32	Gene Region 33	Gene Region 34	Gene Region 35	Gene Region 36	Gene Region 37	Gene Region 38	Gene Region 39	Gene Region 40	Gene Region 41
Acmopyle pancheri	KU699301.1	KU699297.1	-	_R_KM517203.1	-	JF725987.1	-	-	-	-	EU161509.1	-	AF342758.1	KU699300.1	KM517219.1	AF249590.1	-	EU161419.1	-	EU161499.1	_R_AY083097.1	-	_R_KM459982.1	-	-	-	AY083057.1	KF377929.1	-	JX560001.1	-	EU161331.1	JF725800.1	EU161368.1	KM459860.1	-	KM459913.1	-	-	-	KF377879.1
Acmopyle sahniana	-	-	-	-	-	-	-	-	-	-	-	-	-	-	KF713544.1	AF249591.1	-	-	-	-	_R_AY083098.1	JF969468.1	-	-	-	-	AY083058.1	-	-	JX560002.1	-	-	-	-	-	-	-	-	-	-	-
Afrocarpus dawei	-	-	-	-	-	-	-	-	-	JF969614.1	-	-	-	-	KF713545.1	JF969623.1	-	-	-	-	-	JF969485.1	-	-	-	-	KF713825.1	-	-	-	-	-	-	-	-	-	-	-	-	-	-
Afrocarpus falcatus	-	-	-	-	-	-	-	-	-	JF969615.1	EU161511.1	-	U87302.1	-	KF713548.1	KU748274.1	-	EU161422.1	-	AY188254.1	AY678115.1	JF969488.1	-	-	-	-	AY845216.1	-	-	JX560003.1	-	EU161312.1	-	EU161371.1	-	-	-	-	-	-	-
Afrocarpus gaussenii	-	-	-	-	-	-	-	-	-	-	-	-	-	-	-	-	-	-	-	-	_R_AY083101.1	-	-	-	-	-	AY083061.1	-	-	-	-	-	-	-	-	-	-	-	-	-	-
Afrocarpus gracilior	-	-	AJ344297.1	-	-	AJ347881.1	KF377875.1	-	-	JX856489.1	-	-	AF342757.1	-	KF713549.1	JX856741.1	-	-	AJ621932.1	-	_R_AY083102.1	JF969489.1	-	_R_JX856919.1	-	-	KF713830.1	KF377927.1	-	JX560004.1	-	-	-	-	-	-	-	-	JF969616.1	-	-
Afrocarpus mannii	-	-	-	-	-	-	-	-	-	-	-	-	-	-	KF713552.1	JF969626.1	-	-	-	-	_R_JN001404.1	JF969487.1	-	-	-	-	KF713831.1	-	-	JX560005.1	-	-	-	-	-	-	-	-	JF969613.1	-	-
Afrocarpus usambarensis	-	-	-	-	-	-	-	-	-	-	-	-	-	-	KF713553.1	JF969627.1	-	-	-	-	-	JF969486.1	-	-	-	-	KF713834.1	-	-	JX560006.1	-	-	-	-	-	-	-	-	-	-	-
Dacrycarpus cinctus	-	-	-	-	-	-	-	-	-	-	-	-	-	-	HM593700.1	HM593601.1	-	-	-	-	_R_JN001413.1	-	-	-	-	-	-	-	-	JX560007.1	-	-	-	-	-	-	-	-	-	-	-
Dacrycarpus compactus	KU699026.1	KU699027.1	-	-	-	-	-	-	KJ664388.1	-	-	KJ664369.1	-	KU699025.1	KF713554.1	KF714049.1	-	-	-	-	_R_AY083095.1	JF969483.1	-	-	-	KM609304.1	KF713835.1	-	-	JX560009.1	-	-	-	-	KM609319.1	-	-	-	-	-	-
Dacrycarpus cumingii	-	-	-	-	-	-	-	-	-	-	-	-	-	-	-	AF249596.1	-	-	-	-	-	-	-	-	-	-	-	-	-	-	-	-	-	-	-	-	-	-	-	-	-
Dacrycarpus dacrydioides	-	-	-	-	-	-	-	-	-	-	-	-	U87303.1	-	HM593702.1	JF969628.1	-	-	-	-	_R_JN001414.1	JF969484.1	-	-	-	-	KF713836.1	-	-	-	-	-	-	-	-	-	-	-	-	-	-
Dacrycarpus expansus	-	-	-	-	-	-	-	-	-	-	-	-	-	-	KF713558.1	KF714053.1	-	-	-	-	-	JF969482.1	-	-	-	-	KF713839.1	-	-	-	-	-	-	-	-	-	-	-	-	-	-
Dacrycarpus imbricatus	-	-	-	-	FJ843611.1	JF725988.1	-	-	-	KP093071.1	DQ478784.1	-	D38247.1	-	KT008100.1	AY450869.1	-	EU161430.1	-	DQ478805.1	_R_AY083140.1	JF969479.1	-	GQ435172.1	-	-	KF713843.1	KF377922.1	-	JX560010.1	-	EU161360.1	JF725802.1	EU161383.1	-	-	JN084179.1	-	-	-	KF377865.1
Dacrycarpus kinabaluensis	-	-	-	-	-	-	-	-	-	-	-	-	-	-	KF713566.1	KF714059.1	-	-	-	-	_R_JN001339.1	-	-	-	-	-	KF713847.1	-	-	JX560008.1	-	-	-	-	-	-	-	-	-	-	-
Dacrycarpus vieillardii	-	-	-	-	-	-	-	-	-	-	-	-	-	-	HM593705.1	HM593605.1	-	-	-	-	_R_JN001340.1	JF969481.1	-	-	-	-	-	-	-	-	-	-	-	-	-	-	-	-	-	-	-
Dacrydium araucarioides	-	-	-	-	-	-	-	-	-	-	-	-	-	-	HM593690.1	AF249632.1	-	-	-	-	_R_AY083094.1	JF969471.1	-	-	-	-	AY083054.1	-	-	-	-	-	-	-	-	-	-	-	-	-	-
Dacrydium balansae	KU699535.1	KU699537.1	-	-	-	-	-	-	-	-	-	-	-	KU699536.1	HM593691.1	HM593592.1	-	-	-	-	_R_AY083137.1	JF969475.1	-	-	-	-	KF713851.1	-	-	JX560011.1	-	-	-	-	-	-	-	-	-	-	-
Dacrydium beccarii	-	-	-	-	-	-	-	-	-	-	-	-	-	-	KF713575.1	KF714064.1	-	-	-	-	_R_JN001405.1	JF969469.1	-	-	-	-	KF713854.1	-	-	-	-	-	-	-	-	-	-	-	-	-	-
Dacrydium comosum	-	-	-	-	-	-	-	-	-	-	-	-	-	-	KF713576.1	-	-	-	-	-	-	-	-	-	-	-	-	-	-	-	-	-	-	-	-	-	-	-	-	-	-
Dacrydium cupressinum	-	-	-	-	-	-	-	-	-	-	-	-	U87304.1	-	AF457112.1	AF249634.1	-	-	-	AY188255.1	_R_AY083136.1	JF969470.1	-	-	-	-	KF713855.1	-	-	-	-	-	-	-	-	AJ286668.1	-	-	-	-	-
Dacrydium elatum	-	-	-	-	FJ843610.1	-	-	-	-	-	DQ478785.1	-	-	-	KF713582.1	JQ062981.1	-	DQ478772.1	-	-	AJ441090.1	-	-	-	-	-	KF713857.1	KF377925.1	-	JX560015.1	-	EU161310.1	-	EU161384.1	-	-	JN084172.1	-	-	-	KF377867.1
Dacrydium gibbsiae	-	-	-	-	-	-	-	-	-	-	-	-	-	-	-	JF969637.1	-	-	-	-	-	-	-	-	-	-	-	-	-	-	-	-	-	-	-	-	-	-	-	-	-
Dacrydium gracile	-	-	-	-	-	-	-	-	-	-	-	-	-	-	KF713583.1	-	-	-	-	-	-	-	-	-	-	-	-	-	-	-	-	-	-	-	-	-	-	-	-	-	-
Dacrydium guillauminii	-	-	-	-	-	-	-	-	-	-	-	-	-	-	HM593694.1	JF969638.1	-	-	-	-	_R_JN001407.1	JF969474.1	-	-	-	-	KF713859.1	-	-	JX560012.1	-	-	-	-	-	-	-	-	-	-	-
Dacrydium lycopodioides	-	-	-	-	-	-	-	-	-	-	-	-	-	-	HM593695.1	HM593596.1	-	-	-	-	_R_JN001408.1	-	-	-	-	-	KF713861.1	-	-	-	-	-	-	-	-	-	-	-	-	-	-
Dacrydium magnum	-	-	-	-	-	-	-	-	-	-	-	-	-	-	HM593696.1	HM593597.1	-	-	-	-	_R_JN001409.1	-	-	-	-	-	-	-	-	-	-	-	-	-	-	-	-	-	-	-	-
Dacrydium nausoriense	-	-	-	-	-	-	-	-	-	-	-	-	-	-	HM593697.1	JF969640.1	-	-	-	-	_R_JN001410.1	-	-	-	-	-	-	-	-	JX560013.1	-	-	-	-	-	-	-	-	-	-	-
Dacrydium nidulum	-	-	-	-	-	-	-	-	-	-	-	-	-	-	HM593698.1	HM593599.1	-	-	-	-	_R_JN001411.1	-	-	-	-	-	-	-	-	-	-	-	-	-	-	-	-	-	-	-	-
Dacrydium pectinatum	-	-	-	-	-	-	-	-	-	-	-	-	-	-	-	MH069515.1	-	-	-	-	_R_AY534774.1	-	-	-	-	-	-	-	-	-	-	-	-	-	-	-	-	-	-	-	-
Dacrydium x	-	-	-	-	-	-	-	-	-	-	-	-	-	-	KF713602.1	JF969642.1	-	-	-	-	-	JF969472.1	-	-	-	-	KF713863.1	-	-	-	-	-	-	-	-	-	-	-	-	-	-
Dacrydium xanthandrum	-	-	-	-	-	-	-	-	-	-	-	-	-	-	KF713600.1	HM593600.1	-	-	-	-	_R_JN001412.1	-	-	-	-	-	-	-	-	JX560014.1	-	-	-	-	-	-	-	-	-	-	-
Falcatifolium falciforme	-	-	-	-	-	-	-	-	-	-	-	-	-	-	HM593706.1	JF969643.1	-	-	-	-	_R_JN001417.1	-	-	-	-	-	-	-	-	-	-	-	-	-	-	-	-	-	-	-	-
Falcatifolium gruezoi	-	-	-	-	-	-	-	-	-	-	-	-	-	-	-	-	-	-	-	-	_R_AY083144.1	-	-	-	-	-	AY083060.1	-	-	-	-	-	-	-	-	-	-	-	-	-	-
Falcatifolium papuanum	-	-	-	-	-	-	-	-	-	-	-	-	AF342756.1	-	KF713605.1	JF969644.1	-	-	-	-	-	JF969476.1	-	-	-	-	KF713864.1	-	-	-	-	-	-	-	-	-	-	-	-	-	-
Falcatifolium taxoides	KU700624.1	KU700625.1	-	-	-	-	-	-	-	-	-	-	-	KU700484.1	KF713608.1	AF249637.1	-	-	-	-	_R_AY083099.1	JF969477.1	-	-	-	KM609305.1	KF713866.1	KF377924.1	-	-	-	-	-	-	KM609320.1	-	-	-	-	-	KF377869.1
Halocarpus bidwillii	KU700394.1	KU700392.1	-	-	-	-	-	-	-	-	-	-	AF342754.1	KU700393.1	KF713609.1	KF714075.1	-	-	-	-	_R_AY083084.1	JF969555.1	-	-	JX560016.1	-	AY083044.1	KF377942.1	-	-	-	-	-	-	-	-	-	-	-	-	KF377883.1
Halocarpus biformis	-	-	-	-	-	-	-	-	-	-	-	-	AF342762.1	-	HM593708.1	HM593607.1	-	-	-	-	_R_AY083085.1	-	-	-	-	-	AY083045.1	-	-	-	-	-	-	-	-	-	-	-	-	-	-
Halocarpus kirkii	-	-	JN627259.1	JN627250.1	-	JN627263.1	-	JN627264.1	-	-	-	-	-	-	JN627253.1	HM593608.1	-	-	JN627247.1	JN627294.1	_R_AY083130.1	JF969556.1	JN627251.1	-	-	_R_JN627249.1	AY083046.1	-	-	-	JN627285.1	-	JN627255.1	-	KM609321.1	-	-	JN627286.1	-	JN627266.1	-
Lagarostrobos franklinii	KU702143.1	KU702145.1	-	-	-	-	-	-	-	-	EU161535.1	-	U87298.1	KU702146.1	HM593710.1	AF249641.1	LC339829.1	EU161433.1	-	_R_DQ092743.1	_R_AY083132.1	JF969464.1	-	-	AJ286633.1	-	DQ272226.1	KF377937.1	-	JX560017.1	-	EU161335.1	-	EU161392.1	-	AJ286634.1	-	-	-	-	KF377881.1
Lepidothamnus fonkii	-	-	-	-	-	-	-	-	-	-	-	-	-	-	HM593711.1	AF249642.1	-	-	-	-	_R_AY083119.1	-	-	-	-	-	AY083035.1	KF377933.1	-	JX560018.1	-	-	-	-	-	-	-	-	-	-	KF377872.1
Lepidothamnus intermedius	-	-	-	-	-	-	-	-	-	-	-	-	-	-	KF713613.1	KF714079.1	LC339831.1	-	-	AY188256.1	_R_KF591311.1	-	-	-	-	-	KF713870.1	-	-	-	-	-	-	-	-	-	-	-	-	-	-
Lepidothamnus laxifolius	-	-	-	-	-	-	-	-	-	-	EU161536.1	-	AF342755.1	-	AF457114.1	AF249643.1	-	EU161434.1	-	-	_R_AY083076.1	JF969557.1	-	-	-	-	AY083036.1	-	-	JX560019.1	-	EU161336.1	-	EU161393.1	-	-	-	-	-	-	-
Manoao colensoi	KU698451.1	KU698450.1	-	-	-	-	-	-	KJ664370.1	-	-	KJ664456.1	AF342753.1	KU698452.1	HM593712.1	AF249644.1	-	-	-	-	_R_KF591286.1	JF969554.1	-	-	-	-	KF713871.1	KF377941.1	-	JX560020.1	-	-	-	-	-	-	-	-	-	-	KF377868.1
Microcachrys tetragona	KU699993.1	KU699992.1	-	-	-	-	-	-	-	JF969568.1	EU161542.1	-	U87299.1	KU699990.1	HM593713.1	AF249645.1	-	EU161439.1	-	EU161498.1	_R_AY083090.1	JF969467.1	-	-	-	-	KF713873.1	KF377935.1	-	JX560021.1	-	EU161329.1	-	EU161398.1	-	-	-	-	-	-	KF377880.1
Microstrobos niphophilus	-	-	-	-	-	-	-	-	-	-	-	-	AF342760.1	-	-	AF249647.1	-	-	-	-	-	-	-	-	-	-	-	-	-	-	-	-	-	-	-	-	-	-	-	-	-
Nageia cf.	-	-	-	-	-	-	-	-	-	-	-	-	-	-	KF713619.1	KF714084.1	-	-	-	-	-	-	-	-	-	-	-	-	-	-	-	-	-	-	-	-	-	-	-	-	-
Nageia fleuryi	-	-	-	-	-	-	-	-	-	JF829694.1	-	-	-	-	KP093401.1	KF714085.1	-	-	-	-	_R_AY013734.1	JF969491.1	-	KP095780.1	-	-	KF713874.1	-	-	-	-	-	-	-	-	-	KY021419.1	-	-	-	KF377864.1
Nageia formosensis	-	-	-	-	FJ843609.1	-	-	-	-	-	-	-	-	-	HM593715.1	HM593613.1	-	-	-	-	-	JF969492.1	-	-	-	-	KF713875.1	KF377923.1	-	JX560023.1	-	-	-	-	-	-	-	-	-	-	-
Nageia motleyi	-	-	-	-	-	-	-	-	-	-	-	-	-	-	KF713623.1	KF714087.1	-	-	-	-	-	-	-	-	-	-	KF713876.1	-	-	-	-	-	-	-	-	-	-	-	-	-	-
Nageia nagi	KU701303.1	KU701304.1	AB644458.1	AB644442.1	-	AB644463.1	-	AB644465.1	-	AB023989.1	DQ478786.1	KJ664355.1	D16447.1	KU701302.1	AB644449.1	AB644468.1	-	DQ478773.1	AB644446.1	AB644487.1	_R_AY013733.1	JF969493.1	AB644443.1	KJ687395.1	JX560024.1	_R_AB644441.1	KF713878.1	-	-	-	AB644483.1	EU161315.1	JF725803.1	EU161400.1	-	-	GQ463565.1	AB644484.1	JF969618.1	AB644466.1	-
Nageia nankoensis	-	-	-	-	-	-	-	-	-	-	-	-	-	-	HM593716.1	HM593615.1	-	-	-	-	_R_JN001343.1	-	-	-	-	-	-	-	-	-	-	-	-	-	-	-	-	-	-	-	-
Nageia wallichiana	-	-	-	-	-	-	-	-	-	JF969619.1	-	-	-	-	KF713629.1	JN039272.1	-	-	-	-	_R_AY013735.1	JF969490.1	-	KR855711.1	-	-	KF713879.1	-	-	JX560025.1	-	-	-	-	-	-	JN084174.1	-	-	-	-
Parasitaxus usta	KU699723.1	KU699720.1	-	-	-	-	-	-	-	-	-	-	AF342765.1	KU699722.1	KF713630.1	MH091022.1	-	-	-	-	_R_AY083131.1	-	-	-	-	-	AY083047.1	KF377912.1	-	JX560026.1	-	-	-	-	-	-	-	-	-	-	KF377874.1
Pherosphaera fitzgeraldii	KU698260.1	KU698261.1	-	-	-	-	-	-	-	-	EU161543.1	-	U87297.1	KU698262.1	KF713631.1	AF249646.1	LC339832.1	EU161440.1	-	AY188257.1	_R_AY083091.1	JF969466.1	-	-	-	-	KF713882.1	KF377931.1	-	JX560022.1	-	EU161330.1	-	EU161399.1	-	-	-	-	-	-	KF377873.1
Pherosphaera hookeriana	-	-	-	-	-	-	-	-	-	-	-	-	-	-	HM593720.1	HM593618.1	-	-	-	-	_R_JN001421.1	-	-	-	-	-	-	-	-	-	-	-	-	-	-	-	-	-	-	-	-
Phyllocladus alpinus	-	-	-	-	-	AF528905.2	-	AF528933.2	-	AY442158.1	-	-	-	-	AY442146.1	AF249650.1	-	-	AY664827.1	-	_R_KF591291.1	JF969558.1	-	-	-	KM609308.1	-	-	-	-	-	-	-	-	KM609322.1	-	-	-	-	AF528879.1	-
Phyllocladus aspleniifolius	-	-	-	-	-	-	-	-	-	AY442166.1	DQ629439.1	-	DQ629434.1	-	KF713633.1	KF714096.1	LC339830.1	-	DQ646110.1	AY188258.1	_R_FJ860949.1	JF969559.1	-	-	JX560027.1	-	AY083033.1	-	_R_FJ860953.1	-	-	-	-	DQ646219.1	-	-	-	-	-	-	-
Phyllocladus hypophyllus	KU699672.1	KU699669.1	-	-	-	-	-	-	-	AY442157.1	-	-	U87300.1	KU699671.1	KF713634.1	KF714097.1	-	-	-	-	_R_AY083116.1	-	-	-	-	-	AY083032.1	-	-	JX560028.1	-	-	JF725807.1	-	-	-	-	-	-	-	-
Phyllocladus toatoa	-	-	-	-	-	-	-	-	-	AY442163.1	-	-	-	-	AY442149.1	AY442153.1	-	-	-	-	-	-	-	-	-	-	-	-	-	-	-	-	-	-	-	-	-	-	-	-	-
Phyllocladus trichomanoides	-	-	AJ344293.1	-	-	AJ347877.1	-	-	-	AY442165.1	AB029362.1	-	D38244.1	-	AF456376.1	KF714099.1	-	AF020573.1	AJ621931.1	-	_R_AY083118.1	JF969560.1	-	-	-	-	AY083034.1	KF377943.1	_R_FJ860954.1	-	-	EU161339.1	-	-	-	AJ286650.1	-	-	-	-	KF377878.1
Podocarpus acutifolius	-	-	-	-	-	-	-	-	-	-	-	-	-	-	KF713642.1	AF249599.1	-	-	-	-	_R_JN001347.1	JF969531.1	-	-	JX560029.1	-	KF713884.1	-	-	-	-	-	-	-	-	-	-	-	JF969571.1	-	-
Podocarpus aff.	-	-	-	-	-	-	-	-	-	-	-	-	-	-	-	AF249627.1	-	-	-	-	-	-	-	-	-	-	-	-	-	-	-	-	-	-	-	-	-	-	-	-	-
Podocarpus affinis	-	-	-	-	-	-	-	-	-	-	-	-	-	-	HM593726.1	KF714102.1	-	-	-	-	_R_JN001424.1	JF969521.1	-	-	-	-	KF713887.1	-	-	-	-	-	-	-	-	-	-	-	-	-	-
Podocarpus angustifolius	-	-	-	-	-	-	-	-	-	-	-	-	-	-	HM593727.1	JF969666.1	-	-	-	-	_R_JN001425.1	JF969497.1	-	-	-	-	KF713890.1	-	-	-	-	-	-	-	-	-	-	-	JF969570.1	-	-
Podocarpus annamiensis	-	-	-	-	-	-	-	-	-	JF969590.1	-	-	-	-	HM593728.1	JF969662.1	-	-	-	-	AY678109.1	JF969518.1	-	-	-	-	KF713891.1	-	-	-	-	-	-	-	-	-	-	-	-	-	-
Podocarpus archboldii	-	-	-	-	-	-	-	-	-	JF969607.1	-	-	GU476464.1	-	KF713652.1	JF969667.1	-	-	-	-	-	JF969527.1	-	-	-	-	KF713892.1	-	-	JX560031.1	-	-	-	-	-	-	-	-	-	-	-
Podocarpus aristulatus	-	-	-	-	-	-	-	-	-	-	-	-	-	-	HM593729.1	HM593626.1	-	-	-	-	_R_JN001427.1	-	-	-	-	-	-	-	-	JX560032.1	-	-	-	-	-	-	-	-	-	-	-
Podocarpus atjehensis	-	-	-	-	-	-	-	-	-	-	-	-	-	-	KF713654.1	-	-	-	-	-	-	-	-	-	-	-	KF713894.1	-	-	-	-	-	-	-	-	-	-	-	-	-	-
Podocarpus barretoi	-	-	-	-	-	-	-	-	-	-	-	-	-	-	-	JF969669.1	-	-	-	-	-	-	-	-	-	-	-	-	-	-	-	-	-	-	-	-	-	-	-	-	-
Podocarpus beecherae	-	-	-	-	-	-	-	-	-	-	-	-	-	-	KF713655.1	KF714108.1	-	-	-	-	_R_JN001352.1	-	-	-	-	-	KF713895.1	-	-	-	-	-	-	-	-	-	-	-	-	-	-
Podocarpus bracteatus	-	-	-	-	-	-	-	-	-	-	-	-	-	-	KF713656.1	JF969671.1	-	-	-	-	-	JF969522.1	-	-	-	-	KF713896.1	-	-	JX560033.1	-	-	-	-	-	-	-	-	-	-	-
Podocarpus brasiliensis	-	-	-	-	-	-	-	-	-	-	-	-	-	-	KF713657.1	JF969672.1	-	-	-	-	-	-	-	-	-	-	KF713897.1	-	-	-	-	-	-	-	-	-	-	-	-	-	-
Podocarpus brassii	-	-	-	-	-	-	-	-	-	-	-	-	-	-	KF713659.1	HM593628.1	-	-	-	-	_R_JN001353.1	JF969526.1	-	-	-	-	KF713898.1	-	-	JX560034.1	-	-	-	-	-	-	-	-	JF969606.1	-	-
Podocarpus brevifolius	-	-	-	-	-	-	-	-	-	-	-	-	-	-	HM593732.1	HM593629.1	-	-	-	-	_R_JN001354.1	-	-	-	-	-	-	-	-	-	-	-	-	-	-	-	JN084182.1	-	-	-	-
Podocarpus capuronii	-	-	-	-	-	-	-	-	-	-	-	-	-	-	KF713662.1	JF969677.1	-	-	-	-	-	-	-	-	-	-	-	-	-	-	-	-	-	-	-	-	-	-	-	-	-
Podocarpus celatus	-	-	-	-	-	-	-	-	-	JF969582.1	-	-	-	-	KF713663.1	KF714112.1	-	-	-	-	-	JF969549.1	-	-	-	-	KF713900.1	-	-	-	-	-	-	-	-	-	-	-	-	-	-
Podocarpus cf.	-	-	-	-	-	-	-	-	-	-	-	-	-	-	KF713665.1	JF969724.1	-	-	-	-	_R_AY083152.1	-	-	-	-	-	AY083068.1	-	-	-	-	-	-	-	-	-	-	-	-	-	-
Podocarpus chingianus	-	-	-	-	-	-	-	-	-	JF969592.1	-	-	-	-	HM593736.1	HM593633.1	-	-	-	-	_R_JN001433.1	JF969520.1	-	-	-	-	KF713902.1	-	-	JX560035.1	-	-	-	-	-	-	-	-	-	-	-
Podocarpus coriaceus	KU700856.1	KU700855.1	-	-	-	-	-	-	KJ664352.1	JF969584.1	-	KJ664385.1	-	KU700858.1	HM593737.1	HM593634.1	-	-	-	-	_R_JN001434.1	JF969551.1	-	_R_KJ426887.1	-	-	KF713903.1	-	-	JX560036.1	-	-	-	-	-	-	-	-	-	-	-
Podocarpus costalis	-	-	-	-	-	-	-	-	-	JF969594.1	AB029369.1	-	D38473.1	-	KF713672.1	KF714117.1	-	-	-	-	AY678114.1	JF969515.1	-	-	-	-	KF713905.1	-	-	JX560037.1	-	-	-	-	-	-	-	-	-	-	-
Podocarpus costaricensis	-	-	-	-	-	-	-	-	-	-	-	-	-	-	HM593739.1	HM593636.1	-	-	-	-	_R_JN001436.1	-	-	-	-	-	-	-	-	-	-	-	-	-	-	-	-	-	-	-	-
Podocarpus crassigemmis	-	-	-	-	-	-	-	-	-	-	-	-	-	-	KF713673.1	JF969678.1	-	-	-	-	-	-	-	-	-	-	KF713907.1	-	-	-	-	-	-	-	-	-	-	-	-	-	-
Podocarpus cunninghamii	-	-	-	-	-	-	-	-	-	DQ499127.1	-	-	GU476465.1	-	KF713674.1	JF969680.1	-	-	-	-	_R_JN001437.1	JF969530.1	-	-	-	-	KF713909.1	-	-	JX560038.1	-	-	-	-	-	-	-	-	JF969573.1	-	-
Podocarpus decipiens	-	-	-	-	-	-	-	-	-	-	-	-	-	-	KF713676.1	JF969682.1	-	-	-	-	-	JF969523.1	-	-	-	-	KF713910.1	-	-	-	-	-	-	-	-	-	-	-	-	-	-
Podocarpus decumbens	-	-	-	-	-	-	-	-	-	-	-	-	-	-	KF713678.1	JF969681.1	-	-	-	-	-	-	-	-	-	-	KF713911.1	-	-	-	-	-	-	-	-	-	-	-	-	-	-
Podocarpus deflexus	-	-	-	-	-	-	-	-	-	-	-	-	-	-	KF713679.1	JF969683.1	-	-	-	-	-	-	-	-	-	-	-	-	-	-	-	-	-	-	-	-	-	-	-	-	-
Podocarpus degeneri	-	-	-	-	-	-	-	-	-	-	-	-	-	-	KF713680.1	KF714119.1	-	-	-	-	-	-	-	-	-	-	KF713912.1	-	-	-	-	-	-	-	-	-	-	-	-	-	-
Podocarpus dispermus	-	-	-	-	-	-	-	-	-	JF969597.1	-	-	-	-	KF713682.1	KF714120.1	-	-	-	-	_R_JN001362.1	JF969499.1	-	-	-	-	KF713913.1	-	-	JX560039.1	-	-	-	-	-	-	-	-	-	-	-
Podocarpus drouynianus	-	-	-	-	-	-	-	-	-	JF969602.1	-	-	-	-	HM593742.1	JF969687.1	-	-	-	-	_R_JN001439.1	-	-	-	-	-	KF713914.1	-	-	JX560040.1	-	-	-	-	-	-	-	-	-	-	-
Podocarpus ekmanii	-	-	-	-	-	-	-	-	-	-	-	-	-	-	HM593743.1	HM593640.1	-	-	-	-	_R_JN001440.1	-	-	-	-	-	KR052316.1	-	-	-	-	-	-	-	-	-	-	-	-	-	-
Podocarpus elatus	-	-	-	-	-	-	-	-	-	-	-	-	AF051796.1	-	AF457113.1	KF714122.1	-	-	-	-	_R_JN001442.1	-	-	-	-	-	KF713915.1	-	-	-	FJ935798.1	-	-	-	-	-	-	-	-	-	-
Podocarpus elongatus	-	-	-	-	-	-	-	-	-	JF969598.1	-	-	-	-	KF713690.1	KF714124.1	-	-	-	-	_R_JN001443.1	JF969540.1	-	-	JX560041.1	-	KF713917.1	-	-	-	-	-	-	-	-	-	-	-	-	-	-
Podocarpus fasciculus	-	-	-	-	-	-	-	-	-	JF969589.1	-	-	-	-	HM593747.1	HM593644.1	-	-	-	-	_R_JN001444.1	JF969513.1	-	-	-	-	KF713918.1	-	-	JX560042.1	-	-	-	-	-	-	-	-	-	-	-
Podocarpus forrestii	-	-	-	-	-	-	-	-	-	-	-	-	-	-	KF713694.1	HM593645.1	-	-	-	-	_R_AY013737.1	JF969519.1	-	-	-	-	KF713919.1	-	-	-	-	-	-	-	-	-	-	-	-	-	-
Podocarpus gibbsiae	-	-	-	-	-	-	-	-	-	-	-	-	-	-	KF713695.1	JF969692.1	-	-	-	-	-	-	-	-	-	-	KF713920.1	-	-	-	-	-	-	-	-	-	-	-	-	-	-
Podocarpus glaucus	-	-	-	-	-	-	-	-	-	-	-	-	-	-	-	JF969693.1	-	-	-	-	-	-	-	-	-	-	-	-	-	-	-	-	-	-	-	-	-	-	-	-	-
Podocarpus glomeratus	-	-	-	-	-	-	-	-	-	KR052297.1	-	-	-	-	-	MH069516.1	-	-	-	-	-	-	-	-	-	-	KF713921.1	-	-	-	-	-	-	-	-	-	-	-	-	-	-
Podocarpus gnidioides	-	-	-	-	-	-	-	-	-	-	-	-	-	-	KF713699.1	AF249607.1	-	-	-	-	_R_JN001370.1	JF969532.1	-	-	-	KM609307.1	KF713922.1	-	-	-	-	-	-	-	-	-	-	-	-	-	-
Podocarpus grayae	-	-	-	-	-	-	-	-	-	-	-	-	-	-	HM593750.1	AF249608.1	-	-	-	-	_R_JN001447.1	-	-	-	-	-	KF713925.1	-	-	-	-	-	-	-	-	-	-	-	-	-	-
Podocarpus guatemalensis	-	-	-	-	-	-	-	-	-	JF969587.1	-	-	-	-	KF713702.1	KF714129.1	-	-	-	-	_R_AY083151.1	JF969552.1	-	-	-	-	KF713926.1	-	-	JX560043.1	-	-	-	-	-	-	-	-	-	-	-
Podocarpus hallii	-	-	-	-	-	-	-	-	-	-	-	-	-	-	KF713706.1	JF969697.1	-	-	-	-	-	JF969529.1	-	-	-	-	KF713930.1	-	-	-	-	-	-	-	-	-	-	-	JF969572.1	-	-
Podocarpus henkelii	-	-	-	-	-	-	-	-	-	JF969600.1	-	-	X63308.1	-	KF713709.1	KF714134.1	-	-	-	AY188249.1	_R_JN001448.1	JF969539.1	-	-	-	-	KF713933.1	-	-	-	-	-	-	-	-	-	-	-	-	-	-
Podocarpus hispaniolensis	-	-	-	-	-	-	-	-	-	-	-	-	-	-	HM593752.1	HM593649.1	-	-	-	-	_R_JN001373.1	-	-	-	-	-	KR052317.1	-	-	-	-	-	-	-	-	-	-	-	-	-	-
Podocarpus ingensis	-	-	-	-	-	-	-	-	-	-	-	-	-	-	-	-	-	-	-	-	-	-	-	-	-	-	KR052309.1	-	-	-	-	-	-	-	-	-	-	-	-	-	-
Podocarpus insularis	-	-	-	-	-	-	-	-	-	-	-	-	-	-	KF713711.1	JF969699.1	-	-	-	-	-	-	-	-	-	-	KF713934.1	-	-	-	-	-	-	-	-	-	-	-	-	-	-
Podocarpus lambertii	-	-	-	-	-	-	-	-	-	KR052296.1	-	-	-	-	HM593753.1	JF969700.1	-	-	-	-	_R_JN001374.1	JF969544.1	-	KF421018.1	-	-	KR052304.1	-	-	-	-	-	-	-	-	-	-	-	-	-	-
Podocarpus latifolius	-	-	-	-	-	-	-	-	-	JF969601.1	-	-	-	-	HM593754.1	AF249612.1	-	-	-	AY188250.1	_R_JN001451.1	JF969538.1	-	-	JX560044.1	-	KF713939.1	-	-	-	-	-	-	-	-	-	-	-	-	-	-
Podocarpus laubenfelsii	-	-	-	-	-	-	-	-	-	-	-	-	-	-	-	MH069517.1	-	-	-	-	-	-	-	-	-	-	-	-	-	-	-	-	-	-	-	-	-	-	-	-	-
Podocarpus lawrencei	-	-	-	-	-	-	-	-	-	-	-	-	-	-	KF713719.1	KF714104.1	-	-	-	-	_R_JN001452.1	JF969535.1	-	-	-	-	KF713888.1	-	-	JX560030.1	-	-	-	-	-	-	-	-	JF969576.1	-	-
Podocarpus ledermannii	-	-	-	-	-	-	-	-	-	JF969605.1	-	-	-	-	KF713720.1	JF969701.1	-	-	-	-	-	JF969511.1	-	-	-	-	KF713943.1	-	-	-	-	-	-	-	-	-	-	-	-	-	-
Podocarpus longifoliolatus	-	-	-	-	-	-	-	-	-	-	-	-	-	-	HM593758.1	HM593654.1	-	-	-	-	_R_AY083105.1	JF969510.1	-	-	-	-	AY083065.1	-	-	JX560045.1	-	-	-	-	-	-	-	-	-	-	-
Podocarpus lophatus	-	-	-	-	-	-	-	-	-	-	-	-	-	-	-	MH069519.1	-	-	-	-	-	-	-	-	-	-	-	-	-	-	-	-	-	-	-	-	-	-	-	-	-
Podocarpus lucienii	-	-	-	-	-	-	-	-	-	-	-	-	-	-	KF713724.1	AF249615.1	-	-	-	-	_R_JN001455.1	JF969503.1	-	-	-	-	KF713948.1	-	-	JX560046.1	-	-	-	-	-	-	-	-	-	-	-
Podocarpus macrophyllus	-	-	-	_R_JQ512231.1	FJ843612.1	AF469711.1	HQ245862.1	AF462407.1	-	JF969595.1	DQ629438.1	-	-	-	KJ616593.1	KJ616600.1	KT030792.1	AF020575.1	AF469661.1	_R_EU107152.1	_R_AY083106.1	JF969516.1	-	GQ463514.1	-	-	JX856589.1	KF377920.1	-	JX560047.1	-	DQ008664.1	JF725804.1	AF209105.1	-	-	JN084173.1	DQ407150.1	-	AF469720.1	-
Podocarpus madagascariensis	-	-	-	-	-	-	-	-	-	-	-	-	-	-	KF713729.1	KF714152.1	-	-	-	-	-	-	-	-	-	-	KF713952.1	-	-	-	-	-	-	-	-	-	-	-	-	-	-
Podocarpus magnifolius	-	-	-	-	-	-	-	-	-	-	-	-	-	-	-	KF714153.1	-	-	-	-	-	-	-	-	-	-	KF713953.1	-	-	-	-	-	-	-	-	-	-	-	-	-	-
Podocarpus matudae	-	-	-	-	-	-	AY957474.1	-	-	JF969588.1	-	-	-	-	HM593762.1	AF479879.1	-	-	-	AY188251.1	_R_HM036098.1	JF969547.1	-	JX556874.1	-	-	KF713955.1	AY957473.1	-	JX560048.1	-	-	-	-	-	-	-	-	-	-	-
Podocarpus micropedunculatus	-	-	-	-	-	-	-	-	-	-	-	-	-	-	-	-	-	-	-	-	-	-	-	-	-	-	KF713956.1	-	-	-	-	-	-	-	-	-	-	-	-	-	-
Podocarpus milanjianus	-	-	-	-	-	-	-	-	-	-	-	-	-	-	KF713734.1	JF969708.1	-	-	AJ235567.2	-	_R_JN001383.1	JF969537.1	-	-	-	-	KF713957.1	-	-	-	-	-	-	-	-	-	-	-	JF969599.1	-	-
Podocarpus nakaii	-	-	-	-	-	-	-	-	-	JF969591.1	-	-	EF673746.1	-	KF713735.1	HM593660.1	-	-	-	FR863573.1	_R_JN001460.1	JF969514.1	-	-	-	-	KF713958.1	-	-	-	-	-	-	-	-	-	-	-	-	-	-
Podocarpus neriifolius	-	-	-	-	-	-	-	-	-	JF829692.1	DQ478787.1	-	-	-	KR674121.1	JF969711.1	-	-	-	-	_R_JN001385.1	JF969506.1	-	-	Y13793.1	-	KF713961.1	-	-	JX560049.1	-	-	-	-	-	AJ286652.1	KR674124.1	-	-	-	-
Podocarpus nivalis	-	-	-	-	-	-	-	-	-	-	-	-	-	-	KF713744.1	HM593653.1	-	-	-	-	_R_JN001454.1	JF969536.1	-	-	-	-	KF713963.1	-	-	-	-	-	-	-	-	-	-	-	JF969574.1	-	-
Podocarpus novae-caledoniae	-	-	-	-	-	-	-	-	-	JF969603.1	-	-	AF342766.1	-	KF713745.1	AF249620.1	-	-	-	-	-	JF969501.1	-	-	JX560050.1	-	KF713965.1	-	-	-	-	-	-	-	-	-	-	-	-	-	-
Podocarpus nubigenus	-	-	-	-	-	-	-	-	-	KR052299.1	-	-	-	-	HM593767.1	HM593663.1	-	-	-	-	_R_JN001386.1	JF969541.1	-	-	-	-	KR052306.1	-	-	-	-	-	-	-	-	-	-	-	-	-	-
Podocarpus oleifolius	-	-	-	-	-	-	-	-	-	JF969583.1	-	-	-	-	HM593768.1	KF714167.1	-	AY159842.1	-	-	_R_JN001388.1	JF969546.1	-	-	-	-	KR052319.1	-	AY159873.1	JX560051.1	-	-	-	-	-	-	GQ429104.1	-	-	-	-
Podocarpus pallidus	-	-	-	-	-	-	-	-	-	-	-	-	-	-	KF713751.1	JF969720.1	-	-	-	-	-	-	-	-	-	-	KF713971.1	-	-	-	-	-	-	-	-	-	-	-	-	-	-
Podocarpus parlatorei	-	-	-	-	-	-	-	-	-	JF969578.1	-	-	-	-	KF713752.1	KF714170.1	-	-	-	-	_R_JQ860351.1	JF969542.1	-	-	-	-	KF713973.1	-	-	-	-	-	-	-	-	-	-	-	-	-	-
Podocarpus philippinensis	-	-	-	-	-	-	-	-	-	-	-	-	-	-	-	JF969718.1	-	-	-	-	-	-	-	-	-	-	KF713974.1	-	-	-	-	-	-	-	-	-	-	-	-	-	-
Podocarpus pilgeri	-	-	-	-	-	-	-	-	-	JF969596.1	-	-	-	-	KF713754.1	JF969719.1	-	-	-	-	-	JF969517.1	-	-	-	-	KF713976.1	-	-	-	-	-	-	-	-	-	KY021420.1	-	-	-	-
Podocarpus polyspermus	-	-	-	-	-	-	-	-	-	-	-	-	-	-	HM593770.1	AF249625.1	-	-	-	-	_R_JN001389.1	-	-	-	-	-	-	-	-	JX560052.1	-	-	-	-	-	-	-	-	-	-	-
Podocarpus polystachyus	-	-	-	-	-	-	-	-	-	-	-	-	-	-	HM593771.1	HM593667.1	-	-	-	-	-	-	-	-	-	-	KF713979.1	-	-	-	-	-	-	-	-	-	-	-	-	-	-
Podocarpus pseudobracteatus	-	-	-	-	-	-	-	-	-	-	-	-	-	-	KF713760.1	JF969722.1	-	-	-	-	-	-	-	-	-	-	KF713980.1	-	-	-	-	-	-	-	-	-	-	-	-	-	-
Podocarpus purdieanus	-	-	-	-	-	-	-	-	-	-	-	-	-	-	HM593772.1	JF969723.1	-	-	-	-	_R_JN001466.1	JF969550.1	-	-	-	-	KR052314.1	-	-	JX560053.1	-	-	-	-	-	-	-	-	-	-	-
Podocarpus ramosii	-	-	-	-	-	-	-	-	-	-	-	-	-	-	HM593773.1	JF969726.1	-	-	-	-	_R_JN001391.1	-	-	-	-	-	KF713982.1	-	-	JX560054.1	-	-	-	-	-	-	-	-	JF969609.1	-	-
Podocarpus rostratus	-	-	-	-	-	-	-	-	-	-	-	-	-	-	-	KF714181.1	-	-	-	-	-	-	-	-	-	-	-	-	-	-	-	-	-	-	-	-	-	-	-	-	-
Podocarpus rubens	KU701751.1	KJ195055.1	-	-	-	-	-	-	KJ664386.1	JF969608.1	-	KJ664367.1	-	KU701752.1	HM593774.1	HM593670.1	-	-	-	-	_R_JN001392.1	JF969524.1	-	-	-	-	KF713985.1	-	-	KJ195167.1	-	-	-	-	-	-	-	-	-	-	-
Podocarpus rumphii	-	-	-	-	-	-	-	-	-	JF969610.1	-	-	-	-	KF713768.1	HM593671.1	-	-	-	-	_R_JN001393.1	-	-	-	-	-	KF713988.1	-	-	JX560056.1	-	-	-	-	-	-	-	-	-	-	-
Podocarpus rusbyi	-	-	-	-	-	-	-	-	-	-	-	-	-	-	-	KF714187.1	-	-	-	-	-	-	-	-	-	-	KF713989.1	-	-	-	-	-	-	-	-	-	-	-	-	-	-
Podocarpus salicifolius	-	-	-	-	-	-	-	-	-	-	-	-	-	-	-	MH069520.1	-	-	-	-	-	-	-	-	-	-	KF713990.1	-	-	-	-	-	-	-	-	-	-	-	-	-	-
Podocarpus salignus	-	-	-	-	-	-	-	-	-	KR052300.1	-	-	-	-	HM593776.1	HM593672.1	-	-	-	AY188252.1	_R_AY083104.1	JF969498.1	-	-	-	-	KF713993.1	-	-	JX560057.1	-	-	-	-	-	-	-	-	JF969569.1	-	-
Podocarpus salomonensis	-	-	-	-	-	-	-	-	-	-	-	-	-	-	KF713774.1	HM593673.1	-	-	-	-	_R_JN001470.1	-	-	-	-	-	-	-	-	JX560058.1	-	-	-	-	-	-	-	-	-	-	-
Podocarpus sellowii	-	-	-	-	-	-	-	-	-	-	-	-	-	-	HM593778.1	HM593674.1	-	-	-	-	_R_JN001471.1	JF969545.1	-	-	-	-	KF713994.1	-	-	-	-	-	-	-	-	-	-	-	JF969586.1	-	-
Podocarpus smithii	-	-	-	-	-	-	-	-	-	-	-	-	-	-	KF713778.1	JF969732.1	-	-	-	-	_R_JN001396.1	-	-	-	-	-	KF713997.1	-	-	-	-	-	-	-	-	-	-	-	-	-	-
Podocarpus spathoides	-	-	-	-	-	-	-	-	-	-	-	-	-	-	HM593733.1	HM593630.1	-	-	-	-	_R_JN001431.1	-	-	-	-	-	-	-	-	JX560059.1	-	-	-	-	-	-	-	-	-	-	-
Podocarpus spinulosus	-	-	-	-	-	-	-	-	-	-	-	-	-	-	HM593780.1	KF714197.1	-	-	-	-	_R_JN001473.1	JF969504.1	-	-	-	-	KF713999.1	-	-	JX560060.1	-	-	-	-	-	-	-	-	-	-	-
Podocarpus sprucei	-	-	-	-	-	-	-	-	-	-	-	-	-	-	KF713782.1	KF714199.1	-	-	-	-	-	JF969543.1	-	-	-	-	KF714001.1	-	-	-	-	-	-	-	-	-	-	-	-	-	-
Podocarpus subtropicalis	-	-	-	-	-	-	-	-	-	-	-	-	-	-	KF713783.1	JF969735.1	-	-	-	-	_R_JN001398.1	JF969508.1	-	-	-	-	KF714002.1	-	-	-	-	-	-	-	-	-	-	-	-	-	-
Podocarpus sylvestris	-	-	-	-	-	-	-	-	-	JF969604.1	-	-	-	-	KF713786.1	KF714203.1	-	-	-	-	-	JF969502.1	-	-	-	-	KF714003.1	-	-	JX560061.1	-	-	-	-	-	-	-	-	-	-	-
Podocarpus tepuiensis	-	-	-	-	-	-	-	-	-	-	-	-	-	-	-	-	-	-	-	-	-	-	-	-	-	-	KF714007.1	-	-	-	-	-	-	-	-	-	-	-	-	-	-
Podocarpus teysmannii	-	-	-	-	-	-	-	-	-	-	-	-	-	-	KF713788.1	MH069518.1	-	-	-	-	-	-	-	-	-	-	-	-	-	-	-	-	-	-	-	-	-	-	-	-	-
Podocarpus thailandensis	-	-	-	-	-	-	-	-	-	-	-	-	-	-	KF713789.1	JF969737.1	-	-	-	-	-	JF969507.1	-	-	-	-	KF714008.1	-	-	-	-	-	-	-	-	-	-	-	-	-	-
Podocarpus totara	-	-	JN627362.1	JN627354.1	-	JN627367.1	-	JN627368.1	-	-	-	-	U87301.1	-	KF713790.1	JF969738.1	-	-	JN627351.1	JN627398.1	_R_KF591292.1	JF969528.1	JN627355.1	-	-	_R_JN627353.1	KF714010.1	-	-	JX560062.1	JN627389.1	-	JN627359.1	-	-	-	-	JN627390.1	JF969575.1	JN627370.1	-
Podocarpus transiens	-	-	-	-	-	-	-	-	-	-	-	-	-	-	-	KF714208.1	-	-	-	-	-	-	-	-	-	-	-	-	-	-	-	-	-	-	-	-	-	-	-	-	-
Podocarpus trinitensis	-	-	-	-	-	-	-	-	-	-	-	-	-	-	KF713793.1	KF714209.1	-	-	-	-	_R_JN001476.1	-	-	-	-	-	KF714012.1	-	-	-	-	-	-	-	-	-	-	-	-	-	-
Podocarpus urbanii	-	-	-	-	-	-	-	-	-	-	-	-	-	-	KF713795.1	KF714210.1	-	-	-	-	_R_JN001401.1	JF969548.1	-	-	-	-	KF714013.1	-	-	-	-	-	-	-	-	-	-	-	JF969581.1	-	-
Prumnopitys andina	KU698839.1	KU698840.1	-	-	-	-	-	-	KJ664411.1	-	-	KJ664368.1	-	KU698842.1	HM593721.1	AF249655.1	-	-	-	-	_R_AY083080.1	JF969566.1	-	-	-	-	AY083040.1	KF377940.1	-	JX560063.1	-	-	-	-	-	-	-	-	-	-	KF377871.1
Prumnopitys exigua	-	-	-	-	-	-	-	-	-	-	-	-	-	-	-	JF969742.1	-	-	-	-	-	-	-	-	-	-	KF714017.1	-	-	-	-	-	-	-	-	-	-	-	-	-	-
Prumnopitys ferruginea	-	-	-	-	-	-	-	-	-	-	-	-	AF342761.1	-	KF713801.1	JF969743.1	-	-	-	-	_R_KF591245.1	JF969561.1	-	-	-	-	AY083043.1	-	-	-	-	-	-	-	-	-	-	-	-	-	-
Prumnopitys ferruginoides	-	-	-	_R_KM517205.1	-	-	-	-	-	-	-	-	-	-	HM593722.1	AF249659.1	-	-	-	-	_R_AY083126.1	JF969562.1	-	-	-	-	KF714019.1	-	-	JX560064.1	-	-	-	-	KM459863.1	-	KM459914.1	-	-	-	-
Prumnopitys harmsiana	-	-	-	-	-	-	-	-	-	-	-	-	AF342763.1	-	-	MH172437.1	-	-	-	-	-	-	-	-	-	-	-	-	-	-	-	-	-	-	-	-	-	-	-	-	-
Prumnopitys ladei	-	-	-	-	-	-	-	-	-	-	EU161551.1	-	AF342764.1	-	KF713804.1	HM593620.1	-	EU161443.1	-	-	_R_AY083125.1	-	-	-	-	-	AY083041.1	-	-	JX560065.1	-	EU161340.1	-	EU161406.1	-	-	-	-	-	-	-
Prumnopitys montana	-	-	-	-	-	-	-	-	-	-	-	-	-	-	KF713805.1	JF969746.1	-	-	-	-	-	JF969565.1	-	-	-	-	-	-	-	-	-	-	-	-	-	-	-	-	-	-	-
Prumnopitys taxifolia	-	-	-	-	-	-	-	-	-	-	-	-	U87295.1	-	HM593724.1	KF714222.1	-	-	-	AY188259.1	_R_AY083123.1	JF969564.1	-	-	-	-	KF714023.1	-	-	-	-	-	-	-	-	-	-	-	-	-	-
Retrophyllum comptonii	-	-	-	-	-	-	KF377870.1	-	-	JF969611.1	-	-	-	-	HM593785.1	AF249660.1	-	-	-	-	_R_AY083110.1	JF969495.1	-	-	-	-	KF714024.1	KF377928.1	-	JX560066.1	-	-	-	-	-	-	-	-	-	-	-
Retrophyllum minus	KU701365.1	KU701362.1	-	-	-	-	-	-	-	-	-	-	-	KU701363.1	KF713811.1	AF249661.1	-	-	-	-	_R_AY083153.1	JF969496.1	-	-	-	-	U90686.1	-	-	JX560067.1	-	-	-	-	-	-	-	-	-	-	-
Retrophyllum rospigliosii	-	-	-	-	-	-	-	-	-	JF969612.1	-	-	-	-	KF713812.1	JF969749.1	-	-	-	-	_R_AY083111.1	JF969494.1	-	-	-	-	KF714026.1	-	AY159877.1	-	-	-	-	-	-	-	-	-	-	-	-
Retrophyllum vitiense	-	-	-	-	-	-	-	-	-	-	-	-	-	-	KF713815.1	HM593683.1	-	-	-	-	_R_JN001479.1	-	-	-	-	-	KF714029.1	-	-	-	-	-	-	-	-	-	-	-	-	-	-
Saxegothaea conspicua	KU700603.1	KU700600.1	-	-	-	AY664851.1	-	AY664839.1	-	-	EU161553.1	-	U87294.1	KU700602.1	AF457116.1	KF714232.1	-	EU161445.1	AY664828.1	EU161488.1	_R_AY083121.1	JF969465.1	-	-	-	-	AY083037.1	KF377934.1	-	JX560068.1	-	EU161314.1	-	EU161408.1	-	AJ286655.1	-	-	-	AY664845.1	KF377876.1
Sundacarpus amarus	KU699792.1	KU699790.1	-	-	-	-	-	-	-	-	-	KJ664389.1	AF342752.1	KU699791.1	KF713798.1	KF714212.1	-	-	-	-	_R_AY083122.1	JF969563.1	-	-	-	KM609309.1	AY083038.1	KF377939.1	-	JX560069.1	-	-	-	-	KM609323.1	-	-	-	-	-	KF377882.1
