# Supplementary material for: Diversity, Distribution, Systematics and Conservation Status of Podocarpaceae
Source: Plants (Basel). 2023 Mar 3;12(5):1171. doi: 10.3390/plants12051171 (PMC10005643; doi:10.3390/plants12051171)
Supplement: Supplementary file 1 [file plants-12-01171-s001.zip › Supplementary data/Poodcarpaceae phylogeny]

((((((((((((((((((((('Podocarpus_macrophyllus_0.0':0.120219,'Podocarpus_subtropicalis_0.0':0.120219):0.053074,'Podocarpus_neglectus_0.0':0.173293):0.078997,'Podocarpus_deflexus_0.0':0.25229):0.193529,'Podocarpus_nakaii_0.0':0.445819):0.169037,(('Podocarpus_fasciculus_0.0':0.116042,'Podocarpus_forrestii_0.0':0.116042):0.117859,'Podocarpus_gibbsiae_0.0':0.233901):0.380955):0.152896,'Podocarpus_costalis_0.0':0.767752):0.098369,(('Podocarpus_confertus_0.0':0.420397,'Podocarpus_salomoniensis_0.0':0.420397):0.204582,('Podocarpus_spathoides_0.0':0.326297,'Podocarpus_teysmannii_0.0':0.326297):0.298681):0.241142):0.16204,(((('Podocarpus_bracteatus_0.0':0.062693,'Podocarpus_pseudobracteatus_0.0':0.062693):0.107762,'Podocarpus_insularis_0.0':0.170455):0.345263,(('Podocarpus_decipiens_0.0':0.081237,'Podocarpus_degeneri_0.0':0.081237):0.118674,'Podocarpus_pilgeri_0.0':0.19991):0.315808):0.036748,('Podocarpus_annamiensis_0.0':0.285326,'Podocarpus_pallidus_0.0':0.285326):0.26714):0.475696):0.179616,((((('Podocarpus_archboldii_0.0':0.107336,'Podocarpus_ledermannii_0.0':0.107336):0.324213,'Podocarpus_crassigemma_0.0':0.431549):0.295501,('Podocarpus_ramosii_0.0':0.245443,'Podocarpus_rubens_0.0':0.245443):0.481606):0.05826,'Podocarpus_brevifolius_0.0':0.78531):0.126273,'Podocarpus_neriifolius_0.0':0.911583):0.296195):0.302443,'Podocarpus_brassii_0.0':1.51022):0.508421,(((((('Podocarpus_beecherae_0.0':0.066447,'Podocarpus_novae-caledoniae_0.0':0.066447):0.153496,'Podocarpus_sylvestris_0.0':0.219943):0.579254,'Podocarpus_polyspermus_0.0':0.799197):0.322155,('Podocarpus_grayae_0.0':0.709438,'Podocarpus_longifoliolatus_0.0':0.709438):0.411915):0.67626,((('Podocarpus_elatus_0.0':0.0712,'Podocarpus_polystachyus_0.0':0.0712):0.476537,'Podocarpus_rumphii_0.0':0.547737):0.668308,'Podocarpus_lucienii_0.0':1.216044):0.581568):0.048803,('Podocarpus_decumbens_0.0':0.857204,'Podocarpus_dispermus_0.0':0.857204):0.989212):0.172225):0.376974,(('Podocarpus_drouynianus_0.0':0.946557,'Podocarpus_spinulosus_0.0':0.946557):0.470417,'Podocarpus_chingianus_0.0':1.416974):0.978641):3.345388,(((((((((('Podocarpus_brasiliensis_0.0':0.134522,'Podocarpus_guatemalensis_0.0':0.134522):0.393329,'Podocarpus_coriaceus_0.0':0.527851):0.25458,('Podocarpus_costaricensis_0.0':0.350966,'Podocarpus_sellowii_0.0':0.350966):0.431465):0.252754,(('Podocarpus_hispaniolensis_0.0':0.444145,'Podocarpus_trinitensis_0.0':0.444145):0.260988,'Podocarpus_matudae_0.0':0.705133):0.330052):0.116921,((('Podocarpus_aristulatus_0.0':0.102027,'Podocarpus_ekmanii_0.0':0.102027):0.252966,'Podocarpus_purdieanus_0.0':0.354993):0.195102,'Podocarpus_urbanii_0.0':0.550095):0.602011):0.675722,('Podocarpus_celatus_0.0':0.140052,'Podocarpus_oleifolius_0.0':0.140052):1.687776):0.348171,'Podocarpus_angustifolius_0.0':2.175999):0.618446,('Podocarpus_salignus_0.0':1.688011,'Podocarpus_smithii_0.0':1.688011):1.106435):0.29051,(((((('Podocarpus_latifolius_0.0':0.31969,'Podocarpus_milanjianus_0.0':0.31969):0.23802,'Podocarpus_elongatus_0.0':0.55771):0.477193,'Podocarpus_henkelii_0.0':1.034903):0.547361,('Podocarpus_capuronii_0.0':0.657199,'Podocarpus_madagascariensis_0.0':0.657199):0.925065):0.998399,(('Podocarpus_parlatorei_0.0':0.09752,'Podocarpus_sprucei_0.0':0.09752):0.237367,'Podocarpus_lambertii_0.0':0.334887):2.245775):0.329902,'Podocarpus_nubigenus_0.0':2.910564):0.174391):0.486947,(((('Podocarpus_lawrencei_0.0':0.258735,'Podocarpus_nivalis_0.0':0.258735):0.303575,'Podocarpus_totara_0.0':0.56231):0.503614,'Podocarpus_gnidioides_0.0':1.065924):1.239407,'Podocarpus_acutifolius_0.0':2.305332):1.266571):2.169101):1.985625,((((('Afrocarpus_dawei_0.0':0.066079,'Afrocarpus_usambarensis_0.0':0.066079):0.137775,'Afrocarpus_falcatus_0.0':0.203853):0.229422,('Afrocarpus_gracilior_0.0':0.197199,'Afrocarpus_mannii_0.0':0.197199):0.236076):4.93282,((('Nageia_formosensis_0.0':0.281187,'Nageia_nagi_0.0':0.281187):0.55812,'Nageia_fleuryi_0.0':0.839307):1.535417,('Nageia_motleyi_0.0':1.360057,'Nageia_wallichiana_0.0':1.360057):1.014668):2.991371):0.957909,((('Retrophyllum_comptonii_0.0':1.291137,'Retrophyllum_minus_0.0':1.291137):1.430704,'Retrophyllum_vitiense_0.0':2.721841):0.678018,'Retrophyllum_rospigliosii_0.0':3.399859):2.924145):1.402624):2.462614,((((((('Dacrydium_balansae_0.0':0.350834,'Dacrydium_nausoriense_0.0':0.350834):0.399553,('Dacrydium_guillauminii_0.0':0.302804,'Dacrydium_lycopodioides_0.0':0.302804):0.447583):0.320682,('Dacrydium_araucarioides_0.0':0.540494,'Dacrydium_nidulum_0.0':0.540494):0.530576):0.826775,(('Dacrydium_beccarii_0.0':0.15865,'Dacrydium_elatum_0.0':0.15865):0.943311,('Dacrydium_magnum_0.0':0.081526,'Dacrydium_xanthandrum_0.0':0.081526):1.020435):0.795884):0.798401,'Dacrydium_cupressinum_0.0':2.696246):2.407244,(('Falcatifolium_papuanum_0.0':1.848513,'Falcatifolium_taxoides_0.0':1.848513):0.490643,'Falcatifolium_falciforme_0.0':2.339156):2.764334):2.903183,(((('Dacrycarpus_compactus_0.0':0.109348,'Dacrycarpus_expansus_0.0':0.109348):0.253122,'Dacrycarpus_cinctus_0.0':0.36247):0.320721,('Dacrycarpus_imbricatus_0.0':0.345116,'Dacrycarpus_kinabaluensis_0.0':0.345116):0.338075):0.955878,('Dacrycarpus_dacrydioides_0.0':1.062495,'Dacrycarpus_vieillardii_0.0':1.062495):0.576575):6.367602):2.182571):2.239539,('Acmopyle_pancheri_0.0':3.628468,'Acmopyle_sahniana_0.0':3.628468):8.800314):1.776997,('Pherosphaera_fitzgeraldii_0.0':2.155918,'Pherosphaera_hookeriana_0.0':2.155918):12.04986):1.579414,'Microcachrys_tetragona_0.0':15.785193):1.986909,'Saxegothaea_conspicua_0.0':17.772102):3.004536,((((((('Prumnopitys_montana_0.0':1.503251,'Prumnopitys_taxifolia_0.0':1.503251):1.076016,'Prumnopitys_andina_0.0':2.579267):5.903531,(('Pectinopitys_ferruginea_0.0':2.436128,'Pectinopitys_ferruginoides_0.0':2.436128):1.99503,'Pectinopitys_ladei_0.0':4.431157):4.051641):1.231469,'Sundacarpus_amarus_0.0':9.714267):5.34653,(('Lagarostrobos_franklinii_0.0':8.494501,'Manoao_colensoi_0.0':8.494501):3.91089,'Parasitaxus_usta_0.0':12.405391):2.655406):1.223385,(('Halocarpus_bidwillii_0.0':0.403826,'Halocarpus_kirkii_0.0':0.403826):0.347158,'Halocarpus_biformis_0.0':0.750983):15.533199):1.630873,(((('Phyllocladus_toatoa_0.0':0.117653,'Phyllocladus_trichomanoides_0.0':0.117653):0.130961,'Phyllocladus_aspleniifolius_0.0':0.248614):1.083172,('Phyllocladus_trichomanoides_var_alpinus_0.0':0.432877,'Phyllocladus_hypophyllus_0.0':0.432877):0.898909):13.121074,(('Lepidothamnus_intermedius_0.0':2.05825,'Lepidothamnus_laxifolius_0.0':2.05825):1.239241,'Lepidothamnus_fonkii_0.0':3.297491):11.155369):3.462195):2.861584):7.532325,((((((((('Agathis_moorei_0.0':0.621152,'Agathis_ovata_0.0':0.621152):0.082274,'Agathis_montana_0.0':0.703426):0.197872,'Agathis_lanceolata_0.0':0.901298):0.544327,(('Agathis_atropurpurea_0.0':0.097964,'Agathis_microstachya_0.0':0.097964):0.671915,'Agathis_robusta_0.0':0.76988):0.675744):0.113562,(((('Agathis_dammara_0.0':0.106232,'Agathis_labillardierei_0.0':0.106232):0.448578,('Agathis_endertii_0.0':0.290605,'Agathis_philippinensis_0.0':0.290605):0.264204):0.186019,'Agathis_borneensis_0.0':0.740828):0.258001,'Agathis_lenticula_0.0':0.998829):0.560356):0.159641,('Agathis_macrophylla_0.0':0.519459,'Agathis_silbae_0.0':0.519459):1.199368):1.644591,'Agathis_australis_0.0':3.363418):3.999814,'Wollemia_nobilis_0.0':7.363232):2.227692,(((((((('Araucaria_bernieri_0.0':0.06763,'Araucaria_scopulorum_0.0':0.06763):0.142417,'Araucaria_subulata_0.0':0.210047):0.18132,'Araucaria_schmidii_0.0':0.391367):0.14005,('Araucaria_laubenfelsii_0.0':0.155372,'Araucaria_rulei_0.0':0.155372):0.376044):0.068883,'Araucaria_humboldtensis_0.0':0.6003):0.241271,((('Araucaria_montana_0.0':0.161461,'Araucaria_muelleri_0.0':0.161461):0.111707,'Araucaria_biramulata_0.0':0.273168):0.373536,(('Araucaria_luxurians_0.0':0.111888,'Araucaria_nemorosa_0.0':0.111888):0.219668,'Araucaria_columnaris_0.0':0.331556):0.315148):0.194867):1.226669,('Araucaria_cunninghamii_0.0':0.371017,'Araucaria_heterophylla_0.0':0.371017):1.697222):4.103228,(('Araucaria_angustifolia_0.0':0.704533,'Araucaria_araucana_0.0':0.704533):1.781085,('Araucaria_bidwillii_0.0':0.884024,'Araucaria_hunsteinii_0.0':0.884024):1.601593):3.685849):3.419458):18.718039);
