# Supplementary material for: Diversity, Distribution, Systematics and Conservation Status of Podocarpaceae
Source: Plants (Basel). 2023 Mar 3;12(5):1171. doi: 10.3390/plants12051171 (PMC10005643; doi:10.3390/plants12051171)
Supplement: Supplementary file 1 [file plants-12-01171-s001.zip › Supplementary data/RAxML_bipartitions.tre]

(Acmopyle_pancheri:0.01137026701484942018,(((Pherosphaera_hookeriana:0.00113938272186215207,(Pherosphaera_fitzgeraldii:0.01432824488134946950,Microstrobos_niphophilus:0.01602660139773061029)58:0.00236882429416740902)100:0.05410885221615420460,(Microcachrys_tetragona:0.05737096442074171576,(Saxegothaea_conspicua:0.08620054397621276787,((((Halocarpus_kirkii:0.00034718549325819722,(Halocarpus_biformis:0.00338013621116309932,Halocarpus_bidwillii:0.00097911583325320951)81:0.00102069533895111442)100:0.04878645168847228764,(((Sundacarpus_amarus:0.03753604368483944714,(Prumnopitys_harmsiana:0.01125218846810446642,(Prumnopitys_taxifolia:0.01175755193940941981,((Prumnopitys_exigua:0.00000100000050002909,Prumnopitys_montana:0.00000100000050002909)58:0.00546860183842838923,Prumnopitys_andina:0.01309893781402077934)29:0.00138026648229697276)88:0.01284703825077370548)46:0.00342140636161746567)61:0.00859025157385818854,(Prumnopitys_ladei:0.02203607906566701705,(Prumnopitys_ferruginoides:0.00749747528469961715,Prumnopitys_ferruginea:0.00515682759479966276)100:0.01496480545657226033)96:0.01482783176808043051)99:0.02058586621481838311,(Parasitaxus_usta:0.09488696219684673860,(Manoao_colensoi:0.05097717513800864575,Lagarostrobos_franklinii:0.05126914416890755721)100:0.01260279540769035714)99:0.00586931336961676615)66:0.00129840309472853302)85:0.00209774835890759849,((((Phyllocladus_alpinus:0.00996012908948915032,Phyllocladus_trichomanoides:0.00206888948346233871)99:0.00152967086406049558,(Phyllocladus_hypophyllus:0.00384298524834482489,Phyllocladus_aspleniifolius:0.00352054526917835835)97:0.00042167590216770029)95:0.00159766765036352225,Phyllocladus_toatoa:0.00157289749802287746)100:0.07174099518961017663,((Lepidothamnus_laxifolius:0.01565177408462286451,Lepidothamnus_fonkii:0.01099861114745522526)100:0.00837776276864584703,Lepidothamnus_intermedius:0.01643516905242337761)100:0.04055969805139939682)98:0.00768733969350685834)94:0.00912115751289540796,((Wollemia_nobilis:0.02525021071807897338,(Agathis_australis:0.00213929578799485929,((((Agathis_corbassonii:0.00227359646692205063,Agathis_montana:0.00000100000050002909)56:0.00046091995115078824,(Agathis_ovata:0.00558995931466921368,Agathis_moorei:0.00302614752430271396)27:0.00000100000050002909)67:0.00020088993555491920,Agathis_lanceolata:0.00323728357901630591)97:0.00390293840871474337,((((Agathis_atropurpurea:0.00000100000050002909,Agathis_microstachya:0.00141087091875788753)79:0.00141797825552491923,((Agathis_palmerstonii:0.00120322389914587994,Agathis_alba:0.00264977035334860479)48:0.00000100000050002909,Agathis_robusta:0.01170931142827475943)83:0.00118574007308975041)72:0.00038382425076519117,(Agathis_macrophylla:0.00112865174465179817,((Agathis_vitiensis:0.00126544802332237698,Agathis_silbae:0.00092412427201720576)56:0.00037163874840959806,Agathis_obtusa:0.00000100000050002909)47:0.00000100000050002909)94:0.00406398390104389072)77:0.00102966923117738733,(Agathis_lenticula:0.00115711082319343338,((Agathis_labillardierei:0.00000100000050002909,(Agathis_dammara:0.00000100000050002909,Agathis_philippinensis:0.00154363048316875700)91:0.00000100000050002909)84:0.00468542749810576999,(Agathis_endertii:0.00000100000050002909,Agathis_borneensis:0.02054618412354059995)40:0.00000100000050002909)52:0.00062035799881152262)64:0.00109826663797254467)75:0.00036474700704405849)100:0.00421942654022543218)100:0.01804993208752780562)99:0.00819362160318944793,(((Araucaria_angustifolia:0.00171188381491670419,Araucaria_araucana:0.00225450729061788457)99:0.00432641171710137096,(Araucaria_bidwillii:0.00412481566385415003,Araucaria_hunsteinii:0.00360642606630754824)99:0.00471777165417098729)98:0.01414224330510066921,((Araucaria_cunninghamii:0.00799877055754047092,(Araucaria_excelsa:0.00000100000050002909,Araucaria_heterophylla:0.00306224132124197773)63:0.00000100000050002909)91:0.00240459060913280568,((Araucaria_humboldtensis:0.00132970931003851514,((Araucaria_nemorosa:0.00063596923416788908,(Araucaria_luxurians:0.00111136814880256982,Araucaria_columnaris:0.00112335713821526992)84:0.00067214526712064892)50:0.00065897622023934328,((Araucaria_bernieri:0.00088979857482857766,Araucaria_subulata:0.00066850301164077144)51:0.00022120405676026179,(Araucaria_scopulorum:0.00008676852909001133,Araucaria_schmidii:0.00071030144485048478)41:0.00191541458057634703)48:0.00107392427204287193)33:0.00026531910730322926)26:0.00000100000050002909,((Araucaria_montana:0.00048248323112626783,(Araucaria_muelleri:0.00088613332681712360,Araucaria_biramulata:0.00137372203502748305)83:0.00000100000050002909)85:0.00071015638553368861,(Araucaria_laubenfelsii:0.00023610366455349756,Araucaria_rulei:0.00092621166808842293)90:0.00070193840550698957)77:0.00047404232506140698)94:0.00276449998778927628)98:0.01408349637635454218)100:0.00883221099663469150)100:0.29072549959400822983)100:0.02182525649547292085)100:0.00975914251343611150)100:0.00586863620675730051)100:0.00740941111386917393,(((((((((Podocarpus_hallii:0.00000100000050002909,(Podocarpus_acutifolius:0.00484921401352543090,Podocarpus_cunninghamii:0.00000100000050002909)75:0.00007333622764390744)84:0.00220191695269586528,Podocarpus_totara:0.00091167376976863035)100:0.00297467372921527903,((Podocarpus_nivalis:0.00059362489882139151,Podocarpus_lawrencei:0.00051353786249388501)99:0.00146288422075242655,Podocarpus_gnidioides:0.00266422634714505750)92:0.00022557050517979808)99:0.00611178195230861320,((Podocarpus_angustifolius:0.00387941221131634945,Podocarpus_salignus:0.00293632321546512687)97:0.00484831043746502231,Podocarpus_smithii:0.01167364343108247271)88:0.00165295634170506563)41:0.00044604885007794298,Podocarpus_nubigenus:0.00546453671304738924)35:0.00026581053341912604,((((Podocarpus_lambertii:0.00093550440364054707,Podocarpus_parlatorei:0.00181940159393341092)64:0.00000100000050002909,(Podocarpus_transiens:0.00000100000050002909,(Podocarpus_sprucei:0.00000100000050002909,Podocarpus_glomeratus:0.00000100000050002909)73:0.00090281536826451725)64:0.00031527868549029501)92:0.00607772004677054577,((((Podocarpus_salicifolius:0.01423947910065511205,Podocarpus_coriaceus:0.00072658770670948119)57:0.00228449562940031669,(Podocarpus_trinitensis:0.00254661646777312950,(Podocarpus_sellowii:0.00318820266059616090,(Podocarpus_costaricensis:0.00000100000050002909,(Podocarpus_magnifolius:0.00126737525638431227,(Podocarpus_tepuiensis:0.00000100000050002909,(Podocarpus_brasiliensis:0.00073467258848357146,Podocarpus_guatemalensis:0.00000100000050002909)64:0.00046777507120205762)11:0.00000100000050002909)44:0.00041801850530251834)1:0.00000100000050002909)40:0.00039962464064172696)27:0.00140378902228240066)19:0.00063831059558856415,((Podocarpus_hispaniolensis:0.00190729507378286853,Podocarpus_matudae:0.00385161447689317659)11:0.00000100000050002909,(Podocarpus_urbanii:0.00114875798578284558,(Podocarpus_purdieanus:0.00111656895278683843,(Podocarpus_barretoi:0.00000100000050002909,(Podocarpus_ekmanii:0.00041196608255254644,Podocarpus_aristulatus:0.00026494773895907082)58:0.00000100000050002909)30:0.00062298206892290894)37:0.00159544708847287773)36:0.00131475376194309813)4:0.00000100000050002909)36:0.00271639507573059446,(((Podocarpus_rusbyi:0.00000100000050002909,Podocarpus_celatus:0.00000100000050002909)54:0.00000100000050002909,Podocarpus_ingensis:0.00000100000050002909)44:0.00048968223233205612,Podocarpus_oleifolius:0.00000100000050002909)55:0.00736542386371173089)70:0.00354436801216238568)55:0.00097079776781562458,((Podocarpus_capuronii:0.00207982723852609712,Podocarpus_madagascariensis:0.00216440008302444748)91:0.00217421392538700003,(Podocarpus_henkelii:0.00201173965074361027,(Podocarpus_elongatus:0.00000100000050002909,(Podocarpus_milanjianus:0.00092327029671712690,Podocarpus_latifolius:0.00109271521290687222)85:0.00107082440890187672)84:0.00106430901156679488)91:0.00229435613267200272)99:0.00527758579315234285)31:0.00021075151284531479)56:0.00292262217020809126,(Podocarpus_atjehensis:0.00472000750677343140,((Podocarpus_drouynianus:0.00160267308404932456,((Podocarpus_glaucus:0.00000100000050002909,Podocarpus_rostratus:0.00000100000050002909)62:0.00000100000050002909,Podocarpus_spinulosus:0.00000100000050002909)96:0.00388223074537985113)82:0.00091944389166214271,(((Podocarpus_brassii:0.00099468474000790111,((Podocarpus_crassigemmis:0.00146550144495406222,(Podocarpus_brevifolius:0.00163398754393376819,(((((Podocarpus_degeneri:0.00000100000050002909,Podocarpus_pallidus:0.00000100000050002909)54:0.00000100000050002909,Podocarpus_decipiens:0.00000100000050002909)88:0.00138684095402231934,(Podocarpus_insularis:0.00073172900215117689,(((Podocarpus_gibbsiae:0.00000100000050002909,(((Podocarpus_teysmannii:0.00277667223043027208,Podocarpus_spathoides:0.00076513481901436262)60:0.00091687881566303070,Podocarpus_salomonensis:0.00348525894078027159)33:0.00068697606337208010,((Podocarpus_annamiensis:0.00851258349343948784,(((Podocarpus_laubenfelsii:0.00000100000050002909,(Podocarpus_costalis:0.00070453386541517238,Podocarpus_forrestii:0.00000100000050002909)44:0.00000100000050002909)16:0.00459106788671706425,(Podocarpus_chingianus:0.00000100000050002909,Podocarpus_pilgeri:0.00000100000050002909)21:0.00251491472250225554)4:0.00000100000050002909,(Podocarpus_fasciculus:0.00000100000050002909,(Podocarpus_lophatus:0.00000100000050002909,Podocarpus_nakaii:0.00067578418418293607)5:0.00000100000050002909)16:0.00141105913642445755)19:0.00080595232979342106)23:0.00020529125791885343,Podocarpus_macrophyllus:0.00358614626558600947)37:0.00000100000050002909)27:0.00138083146313802935)4:0.00011691656810569122,(Podocarpus_neriifolius:0.00134547720029985405,(Podocarpus_thailandensis:0.00000100000050002909,(Podocarpus_philippinensis:0.00000100000050002909,(Podocarpus_deflexus:0.00000100000050002909,Podocarpus_subtropicalis:0.00000100000050002909)22:0.00045894874859957505)12:0.00000212037513637495)66:0.00104242977883191247)52:0.00110306672387105813)15:0.00041851477804691003,Podocarpus_affinis:0.00141110316158256257)8:0.00021051744314085920)2:0.00000226272941219044)2:0.00021362564289681253,Podocarpus_ledermannii:0.00137585636948487928)4:0.00021343876521719981,(Podocarpus_ramosii:0.00108822724426467423,Podocarpus_rubens:0.00000100000050002909)73:0.00090727897752070064)3:0.00000100000050002909)6:0.00000100000050002909)10:0.00024032439379050743,(Podocarpus_archboldii:0.00067461635016410014,(Podocarpus_bracteatus:0.00000100000050002909,Podocarpus_pseudobracteatus:0.00000100000050002909)94:0.00295411019474594834)16:0.00000100000050002909)45:0.00078725793756205292)65:0.00217957341908953019,Podocarpus_dispermus:0.00861359474622832265)13:0.00000100000050002909,(((Podocarpus_elatus:0.00311852738923199804,Podocarpus_grayae:0.00249618634424830180)48:0.00221351585933602822,((((Podocarpus_polyspermus:0.00203858280649466331,(Podocarpus_sylvestris:0.00167187935360791230,Podocarpus_lucienii:0.00348826295601925790)28:0.00000100000050002909)36:0.00116600984822669133,Podocarpus_decumbens:0.00073966195713210628)16:0.00000100000050002909,(Podocarpus_beecherae:0.00000100000050002909,Podocarpus_novae_caledoniae:0.00056222092201913866)92:0.00168565239117761259)45:0.00106041348894619697,Podocarpus_longifoliolatus:0.00416581129089357589)28:0.00031021308212401044)8:0.00050205969339759749,(Podocarpus_polystachyus:0.00136307853373885454,(Podocarpus_micropedunculatus:0.00255952602157498259,Podocarpus_rumphii:0.00080460224660305099)86:0.00162524609038918518)36:0.00198499769829902847)29:0.00053261099328448134)63:0.00116555471042730299)75:0.00808201949819147177)66:0.00509499295525113385)99:0.01023392945003865143,((Retrophyllum_rospigliosii:0.00515732805946855343,((Retrophyllum_comptonii:0.00507954653349955432,Retrophyllum_minus:0.00444061681969560793)100:0.00363232797231191271,Retrophyllum_vitiense:0.00316092338096587554)74:0.00084648074026885158)100:0.00605951101506471083,(((Afrocarpus_mannii:0.00064341893294685962,(Afrocarpus_dawei:0.00000100000050002909,Afrocarpus_usambarensis:0.00037989053532046306)97:0.00075760334629064051)99:0.00044288016259603471,((Afrocarpus_gaussenii:0.00000100000050002909,Afrocarpus_gracilior:0.00411265306319679586)88:0.00407794152816109718,Afrocarpus_falcatus:0.00640059550741300075)100:0.01378475538520001001)100:0.00616497778906187344,((Nageia_motleyi:0.00187487512788137066,Nageia_wallichiana:0.00621648075662344785)89:0.00258920075522620433,(Nageia_fleuryi:0.00442614037445446164,((Nageia_nagi:0.00000100000050002909,Nageia_formosensis:0.00033194249845123065)76:0.00109657275160636382,Nageia_nankoensis:0.00000100000050002909)93:0.00161506730958812616)70:0.00193216192254488527)99:0.01139178207291196947)99:0.00954520434869732259)99:0.00727261344184323370)100:0.02038859651320538632,(((Dacrycarpus_vieillardii:0.00161764550385160586,((Dacrycarpus_imbricatus:0.00331569906676089723,Dacrycarpus_kinabaluensis:0.00059155194778512388)83:0.00099219322628559632,(((Dacrycarpus_expansus:0.00047742073306994193,Dacrycarpus_compactus:0.00092632356896180774)71:0.00046934397014905554,Dacrycarpus_cinctus:0.00270922933651591806)54:0.00000100000050002909,Dacrycarpus_dacrydioides:0.00594809656857008158)59:0.00098744883969767872)72:0.00187988986174962417)96:0.01048759669246387971,Dacrycarpus_cumingii:0.02303858191116223142)100:0.02026210745830592588,((Falcatifolium_taxoides:0.01224315782846235184,(Falcatifolium_papuanum:0.00623880894642119769,(Falcatifolium_gruezoi:0.00000100000050002909,Falcatifolium_falciforme:0.00000100000050002909)98:0.01209788156151299365)95:0.00129238494769275299)98:0.00364216783969487177,(Dacrydium_cupressinum:0.00592439457934104772,(((Dacrydium_guillauminii:0.00140899038622058887,((Dacrydium_nausoriense:0.00026488858850982395,Dacrydium_balansae:0.00158068546278537021)57:0.00044370288850748197,(Dacrydium_araucarioides:0.00480403309026128204,Dacrydium_nidulum:0.00105632929165880686)47:0.00052717915862387783)24:0.00000100000050002909)24:0.00044119048875228517,Dacrydium_lycopodioides:0.00158302369200221641)41:0.00236506882035299225,((Dacrydium_magnum:0.00000100000050002909,Dacrydium_xanthandrum:0.00000100000050002909)100:0.00722283180272394187,(((Dacrydium_gibbsiae:0.00000100000050002909,Dacrydium_beccarii:0.00326039257348266541)41:0.00158352409635648789,(Dacrydium_elatum:0.00054962864713913940,Dacrydium_pectinatum:0.00265297637574504709)90:0.00124204433293782323)30:0.00310885291560569202,(Dacrydium_gracile:0.00000100000050002909,Dacrydium_comosum:0.00683158640531118192)65:0.00168642898490574942)16:0.00000100000050002909)40:0.00257444386173851436)82:0.00126793263387899057)100:0.00933259133528379844)100:0.01779703051574633640)100:0.00964528031967328697)100:0.01868584197545357026)100:0.03010145364682019833,Acmopyle_sahniana:0.01326413709445233360);
