# Supplementary material for: Diversity, Distribution, Systematics and Conservation Status of Podocarpaceae
Source: Plants (Basel). 2023 Mar 3;12(5):1171. doi: 10.3390/plants12051171 (PMC10005643; doi:10.3390/plants12051171)
Supplement: Supplementary file 1 [file plants-12-01171-s001.zip › Supplementary data/rbcL2 - matK2 - PhyP2_SA_new 1.log]

#
#model:
#
#<?xml version="1.0" encoding="UTF-8" standalone="no"?><input id="posterior" spec="beast.core.util.CompoundDistribution">
#    <distribution id="prior" spec="beast.core.util.CompoundDistribution">
#        <distribution conditionOnRhoSampling="true" id="FBD.t:rbcL2 - matK2 - PhyP2_SA_new" spec="beast.evolution.speciation.SABirthDeathModel">
#            <parameter id="originFBD.t:rbcL2 - matK2 - PhyP2_SA_new" lower="0.0" name="origin" spec="beast.core.parameter.RealParameter">100.0</parameter>
#            <parameter id="diversificationRateFBD.t:rbcL2 - matK2 - PhyP2_SA_new" lower="0.0" name="diversificationRate" spec="beast.core.parameter.RealParameter">1.0</parameter>
#            <parameter id="turnoverFBD.t:rbcL2 - matK2 - PhyP2_SA_new" lower="0.0" name="turnover" spec="beast.core.parameter.RealParameter" upper="1.0">0.5</parameter>
#            <parameter id="samplingProportionFBD.t:rbcL2 - matK2 - PhyP2_SA_new" lower="0.0" name="samplingProportion" spec="beast.core.parameter.RealParameter" upper="1.0">0.5</parameter>
#            <parameter id="rFBD.t:rbcL2 - matK2 - PhyP2_SA_new" lower="0.0" name="removalProbability" spec="beast.core.parameter.RealParameter" upper="1.0">0.0</parameter>
#            <parameter estimate="false" id="rhoFBD.t:rbcL2 - matK2 - PhyP2_SA_new" lower="0.0" name="rho" spec="beast.core.parameter.RealParameter" upper="1.0">1.0</parameter>
#            <tree id="Tree.t:rbcL2 - matK2 - PhyP2_SA_new" spec="beast.evolution.tree.Tree">
#                <trait id="dateTrait.t:rbcL2 - matK2 - PhyP2_SA_new" spec="beast.evolution.tree.TraitSet" traitname="date-backward" value="Sciadopitys_0.0=0.0,Amentotaxus_0.0=0.0,Torreya_0.0=0.0,Austrotaxus_0.0=0.0,Cephalotaxus_0.0=0.0,Taiwania_0.0=0.0,Athrotaxis_0.0=0.0,Thuja_0.0=0.0,Juniperus_0.0=0.0,Araucaria_angustifolia_0.0=0.0,Araucaria_araucana_0.0=0.0,Araucaria_hunsteinii_0.0=0.0,Araucaria_bidwillii_0.0=0.0,Araucaria_cunninghamii_0.0=0.0,Araucaria_heterophylla_0.0=0.0,Araucaria_laubenfelsii_0.0=0.0,Araucaria_rulei_0.0=0.0,Araucaria_muelleri_0.0=0.0,Araucaria_biramulata_0.0=0.0,Araucaria_montana_0.0=0.0,Araucaria_columnaris_0.0=0.0,Araucaria_luxurians_0.0=0.0,Araucaria_nemorosa_0.0=0.0,Araucaria_humboldtensis_0.0=0.0,Araucaria_schmidii_0.0=0.0,Araucaria_bernieri_0.0=0.0,Araucaria_subulata_0.0=0.0,Araucaria_scopulorum_0.0=0.0,Wollemia_nobilis_0.0=0.0,Agathis_australis_0.0=0.0,Agathis_lanceolata_0.0=0.0,Agathis_moorei_0.0=0.0,Agathis_ovata_0.0=0.0,Agathis_montana_0.0=0.0,Agathis_vitiensis_0.0=0.0,Agathis_silbae_0.0=0.0,Agathis_obtusa_0.0=0.0,Agathis_macrophylla_0.0=0.0,Agathis_lenticula_0.0=0.0,Agathis_borneensis_0.0=0.0,Agathis_endertii_0.0=0.0,Agathis_dammara_0.0=0.0,Agathis_labillardierei_0.0=0.0,Agathis_philippinensis_0.0=0.0,Agathis_microstachya_0.0=0.0,Agathis_atropurpurea_0.0=0.0,Agathis_alba_0.0=0.0,Agathis_palmerstonii_0.0=0.0,Lepidothamnus_intermedius_0.0=0.0,Lepidothamnus_laxifolius_0.0=0.0,Lepidothamnus_fonkii_0.0=0.0,Phyllocladus_toatoa_0.0=0.0,Phyllocladus_hypophyllus_0.0=0.0,Phyllocladus_alpinus_0.0=0.0,Phyllocladus_aspleniifolius_0.0=0.0,Phyllocladus_trichomanoides_0.0=0.0,Halocarpus_kirkii_0.0=0.0,Halocarpus_biformis_0.0=0.0,Halocarpus_bidwillii_0.0=0.0,Parasitaxus_usta_0.0=0.0,Manoao_colensoi_0.0=0.0,Lagarostrobos_franklinii_0.0=0.0,Prumnopitys_ladei_0.0=0.0,Prumnopitys_ferruginea_0.0=0.0,Prumnopitys_ferruginoides_0.0=0.0,Sundacarpus_amarus_0.0=0.0,Prumnopitys_montana_0.0=0.0,Prumnopitys_taxifolia_0.0=0.0,Prumnopitys_andina_0.0=0.0,Saxegothaea_conspicua_0.0=0.0,Microcachrys_tetragona_0.0=0.0,Pherosphaera_hookeriana_0.0=0.0,Pherosphaera_fitzgeraldii_0.0=0.0,Acmopyle_pancheri_0.0=0.0,Acmopyle_sahniana_0.0=0.0,Dacrycarpus_vieillardii_0.0=0.0,Dacrycarpus_dacrydioides_0.0=0.0,Dacrycarpus_kinabaluensis_0.0=0.0,Dacrycarpus_imbricatus_0.0=0.0,Dacrycarpus_cinctus_0.0=0.0,Dacrycarpus_expansus_0.0=0.0,Dacrycarpus_compactus_0.0=0.0,Falcatifolium_taxoides_0.0=0.0,Falcatifolium_falciforme_0.0=0.0,Falcatifolium_papuanum_0.0=0.0,Dacrydium_cupressinum_0.0=0.0,Dacrydium_magnum_0.0=0.0,Dacrydium_xanthandrum_0.0=0.0,Dacrydium_elatum_0.0=0.0,Dacrydium_beccarii_0.0=0.0,Dacrydium_guillauminii_0.0=0.0,Dacrydium_nausoriense_0.0=0.0,Dacrydium_araucarioides_0.0=0.0,Dacrydium_nidulum_0.0=0.0,Dacrydium_x_0.0=0.0,Dacrydium_balansae_0.0=0.0,Dacrydium_lycopodioides_0.0=0.0,Retrophyllum_rospigliosii_0.0=0.0,Retrophyllum_vitiense_0.0=0.0,Retrophyllum_minus_0.0=0.0,Retrophyllum_comptonii_0.0=0.0,Afrocarpus_mannii_0.0=0.0,Afrocarpus_falcatus_0.0=0.0,Afrocarpus_usambarensis_0.0=0.0,Afrocarpus_dawei_0.0=0.0,Nageia_wallichiana_0.0=0.0,Nageia_motleyi_0.0=0.0,Nageia_fleuryi_0.0=0.0,Nageia_nagi_0.0=0.0,Nageia_formosensis_0.0=0.0,Nageia_nankoensis_0.0=0.0,Podocarpus_salignus_0.0=0.0,Podocarpus_smithii_0.0=0.0,Podocarpus_nubigenus_0.0=0.0,Podocarpus_sprucei_0.0=0.0,Podocarpus_parlatorei_0.0=0.0,Podocarpus_lambertii_0.0=0.0,Podocarpus_gnidioides_0.0=0.0,Podocarpus_lawrencei_0.0=0.0,Podocarpus_nivalis_0.0=0.0,Podocarpus_cunninghamii_0.0=0.0,Podocarpus_hallii_0.0=0.0,Podocarpus_totara_0.0=0.0,Podocarpus_acutifolius_0.0=0.0,Podocarpus_madagascariensis_0.0=0.0,Podocarpus_capuronii_0.0=0.0,Podocarpus_henkelii_0.0=0.0,Podocarpus_milanjianus_0.0=0.0,Podocarpus_elongatus_0.0=0.0,Podocarpus_latifolius_0.0=0.0,Podocarpus_oleifolius_0.0=0.0,Podocarpus_celatus_0.0=0.0,Podocarpus_matudae_0.0=0.0,Podocarpus_hispaniolensis_0.0=0.0,Podocarpus_trinitensis_0.0=0.0,Podocarpus_sellowii_0.0=0.0,Podocarpus_costaricensis_0.0=0.0,Podocarpus_coriaceus_0.0=0.0,Podocarpus_brasiliensis_0.0=0.0,Podocarpus_guatemalensis_0.0=0.0,Podocarpus_urbanii_0.0=0.0,Podocarpus_purdieanus_0.0=0.0,Podocarpus_ekmanii_0.0=0.0,Podocarpus_angustifolius_0.0=0.0,Podocarpus_aristulatus_0.0=0.0,Podocarpus_chingianus_0.0=0.0,Podocarpus_drouynianus_0.0=0.0,Podocarpus_spinulosus_0.0=0.0,Podocarpus_decumbens_0.0=0.0,Podocarpus_lucienii_0.0=0.0,Podocarpus_rumphii_0.0=0.0,Podocarpus_elatus_0.0=0.0,Podocarpus_polystachyus_0.0=0.0,Podocarpus_longifoliolatus_0.0=0.0,Podocarpus_grayae_0.0=0.0,Podocarpus_polyspermus_0.0=0.0,Podocarpus_novae-caledoniae_0.0=0.0,Podocarpus_sylvestris_0.0=0.0,Podocarpus_beecherae_0.0=0.0,Podocarpus_dispermus_0.0=0.0,Podocarpus_teysmannii_0.0=0.0,Podocarpus_archboldii_0.0=0.0,Podocarpus_neriifolius_0.0=0.0,Podocarpus_pseudobracteatus_0.0=0.0,Podocarpus_insularis_0.0=0.0,Podocarpus_bracteatus_0.0=0.0,Podocarpus_ramosii_0.0=0.0,Podocarpus_rubens_0.0=0.0,Podocarpus_brassii_0.0=0.0,Podocarpus_ledermannii_0.0=0.0,Podocarpus_brevifolius_0.0=0.0,Podocarpus_salomonensis_0.0=0.0,Podocarpus_crassigemmis_0.0=0.0,Podocarpus_spathoides_0.0=0.0,Podocarpus_cf_0.0=0.0,Podocarpus_pilgeri_0.0=0.0,Podocarpus_decipiens_0.0=0.0,Podocarpus_pallidus_0.0=0.0,Podocarpus_affinis_0.0=0.0,Podocarpus_annamiensis_0.0=0.0,Podocarpus_degeneri_0.0=0.0,Podocarpus_gibbsiae_0.0=0.0,Podocarpus_costalis_0.0=0.0,Podocarpus_forrestii_0.0=0.0,Podocarpus_fasciculus_0.0=0.0,Podocarpus_nakaii_0.0=0.0,Podocarpus_deflexus_0.0=0.0,Podocarpus_thailandensis_0.0=0.0,Podocarpus_macrophyllus_0.0=0.0,Podocarpus_subtropicalis_0.0=0.0,Pinus_0.0=0.0,Tsuga_0.0=0.0,Pseudolarix_0.0=0.0,Abies_0.0=0.0,Afrocarpus_gracilior_0.0=0.0,Acmopyle_florinii_5.7=5.7,Dacrycarpus_puertae_6.0=6.0,Dacrydium_rhomboideum_2.84=2.84,Falcatifolium_eocenica_3.72=3.72,Halocarpus_highstedii_2.84=2.84,Lagarostrobos_marginatus_3.4=3.4,Manoao_colensoi_fossil_3.5=3.5,Lepidothamnus_australis_12.0=12.0,Microcacrhys_novaezelandia_2.84=2.84,Pheroshaera_microfolius_2.84=2.84,Nageia_hainanensis_5.0=5.0,Phyllocladus_annulatus_3.3=3.3,Podocarpus_witherdenensis_3.72=3.72,Prumnopitys_ophiensis_6.0=6.0,Sundacarpus_anglica_4.86=4.86,Agathis_vittata_5.5=5.5,Araucaria_sp_19.0=19.0,Podocarp_sp_Permian_25.5=25.5,Retrophyllum_oxyphyllum_5.2=5.2,Austrohamia_minuta_16.0=16.0">
#                    <taxa id="TaxonSet.rbcL2 - matK2 - PhyP2_SA_new" spec="beast.evolution.alignment.TaxonSet">
#                    </taxa>
#                </trait>
#                <taxonset idref="TaxonSet.rbcL2 - matK2 - PhyP2_SA_new"/>
#            </tree>
#        </distribution>
#        <prior id="diversificationRatePriorFBD.t:rbcL2 - matK2 - PhyP2_SA_new" name="distribution" x="@diversificationRateFBD.t:rbcL2 - matK2 - PhyP2_SA_new">
#            <Exponential id="Exponential.1" name="distr">
#                <parameter estimate="false" id="RealParameter.13" name="mean" spec="beast.core.parameter.RealParameter">1.0</parameter>
#            </Exponential>
#        </prior>
#        <prior id="FrequenciesPrior.s:rbcL2 - matK2 - PhyP2_SA_new" name="distribution">
#            <parameter dimension="4" id="freqParameter.s:rbcL2 - matK2 - PhyP2_SA_new" lower="0.0" name="x" spec="beast.core.parameter.RealParameter" upper="1.0">0.25</parameter>
#            <Exponential id="Exponential.2" name="distr">
#                <parameter estimate="false" id="RealParameter.14" name="mean" spec="beast.core.parameter.RealParameter">1.0</parameter>
#            </Exponential>
#        </prior>
#        <prior id="GammaShapePrior.s:rbcL2 - matK2 - PhyP2_SA_new" name="distribution">
#            <parameter id="gammaShape.s:rbcL2 - matK2 - PhyP2_SA_new" name="x" spec="beast.core.parameter.RealParameter">1.0</parameter>
#            <Exponential id="Exponential.0" name="distr">
#                <parameter estimate="false" id="RealParameter.0" name="mean" spec="beast.core.parameter.RealParameter">1.0</parameter>
#            </Exponential>
#        </prior>
#        <prior id="originPriorFBD.t:rbcL2 - matK2 - PhyP2_SA_new" name="distribution" x="@originFBD.t:rbcL2 - matK2 - PhyP2_SA_new">
#            <Normal id="Normal.0" name="distr" offset="30.0">
#                <parameter estimate="false" id="RealParameter.15" name="mean" spec="beast.core.parameter.RealParameter">0.0</parameter>
#                <parameter estimate="false" id="RealParameter.16" name="sigma" spec="beast.core.parameter.RealParameter">1.0</parameter>
#            </Normal>
#        </prior>
#        <prior id="PropInvariantPrior.s:rbcL2 - matK2 - PhyP2_SA_new" name="distribution">
#            <parameter id="proportionInvariant.s:rbcL2 - matK2 - PhyP2_SA_new" lower="0.0" name="x" spec="beast.core.parameter.RealParameter" upper="1.0">0.01</parameter>
#            <Uniform id="Uniform.2" name="distr"/>
#        </prior>
#        <prior id="RateACPrior.s:rbcL2 - matK2 - PhyP2_SA_new" name="distribution">
#            <parameter id="rateAC.s:rbcL2 - matK2 - PhyP2_SA_new" lower="0.0" name="x" spec="beast.core.parameter.RealParameter">1.0</parameter>
#            <Gamma id="Gamma.0" name="distr">
#                <parameter estimate="false" id="RealParameter.1" name="alpha" spec="beast.core.parameter.RealParameter">0.05</parameter>
#                <parameter estimate="false" id="RealParameter.2" name="beta" spec="beast.core.parameter.RealParameter">10.0</parameter>
#            </Gamma>
#        </prior>
#        <prior id="RateAGPrior.s:rbcL2 - matK2 - PhyP2_SA_new" name="distribution">
#            <parameter id="rateAG.s:rbcL2 - matK2 - PhyP2_SA_new" lower="0.0" name="x" spec="beast.core.parameter.RealParameter">1.0</parameter>
#            <Gamma id="Gamma.1" name="distr">
#                <parameter estimate="false" id="RealParameter.3" name="alpha" spec="beast.core.parameter.RealParameter">0.05</parameter>
#                <parameter estimate="false" id="RealParameter.4" name="beta" spec="beast.core.parameter.RealParameter">20.0</parameter>
#            </Gamma>
#        </prior>
#        <prior id="RateATPrior.s:rbcL2 - matK2 - PhyP2_SA_new" name="distribution">
#            <parameter id="rateAT.s:rbcL2 - matK2 - PhyP2_SA_new" lower="0.0" name="x" spec="beast.core.parameter.RealParameter">1.0</parameter>
#            <Gamma id="Gamma.2" name="distr">
#                <parameter estimate="false" id="RealParameter.5" name="alpha" spec="beast.core.parameter.RealParameter">0.05</parameter>
#                <parameter estimate="false" id="RealParameter.6" name="beta" spec="beast.core.parameter.RealParameter">10.0</parameter>
#            </Gamma>
#        </prior>
#        <prior id="RateCGPrior.s:rbcL2 - matK2 - PhyP2_SA_new" name="distribution">
#            <parameter id="rateCG.s:rbcL2 - matK2 - PhyP2_SA_new" lower="0.0" name="x" spec="beast.core.parameter.RealParameter">1.0</parameter>
#            <Gamma id="Gamma.3" name="distr">
#                <parameter estimate="false" id="RealParameter.7" name="alpha" spec="beast.core.parameter.RealParameter">0.05</parameter>
#                <parameter estimate="false" id="RealParameter.8" name="beta" spec="beast.core.parameter.RealParameter">10.0</parameter>
#            </Gamma>
#        </prior>
#        <prior id="RateGTPrior.s:rbcL2 - matK2 - PhyP2_SA_new" name="distribution">
#            <parameter id="rateGT.s:rbcL2 - matK2 - PhyP2_SA_new" lower="0.0" name="x" spec="beast.core.parameter.RealParameter">1.0</parameter>
#            <Gamma id="Gamma.5" name="distr">
#                <parameter estimate="false" id="RealParameter.11" name="alpha" spec="beast.core.parameter.RealParameter">0.05</parameter>
#                <parameter estimate="false" id="RealParameter.12" name="beta" spec="beast.core.parameter.RealParameter">10.0</parameter>
#            </Gamma>
#        </prior>
#        <prior id="samplingProportionPriorFBD.t:rbcL2 - matK2 - PhyP2_SA_new" name="distribution" x="@samplingProportionFBD.t:rbcL2 - matK2 - PhyP2_SA_new">
#            <Beta id="Beta.0" name="distr">
#                <parameter estimate="false" id="RealParameter.17" name="alpha" spec="beast.core.parameter.RealParameter">2.0</parameter>
#                <parameter estimate="false" id="RealParameter.18" name="beta" spec="beast.core.parameter.RealParameter">2.0</parameter>
#            </Beta>
#        </prior>
#        <prior id="turnoverPriorFBD.t:rbcL2 - matK2 - PhyP2_SA_new" name="distribution" x="@turnoverFBD.t:rbcL2 - matK2 - PhyP2_SA_new">
#            <Uniform id="Uniform.6" name="distr"/>
#        </prior>
#        <distribution id="Acmopyle.prior" monophyletic="true" spec="beast.math.distributions.MRCAPrior" tree="@Tree.t:rbcL2 - matK2 - PhyP2_SA_new">
#            <taxonset id="Acmopyle" spec="beast.evolution.alignment.TaxonSet">
#                <taxon id="Acmopyle_florinii_5.7" spec="beast.evolution.alignment.Taxon"/>
#                <taxon id="Acmopyle_pancheri_0.0" spec="beast.evolution.alignment.Taxon"/>
#                <taxon id="Acmopyle_sahniana_0.0" spec="beast.evolution.alignment.Taxon"/>
#            </taxonset>
#        </distribution>
#        <distribution id="Acompyle_florinii_5.7.prior" spec="beast.math.distributions.MRCAPrior" tree="@Tree.t:rbcL2 - matK2 - PhyP2_SA_new">
#            <taxonset id="Acompyle_florinii_5.7" spec="beast.evolution.alignment.TaxonSet">
#                <taxon idref="Acmopyle_florinii_5.7"/>
#            </taxonset>
#            <Uniform id="Uniform.9" lower="5.5" name="distr" upper="5.8"/>
#        </distribution>
#        <distribution id="Agathis.prior" monophyletic="true" spec="beast.math.distributions.MRCAPrior" tree="@Tree.t:rbcL2 - matK2 - PhyP2_SA_new">
#            <taxonset id="Agathis" spec="beast.evolution.alignment.TaxonSet">
#                <taxon id="Agathis_alba_0.0" spec="beast.evolution.alignment.Taxon"/>
#                <taxon id="Agathis_atropurpurea_0.0" spec="beast.evolution.alignment.Taxon"/>
#                <taxon id="Agathis_australis_0.0" spec="beast.evolution.alignment.Taxon"/>
#                <taxon id="Agathis_borneensis_0.0" spec="beast.evolution.alignment.Taxon"/>
#                <taxon id="Agathis_dammara_0.0" spec="beast.evolution.alignment.Taxon"/>
#                <taxon id="Agathis_endertii_0.0" spec="beast.evolution.alignment.Taxon"/>
#                <taxon id="Agathis_labillardierei_0.0" spec="beast.evolution.alignment.Taxon"/>
#                <taxon id="Agathis_lanceolata_0.0" spec="beast.evolution.alignment.Taxon"/>
#                <taxon id="Agathis_lenticula_0.0" spec="beast.evolution.alignment.Taxon"/>
#                <taxon id="Agathis_macrophylla_0.0" spec="beast.evolution.alignment.Taxon"/>
#                <taxon id="Agathis_microstachya_0.0" spec="beast.evolution.alignment.Taxon"/>
#                <taxon id="Agathis_montana_0.0" spec="beast.evolution.alignment.Taxon"/>
#                <taxon id="Agathis_moorei_0.0" spec="beast.evolution.alignment.Taxon"/>
#                <taxon id="Agathis_obtusa_0.0" spec="beast.evolution.alignment.Taxon"/>
#                <taxon id="Agathis_ovata_0.0" spec="beast.evolution.alignment.Taxon"/>
#                <taxon id="Agathis_palmerstonii_0.0" spec="beast.evolution.alignment.Taxon"/>
#                <taxon id="Agathis_philippinensis_0.0" spec="beast.evolution.alignment.Taxon"/>
#                <taxon id="Agathis_silbae_0.0" spec="beast.evolution.alignment.Taxon"/>
#                <taxon id="Agathis_vitiensis_0.0" spec="beast.evolution.alignment.Taxon"/>
#                <taxon id="Agathis_vittata_5.5" spec="beast.evolution.alignment.Taxon"/>
#            </taxonset>
#        </distribution>
#        <distribution id="Araucariaceae+Podocarpaceae.prior" monophyletic="true" spec="beast.math.distributions.MRCAPrior" tree="@Tree.t:rbcL2 - matK2 - PhyP2_SA_new">
#            <taxonset id="Araucariaceae+Podocarpaceae" spec="beast.evolution.alignment.TaxonSet">
#                <taxon idref="Acmopyle_florinii_5.7"/>
#                <taxon idref="Acmopyle_pancheri_0.0"/>
#                <taxon idref="Acmopyle_sahniana_0.0"/>
#                <taxon id="Afrocarpus_dawei_0.0" spec="beast.evolution.alignment.Taxon"/>
#                <taxon id="Afrocarpus_falcatus_0.0" spec="beast.evolution.alignment.Taxon"/>
#                <taxon id="Afrocarpus_gracilior_0.0" spec="beast.evolution.alignment.Taxon"/>
#                <taxon id="Afrocarpus_mannii_0.0" spec="beast.evolution.alignment.Taxon"/>
#                <taxon id="Afrocarpus_usambarensis_0.0" spec="beast.evolution.alignment.Taxon"/>
#                <taxon idref="Agathis_alba_0.0"/>
#                <taxon idref="Agathis_atropurpurea_0.0"/>
#                <taxon idref="Agathis_australis_0.0"/>
#                <taxon idref="Agathis_borneensis_0.0"/>
#                <taxon idref="Agathis_dammara_0.0"/>
#                <taxon idref="Agathis_endertii_0.0"/>
#                <taxon idref="Agathis_labillardierei_0.0"/>
#                <taxon idref="Agathis_lanceolata_0.0"/>
#                <taxon idref="Agathis_lenticula_0.0"/>
#                <taxon idref="Agathis_macrophylla_0.0"/>
#                <taxon idref="Agathis_microstachya_0.0"/>
#                <taxon idref="Agathis_montana_0.0"/>
#                <taxon idref="Agathis_moorei_0.0"/>
#                <taxon idref="Agathis_obtusa_0.0"/>
#                <taxon idref="Agathis_ovata_0.0"/>
#                <taxon idref="Agathis_palmerstonii_0.0"/>
#                <taxon idref="Agathis_philippinensis_0.0"/>
#                <taxon idref="Agathis_silbae_0.0"/>
#                <taxon idref="Agathis_vitiensis_0.0"/>
#                <taxon idref="Agathis_vittata_5.5"/>
#                <taxon id="Araucaria_angustifolia_0.0" spec="beast.evolution.alignment.Taxon"/>
#                <taxon id="Araucaria_araucana_0.0" spec="beast.evolution.alignment.Taxon"/>
#                <taxon id="Araucaria_bernieri_0.0" spec="beast.evolution.alignment.Taxon"/>
#                <taxon id="Araucaria_bidwillii_0.0" spec="beast.evolution.alignment.Taxon"/>
#                <taxon id="Araucaria_biramulata_0.0" spec="beast.evolution.alignment.Taxon"/>
#                <taxon id="Araucaria_columnaris_0.0" spec="beast.evolution.alignment.Taxon"/>
#                <taxon id="Araucaria_cunninghamii_0.0" spec="beast.evolution.alignment.Taxon"/>
#                <taxon id="Araucaria_heterophylla_0.0" spec="beast.evolution.alignment.Taxon"/>
#                <taxon id="Araucaria_humboldtensis_0.0" spec="beast.evolution.alignment.Taxon"/>
#                <taxon id="Araucaria_hunsteinii_0.0" spec="beast.evolution.alignment.Taxon"/>
#                <taxon id="Araucaria_laubenfelsii_0.0" spec="beast.evolution.alignment.Taxon"/>
#                <taxon id="Araucaria_luxurians_0.0" spec="beast.evolution.alignment.Taxon"/>
#                <taxon id="Araucaria_montana_0.0" spec="beast.evolution.alignment.Taxon"/>
#                <taxon id="Araucaria_muelleri_0.0" spec="beast.evolution.alignment.Taxon"/>
#                <taxon id="Araucaria_nemorosa_0.0" spec="beast.evolution.alignment.Taxon"/>
#                <taxon id="Araucaria_rulei_0.0" spec="beast.evolution.alignment.Taxon"/>
#                <taxon id="Araucaria_schmidii_0.0" spec="beast.evolution.alignment.Taxon"/>
#                <taxon id="Araucaria_scopulorum_0.0" spec="beast.evolution.alignment.Taxon"/>
#                <taxon id="Araucaria_sp_19.0" spec="beast.evolution.alignment.Taxon"/>
#                <taxon id="Araucaria_subulata_0.0" spec="beast.evolution.alignment.Taxon"/>
#                <taxon id="Dacrycarpus_cinctus_0.0" spec="beast.evolution.alignment.Taxon"/>
#                <taxon id="Dacrycarpus_compactus_0.0" spec="beast.evolution.alignment.Taxon"/>
#                <taxon id="Dacrycarpus_dacrydioides_0.0" spec="beast.evolution.alignment.Taxon"/>
#                <taxon id="Dacrycarpus_expansus_0.0" spec="beast.evolution.alignment.Taxon"/>
#                <taxon id="Dacrycarpus_imbricatus_0.0" spec="beast.evolution.alignment.Taxon"/>
#                <taxon id="Dacrycarpus_kinabaluensis_0.0" spec="beast.evolution.alignment.Taxon"/>
#                <taxon id="Dacrycarpus_puertae_6.0" spec="beast.evolution.alignment.Taxon"/>
#                <taxon id="Dacrycarpus_vieillardii_0.0" spec="beast.evolution.alignment.Taxon"/>
#                <taxon id="Dacrydium_araucarioides_0.0" spec="beast.evolution.alignment.Taxon"/>
#                <taxon id="Dacrydium_balansae_0.0" spec="beast.evolution.alignment.Taxon"/>
#                <taxon id="Dacrydium_beccarii_0.0" spec="beast.evolution.alignment.Taxon"/>
#                <taxon id="Dacrydium_cupressinum_0.0" spec="beast.evolution.alignment.Taxon"/>
#                <taxon id="Dacrydium_elatum_0.0" spec="beast.evolution.alignment.Taxon"/>
#                <taxon id="Dacrydium_guillauminii_0.0" spec="beast.evolution.alignment.Taxon"/>
#                <taxon id="Dacrydium_lycopodioides_0.0" spec="beast.evolution.alignment.Taxon"/>
#                <taxon id="Dacrydium_magnum_0.0" spec="beast.evolution.alignment.Taxon"/>
#                <taxon id="Dacrydium_nausoriense_0.0" spec="beast.evolution.alignment.Taxon"/>
#                <taxon id="Dacrydium_nidulum_0.0" spec="beast.evolution.alignment.Taxon"/>
#                <taxon id="Dacrydium_rhomboideum_2.84" spec="beast.evolution.alignment.Taxon"/>
#                <taxon id="Dacrydium_x_0.0" spec="beast.evolution.alignment.Taxon"/>
#                <taxon id="Dacrydium_xanthandrum_0.0" spec="beast.evolution.alignment.Taxon"/>
#                <taxon id="Falcatifolium_eocenica_3.72" spec="beast.evolution.alignment.Taxon"/>
#                <taxon id="Falcatifolium_falciforme_0.0" spec="beast.evolution.alignment.Taxon"/>
#                <taxon id="Falcatifolium_papuanum_0.0" spec="beast.evolution.alignment.Taxon"/>
#                <taxon id="Falcatifolium_taxoides_0.0" spec="beast.evolution.alignment.Taxon"/>
#                <taxon id="Halocarpus_bidwillii_0.0" spec="beast.evolution.alignment.Taxon"/>
#                <taxon id="Halocarpus_biformis_0.0" spec="beast.evolution.alignment.Taxon"/>
#                <taxon id="Halocarpus_highstedii_2.84" spec="beast.evolution.alignment.Taxon"/>
#                <taxon id="Halocarpus_kirkii_0.0" spec="beast.evolution.alignment.Taxon"/>
#                <taxon id="Podocarp_sp_Permian_25.5" spec="beast.evolution.alignment.Taxon"/>
#                <taxon id="Podocarpus_acutifolius_0.0" spec="beast.evolution.alignment.Taxon"/>
#                <taxon id="Podocarpus_affinis_0.0" spec="beast.evolution.alignment.Taxon"/>
#                <taxon id="Podocarpus_angustifolius_0.0" spec="beast.evolution.alignment.Taxon"/>
#                <taxon id="Podocarpus_annamiensis_0.0" spec="beast.evolution.alignment.Taxon"/>
#                <taxon id="Podocarpus_archboldii_0.0" spec="beast.evolution.alignment.Taxon"/>
#                <taxon id="Podocarpus_aristulatus_0.0" spec="beast.evolution.alignment.Taxon"/>
#                <taxon id="Podocarpus_beecherae_0.0" spec="beast.evolution.alignment.Taxon"/>
#                <taxon id="Podocarpus_bracteatus_0.0" spec="beast.evolution.alignment.Taxon"/>
#                <taxon id="Podocarpus_brasiliensis_0.0" spec="beast.evolution.alignment.Taxon"/>
#                <taxon id="Podocarpus_brassii_0.0" spec="beast.evolution.alignment.Taxon"/>
#                <taxon id="Podocarpus_brevifolius_0.0" spec="beast.evolution.alignment.Taxon"/>
#                <taxon id="Podocarpus_capuronii_0.0" spec="beast.evolution.alignment.Taxon"/>
#                <taxon id="Podocarpus_celatus_0.0" spec="beast.evolution.alignment.Taxon"/>
#                <taxon id="Podocarpus_cf_0.0" spec="beast.evolution.alignment.Taxon"/>
#                <taxon id="Podocarpus_chingianus_0.0" spec="beast.evolution.alignment.Taxon"/>
#                <taxon id="Podocarpus_coriaceus_0.0" spec="beast.evolution.alignment.Taxon"/>
#                <taxon id="Podocarpus_costalis_0.0" spec="beast.evolution.alignment.Taxon"/>
#                <taxon id="Podocarpus_costaricensis_0.0" spec="beast.evolution.alignment.Taxon"/>
#                <taxon id="Podocarpus_crassigemmis_0.0" spec="beast.evolution.alignment.Taxon"/>
#                <taxon id="Podocarpus_cunninghamii_0.0" spec="beast.evolution.alignment.Taxon"/>
#                <taxon id="Podocarpus_decipiens_0.0" spec="beast.evolution.alignment.Taxon"/>
#                <taxon id="Podocarpus_decumbens_0.0" spec="beast.evolution.alignment.Taxon"/>
#                <taxon id="Podocarpus_deflexus_0.0" spec="beast.evolution.alignment.Taxon"/>
#                <taxon id="Podocarpus_degeneri_0.0" spec="beast.evolution.alignment.Taxon"/>
#                <taxon id="Podocarpus_dispermus_0.0" spec="beast.evolution.alignment.Taxon"/>
#                <taxon id="Podocarpus_drouynianus_0.0" spec="beast.evolution.alignment.Taxon"/>
#                <taxon id="Podocarpus_ekmanii_0.0" spec="beast.evolution.alignment.Taxon"/>
#                <taxon id="Podocarpus_elatus_0.0" spec="beast.evolution.alignment.Taxon"/>
#                <taxon id="Podocarpus_elongatus_0.0" spec="beast.evolution.alignment.Taxon"/>
#                <taxon id="Podocarpus_fasciculus_0.0" spec="beast.evolution.alignment.Taxon"/>
#                <taxon id="Podocarpus_forrestii_0.0" spec="beast.evolution.alignment.Taxon"/>
#                <taxon id="Podocarpus_gibbsiae_0.0" spec="beast.evolution.alignment.Taxon"/>
#                <taxon id="Podocarpus_gnidioides_0.0" spec="beast.evolution.alignment.Taxon"/>
#                <taxon id="Podocarpus_grayae_0.0" spec="beast.evolution.alignment.Taxon"/>
#                <taxon id="Podocarpus_guatemalensis_0.0" spec="beast.evolution.alignment.Taxon"/>
#                <taxon id="Podocarpus_hallii_0.0" spec="beast.evolution.alignment.Taxon"/>
#                <taxon id="Podocarpus_henkelii_0.0" spec="beast.evolution.alignment.Taxon"/>
#                <taxon id="Podocarpus_hispaniolensis_0.0" spec="beast.evolution.alignment.Taxon"/>
#                <taxon id="Podocarpus_insularis_0.0" spec="beast.evolution.alignment.Taxon"/>
#                <taxon id="Podocarpus_lambertii_0.0" spec="beast.evolution.alignment.Taxon"/>
#                <taxon id="Podocarpus_latifolius_0.0" spec="beast.evolution.alignment.Taxon"/>
#                <taxon id="Podocarpus_lawrencei_0.0" spec="beast.evolution.alignment.Taxon"/>
#                <taxon id="Podocarpus_ledermannii_0.0" spec="beast.evolution.alignment.Taxon"/>
#                <taxon id="Podocarpus_longifoliolatus_0.0" spec="beast.evolution.alignment.Taxon"/>
#                <taxon id="Podocarpus_lucienii_0.0" spec="beast.evolution.alignment.Taxon"/>
#                <taxon id="Podocarpus_macrophyllus_0.0" spec="beast.evolution.alignment.Taxon"/>
#                <taxon id="Podocarpus_madagascariensis_0.0" spec="beast.evolution.alignment.Taxon"/>
#                <taxon id="Podocarpus_matudae_0.0" spec="beast.evolution.alignment.Taxon"/>
#                <taxon id="Podocarpus_milanjianus_0.0" spec="beast.evolution.alignment.Taxon"/>
#                <taxon id="Podocarpus_nakaii_0.0" spec="beast.evolution.alignment.Taxon"/>
#                <taxon id="Podocarpus_neriifolius_0.0" spec="beast.evolution.alignment.Taxon"/>
#                <taxon id="Lagarostrobos_franklinii_0.0" spec="beast.evolution.alignment.Taxon"/>
#                <taxon id="Lagarostrobos_marginatus_3.4" spec="beast.evolution.alignment.Taxon"/>
#                <taxon id="Lepidothamnus_australis_12.0" spec="beast.evolution.alignment.Taxon"/>
#                <taxon id="Lepidothamnus_fonkii_0.0" spec="beast.evolution.alignment.Taxon"/>
#                <taxon id="Lepidothamnus_intermedius_0.0" spec="beast.evolution.alignment.Taxon"/>
#                <taxon id="Lepidothamnus_laxifolius_0.0" spec="beast.evolution.alignment.Taxon"/>
#                <taxon id="Manoao_colensoi_0.0" spec="beast.evolution.alignment.Taxon"/>
#                <taxon id="Manoao_colensoi_fossil_3.5" spec="beast.evolution.alignment.Taxon"/>
#                <taxon id="Microcachrys_tetragona_0.0" spec="beast.evolution.alignment.Taxon"/>
#                <taxon id="Microcacrhys_novaezelandia_2.84" spec="beast.evolution.alignment.Taxon"/>
#                <taxon id="Nageia_fleuryi_0.0" spec="beast.evolution.alignment.Taxon"/>
#                <taxon id="Nageia_formosensis_0.0" spec="beast.evolution.alignment.Taxon"/>
#                <taxon id="Nageia_hainanensis_5.0" spec="beast.evolution.alignment.Taxon"/>
#                <taxon id="Nageia_motleyi_0.0" spec="beast.evolution.alignment.Taxon"/>
#                <taxon id="Nageia_nagi_0.0" spec="beast.evolution.alignment.Taxon"/>
#                <taxon id="Nageia_nankoensis_0.0" spec="beast.evolution.alignment.Taxon"/>
#                <taxon id="Nageia_wallichiana_0.0" spec="beast.evolution.alignment.Taxon"/>
#                <taxon id="Parasitaxus_usta_0.0" spec="beast.evolution.alignment.Taxon"/>
#                <taxon id="Pheroshaera_microfolius_2.84" spec="beast.evolution.alignment.Taxon"/>
#                <taxon id="Pherosphaera_fitzgeraldii_0.0" spec="beast.evolution.alignment.Taxon"/>
#                <taxon id="Pherosphaera_hookeriana_0.0" spec="beast.evolution.alignment.Taxon"/>
#                <taxon id="Phyllocladus_alpinus_0.0" spec="beast.evolution.alignment.Taxon"/>
#                <taxon id="Phyllocladus_annulatus_3.3" spec="beast.evolution.alignment.Taxon"/>
#                <taxon id="Phyllocladus_aspleniifolius_0.0" spec="beast.evolution.alignment.Taxon"/>
#                <taxon id="Phyllocladus_hypophyllus_0.0" spec="beast.evolution.alignment.Taxon"/>
#                <taxon id="Phyllocladus_toatoa_0.0" spec="beast.evolution.alignment.Taxon"/>
#                <taxon id="Phyllocladus_trichomanoides_0.0" spec="beast.evolution.alignment.Taxon"/>
#                <taxon id="Podocarpus_nivalis_0.0" spec="beast.evolution.alignment.Taxon"/>
#                <taxon id="Podocarpus_novae-caledoniae_0.0" spec="beast.evolution.alignment.Taxon"/>
#                <taxon id="Podocarpus_nubigenus_0.0" spec="beast.evolution.alignment.Taxon"/>
#                <taxon id="Podocarpus_oleifolius_0.0" spec="beast.evolution.alignment.Taxon"/>
#                <taxon id="Podocarpus_pallidus_0.0" spec="beast.evolution.alignment.Taxon"/>
#                <taxon id="Podocarpus_parlatorei_0.0" spec="beast.evolution.alignment.Taxon"/>
#                <taxon id="Podocarpus_pilgeri_0.0" spec="beast.evolution.alignment.Taxon"/>
#                <taxon id="Podocarpus_polyspermus_0.0" spec="beast.evolution.alignment.Taxon"/>
#                <taxon id="Podocarpus_polystachyus_0.0" spec="beast.evolution.alignment.Taxon"/>
#                <taxon id="Podocarpus_pseudobracteatus_0.0" spec="beast.evolution.alignment.Taxon"/>
#                <taxon id="Podocarpus_purdieanus_0.0" spec="beast.evolution.alignment.Taxon"/>
#                <taxon id="Podocarpus_ramosii_0.0" spec="beast.evolution.alignment.Taxon"/>
#                <taxon id="Podocarpus_rubens_0.0" spec="beast.evolution.alignment.Taxon"/>
#                <taxon id="Podocarpus_rumphii_0.0" spec="beast.evolution.alignment.Taxon"/>
#                <taxon id="Podocarpus_salignus_0.0" spec="beast.evolution.alignment.Taxon"/>
#                <taxon id="Podocarpus_salomonensis_0.0" spec="beast.evolution.alignment.Taxon"/>
#                <taxon id="Podocarpus_sellowii_0.0" spec="beast.evolution.alignment.Taxon"/>
#                <taxon id="Podocarpus_smithii_0.0" spec="beast.evolution.alignment.Taxon"/>
#                <taxon id="Podocarpus_spathoides_0.0" spec="beast.evolution.alignment.Taxon"/>
#                <taxon id="Podocarpus_spinulosus_0.0" spec="beast.evolution.alignment.Taxon"/>
#                <taxon id="Podocarpus_sprucei_0.0" spec="beast.evolution.alignment.Taxon"/>
#                <taxon id="Podocarpus_subtropicalis_0.0" spec="beast.evolution.alignment.Taxon"/>
#                <taxon id="Podocarpus_sylvestris_0.0" spec="beast.evolution.alignment.Taxon"/>
#                <taxon id="Podocarpus_teysmannii_0.0" spec="beast.evolution.alignment.Taxon"/>
#                <taxon id="Podocarpus_thailandensis_0.0" spec="beast.evolution.alignment.Taxon"/>
#                <taxon id="Podocarpus_totara_0.0" spec="beast.evolution.alignment.Taxon"/>
#                <taxon id="Podocarpus_trinitensis_0.0" spec="beast.evolution.alignment.Taxon"/>
#                <taxon id="Podocarpus_urbanii_0.0" spec="beast.evolution.alignment.Taxon"/>
#                <taxon id="Podocarpus_witherdenensis_3.72" spec="beast.evolution.alignment.Taxon"/>
#                <taxon id="Prumnopitys_andina_0.0" spec="beast.evolution.alignment.Taxon"/>
#                <taxon id="Prumnopitys_ferruginea_0.0" spec="beast.evolution.alignment.Taxon"/>
#                <taxon id="Prumnopitys_ferruginoides_0.0" spec="beast.evolution.alignment.Taxon"/>
#                <taxon id="Prumnopitys_ladei_0.0" spec="beast.evolution.alignment.Taxon"/>
#                <taxon id="Prumnopitys_montana_0.0" spec="beast.evolution.alignment.Taxon"/>
#                <taxon id="Prumnopitys_ophiensis_6.0" spec="beast.evolution.alignment.Taxon"/>
#                <taxon id="Prumnopitys_taxifolia_0.0" spec="beast.evolution.alignment.Taxon"/>
#                <taxon id="Retrophyllum_comptonii_0.0" spec="beast.evolution.alignment.Taxon"/>
#                <taxon id="Retrophyllum_minus_0.0" spec="beast.evolution.alignment.Taxon"/>
#                <taxon id="Retrophyllum_oxyphyllum_5.2" spec="beast.evolution.alignment.Taxon"/>
#                <taxon id="Retrophyllum_rospigliosii_0.0" spec="beast.evolution.alignment.Taxon"/>
#                <taxon id="Retrophyllum_vitiense_0.0" spec="beast.evolution.alignment.Taxon"/>
#                <taxon id="Saxegothaea_conspicua_0.0" spec="beast.evolution.alignment.Taxon"/>
#                <taxon id="Sundacarpus_amarus_0.0" spec="beast.evolution.alignment.Taxon"/>
#                <taxon id="Sundacarpus_anglica_4.86" spec="beast.evolution.alignment.Taxon"/>
#                <taxon id="Wollemia_nobilis_0.0" spec="beast.evolution.alignment.Taxon"/>
#            </taxonset>
#        </distribution>
#        <distribution id="Araucariaceae.prior" monophyletic="true" spec="beast.math.distributions.MRCAPrior" tree="@Tree.t:rbcL2 - matK2 - PhyP2_SA_new">
#            <taxonset id="Araucariaceae" spec="beast.evolution.alignment.TaxonSet">
#                <taxon idref="Agathis_alba_0.0"/>
#                <taxon idref="Agathis_atropurpurea_0.0"/>
#                <taxon idref="Agathis_australis_0.0"/>
#                <taxon idref="Agathis_borneensis_0.0"/>
#                <taxon idref="Agathis_dammara_0.0"/>
#                <taxon idref="Agathis_endertii_0.0"/>
#                <taxon idref="Agathis_labillardierei_0.0"/>
#                <taxon idref="Agathis_lanceolata_0.0"/>
#                <taxon idref="Agathis_lenticula_0.0"/>
#                <taxon idref="Agathis_macrophylla_0.0"/>
#                <taxon idref="Agathis_microstachya_0.0"/>
#                <taxon idref="Agathis_montana_0.0"/>
#                <taxon idref="Agathis_moorei_0.0"/>
#                <taxon idref="Agathis_obtusa_0.0"/>
#                <taxon idref="Agathis_ovata_0.0"/>
#                <taxon idref="Agathis_palmerstonii_0.0"/>
#                <taxon idref="Agathis_philippinensis_0.0"/>
#                <taxon idref="Agathis_silbae_0.0"/>
#                <taxon idref="Agathis_vitiensis_0.0"/>
#                <taxon idref="Agathis_vittata_5.5"/>
#                <taxon idref="Araucaria_angustifolia_0.0"/>
#                <taxon idref="Araucaria_araucana_0.0"/>
#                <taxon idref="Araucaria_bernieri_0.0"/>
#                <taxon idref="Araucaria_bidwillii_0.0"/>
#                <taxon idref="Araucaria_biramulata_0.0"/>
#                <taxon idref="Araucaria_columnaris_0.0"/>
#                <taxon idref="Araucaria_cunninghamii_0.0"/>
#                <taxon idref="Araucaria_heterophylla_0.0"/>
#                <taxon idref="Araucaria_humboldtensis_0.0"/>
#                <taxon idref="Araucaria_hunsteinii_0.0"/>
#                <taxon idref="Araucaria_laubenfelsii_0.0"/>
#                <taxon idref="Araucaria_luxurians_0.0"/>
#                <taxon idref="Araucaria_montana_0.0"/>
#                <taxon idref="Araucaria_muelleri_0.0"/>
#                <taxon idref="Araucaria_nemorosa_0.0"/>
#                <taxon idref="Araucaria_rulei_0.0"/>
#                <taxon idref="Araucaria_schmidii_0.0"/>
#                <taxon idref="Araucaria_scopulorum_0.0"/>
#                <taxon idref="Araucaria_sp_19.0"/>
#                <taxon idref="Araucaria_subulata_0.0"/>
#                <taxon idref="Wollemia_nobilis_0.0"/>
#            </taxonset>
#        </distribution>
#        <distribution id="Cupressaceae_sl.prior" monophyletic="true" spec="beast.math.distributions.MRCAPrior" tree="@Tree.t:rbcL2 - matK2 - PhyP2_SA_new">
#            <taxonset id="Cupressaceae_sl" spec="beast.evolution.alignment.TaxonSet">
#                <taxon id="Amentotaxus_0.0" spec="beast.evolution.alignment.Taxon"/>
#                <taxon id="Austrotaxus_0.0" spec="beast.evolution.alignment.Taxon"/>
#                <taxon id="Austrohamia_minuta_16.0" spec="beast.evolution.alignment.Taxon"/>
#                <taxon id="Athrotaxis_0.0" spec="beast.evolution.alignment.Taxon"/>
#                <taxon id="Cephalotaxus_0.0" spec="beast.evolution.alignment.Taxon"/>
#                <taxon id="Juniperus_0.0" spec="beast.evolution.alignment.Taxon"/>
#                <taxon id="Thuja_0.0" spec="beast.evolution.alignment.Taxon"/>
#                <taxon id="Torreya_0.0" spec="beast.evolution.alignment.Taxon"/>
#                <taxon id="Taiwania_0.0" spec="beast.evolution.alignment.Taxon"/>
#            </taxonset>
#        </distribution>
#        <distribution id="Dacrycarpus.prior" monophyletic="true" spec="beast.math.distributions.MRCAPrior" tree="@Tree.t:rbcL2 - matK2 - PhyP2_SA_new">
#            <taxonset id="Dacrycarpus" spec="beast.evolution.alignment.TaxonSet">
#                <taxon idref="Dacrycarpus_cinctus_0.0"/>
#                <taxon idref="Dacrycarpus_compactus_0.0"/>
#                <taxon idref="Dacrycarpus_dacrydioides_0.0"/>
#                <taxon idref="Dacrycarpus_expansus_0.0"/>
#                <taxon idref="Dacrycarpus_imbricatus_0.0"/>
#                <taxon idref="Dacrycarpus_kinabaluensis_0.0"/>
#                <taxon idref="Dacrycarpus_puertae_6.0"/>
#                <taxon idref="Dacrycarpus_vieillardii_0.0"/>
#            </taxonset>
#        </distribution>
#        <distribution id="Dacrycarpus_puertae_6.01.prior" spec="beast.math.distributions.MRCAPrior" tree="@Tree.t:rbcL2 - matK2 - PhyP2_SA_new">
#            <taxonset id="Dacrycarpus_puertae_6.01" spec="beast.evolution.alignment.TaxonSet">
#                <taxon idref="Dacrycarpus_puertae_6.0"/>
#            </taxonset>
#            <Uniform id="Uniform.13" lower="5.2" name="distr" upper="7.8"/>
#        </distribution>
#        <distribution id="Dacrydium.prior" monophyletic="true" spec="beast.math.distributions.MRCAPrior" tree="@Tree.t:rbcL2 - matK2 - PhyP2_SA_new">
#            <taxonset id="Dacrydium" spec="beast.evolution.alignment.TaxonSet">
#                <taxon idref="Dacrydium_araucarioides_0.0"/>
#                <taxon idref="Dacrydium_balansae_0.0"/>
#                <taxon idref="Dacrydium_beccarii_0.0"/>
#                <taxon idref="Dacrydium_cupressinum_0.0"/>
#                <taxon idref="Dacrydium_elatum_0.0"/>
#                <taxon idref="Dacrydium_guillauminii_0.0"/>
#                <taxon idref="Dacrydium_lycopodioides_0.0"/>
#                <taxon idref="Dacrydium_magnum_0.0"/>
#                <taxon idref="Dacrydium_nausoriense_0.0"/>
#                <taxon idref="Dacrydium_nidulum_0.0"/>
#                <taxon idref="Dacrydium_rhomboideum_2.84"/>
#                <taxon idref="Dacrydium_x_0.0"/>
#                <taxon idref="Dacrydium_xanthandrum_0.0"/>
#            </taxonset>
#        </distribution>
#        <distribution id="Dacrydium_rhomboideum_2.841.prior" spec="beast.math.distributions.MRCAPrior" tree="@Tree.t:rbcL2 - matK2 - PhyP2_SA_new">
#            <taxonset id="Dacrydium_rhomboideum_2.841" spec="beast.evolution.alignment.TaxonSet">
#                <taxon idref="Dacrydium_rhomboideum_2.84"/>
#            </taxonset>
#            <Uniform id="Uniform.15" lower="1.6" name="distr" upper="2.84"/>
#        </distribution>
#        <distribution id="Falcatifolium.prior" monophyletic="true" spec="beast.math.distributions.MRCAPrior" tree="@Tree.t:rbcL2 - matK2 - PhyP2_SA_new">
#            <taxonset id="Falcatifolium" spec="beast.evolution.alignment.TaxonSet">
#                <taxon idref="Falcatifolium_eocenica_3.72"/>
#                <taxon idref="Falcatifolium_falciforme_0.0"/>
#                <taxon idref="Falcatifolium_papuanum_0.0"/>
#                <taxon idref="Falcatifolium_taxoides_0.0"/>
#            </taxonset>
#        </distribution>
#        <distribution id="Falcatifolium_eocenica_3.721.prior" spec="beast.math.distributions.MRCAPrior" tree="@Tree.t:rbcL2 - matK2 - PhyP2_SA_new">
#            <taxonset id="Falcatifolium_eocenica_3.721" spec="beast.evolution.alignment.TaxonSet">
#                <taxon idref="Falcatifolium_eocenica_3.72"/>
#            </taxonset>
#            <Uniform id="Uniform.14" lower="3.4" name="distr" upper="3.72"/>
#        </distribution>
#        <distribution id="Halocarpus.prior" monophyletic="true" spec="beast.math.distributions.MRCAPrior" tree="@Tree.t:rbcL2 - matK2 - PhyP2_SA_new">
#            <taxonset id="Halocarpus" spec="beast.evolution.alignment.TaxonSet">
#                <taxon idref="Halocarpus_bidwillii_0.0"/>
#                <taxon idref="Halocarpus_biformis_0.0"/>
#                <taxon idref="Halocarpus_highstedii_2.84"/>
#                <taxon idref="Halocarpus_kirkii_0.0"/>
#            </taxonset>
#        </distribution>
#        <distribution id="Halocarpus_highstedii_2.841.prior" spec="beast.math.distributions.MRCAPrior" tree="@Tree.t:rbcL2 - matK2 - PhyP2_SA_new">
#            <taxonset id="Halocarpus_highstedii_2.841" spec="beast.evolution.alignment.TaxonSet">
#                <taxon idref="Halocarpus_highstedii_2.84"/>
#            </taxonset>
#            <Uniform id="Uniform.16" lower="1.6" name="distr" upper="2.84"/>
#        </distribution>
#        <distribution id="Lagarostrobos.prior" monophyletic="true" spec="beast.math.distributions.MRCAPrior" tree="@Tree.t:rbcL2 - matK2 - PhyP2_SA_new">
#            <taxonset id="Lagarostrobos" spec="beast.evolution.alignment.TaxonSet">
#                <taxon idref="Lagarostrobos_franklinii_0.0"/>
#                <taxon idref="Lagarostrobos_marginatus_3.4"/>
#            </taxonset>
#        </distribution>
#        <distribution id="Lagarostrobos_marginatus_3.41.prior" spec="beast.math.distributions.MRCAPrior" tree="@Tree.t:rbcL2 - matK2 - PhyP2_SA_new">
#            <taxonset id="Lagarostrobos_marginatus_3.41" spec="beast.evolution.alignment.TaxonSet">
#                <taxon idref="Lagarostrobos_marginatus_3.4"/>
#            </taxonset>
#            <Uniform id="Uniform.17" lower="2.84" name="distr" upper="3.4"/>
#        </distribution>
#        <distribution id="Lepidothamnus.prior" monophyletic="true" spec="beast.math.distributions.MRCAPrior" tree="@Tree.t:rbcL2 - matK2 - PhyP2_SA_new">
#            <taxonset id="Lepidothamnus" spec="beast.evolution.alignment.TaxonSet">
#                <taxon idref="Lepidothamnus_australis_12.0"/>
#                <taxon idref="Lepidothamnus_fonkii_0.0"/>
#                <taxon idref="Lepidothamnus_intermedius_0.0"/>
#                <taxon idref="Lepidothamnus_laxifolius_0.0"/>
#            </taxonset>
#        </distribution>
#        <distribution id="Lepidothamnus_australis_12.01.prior" spec="beast.math.distributions.MRCAPrior" tree="@Tree.t:rbcL2 - matK2 - PhyP2_SA_new">
#            <taxonset id="Lepidothamnus_australis_12.01" spec="beast.evolution.alignment.TaxonSet">
#                <taxon idref="Lepidothamnus_australis_12.0"/>
#            </taxonset>
#            <Uniform id="Uniform.18" lower="10.0" name="distr" upper="14.5"/>
#        </distribution>
#        <distribution id="Manoao.prior" monophyletic="true" spec="beast.math.distributions.MRCAPrior" tree="@Tree.t:rbcL2 - matK2 - PhyP2_SA_new">
#            <taxonset id="Manoao" spec="beast.evolution.alignment.TaxonSet">
#                <taxon idref="Manoao_colensoi_0.0"/>
#                <taxon idref="Manoao_colensoi_fossil_3.5"/>
#            </taxonset>
#        </distribution>
#        <distribution id="Manoao_colensoi_3.5.prior" spec="beast.math.distributions.MRCAPrior" tree="@Tree.t:rbcL2 - matK2 - PhyP2_SA_new">
#            <taxonset id="Manoao_colensoi_3.5" spec="beast.evolution.alignment.TaxonSet">
#                <taxon idref="Manoao_colensoi_fossil_3.5"/>
#            </taxonset>
#            <Uniform id="Uniform.19" lower="2.3" name="distr" upper="3.5"/>
#        </distribution>
#        <distribution id="Microcachrys.prior" monophyletic="true" spec="beast.math.distributions.MRCAPrior" tree="@Tree.t:rbcL2 - matK2 - PhyP2_SA_new">
#            <taxonset id="Microcachrys" spec="beast.evolution.alignment.TaxonSet">
#                <taxon idref="Microcachrys_tetragona_0.0"/>
#                <taxon idref="Microcacrhys_novaezelandia_2.84"/>
#            </taxonset>
#        </distribution>
#        <distribution id="Microcachrys_novaezelandiae_2.84.prior" spec="beast.math.distributions.MRCAPrior" tree="@Tree.t:rbcL2 - matK2 - PhyP2_SA_new">
#            <taxonset id="Microcachrys_novaezelandiae_2.84" spec="beast.evolution.alignment.TaxonSet">
#                <taxon idref="Microcacrhys_novaezelandia_2.84"/>
#            </taxonset>
#            <Uniform id="Uniform.20" lower="1.6" name="distr" upper="2.84"/>
#        </distribution>
#        <distribution id="Nageia.prior" monophyletic="true" spec="beast.math.distributions.MRCAPrior" tree="@Tree.t:rbcL2 - matK2 - PhyP2_SA_new">
#            <taxonset id="Nageia" spec="beast.evolution.alignment.TaxonSet">
#                <taxon idref="Nageia_fleuryi_0.0"/>
#                <taxon idref="Nageia_formosensis_0.0"/>
#                <taxon idref="Nageia_hainanensis_5.0"/>
#                <taxon idref="Nageia_motleyi_0.0"/>
#                <taxon idref="Nageia_nagi_0.0"/>
#                <taxon idref="Nageia_nankoensis_0.0"/>
#                <taxon idref="Nageia_wallichiana_0.0"/>
#            </taxonset>
#        </distribution>
#        <distribution id="Nageia_hainanensis_5.01.prior" spec="beast.math.distributions.MRCAPrior" tree="@Tree.t:rbcL2 - matK2 - PhyP2_SA_new">
#            <taxonset id="Nageia_hainanensis_5.01" spec="beast.evolution.alignment.TaxonSet">
#                <taxon idref="Nageia_hainanensis_5.0"/>
#            </taxonset>
#            <Uniform id="Uniform.21" lower="3.4" name="distr" upper="5.6"/>
#        </distribution>
#        <distribution id="Pherosphaera.prior" monophyletic="true" spec="beast.math.distributions.MRCAPrior" tree="@Tree.t:rbcL2 - matK2 - PhyP2_SA_new">
#            <taxonset id="Pherosphaera" spec="beast.evolution.alignment.TaxonSet">
#                <taxon idref="Pheroshaera_microfolius_2.84"/>
#                <taxon idref="Pherosphaera_fitzgeraldii_0.0"/>
#                <taxon idref="Pherosphaera_hookeriana_0.0"/>
#            </taxonset>
#        </distribution>
#        <distribution id="Pherosphaera_microfolius_2.84.prior" spec="beast.math.distributions.MRCAPrior" tree="@Tree.t:rbcL2 - matK2 - PhyP2_SA_new">
#            <taxonset id="Pherosphaera_microfolius_2.84" spec="beast.evolution.alignment.TaxonSet">
#                <taxon idref="Pheroshaera_microfolius_2.84"/>
#            </taxonset>
#            <Uniform id="Uniform.22" lower="2.303" name="distr" upper="2.84"/>
#        </distribution>
#        <distribution id="Phyllocladus.prior" monophyletic="true" spec="beast.math.distributions.MRCAPrior" tree="@Tree.t:rbcL2 - matK2 - PhyP2_SA_new">
#            <taxonset id="Phyllocladus" spec="beast.evolution.alignment.TaxonSet">
#                <taxon idref="Phyllocladus_alpinus_0.0"/>
#                <taxon idref="Phyllocladus_annulatus_3.3"/>
#                <taxon idref="Phyllocladus_aspleniifolius_0.0"/>
#                <taxon idref="Phyllocladus_hypophyllus_0.0"/>
#                <taxon idref="Phyllocladus_toatoa_0.0"/>
#                <taxon idref="Phyllocladus_trichomanoides_0.0"/>
#            </taxonset>
#        </distribution>
#        <distribution id="Phyllocladus_annulatus_3.31.prior" spec="beast.math.distributions.MRCAPrior" tree="@Tree.t:rbcL2 - matK2 - PhyP2_SA_new">
#            <taxonset id="Phyllocladus_annulatus_3.31" spec="beast.evolution.alignment.TaxonSet">
#                <taxon idref="Phyllocladus_annulatus_3.3"/>
#            </taxonset>
#            <Uniform id="Uniform.23" lower="2.303" name="distr" upper="3.4"/>
#        </distribution>
#        <distribution id="Podocarpaceae.prior" monophyletic="true" spec="beast.math.distributions.MRCAPrior" tree="@Tree.t:rbcL2 - matK2 - PhyP2_SA_new">
#            <taxonset id="Podocarpaceae" spec="beast.evolution.alignment.TaxonSet">
#                <taxon idref="Acmopyle_florinii_5.7"/>
#                <taxon idref="Acmopyle_pancheri_0.0"/>
#                <taxon idref="Acmopyle_sahniana_0.0"/>
#                <taxon idref="Afrocarpus_dawei_0.0"/>
#                <taxon idref="Afrocarpus_falcatus_0.0"/>
#                <taxon idref="Afrocarpus_gracilior_0.0"/>
#                <taxon idref="Afrocarpus_mannii_0.0"/>
#                <taxon idref="Afrocarpus_usambarensis_0.0"/>
#                <taxon idref="Dacrycarpus_cinctus_0.0"/>
#                <taxon idref="Dacrycarpus_compactus_0.0"/>
#                <taxon idref="Dacrycarpus_dacrydioides_0.0"/>
#                <taxon idref="Dacrycarpus_expansus_0.0"/>
#                <taxon idref="Dacrycarpus_imbricatus_0.0"/>
#                <taxon idref="Dacrycarpus_kinabaluensis_0.0"/>
#                <taxon idref="Dacrycarpus_puertae_6.0"/>
#                <taxon idref="Dacrycarpus_vieillardii_0.0"/>
#                <taxon idref="Dacrydium_araucarioides_0.0"/>
#                <taxon idref="Dacrydium_balansae_0.0"/>
#                <taxon idref="Dacrydium_beccarii_0.0"/>
#                <taxon idref="Dacrydium_cupressinum_0.0"/>
#                <taxon idref="Dacrydium_elatum_0.0"/>
#                <taxon idref="Dacrydium_guillauminii_0.0"/>
#                <taxon idref="Dacrydium_lycopodioides_0.0"/>
#                <taxon idref="Dacrydium_magnum_0.0"/>
#                <taxon idref="Dacrydium_nausoriense_0.0"/>
#                <taxon idref="Dacrydium_nidulum_0.0"/>
#                <taxon idref="Dacrydium_rhomboideum_2.84"/>
#                <taxon idref="Dacrydium_x_0.0"/>
#                <taxon idref="Dacrydium_xanthandrum_0.0"/>
#                <taxon idref="Falcatifolium_eocenica_3.72"/>
#                <taxon idref="Falcatifolium_falciforme_0.0"/>
#                <taxon idref="Falcatifolium_papuanum_0.0"/>
#                <taxon idref="Falcatifolium_taxoides_0.0"/>
#                <taxon idref="Halocarpus_bidwillii_0.0"/>
#                <taxon idref="Halocarpus_biformis_0.0"/>
#                <taxon idref="Halocarpus_highstedii_2.84"/>
#                <taxon idref="Halocarpus_kirkii_0.0"/>
#                <taxon idref="Lagarostrobos_franklinii_0.0"/>
#                <taxon idref="Lagarostrobos_marginatus_3.4"/>
#                <taxon idref="Lepidothamnus_australis_12.0"/>
#                <taxon idref="Lepidothamnus_fonkii_0.0"/>
#                <taxon idref="Lepidothamnus_intermedius_0.0"/>
#                <taxon idref="Lepidothamnus_laxifolius_0.0"/>
#                <taxon idref="Manoao_colensoi_0.0"/>
#                <taxon idref="Manoao_colensoi_fossil_3.5"/>
#                <taxon idref="Microcachrys_tetragona_0.0"/>
#                <taxon idref="Microcacrhys_novaezelandia_2.84"/>
#                <taxon idref="Nageia_fleuryi_0.0"/>
#                <taxon idref="Nageia_formosensis_0.0"/>
#                <taxon idref="Nageia_hainanensis_5.0"/>
#                <taxon idref="Nageia_motleyi_0.0"/>
#                <taxon idref="Nageia_nagi_0.0"/>
#                <taxon idref="Nageia_nankoensis_0.0"/>
#                <taxon idref="Nageia_wallichiana_0.0"/>
#                <taxon idref="Parasitaxus_usta_0.0"/>
#                <taxon idref="Pheroshaera_microfolius_2.84"/>
#                <taxon idref="Pherosphaera_fitzgeraldii_0.0"/>
#                <taxon idref="Pherosphaera_hookeriana_0.0"/>
#                <taxon idref="Phyllocladus_alpinus_0.0"/>
#                <taxon idref="Phyllocladus_annulatus_3.3"/>
#                <taxon idref="Phyllocladus_aspleniifolius_0.0"/>
#                <taxon idref="Phyllocladus_hypophyllus_0.0"/>
#                <taxon idref="Phyllocladus_toatoa_0.0"/>
#                <taxon idref="Phyllocladus_trichomanoides_0.0"/>
#                <taxon idref="Podocarp_sp_Permian_25.5"/>
#                <taxon idref="Podocarpus_acutifolius_0.0"/>
#                <taxon idref="Podocarpus_affinis_0.0"/>
#                <taxon idref="Podocarpus_angustifolius_0.0"/>
#                <taxon idref="Podocarpus_annamiensis_0.0"/>
#                <taxon idref="Podocarpus_archboldii_0.0"/>
#                <taxon idref="Podocarpus_aristulatus_0.0"/>
#                <taxon idref="Podocarpus_beecherae_0.0"/>
#                <taxon idref="Podocarpus_bracteatus_0.0"/>
#                <taxon idref="Podocarpus_brasiliensis_0.0"/>
#                <taxon idref="Podocarpus_brassii_0.0"/>
#                <taxon idref="Podocarpus_brevifolius_0.0"/>
#                <taxon idref="Podocarpus_capuronii_0.0"/>
#                <taxon idref="Podocarpus_celatus_0.0"/>
#                <taxon idref="Podocarpus_cf_0.0"/>
#                <taxon idref="Podocarpus_chingianus_0.0"/>
#                <taxon idref="Podocarpus_coriaceus_0.0"/>
#                <taxon idref="Podocarpus_costalis_0.0"/>
#                <taxon idref="Podocarpus_costaricensis_0.0"/>
#                <taxon idref="Podocarpus_crassigemmis_0.0"/>
#                <taxon idref="Podocarpus_cunninghamii_0.0"/>
#                <taxon idref="Podocarpus_decipiens_0.0"/>
#                <taxon idref="Podocarpus_decumbens_0.0"/>
#                <taxon idref="Podocarpus_deflexus_0.0"/>
#                <taxon idref="Podocarpus_degeneri_0.0"/>
#                <taxon idref="Podocarpus_dispermus_0.0"/>
#                <taxon idref="Podocarpus_drouynianus_0.0"/>
#                <taxon idref="Podocarpus_ekmanii_0.0"/>
#                <taxon idref="Podocarpus_elatus_0.0"/>
#                <taxon idref="Podocarpus_elongatus_0.0"/>
#                <taxon idref="Podocarpus_fasciculus_0.0"/>
#                <taxon idref="Podocarpus_forrestii_0.0"/>
#                <taxon idref="Podocarpus_gibbsiae_0.0"/>
#                <taxon idref="Podocarpus_gnidioides_0.0"/>
#                <taxon idref="Podocarpus_grayae_0.0"/>
#                <taxon idref="Podocarpus_guatemalensis_0.0"/>
#                <taxon idref="Podocarpus_hallii_0.0"/>
#                <taxon idref="Podocarpus_henkelii_0.0"/>
#                <taxon idref="Podocarpus_hispaniolensis_0.0"/>
#                <taxon idref="Podocarpus_insularis_0.0"/>
#                <taxon idref="Podocarpus_lambertii_0.0"/>
#                <taxon idref="Podocarpus_latifolius_0.0"/>
#                <taxon idref="Podocarpus_lawrencei_0.0"/>
#                <taxon idref="Podocarpus_ledermannii_0.0"/>
#                <taxon idref="Podocarpus_longifoliolatus_0.0"/>
#                <taxon idref="Podocarpus_lucienii_0.0"/>
#                <taxon idref="Podocarpus_macrophyllus_0.0"/>
#                <taxon idref="Podocarpus_madagascariensis_0.0"/>
#                <taxon idref="Podocarpus_matudae_0.0"/>
#                <taxon idref="Podocarpus_milanjianus_0.0"/>
#                <taxon idref="Podocarpus_nakaii_0.0"/>
#                <taxon idref="Podocarpus_neriifolius_0.0"/>
#                <taxon idref="Podocarpus_nivalis_0.0"/>
#                <taxon idref="Podocarpus_novae-caledoniae_0.0"/>
#                <taxon idref="Podocarpus_nubigenus_0.0"/>
#                <taxon idref="Podocarpus_oleifolius_0.0"/>
#                <taxon idref="Podocarpus_pallidus_0.0"/>
#                <taxon idref="Podocarpus_parlatorei_0.0"/>
#                <taxon idref="Podocarpus_pilgeri_0.0"/>
#                <taxon idref="Podocarpus_polyspermus_0.0"/>
#                <taxon idref="Podocarpus_polystachyus_0.0"/>
#                <taxon idref="Podocarpus_pseudobracteatus_0.0"/>
#                <taxon idref="Podocarpus_purdieanus_0.0"/>
#                <taxon idref="Podocarpus_ramosii_0.0"/>
#                <taxon idref="Podocarpus_rubens_0.0"/>
#                <taxon idref="Podocarpus_rumphii_0.0"/>
#                <taxon idref="Podocarpus_salignus_0.0"/>
#                <taxon idref="Podocarpus_salomonensis_0.0"/>
#                <taxon idref="Podocarpus_sellowii_0.0"/>
#                <taxon idref="Podocarpus_smithii_0.0"/>
#                <taxon idref="Podocarpus_spathoides_0.0"/>
#                <taxon idref="Podocarpus_spinulosus_0.0"/>
#                <taxon idref="Podocarpus_sprucei_0.0"/>
#                <taxon idref="Podocarpus_subtropicalis_0.0"/>
#                <taxon idref="Podocarpus_sylvestris_0.0"/>
#                <taxon idref="Podocarpus_teysmannii_0.0"/>
#                <taxon idref="Podocarpus_thailandensis_0.0"/>
#                <taxon idref="Podocarpus_totara_0.0"/>
#                <taxon idref="Podocarpus_trinitensis_0.0"/>
#                <taxon idref="Podocarpus_urbanii_0.0"/>
#                <taxon idref="Podocarpus_witherdenensis_3.72"/>
#                <taxon idref="Prumnopitys_andina_0.0"/>
#                <taxon idref="Prumnopitys_ferruginea_0.0"/>
#                <taxon idref="Prumnopitys_ferruginoides_0.0"/>
#                <taxon idref="Prumnopitys_ladei_0.0"/>
#                <taxon idref="Prumnopitys_montana_0.0"/>
#                <taxon idref="Prumnopitys_ophiensis_6.0"/>
#                <taxon idref="Prumnopitys_taxifolia_0.0"/>
#                <taxon idref="Retrophyllum_comptonii_0.0"/>
#                <taxon idref="Retrophyllum_minus_0.0"/>
#                <taxon idref="Retrophyllum_oxyphyllum_5.2"/>
#                <taxon idref="Retrophyllum_rospigliosii_0.0"/>
#                <taxon idref="Retrophyllum_vitiense_0.0"/>
#                <taxon idref="Saxegothaea_conspicua_0.0"/>
#                <taxon idref="Sundacarpus_amarus_0.0"/>
#                <taxon idref="Sundacarpus_anglica_4.86"/>
#            </taxonset>
#        </distribution>
#        <distribution id="Podocarpus_subgenus_Foliatus.prior" spec="beast.math.distributions.MRCAPrior" tree="@Tree.t:rbcL2 - matK2 - PhyP2_SA_new">
#            <taxonset id="Podocarpus_subgenus_Foliatus" spec="beast.evolution.alignment.TaxonSet">
#                <taxon idref="Podocarpus_affinis_0.0"/>
#                <taxon idref="Podocarpus_annamiensis_0.0"/>
#                <taxon idref="Podocarpus_archboldii_0.0"/>
#                <taxon idref="Podocarpus_beecherae_0.0"/>
#                <taxon idref="Podocarpus_bracteatus_0.0"/>
#                <taxon idref="Podocarpus_brassii_0.0"/>
#                <taxon idref="Podocarpus_brevifolius_0.0"/>
#                <taxon idref="Podocarpus_chingianus_0.0"/>
#                <taxon idref="Podocarpus_coriaceus_0.0"/>
#                <taxon idref="Podocarpus_costalis_0.0"/>
#                <taxon idref="Podocarpus_crassigemmis_0.0"/>
#                <taxon idref="Podocarpus_decipiens_0.0"/>
#                <taxon idref="Podocarpus_decumbens_0.0"/>
#                <taxon idref="Podocarpus_deflexus_0.0"/>
#                <taxon idref="Podocarpus_degeneri_0.0"/>
#                <taxon idref="Podocarpus_dispermus_0.0"/>
#                <taxon idref="Podocarpus_drouynianus_0.0"/>
#                <taxon idref="Podocarpus_elatus_0.0"/>
#                <taxon idref="Podocarpus_fasciculus_0.0"/>
#                <taxon idref="Podocarpus_forrestii_0.0"/>
#                <taxon idref="Podocarpus_gibbsiae_0.0"/>
#                <taxon idref="Podocarpus_grayae_0.0"/>
#                <taxon idref="Podocarpus_insularis_0.0"/>
#                <taxon idref="Podocarpus_ledermannii_0.0"/>
#                <taxon idref="Podocarpus_longifoliolatus_0.0"/>
#                <taxon idref="Podocarpus_lucienii_0.0"/>
#                <taxon idref="Podocarpus_macrophyllus_0.0"/>
#                <taxon idref="Podocarpus_nakaii_0.0"/>
#                <taxon idref="Podocarpus_neriifolius_0.0"/>
#                <taxon idref="Podocarpus_novae-caledoniae_0.0"/>
#                <taxon idref="Podocarpus_pallidus_0.0"/>
#                <taxon idref="Podocarpus_pilgeri_0.0"/>
#                <taxon idref="Podocarpus_polyspermus_0.0"/>
#                <taxon idref="Podocarpus_polystachyus_0.0"/>
#                <taxon idref="Podocarpus_pseudobracteatus_0.0"/>
#                <taxon idref="Podocarpus_ramosii_0.0"/>
#                <taxon idref="Podocarpus_rubens_0.0"/>
#                <taxon idref="Podocarpus_rumphii_0.0"/>
#                <taxon idref="Podocarpus_salomonensis_0.0"/>
#                <taxon idref="Podocarpus_spinulosus_0.0"/>
#                <taxon idref="Podocarpus_subtropicalis_0.0"/>
#                <taxon idref="Podocarpus_sylvestris_0.0"/>
#            </taxonset>
#        </distribution>
#        <distribution id="Podocarpus_subgenus_Podocarpus.prior" monophyletic="true" spec="beast.math.distributions.MRCAPrior" tree="@Tree.t:rbcL2 - matK2 - PhyP2_SA_new">
#            <taxonset id="Podocarpus_subgenus_Podocarpus" spec="beast.evolution.alignment.TaxonSet">
#                <taxon idref="Podocarpus_acutifolius_0.0"/>
#                <taxon idref="Podocarpus_angustifolius_0.0"/>
#                <taxon idref="Podocarpus_aristulatus_0.0"/>
#                <taxon idref="Podocarpus_brasiliensis_0.0"/>
#                <taxon idref="Podocarpus_capuronii_0.0"/>
#                <taxon idref="Podocarpus_celatus_0.0"/>
#                <taxon idref="Podocarpus_coriaceus_0.0"/>
#                <taxon idref="Podocarpus_costaricensis_0.0"/>
#                <taxon idref="Podocarpus_ekmanii_0.0"/>
#                <taxon idref="Podocarpus_elongatus_0.0"/>
#                <taxon idref="Podocarpus_gnidioides_0.0"/>
#                <taxon idref="Podocarpus_guatemalensis_0.0"/>
#                <taxon idref="Podocarpus_hallii_0.0"/>
#                <taxon idref="Podocarpus_henkelii_0.0"/>
#                <taxon idref="Podocarpus_hispaniolensis_0.0"/>
#                <taxon idref="Podocarpus_lambertii_0.0"/>
#                <taxon idref="Podocarpus_latifolius_0.0"/>
#                <taxon idref="Podocarpus_lawrencei_0.0"/>
#                <taxon idref="Podocarpus_madagascariensis_0.0"/>
#                <taxon idref="Podocarpus_matudae_0.0"/>
#                <taxon idref="Podocarpus_milanjianus_0.0"/>
#                <taxon idref="Podocarpus_nivalis_0.0"/>
#                <taxon idref="Podocarpus_nubigenus_0.0"/>
#                <taxon idref="Podocarpus_oleifolius_0.0"/>
#                <taxon idref="Podocarpus_parlatorei_0.0"/>
#                <taxon idref="Podocarpus_purdieanus_0.0"/>
#                <taxon idref="Podocarpus_salignus_0.0"/>
#                <taxon idref="Podocarpus_sellowii_0.0"/>
#                <taxon idref="Podocarpus_smithii_0.0"/>
#                <taxon idref="Podocarpus_sprucei_0.0"/>
#                <taxon idref="Podocarpus_totara_0.0"/>
#                <taxon idref="Podocarpus_trinitensis_0.0"/>
#                <taxon idref="Podocarpus_urbanii_0.0"/>
#                <taxon idref="Podocarpus_witherdenensis_3.72"/>
#            </taxonset>
#        </distribution>
#        <distribution id="Podocarpus_witherdenensis_3.721.prior" spec="beast.math.distributions.MRCAPrior" tree="@Tree.t:rbcL2 - matK2 - PhyP2_SA_new">
#            <taxonset id="Podocarpus_witherdenensis_3.721" spec="beast.evolution.alignment.TaxonSet">
#                <taxon idref="Podocarpus_witherdenensis_3.72"/>
#            </taxonset>
#            <Uniform id="Uniform.24" lower="3.4" name="distr" upper="3.72"/>
#        </distribution>
#        <distribution id="Prumnopitys.prior" monophyletic="true" spec="beast.math.distributions.MRCAPrior" tree="@Tree.t:rbcL2 - matK2 - PhyP2_SA_new">
#            <taxonset id="Prumnopitys" spec="beast.evolution.alignment.TaxonSet">
#                <taxon idref="Prumnopitys_andina_0.0"/>
#                <taxon idref="Prumnopitys_ferruginea_0.0"/>
#                <taxon idref="Prumnopitys_ferruginoides_0.0"/>
#                <taxon idref="Prumnopitys_ladei_0.0"/>
#                <taxon idref="Prumnopitys_montana_0.0"/>
#                <taxon idref="Prumnopitys_ophiensis_6.0"/>
#                <taxon idref="Prumnopitys_taxifolia_0.0"/>
#            </taxonset>
#        </distribution>
#        <distribution id="Prumnopitys_opihiensis_6.0.prior" spec="beast.math.distributions.MRCAPrior" tree="@Tree.t:rbcL2 - matK2 - PhyP2_SA_new">
#            <taxonset id="Prumnopitys_opihiensis_6.0" spec="beast.evolution.alignment.TaxonSet">
#                <taxon idref="Prumnopitys_ophiensis_6.0"/>
#            </taxonset>
#            <Uniform id="Uniform.25" lower="4.86" name="distr" upper="9.97"/>
#        </distribution>
#        <distribution id="Retrophyllum.prior" monophyletic="true" spec="beast.math.distributions.MRCAPrior" tree="@Tree.t:rbcL2 - matK2 - PhyP2_SA_new">
#            <taxonset id="Retrophyllum" spec="beast.evolution.alignment.TaxonSet">
#                <taxon idref="Retrophyllum_comptonii_0.0"/>
#                <taxon idref="Retrophyllum_minus_0.0"/>
#                <taxon idref="Retrophyllum_oxyphyllum_5.2"/>
#                <taxon idref="Retrophyllum_rospigliosii_0.0"/>
#                <taxon idref="Retrophyllum_vitiense_0.0"/>
#            </taxonset>
#        </distribution>
#        <distribution id="Retrophyllum_oxyphyllum_5.21.prior" spec="beast.math.distributions.MRCAPrior" tree="@Tree.t:rbcL2 - matK2 - PhyP2_SA_new">
#            <taxonset id="Retrophyllum_oxyphyllum_5.21" spec="beast.evolution.alignment.TaxonSet">
#                <taxon idref="Retrophyllum_oxyphyllum_5.2"/>
#            </taxonset>
#            <Uniform id="Uniform.26" lower="3.4" name="distr" upper="5.2"/>
#        </distribution>
#        <distribution id="Sundacarpus.prior" monophyletic="true" spec="beast.math.distributions.MRCAPrior" tree="@Tree.t:rbcL2 - matK2 - PhyP2_SA_new">
#            <taxonset id="Sundacarpus" spec="beast.evolution.alignment.TaxonSet">
#                <taxon idref="Sundacarpus_amarus_0.0"/>
#                <taxon idref="Sundacarpus_anglica_4.86"/>
#            </taxonset>
#        </distribution>
#        <distribution id="Sundacarpus_anglica_4.861.prior" spec="beast.math.distributions.MRCAPrior" tree="@Tree.t:rbcL2 - matK2 - PhyP2_SA_new">
#            <taxonset id="Sundacarpus_anglica_4.861" spec="beast.evolution.alignment.TaxonSet">
#                <taxon idref="Sundacarpus_anglica_4.86"/>
#            </taxonset>
#            <Uniform id="Uniform.27" lower="3.4" name="distr" upper="4.86"/>
#        </distribution>
#        <prior id="ucldStdevPrior.c:rbcL2 - matK2 - PhyP2_SA_new" name="distribution">
#            <parameter id="ucldStdev.c:rbcL2 - matK2 - PhyP2_SA_new" lower="0.0" name="x" spec="beast.core.parameter.RealParameter">0.1</parameter>
#            <Gamma id="Gamma.6" name="distr">
#                <parameter estimate="false" id="RealParameter.27" name="alpha" spec="beast.core.parameter.RealParameter">0.5396</parameter>
#                <parameter estimate="false" id="RealParameter.28" name="beta" spec="beast.core.parameter.RealParameter">0.3819</parameter>
#            </Gamma>
#        </prior>
#        <prior id="MeanRatePrior.c:rbcL2 - matK2 - PhyP2_SA_new" name="distribution">
#            <parameter id="ucldMean.c:rbcL2 - matK2 - PhyP2_SA_new" name="x" spec="beast.core.parameter.RealParameter">1.0</parameter>
#            <Uniform id="Uniform.4" name="distr" upper="Infinity"/>
#        </prior>
#    </distribution>
#    <distribution id="likelihood" spec="beast.core.util.CompoundDistribution" useThreads="true">
#        <distribution data="@rbcL2 - matK2 - PhyP2_SA_new" id="treeLikelihood.rbcL2 - matK2 - PhyP2_SA_new" spec="beast.evolution.likelihood.ThreadedTreeLikelihood" tree="@Tree.t:rbcL2 - matK2 - PhyP2_SA_new">
#            <siteModel gammaCategoryCount="4" id="SiteModel.s:rbcL2 - matK2 - PhyP2_SA_new" proportionInvariant="@proportionInvariant.s:rbcL2 - matK2 - PhyP2_SA_new" shape="@gammaShape.s:rbcL2 - matK2 - PhyP2_SA_new" spec="beast.evolution.sitemodel.SiteModel">
#                <parameter estimate="false" id="mutationRate.s:rbcL2 - matK2 - PhyP2_SA_new" name="mutationRate" spec="beast.core.parameter.RealParameter">1.0</parameter>
#                <substModel id="gtr.s:rbcL2 - matK2 - PhyP2_SA_new" rateAC="@rateAC.s:rbcL2 - matK2 - PhyP2_SA_new" rateAG="@rateAG.s:rbcL2 - matK2 - PhyP2_SA_new" rateAT="@rateAT.s:rbcL2 - matK2 - PhyP2_SA_new" rateCG="@rateCG.s:rbcL2 - matK2 - PhyP2_SA_new" rateGT="@rateGT.s:rbcL2 - matK2 - PhyP2_SA_new" spec="beast.evolution.substitutionmodel.GTR">
#                    <parameter estimate="false" id="rateCT.s:rbcL2 - matK2 - PhyP2_SA_new" lower="0.0" name="rateCT" spec="beast.core.parameter.RealParameter">1.0</parameter>
#                    <frequencies frequencies="@freqParameter.s:rbcL2 - matK2 - PhyP2_SA_new" id="estimatedFreqs.s:rbcL2 - matK2 - PhyP2_SA_new" spec="beast.evolution.substitutionmodel.Frequencies"/>
#                </substModel>
#            </siteModel>
#            <branchRateModel clock.rate="@ucldMean.c:rbcL2 - matK2 - PhyP2_SA_new" id="RelaxedClock.c:rbcL2 - matK2 - PhyP2_SA_new" spec="beast.evolution.branchratemodel.UCRelaxedClockModel" tree="@Tree.t:rbcL2 - matK2 - PhyP2_SA_new">
#                <LogNormal S="@ucldStdev.c:rbcL2 - matK2 - PhyP2_SA_new" id="LogNormalDistributionModel.c:rbcL2 - matK2 - PhyP2_SA_new" meanInRealSpace="true" name="distr">
#                    <parameter estimate="false" id="RealParameter.26" lower="0.0" name="M" spec="beast.core.parameter.RealParameter" upper="1.0">1.0</parameter>
#                </LogNormal>
#                <rateCategories dimension="428" id="rateCategories.c:rbcL2 - matK2 - PhyP2_SA_new" spec="beast.core.parameter.IntegerParameter">1</rateCategories>
#            </branchRateModel>
#        </distribution>
#    </distribution>
#</input>
#
Sample	posterior	likelihood	prior	treeLikelihood.rbcL2 - matK2 - PhyP2_SA_new	TreeHeight	rateAC	rateAG	rateAT	rateCG	rateGT	proportionInvariant	gammaShape	FBD	diversificationRateFBD	turnoverFBD	samplingProportionFBD	originFBD	SACountFBD	mrca.date-backward(Podocarpaceae)	mrca.date-backward(Araucariaceae)	mrca.date-backward(Cupressaceae_sl)	mrca.date-backward(Acmopyle)	mrca.date-backward(Dacrycarpus)	mrca.date-backward(Dacrydium)	mrca.date-backward(Falcatifolium)	mrca.date-backward(Halocarpus)	mrca.date-backward(Lagarostrobos)	mrca.date-backward(Lepidothamnus)	mrca.date-backward(Manoao)	mrca.date-backward(Microcachrys)	mrca.date-backward(Nageia)	mrca.date-backward(Pherosphaera)	mrca.date-backward(Phyllocladus)	mrca.date-backward(Prumnopitys)	mrca.date-backward(Retrophyllum)	mrca.date-backward(Sundacarpus)	logP(mrca(Acompyle_florinii_5.7.prior))	height(Acmopyle_florinii_5.7)	logP(mrca(Dacrycarpus_puertae_6.01.prior))	height(Dacrycarpus_puertae_6.0)	logP(mrca(Falcatifolium_eocenica_3.721.prior))	height(Falcatifolium_eocenica_3.72)	logP(mrca(Dacrydium_rhomboideum_2.841.prior))	height(Dacrydium_rhomboideum_2.84)	logP(mrca(Halocarpus_highstedii_2.841.prior))	height(Halocarpus_highstedii_2.84)	logP(mrca(Lagarostrobos_marginatus_3.41.prior))	height(Lagarostrobos_marginatus_3.4)	logP(mrca(Lepidothamnus_australis_12.01.prior))	height(Lepidothamnus_australis_12.0)	logP(mrca(Manoao_colensoi_3.5.prior))	height(Manoao_colensoi_fossil_3.5)	logP(mrca(Microcachrys_novaezelandiae_2.84.prior))	height(Microcacrhys_novaezelandia_2.84)	logP(mrca(Nageia_hainanensis_5.01.prior))	height(Nageia_hainanensis_5.0)	logP(mrca(Pherosphaera_microfolius_2.84.prior))	height(Pheroshaera_microfolius_2.84)	logP(mrca(Phyllocladus_annulatus_3.31.prior))	height(Phyllocladus_annulatus_3.3)	logP(mrca(Podocarpus_witherdenensis_3.721.prior))	height(Podocarpus_witherdenensis_3.72)	logP(mrca(Prumnopitys_opihiensis_6.0.prior))	height(Prumnopitys_ophiensis_6.0)	logP(mrca(Retrophyllum_oxyphyllum_5.21.prior))	height(Retrophyllum_oxyphyllum_5.2)	logP(mrca(Sundacarpus_anglica_4.861.prior))	height(Sundacarpus_anglica_4.86)	mrca.date-backward(Agathis)	mrca.date-backward(Araucariaceae+Podocarpaceae)	mrca.date-backward(Podocarpus_subgenus_Podocarpus)	monophyletic(Podocarpus_subgenus_Foliatus)	mrca.date-backward(Podocarpus_subgenus_Foliatus)	ucldMean	ucldStdev	rate.mean	rate.variance	rate.coefficientOfVariation	freqParameter.1	freqParameter.2	freqParameter.3	freqParameter.4
0	-103289.88595180292	-100140.98818440222	-3148.8977674007	-100140.98818440222	30.202616459360335	1.0	1.0	1.0	1.0	1.0	0.01	1.0	-678.2176719496731	1.0	0.5	0.5	100.0	10	26.137663524781637	19.57143225563037	16.208574466116662	5.748050036827871	6.250325512878903	2.84	3.72	2.84	3.4	12.665393287616041	3.5	2.84	5.043742685730421	2.84	3.3449988734745366	7.094511129171064	5.2	4.86	1.2039728043259366	5.7	-0.9555114450274361	6.0	1.139434283188364	3.72	-0.2151113796169453	2.84	-0.2151113796169453	2.84	0.579818495252942	3.4	-1.5040773967762742	12.0	-0.1823215567939547	3.5	-0.2151113796169453	2.84	-0.78845736036427	5.0	0.6217571844732726	2.84	-0.0925791812930932	3.3	1.139434283188364	3.72	-1.631199404215613	6.0	-0.5877866649021192	5.2	-0.37843643572024527	4.86	6.708751633487908	26.421251069222173	3.72	0	4.404437302951456	1.0	0.1	1.0103416082549186	0.009698748944298166	0.09805584744275013	0.25	0.25	0.25	0.25
50000	-47983.132207245515	-47851.46222895507	-131.66997829044362	-47851.46222895507	30.29007076431679	0.4330423143961225	0.967493517339864	0.2311041944206969	0.3978342841150924	0.27674651275852064	0.3367062623491512	0.8970703180223202	-104.54948563075263	0.089030416449131	0.979758204044528	8.682352233257631E-4	30.984952160798375	5	26.82601845776238	23.20765528033239	16.176825118780922	5.7	6.0730336849141295	3.4227230865747824	3.72	3.7265977978249616	3.7410149370996235	12.614090816056974	3.5	4.248090563709123	6.11575634999206	2.84	4.846018416758897	7.463409544018808	5.689701037697626	4.967313215471132	1.2039728043259366	5.7	-0.9555114450274361	6.0	1.139434283188364	3.72	-0.2151113796169453	2.84	-0.2151113796169453	2.84	0.579818495252942	3.4	-1.5040773967762742	12.0	-0.1823215567939547	3.5	-0.2151113796169453	2.84	-0.78845736036427	5.0	0.6217571844732726	2.84	-0.0925791812930932	3.3	1.139434283188364	3.72	-1.631199404215613	6.0	-0.5877866649021192	5.2	-0.37843643572024527	4.86	8.675757391753717	30.149899496098694	3.932600936084162	0	4.745066444142452	0.06861367885584849	1.8366933676786343	0.04899185581616961	0.0019930708349762136	0.7994672961155047	0.2753438355093998	0.1996720926488638	0.23754714414033726	0.28743692770139917
100000	-46161.004857424065	-45994.068290082745	-166.93656734132242	-45994.068290082745	31.260824026774234	0.4188796685113178	0.7614487474779301	0.1773660965385603	0.351702885549889	0.2173410008201128	0.282936629847881	0.8095459357490474	-140.08317359528928	0.05523348448573607	0.9829754133858423	0.002106241324475866	32.05870419298913	2	26.70286679650784	30.945344408641713	17.09271819784416	6.171135133681632	6.0	2.9426065884239963	3.7942215616975687	4.380898868405744	3.5522587650902753	14.584217392978124	3.824331260810091	2.84	5.005552293699262	7.045899471251564	8.037513404732403	9.228523162759531	5.331745256145694	7.07645684385144	1.2039728043259366	5.7	-0.9555114450274361	6.0	1.139434283188364	3.72	-0.2151113796169453	2.84	-0.2151113796169453	2.84	0.579818495252942	3.4	-1.5040773967762742	12.0	-0.1823215567939547	3.5	-0.2151113796169453	2.84	-0.78845736036427	5.0	0.6217571844732726	2.84	-0.0925791812930932	3.3	1.139434283188364	3.72	-1.631199404215613	6.0	-0.5877866649021192	5.2	-0.37843643572024527	4.86	6.341158831300548	30.96734501766018	4.990007156582813	0	6.773093312535982	0.05246719302450387	1.8331804123059572	0.007523720759697351	0.0030956528484186317	2.1868732946656384	0.2803050280730313	0.18485664918432534	0.2359145443828572	0.2989237783597861
150000	-45614.991376923856	-45453.24966522758	-161.74171169627337	-45453.24966522758	30.62615473667211	0.3622324139450102	0.703883543371846	0.17204634683438202	0.32315876891665235	0.23259520149530435	0.2692177985967583	0.8135618827915526	-136.4169046504065	0.01638438889520401	0.9945429335003295	0.0012648995807220476	30.953402651628696	4	30.09975354842054	30.396599970658368	18.224261290461744	5.7	7.7185675827223665	3.887232354841166	3.7402842864318258	3.938580795244707	3.4	14.21747185746056	3.5	3.660892715529666	5.317720940454614	7.161444046822381	9.199760423560923	7.176363165545468	5.427230089015616	7.701593614842144	1.2039728043259366	5.7	-0.9555114450274361	6.0	1.139434283188364	3.72	-0.2151113796169453	2.84	-0.2151113796169453	2.84	0.579818495252942	3.4	-1.5040773967762742	12.0	-0.1823215567939547	3.5	-0.2151113796169453	2.84	-0.78845736036427	5.0	0.6217571844732726	2.84	-0.0925791812930932	3.3	1.139434283188364	3.72	-1.631199404215613	6.0	-0.5877866649021192	5.2	-0.37843643572024527	4.86	5.684588989038158	30.609070628171267	3.8650746952479955	0	4.177384940631426	0.04828283040347907	1.8087443388340771	0.008123144683210296	0.00218840785373395	2.10355162882602	0.27787270630866723	0.193608704242014	0.242098833274811	0.28641975617450777
200000	-45177.381275194435	-45024.680728295236	-152.7005468991975	-45024.680728295236	30.61026548136752	0.38957998055119625	0.7601103947685064	0.1788243948222968	0.3659764877235869	0.2712955492478761	0.272658900146297	0.8261917496563426	-125.75282093039723	0.16059416279574482	0.956487772631342	9.531853655225896E-4	31.445393781353772	2	27.56652243361078	20.635487311487918	17.93756506121243	6.530523343897758	6.034625170393797	3.2931826575003695	4.328859534702008	4.02078505456192	3.41322731740396	13.740070257445648	3.505146659318042	3.582061419368721	5.0	7.015195419290119	3.4379204727362835	6.813602721948252	5.2	7.18061524586889	1.2039728043259366	5.7	-0.9555114450274361	6.0	1.139434283188364	3.72	-0.2151113796169453	2.84	-0.2151113796169453	2.84	0.579818495252942	3.4	-1.5040773967762742	12.0	-0.1823215567939547	3.5	-0.2151113796169453	2.84	-0.78845736036427	5.0	0.6217571844732726	2.84	-0.0925791812930932	3.3	1.139434283188364	3.72	-1.631199404215613	6.0	-0.5877866649021192	5.2	-0.37843643572024527	4.86	5.654196596932925	30.401915452130385	4.16183539894608	0	4.422751710201372	0.0496069246293935	1.856032422004191	0.007892482686766813	0.001902853909523742	1.9774564473575535	0.2803616609728526	0.1908734852874982	0.2333774030391189	0.29538745070053035
250000	-44979.98740397294	-44828.3423498065	-151.64505416644036	-44828.3423498065	31.383728656817134	0.37129589928898293	0.7186147773538191	0.1735092406690011	0.3334336323932366	0.23411993855780536	0.27284496172539785	0.8638075182214258	-125.96166274089214	0.06603981239084611	0.9787458200485165	0.002218457982453367	31.47686316694472	2	26.39073920932513	24.025017993107905	20.71269741438111	6.401769457965924	6.9550053457051275	3.052472535054164	3.72	3.610606735218476	4.752821795830789	13.570895438952093	3.5	3.4699880323662065	5.0441425071947155	3.6775271721017266	6.472043862976546	8.371842837256786	5.751318221497769	8.047563776523292	1.2039728043259366	5.7	-0.9555114450274361	6.0	1.139434283188364	3.72	-0.2151113796169453	2.84	-0.2151113796169453	2.84	0.579818495252942	3.4	-1.5040773967762742	12.0	-0.1823215567939547	3.5	-0.2151113796169453	2.84	-0.78845736036427	5.0	0.6217571844732726	2.84	-0.0925791812930932	3.3	1.139434283188364	3.72	-1.631199404215613	6.0	-0.5877866649021192	5.2	-0.37843643572024527	4.86	11.083481460274648	30.660888082810196	3.7230509025463276	0	4.476017740898146	0.0459091684399026	1.8412666672030928	0.017167083602953465	0.002923925275949813	2.4571997038125177	0.27657748057666887	0.18221044500088843	0.24655464140045588	0.29465743302198694
300000	-44896.169458512195	-44759.56715107911	-136.6023074330884	-44759.56715107911	28.573498106380438	0.4013609704808606	0.7441481078655523	0.1797718616252095	0.3664274993477439	0.24000251624751412	0.2649694881045377	0.7989970950710579	-111.4964516942872	0.03148819476742926	0.9893500514677286	0.0018462737884497671	29.250960008178	1	26.93968077024602	22.308906169883873	16.57885995077151	6.793787046320277	6.216797106870408	2.856552167667292	4.107736939686727	4.134171683819961	4.301337812508677	12.862597378596714	4.9101432145296915	3.4724054143757908	5.0	3.9906546030450207	3.751801512442182	8.32608168731866	5.470514724007517	7.521897505973862	1.2039728043259366	5.7	-0.9555114450274361	6.0	1.139434283188364	3.72	-0.2151113796169453	2.84	-0.2151113796169453	2.84	0.579818495252942	3.4	-1.5040773967762742	12.0	-0.1823215567939547	3.5	-0.2151113796169453	2.84	-0.78845736036427	5.0	0.6217571844732726	2.84	-0.0925791812930932	3.3	1.139434283188364	3.72	-1.631199404215613	6.0	-0.5877866649021192	5.2	-0.37843643572024527	4.86	12.219605437213056	27.714098831544856	4.149194099395844	0	4.184447686652614	0.04402687968811661	1.801477562986577	0.011659532044643834	0.0023927086480647797	2.17617662790895	0.2847037963718291	0.18198427054708471	0.24086955439954677	0.29244237868153944
350000	-44809.56030831352	-44673.36744176132	-136.19286655219875	-44673.36744176132	30.45727272185431	0.37233999230810005	0.6678669296906555	0.1884785178909908	0.32574443369716116	0.22726145243747772	0.25911199772901033	0.7919926906728372	-108.54661054110703	0.05277276064351368	0.9820745338323892	0.0021578748450211756	32.580115803675994	3	26.008119695247945	21.825937971783954	16.10623749682923	7.888285398942571	6.491925950363445	4.862948443793294	4.041082424908399	3.9413281869910666	5.917711441473588	12.100867235725227	4.609931672121246	3.566463245252426	5.0	6.536430936853379	6.1753577216812126	7.254996584504372	5.2	7.476098013455472	1.2039728043259366	5.7	-0.9555114450274361	6.0	1.139434283188364	3.72	-0.2151113796169453	2.84	-0.2151113796169453	2.84	0.579818495252942	3.4	-1.5040773967762742	12.0	-0.1823215567939547	3.5	-0.2151113796169453	2.84	-0.78845736036427	5.0	0.6217571844732726	2.84	-0.0925791812930932	3.3	1.139434283188364	3.72	-1.631199404215613	6.0	-0.5877866649021192	5.2	-0.37843643572024527	4.86	6.047048314557544	29.53002450992316	3.72	0	4.211563081656495	0.039966071226208766	1.7798194901118933	0.007583873251416127	0.0016212083997280654	1.986810059632386	0.2809542907698358	0.18793563131188634	0.24625444088976745	0.28485563702851047
400000	-44786.02127013428	-44660.93352859728	-125.08774153700757	-44660.93352859728	28.82746531489531	0.3796369011919641	0.6720826311574355	0.176225497725337	0.3390723338204058	0.21378762650810793	0.2623193778801335	0.7891738314295755	-99.44110379631506	0.04570178570910726	0.9885012131262421	8.3326531706454E-4	30.917031862253282	2	27.32959846048049	19.0	16.392063300757965	7.217160794658904	6.80674599122228	5.269173581239384	3.7657697866164948	3.1386275237123993	3.6166904662235617	12.190286740953411	6.271998207864902	2.986692973930765	5.544972072442664	2.84	4.409253690521047	8.125192447678945	5.213233406822644	8.3178458778205	1.2039728043259366	5.7	-0.9555114450274361	6.0	1.139434283188364	3.72	-0.2151113796169453	2.84	-0.2151113796169453	2.84	0.579818495252942	3.4	-1.5040773967762742	12.0	-0.1823215567939547	3.5	-0.2151113796169453	2.84	-0.78845736036427	5.0	0.6217571844732726	2.84	-0.0925791812930932	3.3	1.139434283188364	3.72	-1.631199404215613	6.0	-0.5877866649021192	5.2	-0.37843643572024527	4.86	8.9349235410931	28.15136466431503	3.7786655512276663	0	4.087355866261119	0.03964805681370806	1.7894861511905982	0.0075660902064678135	0.001708626316953325	2.0673541060328153	0.2749310816010584	0.1867795332403732	0.2440137729761469	0.2942756121824215
450000	-44770.65882067956	-44616.2446526827	-154.41416799686002	-44616.2446526827	30.69225443211091	0.3727631074273257	0.7170349044827292	0.19210882706435548	0.3308005817231429	0.23004255066227663	0.2890521637742369	0.8421468684416165	-128.88909585650768	0.04834758777816503	0.9816390905482528	0.0017039801073040503	31.366748292124292	2	27.497769432359327	19.11969369283557	16.41151659891138	7.851155889139213	6.456446459657341	3.722673547582431	4.9718176922336665	2.891302594148091	8.090489814887462	13.178036066206221	4.470959016541308	3.7607961487369796	5.340838723308831	3.3913782416707696	3.3	8.205077107092158	5.2	8.44102570162537	1.2039728043259366	5.7	-0.9555114450274361	6.0	1.139434283188364	3.72	-0.2151113796169453	2.84	-0.2151113796169453	2.84	0.579818495252942	3.4	-1.5040773967762742	12.0	-0.1823215567939547	3.5	-0.2151113796169453	2.84	-0.78845736036427	5.0	0.6217571844732726	2.84	-0.0925791812930932	3.3	1.139434283188364	3.72	-1.631199404215613	6.0	-0.5877866649021192	5.2	-0.37843643572024527	4.86	12.452867540099016	28.045910029860043	3.82164114850891	0	4.133417739418175	0.03552372724271764	1.7365476078811737	0.0077360796835849255	0.001390288131884164	2.067321286235399	0.27577704975674155	0.18534460267324218	0.2488194148655544	0.29005893270446187
500000	-44726.72371497495	-44603.89586595665	-122.82784901830097	-44603.89586595665	28.89509953472466	0.38759089178765105	0.6777108417380446	0.1769985143749422	0.35600888047130075	0.23314200553312664	0.27530028357395236	0.8609767445002203	-97.92798006794949	0.0458972808265169	0.9881895337060017	0.0012216330909111458	29.79214919130842	1	25.652576424285193	19.18663728605917	16.468115135424814	5.914913336829459	6.260561247798057	3.387225342511903	4.708987180197788	3.2906549796960265	3.541325881163236	12.083381619529364	4.294509598368498	3.4714567357793378	5.555939443344304	4.140592012477559	13.061787800134894	7.426322633830799	6.31522546244486	8.135042934748165	1.2039728043259366	5.7	-0.9555114450274361	6.0	1.139434283188364	3.72	-0.2151113796169453	2.84	-0.2151113796169453	2.84	0.579818495252942	3.4	-1.5040773967762742	12.0	-0.1823215567939547	3.5	-0.2151113796169453	2.84	-0.78845736036427	5.0	0.6217571844732726	2.84	-0.0925791812930932	3.3	1.139434283188364	3.72	-1.631199404215613	6.0	-0.5877866649021192	5.2	-0.37843643572024527	4.86	7.268785745504424	25.95652411260491	3.72	0	3.746928319799465	0.03604496279774906	1.7190618508257849	0.00755956353998919	0.0013640612861672465	1.9003057045281921	0.2744250863361999	0.1846844952566818	0.24181569915162054	0.2990747192554977
550000	-44714.98140866173	-44568.09318578699	-146.8882228747484	-44568.09318578699	29.347350405941476	0.38056691549874994	0.7022949341535214	0.184496661898	0.3516829207989554	0.21888726628717153	0.26508455967740335	0.7985666222472163	-120.51213803821673	0.06167562258504336	0.9808468238888238	0.0018260831067566036	32.066721328340584	1	26.710634163491594	20.60092530337725	16.345470334880545	6.8581704816617	6.637632473157594	4.214367039228264	4.2705894353349345	4.495835834295262	4.833125344434659	12.4360360697062	3.5	3.171177979751864	5.5334284300317105	4.354355148330276	11.84099407612617	7.725679888510361	6.028501194505596	8.258993305364127	1.2039728043259366	5.7	-0.9555114450274361	6.0	1.139434283188364	3.72	-0.2151113796169453	2.84	-0.2151113796169453	2.84	0.579818495252942	3.4	-1.5040773967762742	12.0	-0.1823215567939547	3.5	-0.2151113796169453	2.84	-0.78845736036427	5.0	0.6217571844732726	2.84	-0.0925791812930932	3.3	1.139434283188364	3.72	-1.631199404215613	6.0	-0.5877866649021192	5.2	-0.37843643572024527	4.86	6.184648842997361	27.818798389049313	4.415773929814873	0	4.828632741850097	0.03380970713008355	1.659015082098478	0.008587249900686161	0.0017772364905119793	2.173934262325553	0.2713462574572559	0.18724325348301527	0.24502175654999217	0.29638873250973674
600000	-44711.543005926236	-44564.02302024321	-147.51998568303034	-44564.02302024321	30.091904600201016	0.3694028295862312	0.6439290524903336	0.17219008516436118	0.3273171987768201	0.23820009613504808	0.27829617733525575	0.8670774891271732	-122.24509534432791	0.09817306158222587	0.9728589472082024	0.0012124948077463827	30.958293918543454	2	29.504482568739448	19.0	16.203200240350448	8.834110153499603	6.381563870347333	3.8279428550294683	3.899617233414656	3.0807222124996465	3.5403933491784474	12.486698720985354	3.7249337366976314	3.0833453474207837	5.0	2.88188286479147	5.305233225290309	7.650410867843989	5.330935058684852	5.982433963867548	1.2039728043259366	5.7	-0.9555114450274361	6.0	1.139434283188364	3.72	-0.2151113796169453	2.84	-0.2151113796169453	2.84	0.579818495252942	3.4	-1.5040773967762742	12.0	-0.1823215567939547	3.5	-0.2151113796169453	2.84	-0.78845736036427	5.0	0.6217571844732726	2.84	-0.0925791812930932	3.3	1.139434283188364	3.72	-1.631199404215613	6.0	-0.5877866649021192	5.2	-0.37843643572024527	4.86	7.038599119866364	29.650982620459622	4.4374748669310105	0	4.665231465882751	0.03612338825930295	1.7390876967947766	0.007589473278597061	0.001547452111981244	2.005619628248624	0.282990129163489	0.1852165360036988	0.2523736695267912	0.2794196653060212
650000	-44722.676120014665	-44566.322702584934	-156.35341742973105	-44566.322702584934	30.4858706414222	0.39771427568104695	0.7391394649610271	0.1734018086360817	0.38199455168395147	0.24662259298698813	0.2900481531667636	0.8923853732048648	-131.13089405580482	0.06686678426717248	0.9794540061998094	0.0019861310111742836	31.077628200162106	2	28.161318821932603	20.536018423249445	17.26911812736902	7.434945539157033	6.030190066001424	4.390223319468732	4.018022702463007	3.261804043064733	7.021176997301729	12.276137873222238	3.9138391968861	3.6541196975698127	5.860766025298707	3.320807340831176	6.957747877544116	6.154041884827516	6.808951043887648	4.86	1.2039728043259366	5.7	-0.9555114450274361	6.0	1.139434283188364	3.72	-0.2151113796169453	2.84	-0.2151113796169453	2.84	0.579818495252942	3.4	-1.5040773967762742	12.0	-0.1823215567939547	3.5	-0.2151113796169453	2.84	-0.78845736036427	5.0	0.6217571844732726	2.84	-0.0925791812930932	3.3	1.139434283188364	3.72	-1.631199404215613	6.0	-0.5877866649021192	5.2	-0.37843643572024527	4.86	5.5	29.758099185332824	4.0364375446860405	0	4.801437765897673	0.03330091462187044	1.7124982004733866	0.008860298514771974	0.0010697807906705325	2.1029459476823877	0.28353747489962833	0.18469010683070572	0.2324248621808208	0.2993475560888453
700000	-44690.2826211352	-44533.937082673205	-156.3455384619923	-44533.937082673205	29.628281307737687	0.41294522237299536	0.7398628139407382	0.198050161293388	0.32416973302332985	0.22436466487854437	0.27377163547895195	0.8814467263964907	-131.5633873158937	0.05088712604496654	0.9830150806706867	0.0013984887926570834	30.227443081544	3	27.48914118731364	21.829030771322575	17.76451925785383	7.82106381953696	6.1144813158857865	2.906392445338463	3.882465933844587	3.4405292631857898	4.294613496543332	13.128700320132353	3.693399784335867	2.84	5.785065610268144	4.490671260283568	4.571050960310304	6.0	6.30612037464512	5.680681909377553	1.2039728043259366	5.7	-0.9555114450274361	6.0	1.139434283188364	3.72	-0.2151113796169453	2.84	-0.2151113796169453	2.84	0.579818495252942	3.4	-1.5040773967762742	12.0	-0.1823215567939547	3.5	-0.2151113796169453	2.84	-0.78845736036427	5.0	0.6217571844732726	2.84	-0.0925791812930932	3.3	1.139434283188364	3.72	-1.631199404215613	6.0	-0.5877866649021192	5.2	-0.37843643572024527	4.86	5.6853346548901476	29.000923939576417	3.72	0	5.45727115751754	0.032522661667128756	1.67029160182026	0.008236765708468263	8.919020313578187E-4	1.9018914910554532	0.27689012253072304	0.18802896475865943	0.23787713784883202	0.2972037748617856
750000	-44655.99610048449	-44527.717129006385	-128.27897147810376	-44527.717129006385	29.72427344313712	0.4067220778757115	0.6839471932418218	0.18757013018613317	0.33222216091195206	0.24530183852574253	0.2714613767853053	0.7772352438476983	-103.19230991790913	0.09203567481249744	0.9776151210451118	0.001108990999128165	30.74999399066051	3	27.331102542197215	21.203260948847962	16.254977341966292	7.48373191695521	6.5167711672564765	3.8259077350788964	4.028203592992612	3.5973368421283443	5.884862679352055	12.206360603195895	6.1603055595452725	2.9337619776214847	5.0	2.84	3.392569519124754	6.650645522785532	6.72095373564075	5.102461640312245	1.2039728043259366	5.7	-0.9555114450274361	6.0	1.139434283188364	3.72	-0.2151113796169453	2.84	-0.2151113796169453	2.84	0.579818495252942	3.4	-1.5040773967762742	12.0	-0.1823215567939547	3.5	-0.2151113796169453	2.84	-0.78845736036427	5.0	0.6217571844732726	2.84	-0.0925791812930932	3.3	1.139434283188364	3.72	-1.631199404215613	6.0	-0.5877866649021192	5.2	-0.37843643572024527	4.86	5.5	28.359683489625493	4.1806285920747435	0	4.398132035522628	0.031387406631258115	1.6408680791454109	0.008274179843679673	0.0019806156936202	2.331092800676881	0.2752160120437122	0.18525885515844284	0.24609535962925913	0.2934297731685858
800000	-44690.695924079635	-44554.338055162756	-136.35786891687863	-44554.338055162756	28.266649624989284	0.3779870998147716	0.6528114685718083	0.1733100506545087	0.35127532630839525	0.22367572648642972	0.3099100923233243	0.9396657681133611	-111.6313338468089	0.04913834653653713	0.9850838268935336	0.0014281394401058853	30.48928238806274	1	25.5	21.003579564975556	16.520524352780466	7.514808387783657	6.157636682971428	3.500091085850109	4.8382054153860174	3.1934980175026917	4.921331130268423	13.317390951338993	5.5706267035388946	7.5654674076556025	5.669867277527947	7.137056374840556	4.95319684879232	6.774259030494871	5.965481283665473	6.66285371871859	1.2039728043259366	5.7	-0.9555114450274361	6.0	1.139434283188364	3.72	-0.2151113796169453	2.84	-0.2151113796169453	2.84	0.579818495252942	3.4	-1.5040773967762742	12.0	-0.1823215567939547	3.5	-0.2151113796169453	2.84	-0.78845736036427	5.0	0.6217571844732726	2.84	-0.0925791812930932	3.3	1.139434283188364	3.72	-1.631199404215613	6.0	-0.5877866649021192	5.2	-0.37843643572024527	4.86	7.614662445237724	27.901053143433405	3.8790699594471194	0	3.9522635894355562	0.031754350787538084	1.6976304713692478	0.012871439499407125	0.0017566628731519908	2.1698556616019027	0.2806689905344532	0.1862862246273644	0.2488396738230192	0.2842051110151631
850000	-44678.03416802055	-44541.411544742885	-136.6226232776708	-44541.411544742885	29.587992373876084	0.4021080946123959	0.679687852423185	0.16229982920540495	0.3587404519796351	0.25074341846730963	0.2992210880524503	0.9092204561432323	-111.2579051222626	0.03338621500974687	0.9914370635936219	9.833385199983224E-4	30.74910070319016	1	25.833778971470093	22.125519459721843	16.346795163049165	8.327318477848388	7.951999541875401	3.249122108336364	3.992955775319384	3.5966264935797647	3.4	14.054908337720489	6.295487442735241	3.4658687821944762	6.640929597393123	4.225871261149028	4.548646150951587	7.018546439582551	6.661540541818404	7.951163843538533	1.2039728043259366	5.7	-0.9555114450274361	6.0	1.139434283188364	3.72	-0.2151113796169453	2.84	-0.2151113796169453	2.84	0.579818495252942	3.4	-1.5040773967762742	12.0	-0.1823215567939547	3.5	-0.2151113796169453	2.84	-0.78845736036427	5.0	0.6217571844732726	2.84	-0.0925791812930932	3.3	1.139434283188364	3.72	-1.631199404215613	6.0	-0.5877866649021192	5.2	-0.37843643572024527	4.86	7.885801133386699	29.286856269783257	3.8783937166598967	0	3.964526181298997	0.03161878172421567	1.691204119722311	0.00819202267696739	0.0011397857366146757	1.8852522028040581	0.2903963007677066	0.18611927332501088	0.23321802714658255	0.2902663987606999
900000	-44548.758076766186	-44414.633103152606	-134.12497361357893	-44414.633103152606	30.019063739832966	0.3701212047346067	0.7009913779478575	0.20163040174032634	0.3404915504525387	0.2405793463431862	0.3041409926487897	0.9125132094083525	-108.83832502568204	0.07373799045078713	0.9816864492349967	0.0011002987556051696	30.62037024601482	1	26.9544924139018	22.738396046324805	16.174561967398386	7.45237382585695	6.935514190692183	3.0193253478330524	3.833501859016435	3.600766938729273	4.020908895869784	12.278910866234714	4.139398846914522	3.3755389126287323	6.1929012509146855	4.29064284452827	6.739749883667869	7.516967941361226	5.579803605582828	7.264370095479736	1.2039728043259366	5.7	-0.9555114450274361	6.0	1.139434283188364	3.72	-0.2151113796169453	2.84	-0.2151113796169453	2.84	0.579818495252942	3.4	-1.5040773967762742	12.0	-0.1823215567939547	3.5	-0.2151113796169453	2.84	-0.78845736036427	5.0	0.6217571844732726	2.84	-0.0925791812930932	3.3	1.139434283188364	3.72	-1.631199404215613	6.0	-0.5877866649021192	5.2	-0.37843643572024527	4.86	8.02447744362671	29.26354420075382	3.72	0	3.9155842213049725	0.030648686297333964	1.6953335918442558	0.007788439817448132	0.0012170803939509773	1.9642338445126548	0.27746547982499165	0.18540151493093657	0.24717126398793202	0.2899617412561397
950000	-44552.16973617362	-44397.96479967813	-154.2049364954931	-44397.96479967813	27.84334505699283	0.38346069267860866	0.7180844521577207	0.1796978746469382	0.3314983172538432	0.24745889935258836	0.2755205550550551	0.886730782264613	-127.5878450953825	0.062362352036168106	0.9835762336691717	0.0010846618795665975	28.099267342250187	3	26.271232606862142	21.961598029621243	16.226051970992298	9.010170640388777	6.525273358495969	2.84	4.216620902288274	5.587867893190536	3.6003126520997863	12.952528324860893	5.120363190770724	4.108649218197793	5.134242892017353	5.650517768995978	6.408739790240486	7.73105362346749	6.462899220805793	6.339292649291435	1.2039728043259366	5.7	-0.9555114450274361	6.0	1.139434283188364	3.72	-0.2151113796169453	2.84	-0.2151113796169453	2.84	0.579818495252942	3.4	-1.5040773967762742	12.0	-0.1823215567939547	3.5	-0.2151113796169453	2.84	-0.78845736036427	5.0	0.6217571844732726	2.84	-0.0925791812930932	3.3	1.139434283188364	3.72	-1.631199404215613	6.0	-0.5877866649021192	5.2	-0.37843643572024527	4.86	7.020746442989336	27.31328859030856	3.72	0	4.1466869919116505	0.029806059500501893	1.623192404327354	0.007378446109407636	8.527700042180824E-4	1.8775818039270855	0.2825007796608188	0.18624863505543274	0.2448442273355543	0.2864063579481941
1000000	-44567.51582270817	-44400.060748552	-167.4550741561712	-44400.060748552	30.869494795534962	0.36312785820149285	0.6582344049043719	0.1503018793025683	0.33010397539754155	0.23592766710302362	0.2327371173262419	0.7401717165473327	-143.27876585270945	0.07224420033344295	0.9722781894765928	0.0022042700019098797	31.063788493583605	3	25.70484113379406	21.64310936787844	19.540418743808484	6.4886057556124195	6.363892863684786	4.279704051872387	5.8765881994932325	6.3053483629100775	4.011798076040787	12.511899379807954	7.410115872781127	4.57458508140554	5.0	3.002044486521735	4.486168789828304	8.461325430700354	7.089995206722087	7.124066964398796	1.2039728043259366	5.7	-0.9555114450274361	6.0	1.139434283188364	3.72	-0.2151113796169453	2.84	-0.2151113796169453	2.84	0.579818495252942	3.4	-1.5040773967762742	12.0	-0.1823215567939547	3.5	-0.2151113796169453	2.84	-0.78845736036427	5.0	0.6217571844732726	2.84	-0.0925791812930932	3.3	1.139434283188364	3.72	-1.631199404215613	6.0	-0.5877866649021192	5.2	-0.37843643572024527	4.86	5.5	29.78231847545235	3.72	0	3.955105196156	0.02710540833805878	1.625672843270357	0.007313383822759701	7.609311881964427E-4	1.9040970472317054	0.2922794259939116	0.17925362307519818	0.23676424100312563	0.29170270992776454
1050000	-44578.486932132466	-44403.40899255172	-175.07793958074572	-44403.40899255172	29.729284347599517	0.3538429445281277	0.7678352156566263	0.20441197665963023	0.3369931338071469	0.24577173532699081	0.23926154957529128	0.7241461181623227	-150.100922156181	0.061788817311511916	0.9767196015927909	0.0018199447164574639	31.224810492008505	1	27.451311164053976	23.759480416060278	17.43651163393374	5.892468701271032	7.559716363021669	4.8216308278722115	5.023255795992579	4.727464022723113	3.7848296589631194	12.479056532533678	7.249872117688514	10.944018568176418	5.246957737561047	9.604793487901004	6.72259706551184	6.0	6.9588952859877695	7.216440572663204	1.2039728043259366	5.7	-0.9555114450274361	6.0	1.139434283188364	3.72	-0.2151113796169453	2.84	-0.2151113796169453	2.84	0.579818495252942	3.4	-1.5040773967762742	12.0	-0.1823215567939547	3.5	-0.2151113796169453	2.84	-0.78845736036427	5.0	0.6217571844732726	2.84	-0.0925791812930932	3.3	1.139434283188364	3.72	-1.631199404215613	6.0	-0.5877866649021192	5.2	-0.37843643572024527	4.86	5.821005022225245	29.56856566317072	3.7515164962946543	0	3.815622635111179	0.02761688290301101	1.6145836593193257	0.009974055418811459	0.0015292798194582093	2.3997491408520433	0.27504560805358036	0.18614118778487423	0.24512094471333307	0.2936922594482123
1100000	-44554.88478994057	-44396.29611883426	-158.58867110630337	-44396.29611883426	29.62765457948277	0.4233035782970871	0.7869828297040955	0.17969135746889137	0.36070677027837383	0.2518125104890727	0.23994776147243188	0.8046771714515891	-134.10924541612587	0.05855321177862476	0.9798413841037936	0.00238308941376315	30.930540392817342	3	25.5	21.210340461481543	17.75798343070542	6.679746619211029	6.859533861054527	3.4767369897032854	4.069671630400236	5.372073187952099	3.5882807169805204	12.986908281091159	5.074849418094657	4.8477959127670625	5.0	7.898738086870306	5.031923614635582	6.122818094554882	6.513251945064878	6.3598101759992725	1.2039728043259366	5.7	-0.9555114450274361	6.0	1.139434283188364	3.72	-0.2151113796169453	2.84	-0.2151113796169453	2.84	0.579818495252942	3.4	-1.5040773967762742	12.0	-0.1823215567939547	3.5	-0.2151113796169453	2.84	-0.78845736036427	5.0	0.6217571844732726	2.84	-0.0925791812930932	3.3	1.139434283188364	3.72	-1.631199404215613	6.0	-0.5877866649021192	5.2	-0.37843643572024527	4.86	5.5	27.20292258672611	4.05806774547656	0	4.066835805171968	0.026592431091957778	1.5609365407857834	0.00844822511582302	8.321807542302259E-4	1.8725717825891373	0.2743911126106236	0.18657233897617284	0.23097442838078774	0.30806212003241573
1150000	-44570.727762003764	-44401.148250148806	-169.57951185496051	-44401.148250148806	31.42237827223414	0.4020525611015128	0.6729374137059738	0.18877115327824778	0.3025063349019094	0.2130284019152271	0.22951989707994175	0.7248328721985513	-142.7224338265119	0.06118527908546724	0.9838356117320814	7.937618654198429E-4	32.181084190510504	1	27.281643076848862	24.752009226422793	16.0	9.5964522760182	6.852090949922486	3.779455914123644	4.03437270265767	17.029771151468022	6.526120954259597	13.442702256801217	5.101075889401701	4.59149859672246	5.199464777398334	6.8619186314084955	6.47526751473798	7.978662966042232	6.349054190942019	7.479171230288869	1.2039728043259366	5.7	-0.9555114450274361	6.0	1.139434283188364	3.72	-0.2151113796169453	2.84	-0.2151113796169453	2.84	0.579818495252942	3.4	-1.5040773967762742	12.0	-0.1823215567939547	3.5	-0.2151113796169453	2.84	-0.78845736036427	5.0	0.6217571844732726	2.84	-0.0925791812930932	3.3	1.139434283188364	3.72	-1.631199404215613	6.0	-0.5877866649021192	5.2	-0.37843643572024527	4.86	5.745154798665333	30.02364905629217	4.20223930983064	0	4.553527927061156	0.022573142685987136	1.5283579106485743	0.006966712676723152	7.595970113803165E-4	1.9047092039212146	0.26978043011836306	0.1811059600715943	0.2585512054253661	0.29056240438467645
1200000	-44548.39274628881	-44390.052085952	-158.3406603368144	-44390.052085952	29.521231099353134	0.3872519721820455	0.6920326446181372	0.18137260753774712	0.316003825484763	0.22905392950675948	0.2899330144063668	0.8352920016122888	-133.73911203920198	0.029672511089530656	0.9908020752401178	0.0013837243759596135	30.9906929343174	1	27.540749437485108	22.73697145083577	16.0	9.759180113290716	6.80191118244114	3.5196262962753346	3.7343143809725285	9.526703653573376	3.6839289177129158	13.718677062182106	4.265815865842257	4.727063615499302	5.264074284916622	4.886490784277921	4.385578098566229	8.567635157799732	6.194723471979873	7.567123505436384	1.2039728043259366	5.7	-0.9555114450274361	6.0	1.139434283188364	3.72	-0.2151113796169453	2.84	-0.2151113796169453	2.84	0.579818495252942	3.4	-1.5040773967762742	12.0	-0.1823215567939547	3.5	-0.2151113796169453	2.84	-0.78845736036427	5.0	0.6217571844732726	2.84	-0.0925791812930932	3.3	1.139434283188364	3.72	-1.631199404215613	6.0	-0.5877866649021192	5.2	-0.37843643572024527	4.86	5.557474127513562	29.262899782979375	3.990847527904121	0	4.378600666077096	0.02510850094401649	1.5432580586758495	0.008090147124699578	7.092676499487482E-4	1.7301726734556127	0.2772547600526896	0.18756338296301317	0.24344398839713807	0.29173786858715905
1250000	-44597.174583121276	-44413.32219099507	-183.85239212620115	-44413.32219099507	29.54965841678073	0.3913877297559282	0.7042085327458695	0.16756625188826274	0.33156453617308507	0.21675728397965416	0.2540882077096896	0.7362390658299999	-160.04061835234248	0.08772089917141697	0.9627628464876434	0.003041357983416618	31.112481783560334	2	26.481039414887803	24.63900023127252	17.05100520331964	5.725914920985192	6.1888790622727745	3.592982932386133	3.72	13.164750064370374	3.9144369675688586	13.892760114404881	3.5078618584185306	6.03918913635697	5.0	3.8500805445366684	8.051616838454295	7.848321677785819	5.916318982738756	7.347617114323005	1.2039728043259366	5.7	-0.9555114450274361	6.0	1.139434283188364	3.72	-0.2151113796169453	2.84	-0.2151113796169453	2.84	0.579818495252942	3.4	-1.5040773967762742	12.0	-0.1823215567939547	3.5	-0.2151113796169453	2.84	-0.78845736036427	5.0	0.6217571844732726	2.84	-0.0925791812930932	3.3	1.139434283188364	3.72	-1.631199404215613	6.0	-0.5877866649021192	5.2	-0.37843643572024527	4.86	5.592711429629529	29.48933715145201	3.8675786856538017	0	5.691419472092808	0.02096347647870241	1.5310458092659056	0.006273156970750163	7.731020409575322E-4	1.9791702947935579	0.2771183776940234	0.1785944827248493	0.24801679131236976	0.2962703482687575
1300000	-44572.03138096106	-44390.72736574284	-181.30401521822367	-44390.72736574284	30.212634109560412	0.357997494681102	0.7098897420979385	0.17384385277753886	0.33072238588454483	0.2259847144100832	0.2524941639306082	0.7759567867812004	-157.30497122303177	0.07405567198755252	0.9729870387337949	0.0018300949108664617	30.93490153665012	1	25.93723306588332	23.79473670632262	16.846285265029838	6.481016436394992	7.743196121046646	2.9309189634459973	3.72	10.409245586718	3.609208888929512	14.216667699194813	6.548229329527394	8.453667254076922	5.71902738360663	2.968576526360033	3.6730651009176927	8.867224950213432	5.29254158591191	7.624886659341796	1.2039728043259366	5.7	-0.9555114450274361	6.0	1.139434283188364	3.72	-0.2151113796169453	2.84	-0.2151113796169453	2.84	0.579818495252942	3.4	-1.5040773967762742	12.0	-0.1823215567939547	3.5	-0.2151113796169453	2.84	-0.78845736036427	5.0	0.6217571844732726	2.84	-0.0925791812930932	3.3	1.139434283188364	3.72	-1.631199404215613	6.0	-0.5877866649021192	5.2	-0.37843643572024527	4.86	5.624567817760798	29.77979744603206	3.750247688150968	0	5.758246814571777	0.020568066840605033	1.477303088474573	0.005762095078421441	6.156141454309543E-4	2.0063888606610667	0.2781022534724169	0.1844544239832346	0.23968580679015114	0.29775751575419723
1350000	-44572.75819672215	-44384.70223958632	-188.05595713583338	-44384.70223958632	29.367048705047697	0.38505343536514264	0.7193806809141773	0.16914244406978993	0.33072238588454483	0.23335319263617757	0.25213949198125263	0.7853325448282056	-163.66054983080141	0.0770719748065851	0.9747160191923271	0.001570357908913922	30.893753444659026	3	28.99137622152654	21.44080813438352	18.426902314297035	6.65459781784415	6.329397888490066	2.8850192045374627	3.72	13.859806376808786	3.4	12.0	5.55133891002278	2.9500184543026213	5.27955911209645	3.085857334099152	4.677239918823636	7.198163395147816	5.653305342872194	7.064219241319647	1.2039728043259366	5.7	-0.9555114450274361	6.0	1.139434283188364	3.72	-0.2151113796169453	2.84	-0.2151113796169453	2.84	0.579818495252942	3.4	-1.5040773967762742	12.0	-0.1823215567939547	3.5	-0.2151113796169453	2.84	-0.78845736036427	5.0	0.6217571844732726	2.84	-0.0925791812930932	3.3	1.139434283188364	3.72	-1.631199404215613	6.0	-0.5877866649021192	5.2	-0.37843643572024527	4.86	6.014624279960398	29.037431045651736	4.659338789275172	0	6.72646783226438	0.022469460324032322	1.538550045418835	0.008080731109687773	6.164100701264327E-4	1.760871997643772	0.2787984416154817	0.1862013432785703	0.2440194498350028	0.2909807652709451
1400000	-44534.44874189501	-44342.99030801426	-191.45843388074476	-44342.99030801426	29.18265844938819	0.38480147268026577	0.7077717977826556	0.1641751623230677	0.3409813041949969	0.2465858100494924	0.301275505504369	0.9422659435990609	-167.16604519934094	0.07783648570276212	0.9734958540792594	0.0016217271326172456	29.94607495573687	0	28.095634422930605	19.651281054741016	19.66550503178405	9.258476884517727	6.5037842905447	3.6937504386018163	4.231511772282443	6.097145150410198	4.78273279303485	15.474335217538911	5.008670551695932	4.155826783011157	5.275431290378306	3.934938783744449	7.579065200693453	6.779513906745634	5.888365194247923	7.2471827066664165	1.2039728043259366	5.7	-0.9555114450274361	6.0	1.139434283188364	3.72	-0.2151113796169453	2.84	-0.2151113796169453	2.84	0.579818495252942	3.4	-1.5040773967762742	12.0	-0.1823215567939547	3.5	-0.2151113796169453	2.84	-0.78845736036427	5.0	0.6217571844732726	2.84	-0.0925791812930932	3.3	1.139434283188364	3.72	-1.631199404215613	6.0	-0.5877866649021192	5.2	-0.37843643572024527	4.86	5.693008165024473	28.22019718416905	3.837072840799496	0	4.61266913876727	0.02030217015544747	1.5835454759631862	0.007257699245223356	5.386436571215129E-4	1.749473250692266	0.28807983598574416	0.18922869547707014	0.23011446241874461	0.29257700611844095
1450000	-44519.051784373914	-44330.93627297112	-188.1155114027959	-44330.93627297112	30.464789076779393	0.37452783155925046	0.7127490423127891	0.17867761118698666	0.36162194576353845	0.25898074468260207	0.2700868406996853	0.8094565937715243	-163.62831147572254	0.08662757760757663	0.9680205815831607	0.0019517923621540463	30.60029217400396	0	28.15158060131789	19.4690297223361	20.824157317510565	8.953036651905308	8.130136812516415	3.955394605052698	7.708698436753656	3.4540074553379108	3.695231044057643	13.92521019093481	5.886991186950452	3.2153623033225798	5.1549454180063785	4.738543548431524	8.562979072581381	9.174904109456138	6.1441612564229215	7.4559042020988775	1.2039728043259366	5.7	-0.9555114450274361	6.0	1.139434283188364	3.72	-0.2151113796169453	2.84	-0.2151113796169453	2.84	0.579818495252942	3.4	-1.5040773967762742	12.0	-0.1823215567939547	3.5	-0.2151113796169453	2.84	-0.78845736036427	5.0	0.6217571844732726	2.84	-0.0925791812930932	3.3	1.139434283188364	3.72	-1.631199404215613	6.0	-0.5877866649021192	5.2	-0.37843643572024527	4.86	6.0203537679780155	28.594873436231527	3.7588222783936196	0	3.8058162052494104	0.02254259440061884	1.6376944059853398	0.010558206508008459	0.0011382268510573312	2.053792174001043	0.2833720232646989	0.18879219278878617	0.23826493501074866	0.2895708489357661
1500000	-44482.90696469699	-44313.31254207849	-169.5944226184966	-44313.31254207849	28.010642020280073	0.3639815677433974	0.705484709421264	0.18870045523109544	0.33627807597268916	0.24325676568005686	0.22776030193162175	0.7521308647717586	-144.94822959879136	0.04537982129819277	0.9859198485234295	0.0011435043358462302	29.365232837181864	1	27.138284522035892	20.349921089150207	19.55429337094367	9.693242933441262	8.102242276227285	4.2043121892091575	6.387854299203969	3.373132879652288	4.044888360556542	12.894341555909572	5.78957722061212	3.7164559688164904	5.063639133961689	4.288625010868907	3.9461113894745456	6.668768642685591	5.995242236341575	8.5305843145346	1.2039728043259366	5.7	-0.9555114450274361	6.0	1.139434283188364	3.72	-0.2151113796169453	2.84	-0.2151113796169453	2.84	0.579818495252942	3.4	-1.5040773967762742	12.0	-0.1823215567939547	3.5	-0.2151113796169453	2.84	-0.78845736036427	5.0	0.6217571844732726	2.84	-0.0925791812930932	3.3	1.139434283188364	3.72	-1.631199404215613	6.0	-0.5877866649021192	5.2	-0.37843643572024527	4.86	5.505563298274039	27.385452695863098	3.7919785595392037	0	4.127425368186495	0.02260696425045419	1.5759085396163381	0.007184759969827096	9.402359863263388E-4	1.9549972232643313	0.28202324100182913	0.18519022774604965	0.24401770159518182	0.2887688296569393
1550000	-44475.12482364005	-44313.119257412196	-162.0055662278564	-44313.119257412196	28.55027961872886	0.38148196464853457	0.6911998867832058	0.1612901174531691	0.3400627099537646	0.2396881852554119	0.25327766000732854	0.8102055385810967	-137.3190819561304	0.03666791632276104	0.9898608575635615	0.001066288497875188	29.137902390711172	2	26.703189043904764	19.0	17.94738402353162	9.87061403039543	8.32336974928859	3.3198493175858563	3.7825767548043596	5.572184948207265	6.122117029987102	13.166191995431745	4.578624738816517	3.3274173849263597	5.518027124000864	4.163706496205355	4.599228989472982	6.242263286982752	5.727961723482222	5.175996820987741	1.2039728043259366	5.7	-0.9555114450274361	6.0	1.139434283188364	3.72	-0.2151113796169453	2.84	-0.2151113796169453	2.84	0.579818495252942	3.4	-1.5040773967762742	12.0	-0.1823215567939547	3.5	-0.2151113796169453	2.84	-0.78845736036427	5.0	0.6217571844732726	2.84	-0.0925791812930932	3.3	1.139434283188364	3.72	-1.631199404215613	6.0	-0.5877866649021192	5.2	-0.37843643572024527	4.86	5.5	27.725730103481258	5.277229393796661	0	5.557176088569646	0.022749011522505278	1.5347255451575137	0.007169724509598613	6.49504266530998E-4	1.826700534170805	0.2698394692033682	0.184669089008947	0.24806190929959834	0.29742953248808635
1600000	-44516.042467357685	-44338.330940480664	-177.71152687702335	-44338.330940480664	29.611416101613806	0.3521267054193481	0.6670440485163934	0.18335069529091533	0.3246204853634952	0.22697368813969787	0.2997332367614239	0.9200426525005371	-153.2637277375753	0.03355870328090326	0.9902006187196828	0.0012001477739111291	30.78710827571356	3	27.164582224714124	21.322140802439158	16.208512553083708	5.7	7.229596089188469	4.132553441376255	4.177411778233322	9.816627619126493	5.751810074438625	12.044603349428721	4.0123950405775535	3.7202040748726044	5.0	10.011724657913765	6.8767617260265395	7.041528922247796	5.737214351495022	4.9768310172510475	1.2039728043259366	5.7	-0.9555114450274361	6.0	1.139434283188364	3.72	-0.2151113796169453	2.84	-0.2151113796169453	2.84	0.579818495252942	3.4	-1.5040773967762742	12.0	-0.1823215567939547	3.5	-0.2151113796169453	2.84	-0.78845736036427	5.0	0.6217571844732726	2.84	-0.0925791812930932	3.3	1.139434283188364	3.72	-1.631199404215613	6.0	-0.5877866649021192	5.2	-0.37843643572024527	4.86	5.586940929288554	29.384436901919393	3.874620361000214	0	4.440322515601391	0.019764674851456908	1.5084712118956474	0.007144219977899755	5.691719488689823E-4	1.7234547262475313	0.2904338071564185	0.1843093137550242	0.24548658217478092	0.2797702969137762
1650000	-44537.30235988308	-44349.514998060244	-187.78736182283237	-44349.514998060244	27.415659368028113	0.36427171798961827	0.6025642165543336	0.1666835033324308	0.30368445615802925	0.21465033278739154	0.23804477069161528	0.6713599027109001	-164.30649659673725	0.07822754450155396	0.969341450155333	0.0015193064022777343	29.44046497249568	5	27.161643539022002	22.945129998450042	20.48818947166622	5.7	6.0	4.2297866844582055	3.8735247125120416	8.175809141868672	4.1223800257970415	12.910336460221224	3.907696260592467	4.287817266936678	5.0	8.055501761246806	11.927809898030244	6.865552147541327	5.330563718007185	4.86	1.2039728043259366	5.7	-0.9555114450274361	6.0	1.139434283188364	3.72	-0.2151113796169453	2.84	-0.2151113796169453	2.84	0.579818495252942	3.4	-1.5040773967762742	12.0	-0.1823215567939547	3.5	-0.2151113796169453	2.84	-0.78845736036427	5.0	0.6217571844732726	2.84	-0.0925791812930932	3.3	1.139434283188364	3.72	-1.631199404215613	6.0	-0.5877866649021192	5.2	-0.37843643572024527	4.86	5.572846126869382	27.16969704560697	3.72	0	3.8720325589018305	0.018437461688613127	1.4756985367457123	0.006062363542285273	4.356093673356561E-4	1.7445536749425197	0.28651127710819035	0.1778865118475945	0.2531014207674891	0.2825007902767259
1700000	-44519.242399096765	-44338.751586697086	-180.4908123996808	-44338.751586697086	31.172942324167675	0.33641882807209417	0.6120469535767905	0.1836240541100811	0.318224441836349	0.22692788390794003	0.25997215824947234	0.7985370765046661	-156.23971255410956	0.027368737897583307	0.9896824599400432	0.0023071381308183946	31.378119298125668	4	28.001349194922195	23.497609313403476	16.0	6.8765048398618385	6.0	2.84	3.802925280796733	12.115887420331552	4.8180367223413825	12.4386033897161	3.5526209629640433	4.349046364102644	5.079313195418657	3.9708458990445705	9.405398406012665	7.465341591671252	5.484707125424804	5.484792670868485	1.2039728043259366	5.7	-0.9555114450274361	6.0	1.139434283188364	3.72	-0.2151113796169453	2.84	-0.2151113796169453	2.84	0.579818495252942	3.4	-1.5040773967762742	12.0	-0.1823215567939547	3.5	-0.2151113796169453	2.84	-0.78845736036427	5.0	0.6217571844732726	2.84	-0.0925791812930932	3.3	1.139434283188364	3.72	-1.631199404215613	6.0	-0.5877866649021192	5.2	-0.37843643572024527	4.86	5.5	29.911872808066864	4.229556881168811	0	5.005967482660491	0.01775911485878409	1.5397423567475526	0.00970420258520518	7.232867489128282E-4	2.1742626965170015	0.29230608477268943	0.1868029687625725	0.2434566561702205	0.2774342902945175
1750000	-44504.74886466139	-44333.721369101346	-171.0274955600452	-44333.721369101346	28.495298674137672	0.3924558569695793	0.6459905990565357	0.179327169788933	0.3276641924960044	0.2131843390124431	0.26333186847369705	0.8326475245698914	-145.8213190253487	0.01693881918360384	0.9952997884920566	6.249533209560983E-4	28.939458100294967	1	26.87618233161323	25.90343240769455	19.051631492708648	6.582054312685535	6.103753138333611	3.402122877311198	4.319868201229394	3.9046683616628988	5.239727783098869	12.702281435079907	4.762439992796321	3.2859402356098224	5.264793374732763	6.6993120601801115	3.7544604168614866	6.0523808613951795	5.2	6.929706069017046	1.2039728043259366	5.7	-0.9555114450274361	6.0	1.139434283188364	3.72	-0.2151113796169453	2.84	-0.2151113796169453	2.84	0.579818495252942	3.4	-1.5040773967762742	12.0	-0.1823215567939547	3.5	-0.2151113796169453	2.84	-0.78845736036427	5.0	0.6217571844732726	2.84	-0.0925791812930932	3.3	1.139434283188364	3.72	-1.631199404215613	6.0	-0.5877866649021192	5.2	-0.37843643572024527	4.86	5.579806747209423	28.080868384455982	4.951743194593206	0	5.2771590501575885	0.017752196169554008	1.4932757792220341	0.006773104623574951	5.057578776883036E-4	1.742503020316409	0.2695813845931924	0.1808956692258486	0.25124804732044465	0.2982748988605142
1800000	-44503.253258013916	-44313.15209807954	-190.10115993437478	-44313.15209807954	28.011944258762533	0.3614083084703737	0.6401193732606947	0.18080058615930922	0.338093955388557	0.23186691079889335	0.21530581491879364	0.7266979299299393	-166.2856731216717	0.03834473520256858	0.9862305378857937	0.0017359249856237753	29.353253659997577	5	25.61079421369553	26.52033144649894	18.13894455235079	5.807875722719452	6.9395829820614905	3.731098590069877	4.368575289955891	6.613280089799552	3.4	13.461197109200286	3.5	2.84	5.136254124201019	2.84	4.564044024678167	10.170963181306357	5.2	8.853437048264428	1.2039728043259366	5.7	-0.9555114450274361	6.0	1.139434283188364	3.72	-0.2151113796169453	2.84	-0.2151113796169453	2.84	0.579818495252942	3.4	-1.5040773967762742	12.0	-0.1823215567939547	3.5	-0.2151113796169453	2.84	-0.78845736036427	5.0	0.6217571844732726	2.84	-0.0925791812930932	3.3	1.139434283188364	3.72	-1.631199404215613	6.0	-0.5877866649021192	5.2	-0.37843643572024527	4.86	5.87806218546313	27.20925342152147	4.905348262796852	0	5.3509365436239635	0.01777728748161661	1.506113134824694	0.0063056194203712996	0.0012345186842773344	2.6002256008874514	0.27820217803899805	0.1815136537786412	0.24633663592551147	0.2939475322568492
1850000	-44556.532236569634	-44339.92607390313	-216.60616266650473	-44339.92607390313	26.57809802884604	0.37543459929243606	0.7144879669008168	0.18571705452177614	0.3088521347823973	0.24085061474614025	0.27656392985498185	0.8537479804874532	-193.3072444091265	0.016381324466158028	0.9929718773389582	0.003911423534885145	29.10834196482024	4	25.5	26.057387824458257	21.00707556186112	6.517914688054205	7.501998986937216	3.7926328966636764	3.8916710762606277	4.206910243687478	4.308674520681028	14.656290194113112	3.7541011728724336	2.84	5.0	4.512655143899646	4.957899286092873	9.876031754744547	5.2	10.120025989856018	1.2039728043259366	5.7	-0.9555114450274361	6.0	1.139434283188364	3.72	-0.2151113796169453	2.84	-0.2151113796169453	2.84	0.579818495252942	3.4	-1.5040773967762742	12.0	-0.1823215567939547	3.5	-0.2151113796169453	2.84	-0.78845736036427	5.0	0.6217571844732726	2.84	-0.0925791812930932	3.3	1.139434283188364	3.72	-1.631199404215613	6.0	-0.5877866649021192	5.2	-0.37843643572024527	4.86	5.980556238187712	26.526122381378165	3.7317636909276644	0	3.7949723365870747	0.01556083328016314	1.4652375294516256	0.006215277414102656	4.5483055447675887E-4	1.8144079403236077	0.27243691146047866	0.1937778911795764	0.24406091233452368	0.28972428502542125
1900000	-44528.06153105746	-44339.895868649815	-188.1656624076413	-44339.895868649815	27.566764544892198	0.4053176122135591	0.6664496835274961	0.1739553524048686	0.3528004100243633	0.2285976439211979	0.2875313483142221	0.8740938654128539	-164.5344862573691	0.01526517629032581	0.9941167069473266	0.002443405421946129	30.251112589024437	5	26.191912870683247	21.846788892751277	16.160382785099497	6.719994100394675	7.15160436753227	2.84	3.72	6.553595494401143	4.415186079034227	12.07262200358997	4.524021503385576	4.0254113399300016	5.0	3.518753707070231	3.531210209095509	6.697446693480737	5.2	5.202537934406023	1.2039728043259366	5.7	-0.9555114450274361	6.0	1.139434283188364	3.72	-0.2151113796169453	2.84	-0.2151113796169453	2.84	0.579818495252942	3.4	-1.5040773967762742	12.0	-0.1823215567939547	3.5	-0.2151113796169453	2.84	-0.78845736036427	5.0	0.6217571844732726	2.84	-0.0925791812930932	3.3	1.139434283188364	3.72	-1.631199404215613	6.0	-0.5877866649021192	5.2	-0.37843643572024527	4.86	5.806324497137488	26.386395632685442	3.72	0	3.961236877327089	0.016996494382446124	1.5288532061517153	0.006510859136326606	5.741730522499798E-4	1.9192303254238139	0.28706149023161126	0.17450908273145702	0.2438801736944946	0.29454925334243715
1950000	-44536.661294567784	-44343.88877814242	-192.77251642536717	-44343.88877814242	30.3295290585073	0.3852564601753754	0.6741216497000097	0.18612800847258812	0.3516316758247215	0.23611761832485043	0.29691429431579713	0.8803329391156103	-168.49836475509252	0.019621520805283323	0.9918960973963092	0.0016709453426279875	30.65992354714286	3	26.288458604838436	19.0	23.45258544978144	7.078658821446511	6.7852128755036585	3.2841185262895514	3.72	4.460203056707672	4.585677116724471	13.666798117378532	4.9319128588444086	5.637002724817388	5.0	3.336383314100135	3.6667559519385593	6.067076283575745	5.322936148518712	5.006525190356759	1.2039728043259366	5.7	-0.9555114450274361	6.0	1.139434283188364	3.72	-0.2151113796169453	2.84	-0.2151113796169453	2.84	0.579818495252942	3.4	-1.5040773967762742	12.0	-0.1823215567939547	3.5	-0.2151113796169453	2.84	-0.78845736036427	5.0	0.6217571844732726	2.84	-0.0925791812930932	3.3	1.139434283188364	3.72	-1.631199404215613	6.0	-0.5877866649021192	5.2	-0.37843643572024527	4.86	6.832092045829349	28.293662216032004	3.8530450210128193	0	3.9408742839891113	0.015528105081070531	1.533032470170043	0.0077366352665865406	0.001128224031683705	2.6315649443858176	0.2796549953603061	0.17852685796207293	0.24683230653529983	0.29498584014232115
2000000	-44552.041984716525	-44356.243049895515	-195.7989348210068	-44356.243049895515	27.443144742884172	0.39928598617550265	0.7286516379025612	0.17892268212547716	0.35156353369334575	0.24801729327816013	0.2750836034729737	0.8664588347579903	-172.00964165899455	0.08611571282679988	0.971634285813475	0.0020218790802614983	29.56027403416404	3	26.04315120984158	24.393337078136724	18.652837782547564	7.018337713815198	6.0	3.276162288639523	4.522878024775203	3.642147303990032	3.4	13.804811457058037	5.095153199185475	5.948155995200484	5.0	4.637447648108506	3.798083502068753	8.101612585586034	5.5490654007104485	6.282670001541314	1.2039728043259366	5.7	-0.9555114450274361	6.0	1.139434283188364	3.72	-0.2151113796169453	2.84	-0.2151113796169453	2.84	0.579818495252942	3.4	-1.5040773967762742	12.0	-0.1823215567939547	3.5	-0.2151113796169453	2.84	-0.78845736036427	5.0	0.6217571844732726	2.84	-0.0925791812930932	3.3	1.139434283188364	3.72	-1.631199404215613	6.0	-0.5877866649021192	5.2	-0.37843643572024527	4.86	6.0590031079345055	26.20626630814961	4.2288331727765485	0	4.34379889227151	0.01630092910600975	1.4144372455532561	0.00592762824785392	8.267248468386288E-4	2.34749964806031	0.2725226732553502	0.1871306330340632	0.241738914730879	0.29860777897970764
2050000	-44522.34382872343	-44322.0032641331	-200.34056459033428	-44322.0032641331	29.15258206544426	0.4041933547837977	0.7585083427198068	0.19863116562327662	0.3617402898780426	0.2562468682065898	0.24024038256435176	0.7551441001962834	-176.4737765335768	0.09973781993671665	0.9577177323073437	0.002253878622610112	29.35616645437175	4	26.10246670275669	22.31595041332494	16.571334473280135	7.725835606270848	6.462740076702658	3.238762946534649	3.787195978139434	3.164342043901336	3.6789492452843424	12.748247860956972	3.5	2.84	5.0	2.84	4.182280593646041	7.789225944173214	6.033794520503999	7.048976455575238	1.2039728043259366	5.7	-0.9555114450274361	6.0	1.139434283188364	3.72	-0.2151113796169453	2.84	-0.2151113796169453	2.84	0.579818495252942	3.4	-1.5040773967762742	12.0	-0.1823215567939547	3.5	-0.2151113796169453	2.84	-0.78845736036427	5.0	0.6217571844732726	2.84	-0.0925791812930932	3.3	1.139434283188364	3.72	-1.631199404215613	6.0	-0.5877866649021192	5.2	-0.37843643572024527	4.86	5.557189001510694	27.739899105733848	4.459844672427982	0	4.608532774561829	0.014012709204326715	1.4008771567340412	0.005945007647248831	7.941508326475664E-4	2.240715616870065	0.2814329526141837	0.18415450073435138	0.24276487403963498	0.29164767261182983
2100000	-44562.936886610965	-44334.85889713212	-228.07798947884066	-44334.85889713212	31.44330944124822	0.38683611830431514	0.728907006666776	0.18153887991278686	0.3321842094152377	0.2504640839858351	0.2341048450359591	0.7629648418211898	-201.85034639943365	0.12714374797329211	0.930713910907824	0.005090949355068951	32.77833116891327	1	25.875452939817098	19.750101698066576	17.141911717083474	5.888227862479572	6.034410342079989	3.7330005412525686	4.114432804433999	7.9546480085936135	3.744808982235678	14.269914036937983	4.494932915216942	9.713107928081659	5.0	4.271040818373458	10.303232217366274	11.294654533850832	6.159191062076496	10.45904227928956	1.2039728043259366	5.7	-0.9555114450274361	6.0	1.139434283188364	3.72	-0.2151113796169453	2.84	-0.2151113796169453	2.84	0.579818495252942	3.4	-1.5040773967762742	12.0	-0.1823215567939547	3.5	-0.2151113796169453	2.84	-0.78845736036427	5.0	0.6217571844732726	2.84	-0.0925791812930932	3.3	1.139434283188364	3.72	-1.631199404215613	6.0	-0.5877866649021192	5.2	-0.37843643572024527	4.86	6.3649384696047395	30.78202132526697	4.450410088287263	0	4.615946660878491	0.012164365174054994	1.3201886431100487	0.00523201937536386	2.960653304442781E-4	1.7524870945303572	0.28031214917738373	0.18904928658457487	0.23918972372475655	0.29144884051328473
2150000	-44550.06444443384	-44345.388108315376	-204.67633611846392	-44345.388108315376	29.229743155761597	0.3774826785252609	0.7092439156785483	0.17606285629662186	0.3750504487226353	0.24454570469178893	0.2409850278054847	0.7924238445022711	-181.42288481117725	0.09846863868844076	0.9573275545210456	0.002348560907411483	30.047094763619913	2	26.076053638619644	19.26247624478409	16.862327317525907	8.380554280304208	6.097095574532554	4.18422533194654	4.259885918416325	4.591063872117369	5.420735418040529	14.17172452345744	4.726227715333977	7.310712787024488	5.0	4.070666853380133	6.250492447255382	7.313449146283389	5.88376549792446	4.86	1.2039728043259366	5.7	-0.9555114450274361	6.0	1.139434283188364	3.72	-0.2151113796169453	2.84	-0.2151113796169453	2.84	0.579818495252942	3.4	-1.5040773967762742	12.0	-0.1823215567939547	3.5	-0.2151113796169453	2.84	-0.78845736036427	5.0	0.6217571844732726	2.84	-0.0925791812930932	3.3	1.139434283188364	3.72	-1.631199404215613	6.0	-0.5877866649021192	5.2	-0.37843643572024527	4.86	6.360344526563562	26.303451536835258	3.7792976184727736	0	4.266519651234599	0.013538407601118845	1.352954582094975	0.006308547366316278	4.093180262328992E-4	1.8246574020610014	0.28205455318358896	0.1913797913448672	0.23701271856086387	0.2895529369106798
2200000	-44563.896844554336	-44338.81993019635	-225.07691435798995	-44338.81993019635	28.41166254182975	0.3658735173973307	0.7426975596749988	0.19528567912675665	0.3607476709304902	0.23441520999065843	0.22058928085602897	0.6876439809163598	-200.20439374522545	0.05933913875727347	0.9745818181213545	0.0012163332847456491	31.54559109629571	3	26.84164071309737	22.200709296392567	16.0	7.612914058486481	6.136415085134593	4.687632410610386	3.72	4.017567154245483	7.677749252047446	12.49189675525244	6.051067527296268	7.352313091060189	5.158211678845653	4.619369736436721	9.279241948818592	7.959795797424169	6.049041477542888	7.820025431793906	1.2039728043259366	5.7	-0.9555114450274361	6.0	1.139434283188364	3.72	-0.2151113796169453	2.84	-0.2151113796169453	2.84	0.579818495252942	3.4	-1.5040773967762742	12.0	-0.1823215567939547	3.5	-0.2151113796169453	2.84	-0.78845736036427	5.0	0.6217571844732726	2.84	-0.0925791812930932	3.3	1.139434283188364	3.72	-1.631199404215613	6.0	-0.5877866649021192	5.2	-0.37843643572024527	4.86	6.1130392545883225	27.261692597315378	3.72	0	3.742451624366949	0.011432967397949082	1.3116004664512222	0.005716063111612038	3.6131422318625653E-4	1.8477050223133074	0.2766970014059764	0.1926222109176722	0.2426601358121619	0.2880206518641894
2250000	-44544.19502712541	-44335.19143003297	-209.0035970924353	-44335.19143003297	29.155102990987263	0.3919524066180786	0.6952410974951762	0.18655688699758413	0.2991018170161876	0.2162044764030357	0.2313648371636058	0.7216125558395439	-186.01784380795027	0.07288437773467986	0.9695170177205292	0.003038915096265482	30.964270203916957	3	28.738582361646834	19.693488677819104	18.691681572949314	6.281850079796542	6.811776712634448	4.2565088862644185	3.72	3.7036839015559613	6.092611922422276	12.185694306456858	5.416595544842119	4.598435021240005	5.102706309662475	5.051981289475588	3.3	6.001506355955609	5.445467311861521	5.0551042473971775	1.2039728043259366	5.7	-0.9555114450274361	6.0	1.139434283188364	3.72	-0.2151113796169453	2.84	-0.2151113796169453	2.84	0.579818495252942	3.4	-1.5040773967762742	12.0	-0.1823215567939547	3.5	-0.2151113796169453	2.84	-0.78845736036427	5.0	0.6217571844732726	2.84	-0.0925791812930932	3.3	1.139434283188364	3.72	-1.631199404215613	6.0	-0.5877866649021192	5.2	-0.37843643572024527	4.86	6.43172243328906	28.8568427884815	3.72	0	3.7773230787674446	0.011167669072611658	1.3160813678143983	0.006362621162076144	2.92665575038247E-4	1.6776657993505737	0.27869738573612596	0.18703032218013602	0.24829666275709716	0.28597562932664083
2300000	-44569.83380563824	-44330.27316639593	-239.56063924231762	-44330.27316639593	28.651614619409845	0.3713131507733696	0.7828526467107364	0.19458064883285792	0.3622018997764274	0.2590141581180813	0.24116112214771818	0.7033983300400805	-216.25565870031346	0.0975851511954992	0.944605256179377	0.003610358467431817	30.941566335962055	3	26.037116062783895	23.825064730236956	19.86625734218756	8.158007865340027	7.719138710624579	4.1460116417099	3.72	3.2391463396779945	5.865274577923589	13.610934339948978	4.902780979124791	4.165553893678389	5.0	3.9511075733077368	3.6345217428094663	6.446879864839723	5.841059281014989	6.2006570453390975	1.2039728043259366	5.7	-0.9555114450274361	6.0	1.139434283188364	3.72	-0.2151113796169453	2.84	-0.2151113796169453	2.84	0.579818495252942	3.4	-1.5040773967762742	12.0	-0.1823215567939547	3.5	-0.2151113796169453	2.84	-0.78845736036427	5.0	0.6217571844732726	2.84	-0.0925791812930932	3.3	1.139434283188364	3.72	-1.631199404215613	6.0	-0.5877866649021192	5.2	-0.37843643572024527	4.86	6.319239363114487	27.851537465560483	3.72	0	3.8842555676452983	0.0100928377821097	1.3287421934359314	0.0056005071830649514	1.789384332617248E-4	1.6787142261951595	0.2753035354385449	0.1938797524030404	0.2361456600883361	0.2946710520700785
2350000	-44567.05074946899	-44340.77036962716	-226.2803798418298	-44340.77036962716	28.522937802500834	0.4044820145295812	0.7680419730829612	0.18235566726121902	0.3624073860435497	0.2520370281079023	0.24126947883089153	0.7689954364736111	-202.08550683646888	0.1277356663528526	0.9434754676989184	0.002276100859231134	28.587071058796287	2	27.328926205594424	23.229042669634183	17.235318329731573	8.667800842110553	7.364203167169917	2.84	4.221842777302771	3.488696838117058	3.6088329543131445	14.735451718031078	6.805518984701057	2.902194076651587	5.7054860294625875	4.742316019195857	4.5107845565311395	8.673560501971119	5.438645138384954	5.149759368615444	1.2039728043259366	5.7	-0.9555114450274361	6.0	1.139434283188364	3.72	-0.2151113796169453	2.84	-0.2151113796169453	2.84	0.579818495252942	3.4	-1.5040773967762742	12.0	-0.1823215567939547	3.5	-0.2151113796169453	2.84	-0.78845736036427	5.0	0.6217571844732726	2.84	-0.0925791812930932	3.3	1.139434283188364	3.72	-1.631199404215613	6.0	-0.5877866649021192	5.2	-0.37843643572024527	4.86	5.8900398647872825	27.55224248707429	3.72	0	5.480463336590301	0.010956204539121843	1.2623185917532107	0.0057015287965336316	1.9370603824115984E-4	1.570535060254299	0.282391037855659	0.19050569838052053	0.23557254463308577	0.29153071913073453
2400000	-44558.678035531404	-44330.530153775355	-228.14788175604596	-44330.530153775355	30.158419505378497	0.3852664550165971	0.6825358720716251	0.18370404994290393	0.3255265835853569	0.21382443709640445	0.26098303099495745	0.786241166486407	-205.4207434446215	0.06983806432622065	0.9711575620897367	0.0033955692086545296	30.668885977819574	0	27.51968853131525	21.85779697908397	18.24127723719812	9.57014198775141	7.948414829640795	2.91438179568576	4.51996758568676	8.137369274224508	8.12569419610637	15.427482477463768	3.596423639882023	4.287098787925719	5.258845556932066	3.741519644483519	4.985456246223609	8.294007313563426	6.439916590086402	6.214091065692953	1.2039728043259366	5.7	-0.9555114450274361	6.0	1.139434283188364	3.72	-0.2151113796169453	2.84	-0.2151113796169453	2.84	0.579818495252942	3.4	-1.5040773967762742	12.0	-0.1823215567939547	3.5	-0.2151113796169453	2.84	-0.78845736036427	5.0	0.6217571844732726	2.84	-0.0925791812930932	3.3	1.139434283188364	3.72	-1.631199404215613	6.0	-0.5877866649021192	5.2	-0.37843643572024527	4.86	7.8075521511669965	28.54490820409753	3.7385522912942926	0	3.773373859614527	0.010163707678087594	1.3192484454062232	0.005672074403144072	2.1408898848508664E-4	1.6779348951395432	0.27079558871083126	0.18258649789879175	0.2522045060191061	0.29441340737127064
2450000	-44549.50824594076	-44331.90944256869	-217.59880337206317	-44331.90944256869	29.280228678524313	0.37828482211272835	0.7307976788985582	0.17454301483577944	0.32432908562434914	0.26156949852441586	0.24161362041160483	0.7412488413336105	-194.55950647705808	0.06386923527906159	0.9698427529568742	0.003454413142154119	30.819278635830603	2	26.045389404358513	22.535399666903206	22.47713158873549	9.592415893118124	6.053343455396558	3.7563804335530104	4.0165399598444385	3.049341058864276	3.942188234566095	12.0	3.5783910594392143	4.188271043150425	5.1102731430761015	3.9278772879506434	4.22520703327789	7.114995592922243	6.356160814267063	6.49221067022654	1.2039728043259366	5.7	-0.9555114450274361	6.0	1.139434283188364	3.72	-0.2151113796169453	2.84	-0.2151113796169453	2.84	0.579818495252942	3.4	-1.5040773967762742	12.0	-0.1823215567939547	3.5	-0.2151113796169453	2.84	-0.78845736036427	5.0	0.6217571844732726	2.84	-0.0925791812930932	3.3	1.139434283188364	3.72	-1.631199404215613	6.0	-0.5877866649021192	5.2	-0.37843643572024527	4.86	6.578309618930353	28.20851354135079	3.72	0	3.7487999021857004	0.010231138832919031	1.3448824545468794	0.005747481277325954	1.968147494196816E-4	1.661946918608652	0.2827960804849758	0.18332631213159103	0.24151346837808674	0.29236413900534614
2500000	-44347.97295786623	-44096.05742903839	-251.91552882783952	-44096.05742903839	29.24430097800152	0.37828482211272835	0.6941401069237032	0.17095882615803135	0.3357389097239882	0.24912901804040335	0.25595985069286475	0.7237947361800323	-229.88523936639015	0.015028348559638098	0.9907649433413691	0.006627675855447932	29.247523932473282	2	28.55767896625587	28.469795698893886	19.754523473096967	6.193752782114587	7.909194775098338	2.982759916357133	5.313306161048648	5.007393872348494	5.610856861243546	12.861144298767854	4.140984369221419	4.991427168537946	5.180278568462444	3.4324576273527074	7.9390337333576735	6.297498715953433	6.226887312318971	5.649162965179176	1.2039728043259366	5.7	-0.9555114450274361	6.0	1.139434283188364	3.72	-0.2151113796169453	2.84	-0.2151113796169453	2.84	0.579818495252942	3.4	-1.5040773967762742	12.0	-0.1823215567939547	3.5	-0.2151113796169453	2.84	-0.78845736036427	5.0	0.6217571844732726	2.84	-0.0925791812930932	3.3	1.139434283188364	3.72	-1.631199404215613	6.0	-0.5877866649021192	5.2	-0.37843643572024527	4.86	8.040193012047226	28.678402873885304	4.074566289342397	0	4.1793857770041365	0.008591585774825078	1.2918254979522754	0.005471012536665554	1.5851891671588033E-4	1.7391115532687897	0.284806348163665	0.17633821251030118	0.24464245519470262	0.29421298413133085
2550000	-44218.03440776914	-43959.050216024436	-258.9841917447033	-43959.050216024436	29.20241509117738	0.40923463316086206	0.6779260383440389	0.17404246027689313	0.36151257513946006	0.21991858495725647	0.21163161967816532	0.6831035847126025	-236.65515254523072	0.08068300928496731	0.9529282188483688	0.0056770035203678616	30.620559889996727	5	26.126878363469018	19.226398977348893	16.906698390944733	5.7	6.0	3.320491975061572	3.89577858300866	10.09653443842667	3.8059986721565764	12.128393753265286	5.157118134077134	6.1434614244681365	5.0	4.35573957177878	11.948966621455694	6.572939989586782	6.677853029153678	6.974372177709469	1.2039728043259366	5.7	-0.9555114450274361	6.0	1.139434283188364	3.72	-0.2151113796169453	2.84	-0.2151113796169453	2.84	0.579818495252942	3.4	-1.5040773967762742	12.0	-0.1823215567939547	3.5	-0.2151113796169453	2.84	-0.78845736036427	5.0	0.6217571844732726	2.84	-0.0925791812930932	3.3	1.139434283188364	3.72	-1.631199404215613	6.0	-0.5877866649021192	5.2	-0.37843643572024527	4.86	7.086165241228895	28.585515430603994	3.997229621950254	0	4.094219517922875	0.009003547756452063	1.3549315300436584	0.0073239213323643675	2.2059509081103528E-4	1.846469722052422	0.278921691024029	0.18198348625816219	0.24224520507860306	0.2968496176392054
2600000	-44212.56069143032	-43963.3107552143	-249.24993621602198	-43963.3107552143	30.056590057126	0.38134079214838734	0.6768023822149548	0.1823918347974709	0.33480331723214485	0.23660728450434332	0.2607315189684052	0.7763564218161135	-226.87011053065282	0.095507654011882	0.9366762908835733	0.007081316793162911	30.6518586461034	1	25.822235413625368	21.442424173764646	25.42831051226585	6.0170092038857295	6.269777151262478	3.7657657168130627	5.385046412091104	3.0481994185030987	3.8332865174721173	12.450495964911136	3.5	3.60057934400256	5.747506892883339	4.58583259249915	3.7396642197909578	9.360036791339745	6.57893699936789	7.928303903539273	1.2039728043259366	5.7	-0.9555114450274361	6.0	1.139434283188364	3.72	-0.2151113796169453	2.84	-0.2151113796169453	2.84	0.579818495252942	3.4	-1.5040773967762742	12.0	-0.1823215567939547	3.5	-0.2151113796169453	2.84	-0.78845736036427	5.0	0.6217571844732726	2.84	-0.0925791812930932	3.3	1.139434283188364	3.72	-1.631199404215613	6.0	-0.5877866649021192	5.2	-0.37843643572024527	4.86	5.876326034934664	28.735109565751	4.1367326115363365	0	4.253472174234432	0.008887216624146113	1.4135486539537772	0.0053202046552289295	1.6094019888420673E-4	1.5764823628263003	0.2802349759027679	0.17635227612525595	0.24876995970100302	0.29464278827097273
2650000	-44205.317107897245	-43949.63260677933	-255.68450111791907	-43949.63260677933	29.21590623307765	0.37651009845240535	0.6839364519315007	0.16735601257262867	0.34437093273727876	0.23773178391162597	0.2876717481860239	0.8307506536363387	-233.2138251231458	0.06816004968864248	0.9620062974188078	0.004945653458289255	29.671282654767	5	25.5	24.30339694215037	16.872451858981293	5.7	6.083894372690204	3.7559464418776813	3.896314624971189	3.206541530819276	3.4	13.121435489510676	4.466607871047703	9.295590492967905	5.092602701741383	5.121070399999442	3.57113964367333	6.0	5.474844655052583	7.348921236608195	1.2039728043259366	5.7	-0.9555114450274361	6.0	1.139434283188364	3.72	-0.2151113796169453	2.84	-0.2151113796169453	2.84	0.579818495252942	3.4	-1.5040773967762742	12.0	-0.1823215567939547	3.5	-0.2151113796169453	2.84	-0.78845736036427	5.0	0.6217571844732726	2.84	-0.0925791812930932	3.3	1.139434283188364	3.72	-1.631199404215613	6.0	-0.5877866649021192	5.2	-0.37843643572024527	4.86	8.010902317865629	27.87962416169176	3.72	0	4.142287442269517	0.0084434077259278	1.3859329136153435	0.005196100355981591	1.3630533400973876E-4	1.5443596301864162	0.2862618977795153	0.18211272363884495	0.2446143921196602	0.2870109864619792
2700000	-44237.86303918794	-43959.62376937105	-278.2392698168878	-43959.62376937105	29.35419487780733	0.4021319122841388	0.7305433535915672	0.18314255019336728	0.3581005233762914	0.2493846337497572	0.2902223210211409	0.8432138615541286	-255.18756482942916	0.12668998932818534	0.9221927113159931	0.004466601629694302	29.485871573576603	4	26.649269943949474	25.721175139783774	16.0	7.2517954280249795	6.562994659638941	2.9714848590150673	3.736672853727357	3.0262043962705047	3.4	13.379987935568884	3.5	2.875962832495174	6.415326674326596	7.3047973150713075	5.840391054610645	10.430288952260378	6.696980615009388	5.793100449763254	1.2039728043259366	5.7	-0.9555114450274361	6.0	1.139434283188364	3.72	-0.2151113796169453	2.84	-0.2151113796169453	2.84	0.579818495252942	3.4	-1.5040773967762742	12.0	-0.1823215567939547	3.5	-0.2151113796169453	2.84	-0.78845736036427	5.0	0.6217571844732726	2.84	-0.0925791812930932	3.3	1.139434283188364	3.72	-1.631199404215613	6.0	-0.5877866649021192	5.2	-0.37843643572024527	4.86	10.76634614109674	29.163701835918257	3.72	0	3.9154774374135086	0.007893116105123957	1.3954545095265793	0.004855981926334829	1.1790082679943353E-4	1.4928714487786434	0.28085165364750114	0.18402933661682874	0.23373934725726467	0.3013796624784051
2750000	-44248.99307968748	-43959.72862875565	-289.2644509318346	-43959.72862875565	31.5596405113342	0.3897718829368896	0.672046750018088	0.1770917278407009	0.3273091948746409	0.23651773767796566	0.24752633229437707	0.8174272567011304	-264.9996450124832	0.038131900024678714	0.9696206191221156	0.006445751594371319	32.146370704999974	6	28.728821156346697	24.389185959022964	16.175346603606087	6.771124390211453	6.0	3.7030143574659946	3.983954189280374	3.487357819874146	6.289301863128687	12.373341227115775	3.5	3.339552147144482	5.5088848537631305	4.284477666739941	4.528437344653331	7.539940550047002	7.468386548100224	4.86	1.2039728043259366	5.7	-0.9555114450274361	6.0	1.139434283188364	3.72	-0.2151113796169453	2.84	-0.2151113796169453	2.84	0.579818495252942	3.4	-1.5040773967762742	12.0	-0.1823215567939547	3.5	-0.2151113796169453	2.84	-0.78845736036427	5.0	0.6217571844732726	2.84	-0.0925791812930932	3.3	1.139434283188364	3.72	-1.631199404215613	6.0	-0.5877866649021192	5.2	-0.37843643572024527	4.86	5.5	31.305465700976022	3.72	0	4.846716807961132	0.00738277013223036	1.3300678163769162	0.004896033244292341	1.11500524012488E-4	1.5426488235105327	0.27620326434350306	0.18403524651755965	0.2528322424565951	0.2869292466823419
2800000	-44214.91690733032	-43951.40771762059	-263.5091897097298	-43951.40771762059	29.26383319175663	0.3596466803182902	0.6532728514773981	0.16923684771655134	0.3194158253303359	0.22245075879694634	0.25357254757585423	0.7338055176253435	-241.73878186455664	0.09623564314338676	0.9298667801146973	0.006051407782641824	30.036493723499337	3	27.624408310730466	22.38358503763529	20.02713793849138	5.7	6.0	3.370450868920835	3.72	3.387795972474235	3.922618968287836	12.190664878442984	8.260752605871376	4.5062098928970755	5.937425637827049	7.746859420787623	3.338381324972753	6.915880746452723	6.954474948992331	4.890811389496457	1.2039728043259366	5.7	-0.9555114450274361	6.0	1.139434283188364	3.72	-0.2151113796169453	2.84	-0.2151113796169453	2.84	0.579818495252942	3.4	-1.5040773967762742	12.0	-0.1823215567939547	3.5	-0.2151113796169453	2.84	-0.78845736036427	5.0	0.6217571844732726	2.84	-0.0925791812930932	3.3	1.139434283188364	3.72	-1.631199404215613	6.0	-0.5877866649021192	5.2	-0.37843643572024527	4.86	5.9742034612103385	28.832287518371068	4.078442042937828	0	4.1723005480154	0.007572668699479182	1.332086289742867	0.0049287750770416906	1.2424905007425772E-4	1.6139286643175759	0.28789807764718445	0.17493838461767974	0.2463222547899559	0.2908412829451796
2850000	-44226.18646703838	-43944.517475460496	-281.6689915778835	-43944.517475460496	28.51549621996321	0.3815015707386552	0.6421454801807517	0.1640767650716518	0.3337503233696167	0.24520175910759626	0.24814580234751427	0.7744197087711882	-260.2558655068909	0.08610725819802208	0.9351079861885397	0.009976330206767692	30.016351740082907	6	26.960401782394857	21.491828292359255	16.36769776934688	5.965695766593013	6.557184828319047	3.1989587558479338	3.72	6.639820829352061	3.4	12.0	7.537641956753505	6.962522535967859	5.0	3.20529340261962	6.043624333412069	6.652571022101133	5.2	7.16780848961563	1.2039728043259366	5.7	-0.9555114450274361	6.0	1.139434283188364	3.72	-0.2151113796169453	2.84	-0.2151113796169453	2.84	0.579818495252942	3.4	-1.5040773967762742	12.0	-0.1823215567939547	3.5	-0.2151113796169453	2.84	-0.78845736036427	5.0	0.6217571844732726	2.84	-0.0925791812930932	3.3	1.139434283188364	3.72	-1.631199404215613	6.0	-0.5877866649021192	5.2	-0.37843643572024527	4.86	6.569277800017954	27.883070019628246	3.72	0	3.947458863748882	0.007381143564466431	1.3183952560433565	0.004745125312683005	1.0779972649792099E-4	1.565002806676375	0.28971213295312415	0.17553823495030252	0.24466783902786293	0.29008179306871007
2900000	-44219.58463049507	-43942.58531844873	-276.99931204633987	-43942.58531844873	30.065705898042612	0.3807017082099963	0.6795095397821318	0.1768496041024789	0.34368896167563645	0.2226933603107302	0.27616895230630073	0.8393251496814489	-254.7207778125011	0.06208145262211349	0.9631730268371295	0.004829402848005149	30.30805408496768	5	26.031245725102064	20.49486312942908	17.136434899712228	6.754931319931702	6.264985871973353	3.361250878570122	3.72	5.981642399366927	3.4683185974169994	12.333279641286138	4.380918968277985	3.9009319675802074	5.781690964467067	4.418901845095423	4.668136815418903	6.0	6.403836305197976	5.78527491261432	1.2039728043259366	5.7	-0.9555114450274361	6.0	1.139434283188364	3.72	-0.2151113796169453	2.84	-0.2151113796169453	2.84	0.579818495252942	3.4	-1.5040773967762742	12.0	-0.1823215567939547	3.5	-0.2151113796169453	2.84	-0.78845736036427	5.0	0.6217571844732726	2.84	-0.0925791812930932	3.3	1.139434283188364	3.72	-1.631199404215613	6.0	-0.5877866649021192	5.2	-0.37843643572024527	4.86	8.339741092323038	27.345935940529525	3.72	0	3.925970568532019	0.007538831018134927	1.3169601657080412	0.004651180472336001	9.901601883261846E-5	1.5409493850448241	0.27479826526354423	0.18410950568842388	0.24068159402539724	0.3004106350226343
2950000	-44234.66220854041	-43944.8872571633	-289.7749513771096	-43944.8872571633	28.284203687663517	0.37885151435020104	0.7156302155645382	0.17792047691328233	0.29681581014355	0.22832276349017525	0.2812137632652216	0.8933131769456514	-266.9108687882497	0.024429870075494135	0.9849764165468652	0.005246605035101186	31.22818584805227	4	26.699978886047198	21.11963016503092	17.279298098227663	10.115291088217434	6.768493226988836	4.300089948224704	4.035855092426923	9.924010588253175	10.245042105325588	13.395504444494907	4.327599102345148	2.84	5.0	7.000605489027607	7.085161030414692	6.0	5.2	10.587412749805381	1.2039728043259366	5.7	-0.9555114450274361	6.0	1.139434283188364	3.72	-0.2151113796169453	2.84	-0.2151113796169453	2.84	0.579818495252942	3.4	-1.5040773967762742	12.0	-0.1823215567939547	3.5	-0.2151113796169453	2.84	-0.78845736036427	5.0	0.6217571844732726	2.84	-0.0925791812930932	3.3	1.139434283188364	3.72	-1.631199404215613	6.0	-0.5877866649021192	5.2	-0.37843643572024527	4.86	5.9918401291015675	27.3898116904265	3.7864051591733277	0	4.093489690412265	0.007108900771703605	1.3211871929128096	0.005145278167116874	1.1450505627699901E-4	1.6228072126255957	0.27479826526354423	0.18487073106375018	0.24852934216559372	0.29180166150711156
3000000	-44031.96957595955	-43752.786804877185	-279.18277108236003	-43752.786804877185	30.840939267049354	0.40338384004076866	0.6745324245799543	0.19306032930986297	0.3280132972973634	0.24297381924245867	0.2502157476885074	0.7910639803466563	-257.31079349452455	0.08986201486065509	0.9403399103760433	0.007484219977960441	31.269808839415184	0	27.171655518000982	23.06950011207089	17.93896681907635	9.161287068692824	7.58294925164402	5.11628465025958	3.7458746593333947	3.006092810833526	3.606775010645956	12.890560721605553	5.122989998548812	3.6493439227968056	5.778376657128687	2.967699624139607	5.055468679518612	7.805834544343399	7.328919145712084	8.079007987807913	1.2039728043259366	5.7	-0.9555114450274361	6.0	1.139434283188364	3.72	-0.2151113796169453	2.84	-0.2151113796169453	2.84	0.579818495252942	3.4	-1.5040773967762742	12.0	-0.1823215567939547	3.5	-0.2151113796169453	2.84	-0.78845736036427	5.0	0.6217571844732726	2.84	-0.0925791812930932	3.3	1.139434283188364	3.72	-1.631199404215613	6.0	-0.5877866649021192	5.2	-0.37843643572024527	4.86	8.282021679578431	29.44406342287085	3.7789624273020164	0	3.797176732499704	0.006165796180940843	1.0238880397839318	0.004506318202246343	4.658334667971103E-5	1.1834193017582704	0.27194677074058976	0.18516299669905273	0.2463264274177916	0.2965638051425656
3050000	-43824.12876971957	-43528.453667104615	-295.6751026149594	-43528.453667104615	29.242642022740267	0.38760500785647023	0.6979463418475242	0.17773204533558637	0.3612818916626766	0.22700115415746405	0.251664677567001	0.7602684770762967	-273.86816874539375	0.07562326973145919	0.947176189007589	0.003964536876326361	29.921043540583014	4	28.918892876820195	22.800453692242257	16.0	6.786890141251245	9.381445200217822	4.804239298943279	4.263078020034735	3.421919749884689	3.4	12.242339250511451	6.973347046134141	5.806866769019292	6.705263293586106	3.770308608791346	4.139530219601569	7.257731813058256	8.253516324220996	4.86	1.2039728043259366	5.7	-0.9555114450274361	6.0	1.139434283188364	3.72	-0.2151113796169453	2.84	-0.2151113796169453	2.84	0.579818495252942	3.4	-1.5040773967762742	12.0	-0.1823215567939547	3.5	-0.2151113796169453	2.84	-0.78845736036427	5.0	0.6217571844732726	2.84	-0.0925791812930932	3.3	1.139434283188364	3.72	-1.631199404215613	6.0	-0.5877866649021192	5.2	-0.37843643572024527	4.86	5.5516076594104105	29.228986338903372	3.72	0	5.106984763166858	0.0060255503485733	1.0921071846698431	0.004761951769759651	5.602868515434228E-5	1.3128976947385977	0.28117722334778544	0.17961756292515377	0.24157587486095544	0.29762933886610504
3100000	-43788.0784286442	-43496.910429294134	-291.1679993500683	-43496.910429294134	29.628209885096613	0.3896460662095478	0.7078479686948326	0.18661563597698533	0.3617113705042277	0.21747295701906333	0.25587677642463696	0.7975765056353835	-269.1464759988521	0.07477014964183967	0.9514686144856571	0.005060724456567382	30.901394761044475	6	25.5	21.41321055788731	16.220443729971162	5.716847866146703	6.0	4.187163586947003	5.071253654836449	2.84	12.307047899290168	12.577408617295193	3.561668113785299	3.283682147322886	5.1360997815483005	3.139687866030197	4.3569610550296956	6.0	6.438643749593027	4.86	1.2039728043259366	5.7	-0.9555114450274361	6.0	1.139434283188364	3.72	-0.2151113796169453	2.84	-0.2151113796169453	2.84	0.579818495252942	3.4	-1.5040773967762742	12.0	-0.1823215567939547	3.5	-0.2151113796169453	2.84	-0.78845736036427	5.0	0.6217571844732726	2.84	-0.0925791812930932	3.3	1.139434283188364	3.72	-1.631199404215613	6.0	-0.5877866649021192	5.2	-0.37843643572024527	4.86	5.5	27.215316394432943	4.102972511997486	0	4.929924334034597	0.006533581147838124	1.0895542164442227	0.004344901042399798	5.760577721767667E-5	1.330175771314437	0.281319260313627	0.18375418309293604	0.23773274544517228	0.29719381114826443
3150000	-43796.6974872539	-43514.69166932034	-282.00581793356264	-43514.69166932034	28.670824086756422	0.36801243810655226	0.691942532278054	0.16215103883748713	0.348648399781129	0.23429159895915994	0.20824191503938397	0.7202945147150944	-260.38853724276004	0.06980018533653061	0.9614486402563245	0.0041830862629247175	29.866932725814255	1	25.917524328980303	20.2212865797787	17.3391108238415	6.805242150134562	8.286843262735747	3.356816617493813	4.894828985160392	12.924850487559226	6.882800688361737	12.0	4.561542245173343	7.420573871072385	6.00691290497984	2.923877026328768	3.4035067351323356	7.040086984218491	8.002436353541906	7.0397891953946194	1.2039728043259366	5.7	-0.9555114450274361	6.0	1.139434283188364	3.72	-0.2151113796169453	2.84	-0.2151113796169453	2.84	0.579818495252942	3.4	-1.5040773967762742	12.0	-0.1823215567939547	3.5	-0.2151113796169453	2.84	-0.78845736036427	5.0	0.6217571844732726	2.84	-0.0925791812930932	3.3	1.139434283188364	3.72	-1.631199404215613	6.0	-0.5877866649021192	5.2	-0.37843643572024527	4.86	6.53536830282839	26.513380686825034	4.002449150451905	0	4.77580648336812	0.006389179993674752	1.1107567789623733	0.004855613608526302	6.080196143874814E-5	1.302075907309799	0.28494398011869715	0.1838837865690091	0.23582122282464263	0.2953510104876508
3200000	-43830.18260171264	-43514.969226253124	-315.21337545951576	-43514.969226253124	29.47934973759724	0.4070114955734892	0.699641309417557	0.19006237665064307	0.3233888682834264	0.23126202851624106	0.25814598920676685	0.7874240872002638	-293.15146383063257	0.09756530703367304	0.9349260881177607	0.0033639591750565367	30.495575524422616	8	26.04104475337428	20.966311243972033	17.739619100892636	11.951040805357332	6.0	3.416400818383073	3.72	6.725672484243833	4.873055797025033	12.0	8.92420063819886	5.179464785973706	5.0	4.665494065793813	3.3	6.0	8.972059448405899	6.9206935844201265	1.2039728043259366	5.7	-0.9555114450274361	6.0	1.139434283188364	3.72	-0.2151113796169453	2.84	-0.2151113796169453	2.84	0.579818495252942	3.4	-1.5040773967762742	12.0	-0.1823215567939547	3.5	-0.2151113796169453	2.84	-0.78845736036427	5.0	0.6217571844732726	2.84	-0.0925791812930932	3.3	1.139434283188364	3.72	-1.631199404215613	6.0	-0.5877866649021192	5.2	-0.37843643572024527	4.86	5.5	28.653786633028357	3.72	0	3.9351935427819233	0.005428703584635379	1.058560836760347	0.004398013861025797	3.8676167600010984E-5	1.1473395251581757	0.27879516695960666	0.18595543295009492	0.24282073181919517	0.292428668271103
3250000	-43859.74887129984	-43528.76778035001	-330.9810909498266	-43528.76778035001	30.424815046719274	0.4382579443455966	0.7212677746033583	0.17037551508733761	0.3740373431204618	0.22573346040114475	0.2648285965799482	0.7927530303467408	-309.28401437933053	0.13885390933005462	0.8843141767740799	0.006133288189951336	30.656287335631575	4	25.5	25.766965753107275	16.44125670103575	9.804324937783736	7.62743412226794	4.271157786856217	3.8378359398864768	2.84	3.6336232015144225	13.342403203244874	3.5	3.1128326746794146	5.53243879371144	4.173203760268585	5.34199015214654	6.028672967334087	6.136423123713577	4.86	1.2039728043259366	5.7	-0.9555114450274361	6.0	1.139434283188364	3.72	-0.2151113796169453	2.84	-0.2151113796169453	2.84	0.579818495252942	3.4	-1.5040773967762742	12.0	-0.1823215567939547	3.5	-0.2151113796169453	2.84	-0.78845736036427	5.0	0.6217571844732726	2.84	-0.0925791812930932	3.3	1.139434283188364	3.72	-1.631199404215613	6.0	-0.5877866649021192	5.2	-0.37843643572024527	4.86	6.156660472849551	30.395204161328728	3.9660405288848852	0	3.990943125112037	0.0049162983792943255	1.050875778240842	0.0037849057182330133	3.183091735317261E-5	1.3249267614286655	0.27733003712183574	0.18390566780163525	0.24221702466431008	0.2965472704122187
3300000	-43854.41720061594	-43522.38888879518	-332.02831182076045	-43522.38888879518	32.082644333782845	0.3902033885440085	0.7020476164497835	0.18286492599309342	0.3723241999483966	0.24552364144475342	0.26507245934837215	0.8581291535776362	-308.1779599253782	0.1153034318953243	0.9038240881884306	0.005880180773184949	32.09360357172345	5	25.88553683709609	29.10784559886553	17.080621596074295	5.7	6.0	3.361099254899277	3.8850582739056887	7.156648967645944	3.4098975184353684	14.835558405170538	4.439403596409903	5.57108996778131	5.980618982289101	4.300206098253837	9.774049992144322	6.647707135181833	5.98359201403774	5.644141388994772	1.2039728043259366	5.7	-0.9555114450274361	6.0	1.139434283188364	3.72	-0.2151113796169453	2.84	-0.2151113796169453	2.84	0.579818495252942	3.4	-1.5040773967762742	12.0	-0.1823215567939547	3.5	-0.2151113796169453	2.84	-0.78845736036427	5.0	0.6217571844732726	2.84	-0.0925791812930932	3.3	1.139434283188364	3.72	-1.631199404215613	6.0	-0.5877866649021192	5.2	-0.37843643572024527	4.86	5.5	30.63249963623937	3.72	0	4.172255142775259	0.004684834738275998	1.0801649185610493	0.004123384259372121	3.4208112147732685E-5	1.2576566542602714	0.28441193955589456	0.17891409836929792	0.24311009311908618	0.29356386895572106
3350000	-43856.36662031571	-43528.03212331721	-328.33449699850155	-43528.03212331721	30.172836026900665	0.3902033885440085	0.6835388425829139	0.16904019460163555	0.3553232960279248	0.2320763793847727	0.23749565787933424	0.7853832176468436	-307.0244760449203	0.07688584532919246	0.9254953109349587	0.008494573569354484	30.827741197318822	5	27.04674077425422	27.47388379389434	17.998698539772782	8.10467796325773	6.846597767756292	3.431903409250496	3.72	7.139281072209999	3.453628333885229	13.084920772080299	6.5882876398591605	2.84	5.0	5.564298419334496	5.521078913222024	6.0	8.862549882943641	5.685851894227729	1.2039728043259366	5.7	-0.9555114450274361	6.0	1.139434283188364	3.72	-0.2151113796169453	2.84	-0.2151113796169453	2.84	0.579818495252942	3.4	-1.5040773967762742	12.0	-0.1823215567939547	3.5	-0.2151113796169453	2.84	-0.78845736036427	5.0	0.6217571844732726	2.84	-0.0925791812930932	3.3	1.139434283188364	3.72	-1.631199404215613	6.0	-0.5877866649021192	5.2	-0.37843643572024527	4.86	5.919713884641627	29.30881833446803	5.411856356384212	0	5.624458949669061	0.004968468782836921	1.0763478527086134	0.005121649038606885	4.9409786447921835E-5	1.409574235687515	0.27890348492932837	0.19050112074615635	0.24112188771955803	0.289473506604957
3400000	-43858.476174594645	-43517.67167029679	-340.8045042978556	-43517.67167029679	28.65313794587262	0.3716343810431314	0.7322963315479663	0.1777060171846343	0.35710696773203243	0.2645290829910287	0.1997106604864175	0.6769308440143658	-319.5549119980366	0.0434839338281831	0.965873915684054	0.006782099696671239	30.290420054951685	7	25.871855924374458	27.288972814096745	16.0	7.9803451828919725	6.280853716236765	3.0640639931202247	3.72	3.2555449040370994	3.4	13.841102633791294	3.5	6.822968089513593	5.0	8.277066958316992	3.5639431106377173	6.262458234225613	7.396524271572079	8.014330685962085	1.2039728043259366	5.7	-0.9555114450274361	6.0	1.139434283188364	3.72	-0.2151113796169453	2.84	-0.2151113796169453	2.84	0.579818495252942	3.4	-1.5040773967762742	12.0	-0.1823215567939547	3.5	-0.2151113796169453	2.84	-0.78845736036427	5.0	0.6217571844732726	2.84	-0.0925791812930932	3.3	1.139434283188364	3.72	-1.631199404215613	6.0	-0.5877866649021192	5.2	-0.37843643572024527	4.86	7.316004573780079	28.647285959043934	4.107900971463798	0	4.447829985566141	0.004713178490454999	1.062512643200946	0.0038811230760326565	3.504666415906855E-5	1.3309130695141254	0.2843371483287961	0.1846969807446718	0.23972771840351162	0.29123815252302027
3450000	-43850.571279253454	-43518.94186105333	-331.6294182001248	-43518.94186105333	30.465132739053896	0.3850616879727174	0.7232834444098754	0.1764336450436359	0.3426789342041595	0.26440898111779276	0.22066191634659804	0.7374000077281018	-309.45970543439876	0.10168304201806799	0.9081652295545198	0.007176998514773924	31.276717883634838	7	25.5	20.1471250902517	18.629967096154367	7.538338942571785	8.841945297520553	3.6251635394562713	3.72	2.84	3.607735837772397	12.989120092273895	5.3522411957666405	4.905336746439305	5.991052646972387	2.84	3.3	8.82797393030646	7.958859842221825	5.02358150909291	1.2039728043259366	5.7	-0.9555114450274361	6.0	1.139434283188364	3.72	-0.2151113796169453	2.84	-0.2151113796169453	2.84	0.579818495252942	3.4	-1.5040773967762742	12.0	-0.1823215567939547	3.5	-0.2151113796169453	2.84	-0.78845736036427	5.0	0.6217571844732726	2.84	-0.0925791812930932	3.3	1.139434283188364	3.72	-1.631199404215613	6.0	-0.5877866649021192	5.2	-0.37843643572024527	4.86	5.788908757131975	29.75161196908161	4.224632418279464	0	4.656325830853518	0.004371366799801881	1.0986390641005817	0.004137183040435849	4.094686855481305E-5	1.3855578898813732	0.2756995140364243	0.19224541482427657	0.2361576457469303	0.29589742539236863
3500000	-43866.321830721194	-43518.962283827525	-347.3595468936726	-43518.962283827525	30.105457442184843	0.414196906107276	0.6929423350039237	0.1615170772276554	0.3498046227441859	0.2236196558979006	0.2686832131751298	0.8634240195609724	-325.59422107029854	0.033986300012319504	0.9698218739452716	0.005091716008065096	30.188316296723972	5	27.485722571405063	26.35795480521809	20.387782824813698	7.561933478572398	6.428569699738571	4.337727171430562	3.72	3.959756171646916	7.960313882114149	12.16817320429626	4.795170836567427	12.817530292748222	6.103780808393598	6.275579364590122	4.708058295465239	8.772069381812598	5.2	4.86	1.2039728043259366	5.7	-0.9555114450274361	6.0	1.139434283188364	3.72	-0.2151113796169453	2.84	-0.2151113796169453	2.84	0.579818495252942	3.4	-1.5040773967762742	12.0	-0.1823215567939547	3.5	-0.2151113796169453	2.84	-0.78845736036427	5.0	0.6217571844732726	2.84	-0.0925791812930932	3.3	1.139434283188364	3.72	-1.631199404215613	6.0	-0.5877866649021192	5.2	-0.37843643572024527	4.86	6.703151094023237	29.46931559196004	4.065438228730708	0	4.256615481369738	0.004431350333197647	1.162028648142398	0.0038711638714150807	3.601030431296753E-5	1.290040473331502	0.2739833987040334	0.17330955968021805	0.2539003356819808	0.29880670593376757
3550000	-43790.281959477994	-43490.47565350546	-299.80630597252974	-43490.47565350546	29.64217409213352	0.3817535605240921	0.6902618953652095	0.17690896587505983	0.35751260489959985	0.2264511004750584	0.24434441300107684	0.8223478101819733	-278.09952589912785	0.08217098633919381	0.9305643580173287	0.009514483117914346	31.243683905054425	7	25.98947277970896	19.033052447287826	17.84158531687188	5.7	6.0	3.5415802942964922	3.72	2.954567996551247	4.107802852565779	12.0	4.273223920831454	5.822568914774239	5.283170620651518	4.309758215825816	3.740246198614509	7.303211907781638	6.773061944801692	6.830516504594079	1.2039728043259366	5.7	-0.9555114450274361	6.0	1.139434283188364	3.72	-0.2151113796169453	2.84	-0.2151113796169453	2.84	0.579818495252942	3.4	-1.5040773967762742	12.0	-0.1823215567939547	3.5	-0.2151113796169453	2.84	-0.78845736036427	5.0	0.6217571844732726	2.84	-0.0925791812930932	3.3	1.139434283188364	3.72	-1.631199404215613	6.0	-0.5877866649021192	5.2	-0.37843643572024527	4.86	6.855171391159329	27.415860781756233	3.72	0	3.9495437254743346	0.005192766340760525	1.0835363749035811	0.0042492814395113515	4.3650136566171204E-5	1.3143275548077562	0.27930024872882214	0.1791426243079809	0.24858348565719204	0.29297364130600473
3600000	-43804.259806563154	-43507.64274760611	-296.6170589570458	-43507.64274760611	28.555624563937915	0.41801202891844363	0.6707161325047674	0.15896923760501497	0.32735100772970416	0.2347092814847156	0.21868790381856598	0.7848235060800696	-275.40870409336884	0.018355359595766084	0.9884638635076849	0.004163848886760486	29.749568808195203	7	25.5	20.065038898047664	16.0	6.248703202344598	6.0	2.891924334384057	4.939438186051669	4.7808496314533775	8.475553896841527	12.527552008979194	8.955369484540627	2.84	5.0	6.644871454089131	4.0141236842612225	7.385603457716919	8.524145206561325	5.213455103737247	1.2039728043259366	5.7	-0.9555114450274361	6.0	1.139434283188364	3.72	-0.2151113796169453	2.84	-0.2151113796169453	2.84	0.579818495252942	3.4	-1.5040773967762742	12.0	-0.1823215567939547	3.5	-0.2151113796169453	2.84	-0.78845736036427	5.0	0.6217571844732726	2.84	-0.0925791812930932	3.3	1.139434283188364	3.72	-1.631199404215613	6.0	-0.5877866649021192	5.2	-0.37843643572024527	4.86	6.916431620023304	25.7849538636631	3.72	0	4.648622203059861	0.00530582713641278	0.9589873031901374	0.004463623288703332	3.157311842192434E-5	1.1032761016433767	0.2756653349323467	0.18046608596186903	0.24607271404268696	0.2977958650630971
3650000	-43820.72545699821	-43511.36009705988	-309.3653599383338	-43511.36009705988	29.244135853804384	0.41383228986576504	0.6511398414939892	0.16789340291979	0.3327573397774568	0.21935163939635643	0.22518427124173912	0.8111603800478483	-288.68779376850716	0.1340653049113452	0.8951697594493567	0.01011824375662552	30.056206513110553	2	27.966244025548292	20.69887087585086	17.24017224258341	12.623225188890906	7.237548852696349	3.646160516136814	3.9370723431295525	7.646228031142753	5.5963901187610094	12.185536450845772	3.6816960895488124	3.541766587066023	5.0	5.027187738872447	3.435986142885054	7.13846279284292	6.513527286611507	6.634584762465047	1.2039728043259366	5.7	-0.9555114450274361	6.0	1.139434283188364	3.72	-0.2151113796169453	2.84	-0.2151113796169453	2.84	0.579818495252942	3.4	-1.5040773967762742	12.0	-0.1823215567939547	3.5	-0.2151113796169453	2.84	-0.78845736036427	5.0	0.6217571844732726	2.84	-0.0925791812930932	3.3	1.139434283188364	3.72	-1.631199404215613	6.0	-0.5877866649021192	5.2	-0.37843643572024527	4.86	6.50139816021148	28.7318482092158	3.72	0	4.207180281811692	0.0047141294552765604	1.0483033189415993	0.004267349342146755	3.19798862310874E-5	1.212694992579388	0.2762080854323399	0.17551377148805714	0.2515646643014797	0.29671347877812304
3700000	-43857.782913957395	-43527.13106428736	-330.6518496700408	-43527.13106428736	27.45978334039463	0.39435990388532927	0.6526776649330365	0.17680129994706434	0.35686045296288876	0.2091888399162679	0.20405411046032618	0.7388460702149341	-309.54822269863024	0.048688758541817284	0.9575294543476713	0.010200257172985956	28.910103622809896	5	27.32050973466835	19.53090982584936	18.924523843319587	11.279469989036407	6.399346676292591	3.83617035629792	3.72	10.576180175898354	3.4	12.397928960105068	5.925370950846931	8.226806052398521	5.0	6.356397728108531	3.3	7.190631467021852	5.720873315816953	7.080222374677865	1.2039728043259366	5.7	-0.9555114450274361	6.0	1.139434283188364	3.72	-0.2151113796169453	2.84	-0.2151113796169453	2.84	0.579818495252942	3.4	-1.5040773967762742	12.0	-0.1823215567939547	3.5	-0.2151113796169453	2.84	-0.78845736036427	5.0	0.6217571844732726	2.84	-0.0925791812930932	3.3	1.139434283188364	3.72	-1.631199404215613	6.0	-0.5877866649021192	5.2	-0.37843643572024527	4.86	5.513187853239606	27.334655854517873	4.229697128624068	0	4.521252814984496	0.0044577982451528	1.039163344036205	0.004039140346862582	2.8061264502792395E-5	1.2030919687292987	0.27983629640901586	0.1776431040232212	0.25209282150032736	0.29042777806743536
3750000	-43843.69364063065	-43520.78468692584	-322.9089537048044	-43520.78468692584	28.901479901620167	0.41934763402111114	0.6778364762681347	0.16454311863080853	0.37575505426856054	0.22852664633578834	0.23995862815938163	0.8073855848189562	-300.59151897063765	0.13329080762984047	0.8948026883723671	0.008717450125314427	31.685308334669372	2	26.385652037757186	24.341485023520963	16.62176582607862	7.108664982893338	6.110995048145676	4.240687665240161	3.72	8.701949641682411	3.443241196572486	12.0	5.423179980972946	3.2826748791610085	5.505538165853024	5.337190826768779	9.492639924750325	6.717835101357685	5.22448751105575	6.10673982609241	1.2039728043259366	5.7	-0.9555114450274361	6.0	1.139434283188364	3.72	-0.2151113796169453	2.84	-0.2151113796169453	2.84	0.579818495252942	3.4	-1.5040773967762742	12.0	-0.1823215567939547	3.5	-0.2151113796169453	2.84	-0.78845736036427	5.0	0.6217571844732726	2.84	-0.0925791812930932	3.3	1.139434283188364	3.72	-1.631199404215613	6.0	-0.5877866649021192	5.2	-0.37843643572024527	4.86	5.969252418558185	27.033774438992932	4.042508703483654	0	4.380762551515859	0.004688330569739837	1.0109611380072632	0.004389123473437546	3.4881648936300285E-5	1.2614320693907581	0.2762403299557225	0.17695481019313086	0.2405076757070507	0.3062971841440956
3800000	-43825.120679159605	-43491.047562865955	-334.0731162936524	-43491.047562865955	28.279225605854027	0.3990057668851194	0.6818277317180911	0.1696847972548293	0.3649689777732019	0.24411715754863048	0.25738020687745194	0.899911482722091	-312.8913791365471	0.08330662240966125	0.924529461561277	0.009059432459509407	30.065642213986685	4	27.370639529646926	19.987681314677673	17.20850289006821	5.7	6.81509695080818	3.7592502610061898	4.901103524799249	4.691100621083095	4.846881172663853	12.0	5.3161148645350025	3.7116368134816558	5.967340470742822	3.198217786151039	8.015499894445139	6.0	7.006428366997502	6.907358471677399	1.2039728043259366	5.7	-0.9555114450274361	6.0	1.139434283188364	3.72	-0.2151113796169453	2.84	-0.2151113796169453	2.84	0.579818495252942	3.4	-1.5040773967762742	12.0	-0.1823215567939547	3.5	-0.2151113796169453	2.84	-0.78845736036427	5.0	0.6217571844732726	2.84	-0.0925791812930932	3.3	1.139434283188364	3.72	-1.631199404215613	6.0	-0.5877866649021192	5.2	-0.37843643572024527	4.86	5.511804406386509	27.598337458938154	3.904463861673449	0	3.994865840341112	0.004410454685313473	1.094768554183367	0.004072611401183778	3.796314818920181E-5	1.425253170830703	0.28504117271442353	0.18014909119212216	0.2412939054731233	0.2935158306203306
3850000	-43844.980238716395	-43520.68192022527	-324.2983184911309	-43520.68192022527	27.755071662199583	0.38080941209792013	0.7117353765906073	0.16956990486625179	0.35142807349484506	0.24569957201956774	0.2719042078789186	0.9835526008719956	-303.1536485626979	0.027449071820286705	0.9768750116141067	0.008299812329656727	29.456331401977643	6	25.795626430459272	25.161403415653794	16.0	5.780651576272991	7.091033295270587	4.073792850980995	5.039333649645022	2.84	3.7515378126533987	12.0	5.877520184824372	3.8558876681905625	5.003785620523005	2.84	3.370638999559068	6.900383186333511	6.442525902402928	7.308121474098955	1.2039728043259366	5.7	-0.9555114450274361	6.0	1.139434283188364	3.72	-0.2151113796169453	2.84	-0.2151113796169453	2.84	0.579818495252942	3.4	-1.5040773967762742	12.0	-0.1823215567939547	3.5	-0.2151113796169453	2.84	-0.78845736036427	5.0	0.6217571844732726	2.84	-0.0925791812930932	3.3	1.139434283188364	3.72	-1.631199404215613	6.0	-0.5877866649021192	5.2	-0.37843643572024527	4.86	5.5	26.69522653304347	4.180094519365675	0	4.399276559333042	0.004775675693900705	1.0091194860635517	0.004438769165475585	4.3054427269923216E-5	1.4009400854996863	0.2851918874113809	0.18183656407660395	0.24291022371274232	0.29006132479927244
3900000	-43866.48653319985	-43511.73757922939	-354.74895397045873	-43511.73757922939	29.920371480707686	0.42485688886679834	0.7534481091663628	0.196702875575963	0.3823930083113875	0.25278964959144284	0.2622854461515323	0.8728733042322361	-333.3857819535687	0.11042254762296591	0.8876646118394542	0.010858150176703206	30.37890395087678	5	27.03630318390956	25.485593538007176	17.30751589607649	9.171442390153725	6.817681958276408	3.2882128802388877	3.72	5.873925244734625	7.7698845769998535	12.0	9.327191029237834	16.590217550776696	5.0	2.84	4.082459421376388	6.421245075588759	5.311997272829673	7.031442177244971	1.2039728043259366	5.7	-0.9555114450274361	6.0	1.139434283188364	3.72	-0.2151113796169453	2.84	-0.2151113796169453	2.84	0.579818495252942	3.4	-1.5040773967762742	12.0	-0.1823215567939547	3.5	-0.2151113796169453	2.84	-0.78845736036427	5.0	0.6217571844732726	2.84	-0.0925791812930932	3.3	1.139434283188364	3.72	-1.631199404215613	6.0	-0.5877866649021192	5.2	-0.37843643572024527	4.86	7.443280085052651	28.971101725770477	3.833211415396497	0	3.967972293909461	0.004694364582174032	1.0642867692862839	0.004021023588232612	3.408590613019597E-5	1.3905340938221844	0.28663918247362563	0.18179136829554499	0.23340065416786093	0.2981687950629681
3950000	-43856.983114754636	-43496.049548744006	-360.9335660106309	-43496.049548744006	31.058628009185792	0.4314229149503981	0.740488007375215	0.16982302657139173	0.3548294071602049	0.21557758505241614	0.25058144890652445	0.836224754585296	-339.1676660851709	0.06453264873984473	0.9325135043327423	0.009999891541644025	31.369021355079493	5	28.26468564759246	20.307785243635553	18.58840192748862	9.296762414485089	6.0	3.858683943550147	4.7625012111633644	6.767156518425291	3.4	13.016017277809341	6.515381313233476	7.4486935902177995	6.6987423180103285	2.84	4.198815046910171	6.0	7.031144324852657	6.820095439254833	1.2039728043259366	5.7	-0.9555114450274361	6.0	1.139434283188364	3.72	-0.2151113796169453	2.84	-0.2151113796169453	2.84	0.579818495252942	3.4	-1.5040773967762742	12.0	-0.1823215567939547	3.5	-0.2151113796169453	2.84	-0.78845736036427	5.0	0.6217571844732726	2.84	-0.0925791812930932	3.3	1.139434283188364	3.72	-1.631199404215613	6.0	-0.5877866649021192	5.2	-0.37843643572024527	4.86	6.129048495185745	29.0563357406564	3.750416826502714	0	3.9768702905351003	0.004219679393442446	1.0353288442763238	0.003661963309464709	2.0398255283872533E-5	1.249633684531846	0.2739205920931145	0.1780235237186527	0.2492416143654075	0.29881426982282494
4000000	-43836.99425106015	-43482.34243144435	-354.6518196158024	-43482.34243144435	28.965586185573603	0.406575939790406	0.7111204045926867	0.17308592543932647	0.3370920871881811	0.24588880901715232	0.2366237727434828	0.7874065341943418	-333.76878185924875	0.10255501528336954	0.8898174603455723	0.016544561119326485	31.15407771328008	5	27.816051372458162	23.018806976506497	16.779598651753286	9.322909462764432	6.540844430096118	4.486329149575448	5.582248692829798	2.84	3.6523429985417692	12.0	6.039782635568182	5.257952816476652	5.02575993192414	10.875598138086824	7.469088082009627	6.549972481789405	6.229296727401899	5.858970093664486	1.2039728043259366	5.7	-0.9555114450274361	6.0	1.139434283188364	3.72	-0.2151113796169453	2.84	-0.2151113796169453	2.84	0.579818495252942	3.4	-1.5040773967762742	12.0	-0.1823215567939547	3.5	-0.2151113796169453	2.84	-0.78845736036427	5.0	0.6217571844732726	2.84	-0.0925791812930932	3.3	1.139434283188364	3.72	-1.631199404215613	6.0	-0.5877866649021192	5.2	-0.37843643572024527	4.86	5.5	28.293159438649766	4.022175350518932	0	4.864334982224086	0.004168283604730013	1.0023588799004886	0.003962396832693549	2.5135812517200344E-5	1.2872651030221833	0.27751847473483576	0.17478398220879235	0.24671384364356141	0.30098369941280995
4050000	-43851.583093853624	-43494.27374743059	-357.3093464230367	-43494.27374743059	28.485087154276464	0.4223945345361756	0.7246021654004128	0.1764272747658682	0.34276061909181466	0.24792341509653282	0.25236521891707964	0.8111619784718156	-336.268753127203	0.09787402712519012	0.9062078865002505	0.011279587748029176	30.69454434383286	4	26.538399839823775	21.68116903757924	16.478556803520938	6.185092580355514	9.301193219188715	2.8432404262948467	3.72	12.034106025508269	3.4381579788194276	13.611855558188118	3.5000400698962193	3.2113520695794917	5.324778420381454	12.831004936241934	3.3	6.0	6.821679461398427	5.255912498126832	1.2039728043259366	5.7	-0.9555114450274361	6.0	1.139434283188364	3.72	-0.2151113796169453	2.84	-0.2151113796169453	2.84	0.579818495252942	3.4	-1.5040773967762742	12.0	-0.1823215567939547	3.5	-0.2151113796169453	2.84	-0.78845736036427	5.0	0.6217571844732726	2.84	-0.0925791812930932	3.3	1.139434283188364	3.72	-1.631199404215613	6.0	-0.5877866649021192	5.2	-0.37843643572024527	4.86	7.429355097917572	27.920748082469196	4.5887896777012624	0	6.893756560067964	0.004035918383439219	1.0304270467959715	0.0038071681928135157	2.7789648724709955E-5	1.3640202291526902	0.2758521565810855	0.1840320025310692	0.23970911928014532	0.3004067216076994
4100000	-43857.61118669684	-43504.3092811034	-353.3019055934439	-43504.3092811034	29.631313310576946	0.4219522957025724	0.7211252561613675	0.17397252420300857	0.328330979525619	0.24035722414809335	0.23169706219957864	0.7516455006123172	-333.0356195717582	0.1656564491456713	0.8004830269475445	0.01687770698817952	29.93780903083124	9	26.931703172996002	19.392808355268865	16.017689569655616	5.7	6.212578311519496	3.4555518388730957	3.767524589644205	9.98945082387064	4.529234933078681	12.0	3.5	2.84	5.33682121465173	6.981268237603986	5.461567544472035	6.0	5.2	6.060044524251454	1.2039728043259366	5.7	-0.9555114450274361	6.0	1.139434283188364	3.72	-0.2151113796169453	2.84	-0.2151113796169453	2.84	0.579818495252942	3.4	-1.5040773967762742	12.0	-0.1823215567939547	3.5	-0.2151113796169453	2.84	-0.78845736036427	5.0	0.6217571844732726	2.84	-0.0925791812930932	3.3	1.139434283188364	3.72	-1.631199404215613	6.0	-0.5877866649021192	5.2	-0.37843643572024527	4.86	5.5	27.193187315449055	4.590729478614036	0	5.782621955587151	0.003962163455786238	1.0127843687070035	0.003816747681893081	2.729424669390119E-5	1.3250898967541325	0.27852489953628445	0.177710738710221	0.24922630167551743	0.29453806007797645
4150000	-43846.242486471085	-43476.82466915973	-369.4178173113518	-43476.82466915973	29.887361556427013	0.3937685418182666	0.710331325991128	0.168185374514908	0.3256764724445329	0.22229401499503387	0.2413242193731735	0.8039984916356973	-348.6971029076923	0.06243434529566638	0.9231394416195866	0.011101788156997475	30.673272866475862	6	27.191603880030105	20.083878294942775	17.719001598763864	9.793680225270926	6.79009211466019	3.279668632563787	5.904198095673832	6.040601092013951	3.4	12.35378545775516	3.5	4.878885976696958	5.0	6.460323555028849	3.9829135395572015	7.627071804378823	5.851239654742357	4.86	1.2039728043259366	5.7	-0.9555114450274361	6.0	1.139434283188364	3.72	-0.2151113796169453	2.84	-0.2151113796169453	2.84	0.579818495252942	3.4	-1.5040773967762742	12.0	-0.1823215567939547	3.5	-0.2151113796169453	2.84	-0.78845736036427	5.0	0.6217571844732726	2.84	-0.0925791812930932	3.3	1.139434283188364	3.72	-1.631199404215613	6.0	-0.5877866649021192	5.2	-0.37843643572024527	4.86	5.5	29.043837118229145	4.309574818616162	0	7.694226588070838	0.003812211663731078	1.0348272522873707	0.0036692838096410705	2.942810803916717E-5	1.39432556757875	0.2762778108642603	0.18430324021086428	0.24205224270615458	0.29736670621872013
4200000	-43883.8965475734	-43498.94220645324	-384.9543411201572	-43498.94220645324	28.363159139677247	0.41321192939072304	0.7518410174628225	0.19065898542088647	0.36028894550219476	0.24101546859261475	0.2557140316345622	0.7950089329645256	-364.22666603865343	0.15160104751267123	0.8204926566182744	0.013824543951107082	30.104247748611446	7	26.961183988841334	19.792539343387528	16.242231006662113	5.7	6.0	5.226964926893435	5.142784402412827	12.221183023891056	8.446739261769263	15.473333478067598	3.5782112414384413	6.352350341764074	5.308919329786886	4.869664956604983	3.592029157013675	6.163565853645131	7.088196572037982	5.175461911170477	1.2039728043259366	5.7	-0.9555114450274361	6.0	1.139434283188364	3.72	-0.2151113796169453	2.84	-0.2151113796169453	2.84	0.579818495252942	3.4	-1.5040773967762742	12.0	-0.1823215567939547	3.5	-0.2151113796169453	2.84	-0.78845736036427	5.0	0.6217571844732726	2.84	-0.0925791812930932	3.3	1.139434283188364	3.72	-1.631199404215613	6.0	-0.5877866649021192	5.2	-0.37843643572024527	4.86	5.5	27.736279510539248	4.121052464246396	0	8.258473648440113	0.003480017501745322	1.0222122445323172	0.0034105959744934362	2.2673103769671432E-5	1.3451106594009046	0.27554464183298916	0.17956915102065793	0.24679553055124273	0.2980906765951094
4250000	-43894.51291668078	-43499.25965943299	-395.25325724779174	-43499.25965943299	30.092757340335314	0.400093347839323	0.7579242158273648	0.19119407181862735	0.35079822628851753	0.2512745867925242	0.23957143157396796	0.7629368681477339	-374.171009437597	0.10242578997121422	0.8870276969848563	0.012124875470961832	30.827547037007154	4	25.686512090960388	19.009911448185676	16.250743442814887	9.573192966331582	7.910691649927548	4.834039485512397	3.983529890493871	4.574569835782642	6.4756174560336985	16.79429618380737	3.6539122264303923	9.823041101542374	5.0	6.78669092358907	3.3213862095879856	7.542788045348177	7.3075500690044235	4.86	1.2039728043259366	5.7	-0.9555114450274361	6.0	1.139434283188364	3.72	-0.2151113796169453	2.84	-0.2151113796169453	2.84	0.579818495252942	3.4	-1.5040773967762742	12.0	-0.1823215567939547	3.5	-0.2151113796169453	2.84	-0.78845736036427	5.0	0.6217571844732726	2.84	-0.0925791812930932	3.3	1.139434283188364	3.72	-1.631199404215613	6.0	-0.5877866649021192	5.2	-0.37843643572024527	4.86	5.663712646848194	27.006766648809695	5.023742903633572	0	8.352336733050945	0.003364853028734491	1.0145071247771873	0.0032966229123198372	2.6117838122725953E-5	1.4995558798462307	0.2796618424384897	0.18030687865253187	0.233978252389832	0.30605302651914573
4300000	-43881.51467469644	-43488.05185270424	-393.46282199219957	-43488.05185270424	30.584157616111742	0.39263522891306846	0.6580055586935354	0.16310974591521715	0.34615079488242556	0.21508291141985716	0.2576619170105807	0.8808814656216237	-371.4564155843362	0.08561104834035611	0.8931572957049683	0.017026402301774074	31.974579346767335	5	26.335514631429188	24.342104632993312	16.663855649712453	7.2523903049418035	8.817589375270703	5.248088858889709	4.037175535287477	6.599330639340533	4.942034668999622	12.0	3.5	3.121608705094751	5.7315863353220635	3.226053658772308	11.61616359803143	7.851872988998571	6.441988514653549	4.86	1.2039728043259366	5.7	-0.9555114450274361	6.0	1.139434283188364	3.72	-0.2151113796169453	2.84	-0.2151113796169453	2.84	0.579818495252942	3.4	-1.5040773967762742	12.0	-0.1823215567939547	3.5	-0.2151113796169453	2.84	-0.78845736036427	5.0	0.6217571844732726	2.84	-0.0925791812930932	3.3	1.139434283188364	3.72	-1.631199404215613	6.0	-0.5877866649021192	5.2	-0.37843643572024527	4.86	5.5	28.82772427046573	5.215995180608366	0	7.42575575025821	0.0034060858461598498	1.0231857287924824	0.0034204641517491274	1.959869240063689E-5	1.3640388784151705	0.27873282545390093	0.1811536306875128	0.2428875078209759	0.29722603603760966
4350000	-43868.64176773176	-43489.475648760425	-379.166118971336	-43489.475648760425	29.96346640725216	0.4374381156658778	0.6818577520700085	0.17730144374972523	0.3539840192561426	0.25302051833566686	0.2521096186742572	0.80948880366568	-359.10276563805576	0.1116381503138113	0.8428887031474512	0.024653712931801616	30.045133547384516	12	26.436075923482004	20.77727295311375	16.0	10.227903095168623	6.0	4.137585999803054	3.72	6.538738646458371	3.4	12.139317816806752	3.5	3.4454760743718666	5.0	2.84	3.3	8.087940466858706	6.0802111816206486	4.86	1.2039728043259366	5.7	-0.9555114450274361	6.0	1.139434283188364	3.72	-0.2151113796169453	2.84	-0.2151113796169453	2.84	0.579818495252942	3.4	-1.5040773967762742	12.0	-0.1823215567939547	3.5	-0.2151113796169453	2.84	-0.78845736036427	5.0	0.6217571844732726	2.84	-0.0925791812930932	3.3	1.139434283188364	3.72	-1.631199404215613	6.0	-0.5877866649021192	5.2	-0.37843643572024527	4.86	5.5	29.66874478992162	4.879088865119924	0	6.116141586536275	0.0034854094859519684	1.026497844183318	0.003564164621779492	2.6687542488902037E-5	1.4501409352369041	0.2786148241671733	0.17956103040966576	0.24634558995385694	0.29547855546930335
4400000	-43871.069817777076	-43485.36974012905	-385.7000776480281	-43485.36974012905	30.748858256972685	0.3944275731220995	0.6656159779707073	0.17373503545357255	0.3087667607816977	0.23437640978863206	0.22995043449706082	0.7647947076378827	-365.4876021524832	0.13937703145453786	0.7968101686584286	0.023824665398919524	31.056577687241553	5	26.175372502491566	19.775989812638297	16.0	5.7	6.710399073422387	4.3171002263241585	4.866583927792532	3.952059874710472	7.294183260873579	12.0969655531132	5.681583718605457	4.115117295601645	5.0	6.34065533104171	3.359791222722647	9.109370790180348	6.898038217030221	6.391343246220239	1.2039728043259366	5.7	-0.9555114450274361	6.0	1.139434283188364	3.72	-0.2151113796169453	2.84	-0.2151113796169453	2.84	0.579818495252942	3.4	-1.5040773967762742	12.0	-0.1823215567939547	3.5	-0.2151113796169453	2.84	-0.78845736036427	5.0	0.6217571844732726	2.84	-0.0925791812930932	3.3	1.139434283188364	3.72	-1.631199404215613	6.0	-0.5877866649021192	5.2	-0.37843643572024527	4.86	6.744474654396465	30.216368930396083	4.600413534509673	0	6.982029533911366	0.0033936460986266747	1.0038729851577886	0.003510099064488732	1.9507638582046408E-5	1.284575725412741	0.27491125691907925	0.1865237962354973	0.24300141681916643	0.29556353002625635
4450000	-43866.49522819928	-43478.92110685798	-387.5741213413003	-43478.92110685798	29.008430531511273	0.3902507898927838	0.6726443196646092	0.16985664369893172	0.3384182805454834	0.23924520044624326	0.23035135342551155	0.7682280550229406	-367.02339313590176	0.14825070174367871	0.8166713757537039	0.01542295022430795	29.146554380590565	3	27.811434083837142	24.941948676960045	16.553234849222687	9.5942193773558	6.405960750968801	5.4855692402552725	3.957107162516051	7.397664771453327	4.776908061062541	12.0	3.5	4.0366399652353175	5.0	3.7910826920954315	7.947618320412097	6.6962609916928715	6.361466093210637	9.528287660549186	1.2039728043259366	5.7	-0.9555114450274361	6.0	1.139434283188364	3.72	-0.2151113796169453	2.84	-0.2151113796169453	2.84	0.579818495252942	3.4	-1.5040773967762742	12.0	-0.1823215567939547	3.5	-0.2151113796169453	2.84	-0.78845736036427	5.0	0.6217571844732726	2.84	-0.0925791812930932	3.3	1.139434283188364	3.72	-1.631199404215613	6.0	-0.5877866649021192	5.2	-0.37843643572024527	4.86	9.28638188116609	28.531326236428264	4.177649420399542	0	7.105376604649367	0.003529122050305958	1.0056882591831753	0.00343461503953532	2.7446274192908644E-5	1.4326346890463633	0.29268091285457964	0.17273537246473133	0.23908770742882915	0.29549600725185915
4500000	-43891.62677734629	-43489.940271240004	-401.68650610628777	-43489.940271240004	30.22985543670821	0.4035657549176054	0.6690288851740523	0.1716089150112695	0.3361183170324016	0.21931509066711963	0.2861842540786786	0.9756106931180937	-380.9502965781839	0.11000744054559615	0.8317081471892684	0.010583751554959789	30.587761679428382	9	25.5	23.04867105676823	16.0	12.932022958313958	9.037407819106143	5.477528820525693	3.72	2.84	5.29294949433183	12.834392092316023	3.5	2.84	5.0	4.9904510183767865	6.718287874700481	11.363953054833594	5.22608327880377	5.065030107954981	1.2039728043259366	5.7	-0.9555114450274361	6.0	1.139434283188364	3.72	-0.2151113796169453	2.84	-0.2151113796169453	2.84	0.579818495252942	3.4	-1.5040773967762742	12.0	-0.1823215567939547	3.5	-0.2151113796169453	2.84	-0.78845736036427	5.0	0.6217571844732726	2.84	-0.0925791812930932	3.3	1.139434283188364	3.72	-1.631199404215613	6.0	-0.5877866649021192	5.2	-0.37843643572024527	4.86	6.345420331974863	29.32144006158422	4.972242241295375	0	7.582755126139298	0.003090335617603131	0.9699187203200953	0.003214693704483714	1.8027505375320712E-5	1.3682786201706119	0.28021229700246486	0.18368646123090107	0.24578149083969142	0.29031975092694196
4550000	-43850.33862750211	-43468.09433794969	-382.2442895524195	-43468.09433794969	29.80771405732062	0.42339042951598554	0.6404290556241589	0.15988648799788288	0.33978513306616126	0.20939167263431738	0.2754491411101372	0.9303529904086091	-362.3828297100025	0.10342251349189008	0.8597692920548919	0.021665074370148196	30.50634466605971	8	25.5	21.224712442919348	18.659791044246887	5.770484506041745	6.619747654609281	3.1505435138133313	4.863836110169898	3.8696220432849593	4.848902678320361	12.0	3.5	7.122096327281434	5.081188583695093	3.201025707818745	3.3	10.806442986019762	5.2	4.86	1.2039728043259366	5.7	-0.9555114450274361	6.0	1.139434283188364	3.72	-0.2151113796169453	2.84	-0.2151113796169453	2.84	0.579818495252942	3.4	-1.5040773967762742	12.0	-0.1823215567939547	3.5	-0.2151113796169453	2.84	-0.78845736036427	5.0	0.6217571844732726	2.84	-0.0925791812930932	3.3	1.139434283188364	3.72	-1.631199404215613	6.0	-0.5877866649021192	5.2	-0.37843643572024527	4.86	7.188669053050138	28.57686003793007	5.149447094067009	0	8.288007827618056	0.003240720138659364	0.9779542724110426	0.003471107973196295	1.5948555751460335E-5	1.2712043360033323	0.2820699458905636	0.17292826644719114	0.2453871093859338	0.2996146782763107
4600000	-43876.27802428282	-43489.93039310248	-386.3476311803445	-43489.93039310248	28.65496691379694	0.3990602157344397	0.6313807846168036	0.16219481456963042	0.329494783321444	0.18949090898407242	0.2845625616527134	0.876193262558066	-366.7463013606727	0.08404427023499413	0.8840610676894295	0.022325354027786345	30.850647525855468	9	26.88062517553056	19.0	16.0	8.698080025002614	6.0	3.9675681433667864	3.72	12.067703503771774	6.708296597975131	12.024610615333057	3.5	6.396456634611718	5.0	3.3175523062139036	4.078795894163684	12.92928010273125	6.0004241928400806	6.01646895312747	1.2039728043259366	5.7	-0.9555114450274361	6.0	1.139434283188364	3.72	-0.2151113796169453	2.84	-0.2151113796169453	2.84	0.579818495252942	3.4	-1.5040773967762742	12.0	-0.1823215567939547	3.5	-0.2151113796169453	2.84	-0.78845736036427	5.0	0.6217571844732726	2.84	-0.0925791812930932	3.3	1.139434283188364	3.72	-1.631199404215613	6.0	-0.5877866649021192	5.2	-0.37843643572024527	4.86	8.477113841070327	28.625265708673254	4.649170512192279	0	6.773708261741737	0.003042382482627302	0.9119609156648822	0.003572394799298099	9.84324484550575E-6	1.0282258676774545	0.28081178325903006	0.1742345843593526	0.2509313142971188	0.2940223180844978
4650000	-43881.76287497236	-43480.45085508835	-401.3120198840092	-43480.45085508835	30.93556245920384	0.3971639789768324	0.6582145883197843	0.16591530589768433	0.37578853048413974	0.22973412835589863	0.2604793299223003	0.8331373197667815	-380.08455833395357	0.08653967078250438	0.8693533955100422	0.020794810377957624	31.786952488252055	8	26.666044643213972	23.60775751574261	16.0	8.568321596293327	6.0	3.327088805727675	3.72	2.84	7.304050014654469	12.117665812602985	3.8940351637381827	8.645881411331457	5.0	3.255690795514884	3.9213760525084567	9.643246598552558	5.402238010053879	4.86	1.2039728043259366	5.7	-0.9555114450274361	6.0	1.139434283188364	3.72	-0.2151113796169453	2.84	-0.2151113796169453	2.84	0.579818495252942	3.4	-1.5040773967762742	12.0	-0.1823215567939547	3.5	-0.2151113796169453	2.84	-0.78845736036427	5.0	0.6217571844732726	2.84	-0.0925791812930932	3.3	1.139434283188364	3.72	-1.631199404215613	6.0	-0.5877866649021192	5.2	-0.37843643572024527	4.86	8.1245341500402	29.09681702148112	3.8671304982173003	0	6.584786614209976	0.002778339290314398	0.9080733893877674	0.003109578268344295	8.017839291786883E-6	1.0391214940253648	0.28646550968271606	0.1814356802174304	0.2376170517918409	0.29448175830801193
4700000	-43892.55514965067	-43484.37396888729	-408.1811807633763	-43484.37396888729	29.298097239925486	0.4008457312371662	0.6862270617572541	0.17282174256298302	0.34556553675274865	0.22609900304188774	0.2520834625629705	0.838771111302568	-387.10449532411843	0.1475844658520879	0.7344274998520214	0.03034695968915456	31.90857121133971	6	25.5	22.218933306674536	16.0	6.321342255026129	6.0	4.936392086132592	3.788450719479668	3.95354545637485	4.454369059998203	13.959196632352155	3.5	3.8522647589323578	5.166530365530013	3.982108270712517	9.7476182405383	7.004158660661746	5.2	4.86	1.2039728043259366	5.7	-0.9555114450274361	6.0	1.139434283188364	3.72	-0.2151113796169453	2.84	-0.2151113796169453	2.84	0.579818495252942	3.4	-1.5040773967762742	12.0	-0.1823215567939547	3.5	-0.2151113796169453	2.84	-0.78845736036427	5.0	0.6217571844732726	2.84	-0.0925791812930932	3.3	1.139434283188364	3.72	-1.631199404215613	6.0	-0.5877866649021192	5.2	-0.37843643572024527	4.86	7.226321752254794	28.986079351765095	4.369918869028529	0	6.886075414340365	0.0030725010602704475	0.8872009207099386	0.003424803803983944	1.0397586795449385E-5	1.0276658179928835	0.2788389615522093	0.18252605569512764	0.24485402953285582	0.2937809532198065
4750000	-43888.31119337948	-43495.5514184209	-392.75977495857364	-43495.5514184209	28.626574089593614	0.3725722238590848	0.6786964836821932	0.16450268506596774	0.3284681236136649	0.21304847846483363	0.2426569234794498	0.7818497887706191	-369.5924133874436	0.06464428583528567	0.9091208146724717	0.02402169164296165	32.796465250098414	9	25.5	19.0	16.0	6.916474080942987	6.0	4.759268644626698	3.738748876524174	12.975934822235008	5.686986918620939	13.054772357837649	3.5	7.6647978406300625	5.038513841655967	3.1181964635977804	13.607877623310245	6.700959226165822	6.218547260771982	8.272870516066053	1.2039728043259366	5.7	-0.9555114450274361	6.0	1.139434283188364	3.72	-0.2151113796169453	2.84	-0.2151113796169453	2.84	0.579818495252942	3.4	-1.5040773967762742	12.0	-0.1823215567939547	3.5	-0.2151113796169453	2.84	-0.78845736036427	5.0	0.6217571844732726	2.84	-0.0925791812930932	3.3	1.139434283188364	3.72	-1.631199404215613	6.0	-0.5877866649021192	5.2	-0.37843643572024527	4.86	5.5	27.863273595458782	4.734144963494204	0	6.999819246548557	0.003135665786565339	0.9362112886104874	0.003457884882318251	1.3230136849987636E-5	1.1066824424086983	0.2842679617390035	0.17743156774741078	0.24559332579760093	0.2927071447159841
4800000	-43933.29965235974	-43524.36682424759	-408.93282811214533	-43524.36682424759	30.660103721172106	0.3851651275340355	0.7097209006161036	0.18606245320468542	0.3223297066450035	0.241272107870609	0.22266467602963602	0.7247931507955008	-388.4447006316149	0.1036283403100711	0.8463622901899451	0.012825067624252763	30.724750740258813	7	26.42438528095038	23.80307254576294	17.624186099629362	5.7	6.172879180520616	5.979381544673202	6.388326395937909	7.747324948567003	5.919996613223106	12.63643982051823	3.888159115903092	7.9381841652694645	5.0	13.19997420444425	3.3	7.8294169607660775	5.2	4.86	1.2039728043259366	5.7	-0.9555114450274361	6.0	1.139434283188364	3.72	-0.2151113796169453	2.84	-0.2151113796169453	2.84	0.579818495252942	3.4	-1.5040773967762742	12.0	-0.1823215567939547	3.5	-0.2151113796169453	2.84	-0.78845736036427	5.0	0.6217571844732726	2.84	-0.0925791812930932	3.3	1.139434283188364	3.72	-1.631199404215613	6.0	-0.5877866649021192	5.2	-0.37843643572024527	4.86	5.5	28.334519745619406	5.126207687809835	0	7.728781472602674	0.0029489345826464145	0.9593046320064887	0.0032303802521480374	1.0948854359772628E-5	1.1614309191595604	0.2777355719828336	0.18813697233210197	0.245502675248828	0.2886247804362357
4850000	-43863.20590517412	-43473.106594607205	-390.0993105669175	-43473.106594607205	29.955067941823113	0.418248561258009	0.7599656143590877	0.17248191799693943	0.36023972453368747	0.21884273512504954	0.21639699379671637	0.7194669572910755	-368.4897418756171	0.08574104433499821	0.8809000499491196	0.014713051267742486	31.706027025136347	4	25.619398352794597	19.260851765962148	17.000468984658518	5.7	6.284535134599201	4.461233051082519	3.7456454689398	4.982170357127085	6.5723900565285005	12.170131816058024	3.5	11.274624902362927	5.798693754311976	6.506975857313371	4.550412927855119	8.85763569126387	5.9416701358004085	6.398751391579258	1.2039728043259366	5.7	-0.9555114450274361	6.0	1.139434283188364	3.72	-0.2151113796169453	2.84	-0.2151113796169453	2.84	0.579818495252942	3.4	-1.5040773967762742	12.0	-0.1823215567939547	3.5	-0.2151113796169453	2.84	-0.78845736036427	5.0	0.6217571844732726	2.84	-0.0925791812930932	3.3	1.139434283188364	3.72	-1.631199404215613	6.0	-0.5877866649021192	5.2	-0.37843643572024527	4.86	5.5	27.585422681548028	5.379551895180426	0	8.246474203853257	0.0032120236039677877	0.9584089931332345	0.0034869927897955783	1.1618637862381554E-5	1.0950069725312532	0.27508344210840774	0.18208432016874862	0.24175708920058386	0.301075148522259
4900000	-43870.005842888764	-43489.7368513544	-380.2689915343627	-43489.7368513544	28.64904085462697	0.41624783079097105	0.6758847062854688	0.17119084790972142	0.33147193890133186	0.22904674504237896	0.2985581971940684	0.9657358809246919	-359.9434722674942	0.12721852723757415	0.8096200871194725	0.022097013806137638	28.967090797892233	13	25.649790965268963	19.224974124270712	16.0	5.7	6.0	2.84	4.277085763391893	3.381283145592795	3.4	12.0	3.5	12.478378167906943	5.0	2.84	5.732933868474942	7.8507247786024275	5.2	6.10593199140481	1.2039728043259366	5.7	-0.9555114450274361	6.0	1.139434283188364	3.72	-0.2151113796169453	2.84	-0.2151113796169453	2.84	0.579818495252942	3.4	-1.5040773967762742	12.0	-0.1823215567939547	3.5	-0.2151113796169453	2.84	-0.78845736036427	5.0	0.6217571844732726	2.84	-0.0925791812930932	3.3	1.139434283188364	3.72	-1.631199404215613	6.0	-0.5877866649021192	5.2	-0.37843643572024527	4.86	5.5	27.633071645984078	4.6556456536894855	0	6.718196456707066	0.003116916197146338	0.9308629351256797	0.0032765508780143154	1.2934262115047337E-5	1.1612427811192292	0.2864445964637719	0.1819033726510498	0.23974861704401604	0.2919034138411615
4950000	-43887.401507561415	-43488.17420322626	-399.2273043351543	-43488.17420322626	29.64985201290121	0.42743238170075537	0.6893867432568488	0.17658215484413076	0.36990505398708173	0.228410033772187	0.30311604427645855	0.9623489780158296	-376.715855255892	0.08957760638116066	0.8746328350979575	0.016251692063610917	32.10797489354087	10	25.697044952797157	27.184110524375495	16.0	12.710919710520095	6.0	3.788007446036704	4.13974098678321	11.249713113296295	3.4	12.01606482369921	3.537662088752901	10.850702571610187	5.0	2.84	3.3	7.126801431921425	5.2	8.83741237860341	1.2039728043259366	5.7	-0.9555114450274361	6.0	1.139434283188364	3.72	-0.2151113796169453	2.84	-0.2151113796169453	2.84	0.579818495252942	3.4	-1.5040773967762742	12.0	-0.1823215567939547	3.5	-0.2151113796169453	2.84	-0.78845736036427	5.0	0.6217571844732726	2.84	-0.0925791812930932	3.3	1.139434283188364	3.72	-1.631199404215613	6.0	-0.5877866649021192	5.2	-0.37843643572024527	4.86	7.888238535516474	27.91427900686469	5.372427671323266	0	8.498343219045074	0.003170933835754745	0.9489498628175507	0.0033271175030431	1.0614234348971352E-5	1.0708592042254836	0.27597935336046814	0.17619562419635534	0.24269598016320837	0.3051290422799674
5000000	-43872.72833151277	-43477.93019975712	-394.79813175565704	-43477.93019975712	29.887905065401004	0.4088667433840092	0.7050151059875928	0.16734761310921528	0.35675179934820134	0.23365100871772393	0.2716577222040319	0.8174462379992175	-375.02933243762175	0.06532450082712768	0.8957579063935586	0.021342086654332192	30.180624464047277	12	25.889054111626745	19.0	21.371606539157305	5.9711221428548065	7.101330494674492	2.84	3.72	9.193885275969876	3.4	12.0	3.5	2.84	5.0	3.326240684708138	3.3	7.64543214684101	5.2	4.86	1.2039728043259366	5.7	-0.9555114450274361	6.0	1.139434283188364	3.72	-0.2151113796169453	2.84	-0.2151113796169453	2.84	0.579818495252942	3.4	-1.5040773967762742	12.0	-0.1823215567939547	3.5	-0.2151113796169453	2.84	-0.78845736036427	5.0	0.6217571844732726	2.84	-0.0925791812930932	3.3	1.139434283188364	3.72	-1.631199404215613	6.0	-0.5877866649021192	5.2	-0.37843643572024527	4.86	7.6246671687322225	28.060181073871515	5.930571244136398	0	8.076471253131952	0.003055528685536104	0.9447048319853201	0.003220601293417458	9.964930002432345E-6	1.055683912597266	0.2804633479484889	0.17619011584528732	0.2406639230344067	0.3026826131718164
5050000	-43906.66407184514	-43487.15068933607	-419.5133825090646	-43487.15068933607	28.979419469650885	0.4402948504110995	0.7237337593158252	0.18366423014646807	0.3405787630252997	0.2291819302754457	0.23471805485211256	0.8116864562991049	-398.8054366327051	0.06546206607336778	0.8873496040946377	0.015109316555583206	29.31222481993013	9	26.522349977525128	20.997904375991034	25.23605923554985	8.98801030873597	6.0	3.940766628837182	3.771859100379654	3.6405111959480876	5.0147411858997195	12.0	3.5	4.144053233310748	5.0	3.3851257705771958	14.634262523355636	6.783788454102194	6.087804908871992	6.698807385451943	1.2039728043259366	5.7	-0.9555114450274361	6.0	1.139434283188364	3.72	-0.2151113796169453	2.84	-0.2151113796169453	2.84	0.579818495252942	3.4	-1.5040773967762742	12.0	-0.1823215567939547	3.5	-0.2151113796169453	2.84	-0.78845736036427	5.0	0.6217571844732726	2.84	-0.0925791812930932	3.3	1.139434283188364	3.72	-1.631199404215613	6.0	-0.5877866649021192	5.2	-0.37843643572024527	4.86	7.039051709572056	28.58901223049366	6.585931583784747	0	8.203053285380351	0.00301920978490437	1.029199171221777	0.002991394120073491	1.2216664034388424E-5	1.2213961469839412	0.2801122876617765	0.17936146327024188	0.2471238311425659	0.29340241792541505
5100000	-43908.042223293065	-43495.77283531465	-412.26938797841177	-43495.77283531465	30.337520300747883	0.394730794003857	0.6697213018637826	0.1758241546579007	0.3318889131340641	0.23032080331450472	0.24126996807441722	0.8381888030956641	-392.10809897817205	0.021487358027850796	0.9709920805996762	0.01560655486856526	30.71439196209722	10	25.913723242462495	19.0	24.585397844634155	9.380164407624255	6.0	4.019343982807167	4.015072792820233	5.139544486741561	3.4	12.58182066905024	3.5	2.949563067070405	5.0	4.256284209549324	4.6622149401803465	7.677006026159429	5.292494411727353	5.043015800923372	1.2039728043259366	5.7	-0.9555114450274361	6.0	1.139434283188364	3.72	-0.2151113796169453	2.84	-0.2151113796169453	2.84	0.579818495252942	3.4	-1.5040773967762742	12.0	-0.1823215567939547	3.5	-0.2151113796169453	2.84	-0.78845736036427	5.0	0.6217571844732726	2.84	-0.0925791812930932	3.3	1.139434283188364	3.72	-1.631199404215613	6.0	-0.5877866649021192	5.2	-0.37843643572024527	4.86	5.5	28.405736828299883	6.33907546481562	0	8.828405953049897	0.003097552935076627	0.9422142590837147	0.0032347522272588025	1.4190336021409316E-5	1.219355311969684	0.2835590137593526	0.1775360053438625	0.2435414909878203	0.2953634899089639
5150000	-43909.33860735235	-43482.3511911433	-426.98741620904553	-43482.3511911433	30.90831338437373	0.40069840006569685	0.701692354399157	0.1759808760876235	0.34515271398080727	0.21902281803182244	0.28894996702039866	0.936392135635759	-404.55870523411653	0.07319048891002598	0.8710975570204221	0.015871750950125815	32.17657799624019	4	26.87402022587175	21.32055376689887	17.48707522423755	6.369997040223952	10.283928396565784	4.4833787799612255	7.610294182718886	6.5525498192650815	5.058796110442764	12.857376330437061	3.5	14.716500420397686	5.0	13.19006332994375	7.431314022680132	7.04614270898497	6.37635406737254	7.253484103163929	1.2039728043259366	5.7	-0.9555114450274361	6.0	1.139434283188364	3.72	-0.2151113796169453	2.84	-0.2151113796169453	2.84	0.579818495252942	3.4	-1.5040773967762742	12.0	-0.1823215567939547	3.5	-0.2151113796169453	2.84	-0.78845736036427	5.0	0.6217571844732726	2.84	-0.0925791812930932	3.3	1.139434283188364	3.72	-1.631199404215613	6.0	-0.5877866649021192	5.2	-0.37843643572024527	4.86	7.73436139362048	29.373467752042203	6.924392062593513	0	9.307270519633848	0.0028151404433924437	0.9323330974115142	0.00334494433045321	1.4188739795378148E-5	1.3444043458865804	0.27087935919045736	0.18553126992693394	0.24739424004113253	0.2961951308414755
5200000	-43903.11982311522	-43484.711182984	-418.4086401312253	-43484.711182984	28.845321832604604	0.37733658714527135	0.6806810465923477	0.18366255623373023	0.3464145777201094	0.2215479081934107	0.261743973419441	0.9118194465946438	-398.3243623005394	0.0767208211881818	0.8845264208223809	0.015473623284814402	29.866773700407986	8	25.5	21.985950077106484	16.0	6.377225670474083	6.601644007551819	5.1580052549050475	3.756805745588275	12.28600724600504	7.147095962506272	17.29334786089261	5.456945280771553	11.44877487421613	5.0	11.269135028064694	3.3	7.969860339547965	7.49371937946609	6.467284101098848	1.2039728043259366	5.7	-0.9555114450274361	6.0	1.139434283188364	3.72	-0.2151113796169453	2.84	-0.2151113796169453	2.84	0.579818495252942	3.4	-1.5040773967762742	12.0	-0.1823215567939547	3.5	-0.2151113796169453	2.84	-0.78845736036427	5.0	0.6217571844732726	2.84	-0.0925791812930932	3.3	1.139434283188364	3.72	-1.631199404215613	6.0	-0.5877866649021192	5.2	-0.37843643572024527	4.86	6.7460269847641126	27.6966025868861	6.243632853312538	0	8.373339366448766	0.0030880671767975014	0.946720817286282	0.0031448126117144507	1.1809800795694221E-5	1.209853765200683	0.27373223343844194	0.18534489763033102	0.24144007587912653	0.29948279305209974
5250000	-43910.47269043495	-43497.48024822561	-412.99244220934094	-43497.48024822561	29.7664164773002	0.36553847687506663	0.7230065152467162	0.18527175386178318	0.3483320225299159	0.2631909843842634	0.2500078640803529	0.764048122920442	-393.0555477966882	0.1403607160806284	0.785580690639593	0.019511486145235662	30.281031779201626	7	25.5	19.91807345792537	16.657437256328723	5.752486113706591	8.021236609211511	4.890508387434547	5.197800540041917	2.84	3.4	12.85149308642099	3.9299383098695175	6.854694572466428	5.0	3.2263168786861813	6.147511214037995	6.392746697080698	5.2	4.86	1.2039728043259366	5.7	-0.9555114450274361	6.0	1.139434283188364	3.72	-0.2151113796169453	2.84	-0.2151113796169453	2.84	0.579818495252942	3.4	-1.5040773967762742	12.0	-0.1823215567939547	3.5	-0.2151113796169453	2.84	-0.78845736036427	5.0	0.6217571844732726	2.84	-0.0925791812930932	3.3	1.139434283188364	3.72	-1.631199404215613	6.0	-0.5877866649021192	5.2	-0.37843643572024527	4.86	9.754532834605142	27.81274279328305	6.483903576329688	0	9.047687130298234	0.002960561845338604	0.9223395555339419	0.0031230080246742015	1.0539329368254804E-5	1.1190523095320426	0.28189541480089186	0.1836977680608195	0.245690318876344	0.28871649826194384
5300000	-43880.31098038354	-43456.053446025646	-424.25753435789443	-43456.053446025646	29.71688789806994	0.4169896357549113	0.7495718843737356	0.17142466666061376	0.3676258838109905	0.25909265474048615	0.270145683563686	0.888258139894632	-403.8946175313478	0.10672989530842243	0.8314387641374904	0.02127820836920699	30.81493497922738	11	26.912432798217115	24.635820144538794	16.0	10.012120406261214	6.045280897397018	5.29046443302087	3.9332322723110096	2.84	5.209135625076229	12.0	3.5	8.312022554828662	5.0	5.143394630663651	3.3208142898494257	10.249753919330711	5.2	4.86	1.2039728043259366	5.7	-0.9555114450274361	6.0	1.139434283188364	3.72	-0.2151113796169453	2.84	-0.2151113796169453	2.84	0.579818495252942	3.4	-1.5040773967762742	12.0	-0.1823215567939547	3.5	-0.2151113796169453	2.84	-0.78845736036427	5.0	0.6217571844732726	2.84	-0.0925791812930932	3.3	1.139434283188364	3.72	-1.631199404215613	6.0	-0.5877866649021192	5.2	-0.37843643572024527	4.86	10.25155976387146	29.404385344746135	6.3359505551608555	0	7.908007007320134	0.0028461470754230517	0.9220981958188587	0.0029259385979543617	9.41729120617576E-6	1.144967976089865	0.281248158046632	0.18726683878408168	0.23502265505800282	0.29646234811128275
5350000	-43898.516962145324	-43477.50458698299	-421.01237516233493	-43477.50458698299	30.443466684228582	0.40232770418701314	0.7224370655025962	0.17206340796689037	0.35662361577844043	0.2379347455293338	0.2462581226611362	0.8014395134188832	-400.53202035088486	0.028147757726653566	0.9492116917539692	0.014248778991017312	30.730483829091316	7	26.374357658507307	28.24109230761698	16.0	7.880753691776862	6.580539140130968	6.433907114663066	5.80438306073485	2.84	5.531632042710964	12.0	3.9883633066667845	4.499620613842311	5.0	4.645675877376088	3.3	9.953594771215375	5.235768245089857	6.89389783055512	1.2039728043259366	5.7	-0.9555114450274361	6.0	1.139434283188364	3.72	-0.2151113796169453	2.84	-0.2151113796169453	2.84	0.579818495252942	3.4	-1.5040773967762742	12.0	-0.1823215567939547	3.5	-0.2151113796169453	2.84	-0.78845736036427	5.0	0.6217571844732726	2.84	-0.0925791812930932	3.3	1.139434283188364	3.72	-1.631199404215613	6.0	-0.5877866649021192	5.2	-0.37843643572024527	4.86	6.645470746843653	28.63541609091623	6.43609549733064	0	8.033015398377787	0.0028611408353662257	0.9657218803969998	0.003185999955307297	9.751170925347354E-6	1.132124070947729	0.28148314998363927	0.1833713444767268	0.24250440535358198	0.2926411001860513
5400000	-43896.06619367515	-43475.01294245172	-421.05325122342674	-43475.01294245172	31.315564536746432	0.38449945221854737	0.6862010517379497	0.17427840184968404	0.3398326983891542	0.2399124305327908	0.2502925406980724	0.8153805122720978	-399.80521959415705	0.08419181709595121	0.862709321137064	0.01936507790857499	31.524345601518974	8	26.843284248124952	25.139806063190722	19.916980275046324	10.029071112799711	9.09639876830159	7.332484962879206	3.72	2.84	3.4	12.327416875827378	3.5	5.147425788145885	5.0	4.713803798391137	3.4243291401565275	10.993659011843963	5.2	8.28889127672462	1.2039728043259366	5.7	-0.9555114450274361	6.0	1.139434283188364	3.72	-0.2151113796169453	2.84	-0.2151113796169453	2.84	0.579818495252942	3.4	-1.5040773967762742	12.0	-0.1823215567939547	3.5	-0.2151113796169453	2.84	-0.78845736036427	5.0	0.6217571844732726	2.84	-0.0925791812930932	3.3	1.139434283188364	3.72	-1.631199404215613	6.0	-0.5877866649021192	5.2	-0.37843643572024527	4.86	7.565776197287895	29.702103246225818	6.584874452677489	0	8.027990298567625	0.0029654827519944756	1.0394333219420457	0.0029298143105609634	8.714909788361446E-6	1.0593575316836836	0.2861824677275906	0.18225016498819188	0.24806565215374904	0.2835017151304678
5450000	-43864.21633622729	-43444.386443069394	-419.82989315789985	-43444.386443069394	30.080505878245585	0.3968222101370731	0.6671205915810386	0.16224741359930042	0.36138310068091184	0.23142227850406008	0.23028967972716552	0.7987083775803004	-399.392144469616	0.11746222461908454	0.7719421884228405	0.039724902317631205	31.71582618673	9	26.895104308290584	23.585586774051173	21.353814640304567	7.499784340811131	9.739065308148382	4.281921475215071	3.978581782470577	3.7700352501780277	3.4	12.0	8.497864722313809	2.84	5.0	2.871516948389672	3.9862117778319273	9.650559977062699	5.573460513924387	4.86	1.2039728043259366	5.7	-0.9555114450274361	6.0	1.139434283188364	3.72	-0.2151113796169453	2.84	-0.2151113796169453	2.84	0.579818495252942	3.4	-1.5040773967762742	12.0	-0.1823215567939547	3.5	-0.2151113796169453	2.84	-0.78845736036427	5.0	0.6217571844732726	2.84	-0.0925791812930932	3.3	1.139434283188364	3.72	-1.631199404215613	6.0	-0.5877866649021192	5.2	-0.37843643572024527	4.86	7.512658693138476	29.640080822829002	7.065280912213073	0	7.914648354430241	0.0029035684623646718	0.9102525628662828	0.0031018053819497284	8.246771780280547E-6	1.0493841813402065	0.28134831963907203	0.17955814631346242	0.23694404351605372	0.3021494905314112
5500000	-43921.77764840952	-43512.29153243942	-409.4861159700995	-43512.29153243942	30.114801181209202	0.4232895933023529	0.7451852345796048	0.19652586583352286	0.3618466001946996	0.24232952025500698	0.20453129432947598	0.7003704732716676	-388.8662770043031	0.09421731570196487	0.8461222571949614	0.014063960837540197	30.27889376389583	9	25.923581543740767	25.4607047842377	23.324777587262002	6.049989773211284	6.9727843190465615	3.6411606955514104	3.816570157906016	2.84	5.141157318287692	12.0	3.5	13.997147893131745	5.0	3.22800746440099	4.415665005562241	10.11713883567094	5.2	4.867540859062012	1.2039728043259366	5.7	-0.9555114450274361	6.0	1.139434283188364	3.72	-0.2151113796169453	2.84	-0.2151113796169453	2.84	0.579818495252942	3.4	-1.5040773967762742	12.0	-0.1823215567939547	3.5	-0.2151113796169453	2.84	-0.78845736036427	5.0	0.6217571844732726	2.84	-0.0925791812930932	3.3	1.139434283188364	3.72	-1.631199404215613	6.0	-0.5877866649021192	5.2	-0.37843643572024527	4.86	6.942466903897989	29.040113885104475	6.279347477468528	0	7.920470979962016	0.0031822593165215674	1.0136175768771596	0.003226241973583361	1.4070638895018105E-5	1.233573682424805	0.27540169426540834	0.1859813291735457	0.2463247847567914	0.292292191804254
5550000	-43870.26713627884	-43472.88832221596	-397.3788140628821	-43472.88832221596	30.03252621181369	0.43997940500907723	0.704440599275832	0.1860775264745311	0.3169633921279437	0.23372769557826464	0.21359489665007214	0.7258798608023714	-377.0690259522334	0.02261585585456084	0.9679623130388623	0.015550514519004433	30.074203989359766	9	26.069640713505912	19.985345160549823	22.039502003610195	7.138102335525978	6.0	5.302119083469131	4.460501269451782	3.638865025415729	3.4	12.0	3.5	4.278429818306402	5.130409713907307	2.9077481438283432	3.3	8.808903090483017	5.2	6.732702779184004	1.2039728043259366	5.7	-0.9555114450274361	6.0	1.139434283188364	3.72	-0.2151113796169453	2.84	-0.2151113796169453	2.84	0.579818495252942	3.4	-1.5040773967762742	12.0	-0.1823215567939547	3.5	-0.2151113796169453	2.84	-0.78845736036427	5.0	0.6217571844732726	2.84	-0.0925791812930932	3.3	1.139434283188364	3.72	-1.631199404215613	6.0	-0.5877866649021192	5.2	-0.37843643572024527	4.86	6.64545756956406	28.71728656922488	5.61996058589426	0	7.533396258618789	0.0030853626404439053	1.0484080346592575	0.003247859035914851	1.0754866352374627E-5	1.1165585163410128	0.27595870698822367	0.18102418493575184	0.25183678541360954	0.2911803226624144
5600000	-43867.00084215047	-43474.33398335271	-392.6668587977556	-43474.33398335271	30.899422888173056	0.41331870363649253	0.7174221768432549	0.18969314613693036	0.33104286746875705	0.2460047647542205	0.18552526734020408	0.688279802480437	-372.21814431558465	0.09117670679082034	0.8494713113563721	0.024351979400309698	31.33656737097512	7	25.5	26.67997352802361	21.406884810343257	5.7	6.0	5.212261383115514	3.781580163171314	3.245003925570812	4.969638026668083	12.553740653041261	3.8108407381088276	4.462576146870138	5.4898132241146556	2.84	3.499114805056197	10.148823161247263	5.2	5.112918620199822	1.2039728043259366	5.7	-0.9555114450274361	6.0	1.139434283188364	3.72	-0.2151113796169453	2.84	-0.2151113796169453	2.84	0.579818495252942	3.4	-1.5040773967762742	12.0	-0.1823215567939547	3.5	-0.2151113796169453	2.84	-0.78845736036427	5.0	0.6217571844732726	2.84	-0.0925791812930932	3.3	1.139434283188364	3.72	-1.631199404215613	6.0	-0.5877866649021192	5.2	-0.37843643572024527	4.86	5.57653219013186	28.969550837163872	5.8982510941464295	0	7.291040551124866	0.0029322787250387803	0.9156059355086159	0.003219946754698611	1.3035520927723895E-5	1.2650738072272298	0.2743866904904752	0.1866998325056946	0.2376940992059561	0.3012193777978735
5650000	-43888.01142974599	-43514.12383726132	-373.887592484663	-43514.12383726132	29.390762463792402	0.4252056249572716	0.7128178156955743	0.18139042029717406	0.3772814283431573	0.2529517452110121	0.27215236253058206	0.8617039524261102	-353.3587763759378	0.10792912773548743	0.880576003108684	0.010321326479048456	29.6404630492374	8	25.5	20.052120453528087	20.317027296218505	5.784249734989063	6.045290976673004	4.1075597445186975	5.176594561269207	4.146154365071945	5.082639733150191	13.183600676857603	3.5	15.190741469891577	5.0	4.094431173323992	3.423217065935917	9.025704005401735	5.2	4.86	1.2039728043259366	5.7	-0.9555114450274361	6.0	1.139434283188364	3.72	-0.2151113796169453	2.84	-0.2151113796169453	2.84	0.579818495252942	3.4	-1.5040773967762742	12.0	-0.1823215567939547	3.5	-0.2151113796169453	2.84	-0.78845736036427	5.0	0.6217571844732726	2.84	-0.0925791812930932	3.3	1.139434283188364	3.72	-1.631199404215613	6.0	-0.5877866649021192	5.2	-0.37843643572024527	4.86	7.1565852012492925	29.353994326065184	4.917633648290513	0	6.513091766654303	0.003152422909052078	0.8329369337351152	0.003565316917945882	2.0513230820803855E-5	1.397087382194656	0.2773984883972376	0.17652437042864458	0.23890006620585344	0.30717707496826385
5700000	-43842.16069572618	-43480.72929326741	-361.4314024587711	-43480.72929326741	29.279245491913002	0.41755855007142345	0.6831731660864989	0.18093836663117543	0.34936576510184214	0.22473321093636703	0.22143132379409813	0.7561743289361146	-340.1080788551435	0.09965823649903949	0.8965876643743952	0.013367259884803135	31.63462357302414	7	25.5	26.590274754866304	19.463428508176506	6.703777823488094	6.0	3.6376637872683553	4.42516629765459	2.84	3.862208221267686	13.15096236071293	5.034739547889721	6.973783684572273	5.0	2.908033502777876	3.3059907231528247	9.298283682355517	5.678518832983886	5.7480834677244355	1.2039728043259366	5.7	-0.9555114450274361	6.0	1.139434283188364	3.72	-0.2151113796169453	2.84	-0.2151113796169453	2.84	0.579818495252942	3.4	-1.5040773967762742	12.0	-0.1823215567939547	3.5	-0.2151113796169453	2.84	-0.78845736036427	5.0	0.6217571844732726	2.84	-0.0925791812930932	3.3	1.139434283188364	3.72	-1.631199404215613	6.0	-0.5877866649021192	5.2	-0.37843643572024527	4.86	7.928069357380929	27.909383274398568	5.242385326499947	0	7.14783719060847	0.0032317889350035036	0.8791049785288745	0.003434371410624963	1.0386025488408669E-5	0.9987652215020593	0.28189640838938734	0.17256549506564967	0.2462078434802516	0.29933025306471084
5750000	-43862.11464173317	-43492.39014253253	-369.72449920064	-43492.39014253253	28.117572114875212	0.3924917737052755	0.6503464379473284	0.16252620868469728	0.38863769588033104	0.201249260290385	0.23534174821962586	0.7806960131743095	-349.15932692376816	0.0677179379682595	0.9265316449016323	0.013355068411038342	28.613282245370385	4	25.5	24.75529584350614	18.42124786322902	8.814412568242359	7.912081239298395	3.140232050163311	4.460955979502623	4.1170434469234	4.142021601507672	14.027118601427492	5.7547142697139915	10.00629311569035	5.0140695944898726	3.3944080119729394	3.370985236317072	8.471413538227674	5.2	9.704844340871452	1.2039728043259366	5.7	-0.9555114450274361	6.0	1.139434283188364	3.72	-0.2151113796169453	2.84	-0.2151113796169453	2.84	0.579818495252942	3.4	-1.5040773967762742	12.0	-0.1823215567939547	3.5	-0.2151113796169453	2.84	-0.78845736036427	5.0	0.6217571844732726	2.84	-0.0925791812930932	3.3	1.139434283188364	3.72	-1.631199404215613	6.0	-0.5877866649021192	5.2	-0.37843643572024527	4.86	6.788619076047013	27.95828442822576	5.93708488353722	0	6.4830676467521355	0.003386246035119456	0.8279586855443778	0.0035706446657962627	9.768472235778587E-6	0.9212239644620701	0.2807697688476652	0.17327706997290232	0.24563487642092982	0.30031828475850214
5800000	-43858.59738889155	-43488.72354510732	-369.8738437842236	-43488.72354510732	29.487854453576034	0.3822504166065269	0.6577351813285017	0.16767232159983605	0.35581579841419775	0.23481060004874066	0.26762572432455967	0.9080192608806326	-350.30254727481935	0.09164202611442383	0.8859565523612707	0.019525229542584625	29.56746459711403	8	25.53741348816491	23.621279374627324	18.856434263309207	6.840757855042277	7.6736845006608725	3.093834329031326	3.72	2.84	4.934803379619604	12.0	5.937497647872869	12.624777714256172	5.520899212682481	4.73163925759424	3.3854346935300725	6.0	6.111235656191512	6.891404816367313	1.2039728043259366	5.7	-0.9555114450274361	6.0	1.139434283188364	3.72	-0.2151113796169453	2.84	-0.2151113796169453	2.84	0.579818495252942	3.4	-1.5040773967762742	12.0	-0.1823215567939547	3.5	-0.2151113796169453	2.84	-0.78845736036427	5.0	0.6217571844732726	2.84	-0.0925791812930932	3.3	1.139434283188364	3.72	-1.631199404215613	6.0	-0.5877866649021192	5.2	-0.37843643572024527	4.86	5.5	29.238483659652935	5.547195485889104	0	6.579367428236047	0.003017699939189216	0.8337904412367666	0.003248219064891178	9.24320442497498E-6	0.9767124766319212	0.29040542221753235	0.17383150487946716	0.24044418727988054	0.2953188856231194
5850000	-43856.11442626623	-43478.57210011906	-377.5423261471646	-43478.57210011906	30.89978120688793	0.4126625233630175	0.7085881661746287	0.17252298837440375	0.3447369851471088	0.23640371395355547	0.2414102451836516	0.7923670214911429	-356.6136532204931	0.09082025673090403	0.892614279313777	0.01071642781879335	31.406082972223356	4	25.944690888585626	19.584518476036827	20.22647030757966	9.853185360686576	7.406723009661017	2.9761924826324577	4.440437195426812	7.123408217076459	4.974826258166803	13.937484490888284	6.340122680456177	7.640643402141161	5.817012099370321	4.970416893994657	3.491753758238884	6.8415489643855265	6.666326382958413	4.86	1.2039728043259366	5.7	-0.9555114450274361	6.0	1.139434283188364	3.72	-0.2151113796169453	2.84	-0.2151113796169453	2.84	0.579818495252942	3.4	-1.5040773967762742	12.0	-0.1823215567939547	3.5	-0.2151113796169453	2.84	-0.78845736036427	5.0	0.6217571844732726	2.84	-0.0925791812930932	3.3	1.139434283188364	3.72	-1.631199404215613	6.0	-0.5877866649021192	5.2	-0.37843643572024527	4.86	5.5	29.863429466192695	4.631969550092665	0	6.045116767509694	0.0030976673117877698	0.7822957250724579	0.0033896146390435377	1.0632865690583855E-5	0.9861966543089475	0.2761469020951846	0.18500341393667435	0.24818066899360722	0.2906690149745333
5900000	-43872.20664970589	-43480.11024088129	-392.0964088246025	-43480.11024088129	30.524689362699593	0.3940248246043979	0.7280583715813456	0.17614544573523946	0.3507422077241677	0.2280435613820347	0.2444422203056666	0.818483661159189	-369.0513945039785	0.09148762396495085	0.8918054456020491	0.011895953289378869	32.46412317499225	3	26.612167310520874	19.20657038911283	19.40303026133577	12.693664768528874	6.325113338099613	4.546490556750908	4.261707408247947	2.84	6.708383547014662	12.6107778643083	6.897056338218718	2.84	5.714516940381242	4.955106706554039	3.3	8.012096674087159	6.314399246178757	7.412917103814197	1.2039728043259366	5.7	-0.9555114450274361	6.0	1.139434283188364	3.72	-0.2151113796169453	2.84	-0.2151113796169453	2.84	0.579818495252942	3.4	-1.5040773967762742	12.0	-0.1823215567939547	3.5	-0.2151113796169453	2.84	-0.78845736036427	5.0	0.6217571844732726	2.84	-0.0925791812930932	3.3	1.139434283188364	3.72	-1.631199404215613	6.0	-0.5877866649021192	5.2	-0.37843643572024527	4.86	5.71748922517149	30.2286375867528	5.3025119582243665	0	7.185638817652768	0.0029533465939346765	0.8332083714328067	0.003217491430227537	1.0072085202834186E-5	1.0252291176433692	0.2753817553055416	0.18356059660575322	0.24447474986962198	0.2965828982190827
5950000	-43878.89604595504	-43489.70208980709	-389.19395614795224	-43489.70208980709	29.794598568846748	0.40687380183471217	0.7214417185458714	0.17077443747540347	0.34956632268838683	0.20765111327761296	0.21935012070918997	0.7112438202378808	-368.58913161803326	0.09493218342970318	0.8473708579794598	0.02434108593167843	31.697614736559775	10	25.5	24.958773082290577	19.09043122126023	6.454627218635969	7.2636702169889595	4.611835498787187	3.72	7.352830053755327	6.872147760966623	12.0	3.5	2.84	5.0	4.589905280251914	3.3	10.018295571179241	5.2	5.857617485995945	1.2039728043259366	5.7	-0.9555114450274361	6.0	1.139434283188364	3.72	-0.2151113796169453	2.84	-0.2151113796169453	2.84	0.579818495252942	3.4	-1.5040773967762742	12.0	-0.1823215567939547	3.5	-0.2151113796169453	2.84	-0.78845736036427	5.0	0.6217571844732726	2.84	-0.0925791812930932	3.3	1.139434283188364	3.72	-1.631199404215613	6.0	-0.5877866649021192	5.2	-0.37843643572024527	4.86	5.5	29.131358379356474	4.955093565039807	0	6.461929238168557	0.0029256683998736877	0.8532531241484521	0.003272728264973651	9.376713760095822E-6	1.0006025095553428	0.2803138638364239	0.1778317136889453	0.23717225326375546	0.30468216921087476
6000000	-43857.9617127014	-43479.663607498245	-378.29810520315095	-43479.663607498245	30.195341190846342	0.3948524199972038	0.6870773877683335	0.17933076768778	0.3801981056303471	0.22677826371313103	0.21125459810840155	0.7340311705643251	-357.47391724996174	0.09325815672920842	0.9037711448591118	0.006459659554422352	30.4997912447082	4	26.695291342069975	19.002411377978053	19.2437309010698	6.0728512030284065	6.8025394393104275	3.6499810202808307	3.72	4.06333434798749	3.4	16.71441894082671	3.5	6.438898301511947	5.149301499312382	17.137650620895936	3.7777788778930734	7.686982866684336	5.226161688216911	7.720315573787888	1.2039728043259366	5.7	-0.9555114450274361	6.0	1.139434283188364	3.72	-0.2151113796169453	2.84	-0.2151113796169453	2.84	0.579818495252942	3.4	-1.5040773967762742	12.0	-0.1823215567939547	3.5	-0.2151113796169453	2.84	-0.78845736036427	5.0	0.6217571844732726	2.84	-0.0925791812930932	3.3	1.139434283188364	3.72	-1.631199404215613	6.0	-0.5877866649021192	5.2	-0.37843643572024527	4.86	6.154453602162655	29.682969696676622	5.018813572776841	0	6.345750489210002	0.0031880062897266673	0.8747893781179531	0.003480018433866727	1.1455803695218905E-5	1.001993123815598	0.28536373896316986	0.1824740986810594	0.23873543709767914	0.29342672525809094
6050000	-43863.02452239857	-43486.751634564076	-376.272887834491	-43486.751634564076	29.19782603367571	0.4059588834044828	0.6631318192274324	0.1709342464343138	0.32499544584758644	0.21932893842907797	0.20453592186359557	0.6767179845269762	-355.89949972958016	0.06390090804065504	0.9287519477127829	0.00748536840398667	29.449448219501654	7	25.79402928778495	19.0	18.025349790057007	13.315280340261163	6.0271680537254095	3.4928528280369653	3.72	4.475856699154141	6.028656078754891	12.0	3.8842994427303394	2.8472625726859055	5.0	15.99316656075187	3.5854564701693517	8.054657358812866	5.414724351557986	6.472111177622326	1.2039728043259366	5.7	-0.9555114450274361	6.0	1.139434283188364	3.72	-0.2151113796169453	2.84	-0.2151113796169453	2.84	0.579818495252942	3.4	-1.5040773967762742	12.0	-0.1823215567939547	3.5	-0.2151113796169453	2.84	-0.78845736036427	5.0	0.6217571844732726	2.84	-0.0925791812930932	3.3	1.139434283188364	3.72	-1.631199404215613	6.0	-0.5877866649021192	5.2	-0.37843643572024527	4.86	5.5	28.535765735032374	5.819617911346185	0	6.675338643638743	0.003314742559461589	0.8736492473484115	0.0033811443048775438	1.4100443641168019E-5	1.1162930651868626	0.2814059996620871	0.17639877802642467	0.2493304906624801	0.29286473164900745
6100000	-43896.011103963276	-43502.51176403444	-393.49933992883365	-43502.51176403444	29.800346938381235	0.3811675479019298	0.6366782569004968	0.17728943956344165	0.32106064373308857	0.2329535947236671	0.20666454064981815	0.7152649157005533	-373.73876942675065	0.043448439853462965	0.9538740216122222	0.00889263098832074	30.325841433231865	4	25.5	28.169988225366012	18.2016728218744	7.288274910285581	6.381004901185829	3.0309602692810933	3.72	13.722543068367921	5.903866253712497	12.481853315389635	6.758372145831153	3.06200724242641	5.0	16.904129855629566	5.763774853304984	9.597143974339858	5.2	9.797501860720107	1.2039728043259366	5.7	-0.9555114450274361	6.0	1.139434283188364	3.72	-0.2151113796169453	2.84	-0.2151113796169453	2.84	0.579818495252942	3.4	-1.5040773967762742	12.0	-0.1823215567939547	3.5	-0.2151113796169453	2.84	-0.78845736036427	5.0	0.6217571844732726	2.84	-0.0925791812930932	3.3	1.139434283188364	3.72	-1.631199404215613	6.0	-0.5877866649021192	5.2	-0.37843643572024527	4.86	6.055893357439779	29.339348463498332	6.158418309793337	0	7.110077072525354	0.003087337095351802	0.7663730565559753	0.0032106059581778613	9.471927621293114E-6	0.9596470504419351	0.2867544873187612	0.17675125371948347	0.24651671874298994	0.2899775402187647
6150000	-43851.676438399256	-43468.26514581012	-383.4112925891415	-43468.26514581012	29.986178835318675	0.39783015226210666	0.7310806517422357	0.1729870811777181	0.3575899070481622	0.22885291943402555	0.19490877947912108	0.7248195719453234	-361.36957259144214	0.05547122624950057	0.9398715287365933	0.015171112847423314	32.17743109978465	10	26.343464804482554	19.21590148998393	18.941605177104435	5.7	6.0	3.7090098142428984	3.72	2.84	7.641736753620526	12.0	8.199055197954403	2.84	5.0	2.9561192945963084	3.3	11.494503350389058	6.2387299748860245	6.976035926684463	1.2039728043259366	5.7	-0.9555114450274361	6.0	1.139434283188364	3.72	-0.2151113796169453	2.84	-0.2151113796169453	2.84	0.579818495252942	3.4	-1.5040773967762742	12.0	-0.1823215567939547	3.5	-0.2151113796169453	2.84	-0.78845736036427	5.0	0.6217571844732726	2.84	-0.0925791812930932	3.3	1.139434283188364	3.72	-1.631199404215613	6.0	-0.5877866649021192	5.2	-0.37843643572024527	4.86	5.5	29.770078578825622	6.14491245454239	0	6.667786493869811	0.0031293999518950994	0.8373147424222958	0.0032534851786061906	8.981996022370325E-6	0.9531616639120972	0.277012261754779	0.18376432880105378	0.2414993487513304	0.29772406069283613
6200000	-43841.52378216403	-43461.02167690534	-380.5021052586986	-43461.02167690534	30.992011174141464	0.4140048309384538	0.7126318698900335	0.1837630850808954	0.3569191833590308	0.21505527745546177	0.25486656607930025	0.8437527456977206	-359.56150784178396	0.07932358869817979	0.9131372957881841	0.008866400493329115	31.096201501503757	5	27.018414822158103	21.2808482379694	20.149990204931072	5.7	6.618866137243279	2.84	4.394071638540468	9.361764874287992	8.10867398026172	12.359268713817125	7.568628569560687	5.237601351555971	5.0	4.589850500402065	3.545897400161475	9.4739681602635	5.547342288733839	5.0089391582397225	1.2039728043259366	5.7	-0.9555114450274361	6.0	1.139434283188364	3.72	-0.2151113796169453	2.84	-0.2151113796169453	2.84	0.579818495252942	3.4	-1.5040773967762742	12.0	-0.1823215567939547	3.5	-0.2151113796169453	2.84	-0.78845736036427	5.0	0.6217571844732726	2.84	-0.0925791812930932	3.3	1.139434283188364	3.72	-1.631199404215613	6.0	-0.5877866649021192	5.2	-0.37843643572024527	4.86	5.5	30.78071780415648	5.7731518136721975	0	6.873552500561805	0.003225055593673215	0.8324781690586491	0.003251269665223402	9.058586856134735E-6	0.9243541687483565	0.275302581387099	0.17701751771634328	0.24852296351435066	0.29915693738220633
6250000	-43865.87979390293	-43483.70524816139	-382.174545741547	-43483.70524816139	30.58000753819252	0.4124352729445995	0.7046679562484451	0.1475812724544458	0.3254855647142942	0.21407463503837082	0.2479699973239445	0.7628994326746751	-360.56121235715506	0.05007482103091969	0.947734944838109	0.00841408768390417	31.797892649818497	5	25.933788525772364	25.1605644102061	19.36157119529083	5.7	6.730004035173394	4.55952332933202	3.9577526405241756	3.601654985638041	6.845897399694459	12.698834365075507	3.7212680149618076	3.1823882523297367	5.0	12.51805382942121	3.9801009598014643	8.925721425697812	5.679118219590058	7.281019676978159	1.2039728043259366	5.7	-0.9555114450274361	6.0	1.139434283188364	3.72	-0.2151113796169453	2.84	-0.2151113796169453	2.84	0.579818495252942	3.4	-1.5040773967762742	12.0	-0.1823215567939547	3.5	-0.2151113796169453	2.84	-0.78845736036427	5.0	0.6217571844732726	2.84	-0.0925791812930932	3.3	1.139434283188364	3.72	-1.631199404215613	6.0	-0.5877866649021192	5.2	-0.37843643572024527	4.86	5.5	30.32085216104769	5.28324689027203	0	6.47391157835527	0.003228699285128347	0.8443105440547939	0.003304915354019141	1.3715867110854305E-5	1.050725982120334	0.2739142665695128	0.17818878364480614	0.239599498818517	0.30829745096716327
6300000	-43875.971018975666	-43496.83307725659	-379.13794171907836	-43496.83307725659	29.226730320513358	0.4203136711650408	0.6967402080395291	0.1824729086727675	0.36326652045060326	0.2101265961688336	0.22898160522241523	0.7875690315508349	-359.2898615865981	0.07646544290016137	0.8978010024077313	0.01292637319233541	29.807578758136238	7	25.5	23.4803523777721	19.622415255539437	5.8659448675336865	6.761536017611263	4.574384312744503	3.72	3.636332346441737	6.802805891241117	13.221866620035327	5.646515728375559	3.3566877166125284	5.0	4.643053796671133	6.4252461599748285	9.293830397431197	5.2	6.060229238283851	1.2039728043259366	5.7	-0.9555114450274361	6.0	1.139434283188364	3.72	-0.2151113796169453	2.84	-0.2151113796169453	2.84	0.579818495252942	3.4	-1.5040773967762742	12.0	-0.1823215567939547	3.5	-0.2151113796169453	2.84	-0.78845736036427	5.0	0.6217571844732726	2.84	-0.0925791812930932	3.3	1.139434283188364	3.72	-1.631199404215613	6.0	-0.5877866649021192	5.2	-0.37843643572024527	4.86	5.685632502764459	28.925291421931238	4.4134702182329075	0	6.438252494328933	0.0034189632878508895	0.8138859721157856	0.003494029695764345	1.034772925447697E-5	0.9573019070094647	0.2722707047104415	0.18225348056959959	0.23969217657943262	0.30578363814052545
6350000	-43901.41501914643	-43510.40797274328	-391.0070464031452	-43510.40797274328	32.55301414166085	0.42154758719531316	0.7444758436879121	0.1850316719410406	0.38354961232555335	0.24270298698126644	0.26371467477680177	0.8471827933828885	-366.928257453385	0.018347550063458624	0.9802902087798465	0.008899880676989437	32.73463034711322	4	27.04317194421132	22.786903346853254	20.44297679602852	12.883751863651284	8.731539787641536	3.748724435857834	5.502690061757059	3.584408828402932	5.922201331131778	13.318461424796068	4.929181147948465	3.2782328959829052	5.0	9.070640500932411	3.3	10.380461839229815	5.425401572414165	5.8125708362512345	1.2039728043259366	5.7	-0.9555114450274361	6.0	1.139434283188364	3.72	-0.2151113796169453	2.84	-0.2151113796169453	2.84	0.579818495252942	3.4	-1.5040773967762742	12.0	-0.1823215567939547	3.5	-0.2151113796169453	2.84	-0.78845736036427	5.0	0.6217571844732726	2.84	-0.0925791812930932	3.3	1.139434283188364	3.72	-1.631199404215613	6.0	-0.5877866649021192	5.2	-0.37843643572024527	4.86	5.548959839297293	29.56665016885807	4.584341662386343	0	6.120794136172326	0.003150883148179071	0.7713497060255254	0.0031357007395316737	6.222767914785225E-6	0.8283260298588224	0.27956569624722966	0.18216413445019758	0.23493997680553536	0.30333019249703663
6400000	-43871.08645089763	-43493.29824265074	-377.7882082468921	-43493.29824265074	30.85218564910268	0.3861358051019962	0.7030219491097981	0.18412409306080382	0.34768980991447473	0.24262141614264943	0.2712598903081344	0.8578805515747976	-355.8111442649785	0.06391343855533288	0.9225212881873822	0.016113417811542654	32.22078777063303	8	26.214322619141242	23.687486498820732	20.462401229438044	5.7	6.0	3.437158838808208	3.745221479573185	2.84	4.756331328485697	12.896225659714794	4.223768950942048	3.463719935367022	5.0	3.2221037238334373	4.777836624338356	8.932015008150824	6.123915948890904	5.298124021259049	1.2039728043259366	5.7	-0.9555114450274361	6.0	1.139434283188364	3.72	-0.2151113796169453	2.84	-0.2151113796169453	2.84	0.579818495252942	3.4	-1.5040773967762742	12.0	-0.1823215567939547	3.5	-0.2151113796169453	2.84	-0.78845736036427	5.0	0.6217571844732726	2.84	-0.0925791812930932	3.3	1.139434283188364	3.72	-1.631199404215613	6.0	-0.5877866649021192	5.2	-0.37843643572024527	4.86	5.5	29.893940762680003	4.11859914898712	0	7.338343103505993	0.003396630343789268	0.7548364962494756	0.003398263029570308	1.0290181750814904E-5	0.9390954845765226	0.27624896975770213	0.187690956456904	0.24005276890640959	0.29600730487898347
6450000	-43867.255049309446	-43511.21551329513	-356.03953601431596	-43511.21551329513	29.88874341060385	0.4067280684251442	0.7297564038627298	0.16721357477029622	0.39134930328837486	0.2279200181730719	0.27238334544413895	0.8461577146653545	-335.946262129954	0.043617648411045894	0.9530003477576158	0.007938021947975856	30.398187570179253	7	25.62484999207844	21.490083608244603	21.301634693762292	6.5318355957052185	6.0	3.6332121577822742	4.578574838771979	3.4261506614856527	8.557683048926206	12.473573116620054	7.160289764656656	4.917832226227289	5.0	2.84	7.764628461299669	7.176602225763319	5.300178202455312	6.756648490630804	1.2039728043259366	5.7	-0.9555114450274361	6.0	1.139434283188364	3.72	-0.2151113796169453	2.84	-0.2151113796169453	2.84	0.579818495252942	3.4	-1.5040773967762742	12.0	-0.1823215567939547	3.5	-0.2151113796169453	2.84	-0.78845736036427	5.0	0.6217571844732726	2.84	-0.0925791812930932	3.3	1.139434283188364	3.72	-1.631199404215613	6.0	-0.5877866649021192	5.2	-0.37843643572024527	4.86	5.5	28.492732558956916	3.72	0	5.331435601373178	0.003578869178866078	0.6886071156751833	0.0036652766518691336	7.189075348543213E-6	0.753306785085395	0.2747764184015279	0.187690956456904	0.24431096640197708	0.2932216587395902
6500000	-43858.171221712124	-43483.95794583987	-374.21327587225437	-43483.95794583987	30.85830668029855	0.4258747146225197	0.6877712021817973	0.18502566809775953	0.34610932938694966	0.22572682576287673	0.26799067265526244	0.897133385336749	-353.77085035108837	0.11105481730906808	0.8602803242091338	0.0161442951539574	31.437985861598275	7	28.17948488167498	21.75032032890501	24.04973314588682	7.796103956401417	6.157544935108163	3.5821345838657925	3.72	2.84	10.546691710816113	12.0	6.98002629874393	5.252540451546685	5.0	3.2218813320646262	3.888659181510745	8.174532000090803	5.284697721294096	4.86	1.2039728043259366	5.7	-0.9555114450274361	6.0	1.139434283188364	3.72	-0.2151113796169453	2.84	-0.2151113796169453	2.84	0.579818495252942	3.4	-1.5040773967762742	12.0	-0.1823215567939547	3.5	-0.2151113796169453	2.84	-0.78845736036427	5.0	0.6217571844732726	2.84	-0.0925791812930932	3.3	1.139434283188364	3.72	-1.631199404215613	6.0	-0.5877866649021192	5.2	-0.37843643572024527	4.86	5.97511488403494	30.495970466822726	3.72	0	5.429942967085334	0.0031390190164440434	0.6956650565339368	0.0032893696716243402	5.795032532588807E-6	0.731689899118844	0.2711844486861775	0.18875060773712254	0.24340374170337029	0.29666120187332884
6550000	-43856.720154829556	-43488.184291652346	-368.53586317720755	-43488.184291652346	28.222074732180435	0.4096565575762458	0.6927020348376983	0.17378913877816016	0.33838151069592337	0.22045937077516292	0.25919059388889404	0.8836138517161906	-348.522667626204	0.12400294152467864	0.8755060494864646	0.009524121118956261	30.151914545746237	6	26.21351096873905	25.13652967494607	22.045874800829	9.205184230315739	6.0	4.793253574184758	3.72	10.460233992475882	3.8846699584318207	12.007858530762457	4.138548800505029	2.84	5.0	2.934446430173266	3.3	6.498206142612781	5.248770040108815	5.996615762832159	1.2039728043259366	5.7	-0.9555114450274361	6.0	1.139434283188364	3.72	-0.2151113796169453	2.84	-0.2151113796169453	2.84	0.579818495252942	3.4	-1.5040773967762742	12.0	-0.1823215567939547	3.5	-0.2151113796169453	2.84	-0.78845736036427	5.0	0.6217571844732726	2.84	-0.0925791812930932	3.3	1.139434283188364	3.72	-1.631199404215613	6.0	-0.5877866649021192	5.2	-0.37843643572024527	4.86	6.65994839528389	26.506433608572703	3.72	0	6.340337487284431	0.003473970534764808	0.7602443306492644	0.003541141859898091	9.350697457099357E-6	0.9305781350339832	0.27243159796040084	0.18118011216794763	0.2504424115976689	0.2959458782739818
6600000	-43908.86825552413	-43514.60055853585	-394.2676969882778	-43514.60055853585	29.779904007194045	0.39285159715409296	0.7122892932318715	0.17334726827204644	0.393949362082071	0.2461319815691679	0.24279386270839226	0.8725610276322592	-374.5376434125192	0.10378637238097874	0.8503118399097517	0.016288694115862402	30.54668674359823	7	26.809224749632172	19.94788850091874	22.073390564113797	5.7	6.0	4.444780705971557	3.981296794739347	4.341595911748327	9.213442035519222	14.32164986264066	3.5	6.821853200449359	5.114587665553359	7.634877884914151	3.6444516071100064	6.46321001807745	5.2	7.621510082684068	1.2039728043259366	5.7	-0.9555114450274361	6.0	1.139434283188364	3.72	-0.2151113796169453	2.84	-0.2151113796169453	2.84	0.579818495252942	3.4	-1.5040773967762742	12.0	-0.1823215567939547	3.5	-0.2151113796169453	2.84	-0.78845736036427	5.0	0.6217571844732726	2.84	-0.0925791812930932	3.3	1.139434283188364	3.72	-1.631199404215613	6.0	-0.5877866649021192	5.2	-0.37843643572024527	4.86	6.088948907598285	29.544023909130587	3.7658923783530946	0	5.844865991964833	0.002888225043323105	0.7291254755438314	0.0030813981478144134	7.024775918875648E-6	0.9064553538544152	0.28663488156068284	0.18117515527245875	0.23238227078766244	0.29980769237919513
6650000	-43903.09894019956	-43509.40379843899	-393.6951417605713	-43509.40379843899	30.327710922864757	0.39545530176807847	0.7340369455538108	0.17651184584834986	0.34124772890655813	0.2199027724930139	0.25559074228044754	0.8342231372869066	-373.6989196277455	0.07136534945716888	0.9111240394284003	0.013298012699463058	30.936969656125523	8	27.412627707012156	24.284391669868498	23.14956136323156	8.173646237038268	6.337030790475273	4.372460100924222	4.133702930272294	13.065881201382986	3.4	12.0	3.5	2.9364232323508865	5.0	6.349826812538175	5.054202397761169	6.900990870735694	5.2	6.173612252292507	1.2039728043259366	5.7	-0.9555114450274361	6.0	1.139434283188364	3.72	-0.2151113796169453	2.84	-0.2151113796169453	2.84	0.579818495252942	3.4	-1.5040773967762742	12.0	-0.1823215567939547	3.5	-0.2151113796169453	2.84	-0.78845736036427	5.0	0.6217571844732726	2.84	-0.0925791812930932	3.3	1.139434283188364	3.72	-1.631199404215613	6.0	-0.5877866649021192	5.2	-0.37843643572024527	4.86	5.626729037947668	28.703577996211042	3.8504655934422245	0	6.260411237974125	0.002968717407826187	0.743077598266653	0.0031521707914469485	6.176331470541047E-6	0.8593922066158375	0.28287371036545816	0.17777490609575944	0.24315919296865185	0.29619219057012963
6700000	-43915.75147058035	-43503.08754618314	-412.66392439720977	-43503.08754618314	30.49854541507888	0.3581952657455235	0.6168519845084468	0.16726027557211948	0.3527282096549365	0.22993034321748307	0.27579112986989585	0.9587769821746134	-392.7624505822303	0.046535472347086715	0.9351857661582578	0.013742937726778148	30.956989192674435	7	28.07088877346786	22.28482274766016	23.15841032037563	5.781445385097876	7.988246049194561	5.192863485193009	3.72	11.224360453793135	3.4	17.150751718456043	3.5	18.292825070859156	5.0	2.84	12.342374303653852	7.120318457882566	7.779621877822218	5.058595702942154	1.2039728043259366	5.7	-0.9555114450274361	6.0	1.139434283188364	3.72	-0.2151113796169453	2.84	-0.2151113796169453	2.84	0.579818495252942	3.4	-1.5040773967762742	12.0	-0.1823215567939547	3.5	-0.2151113796169453	2.84	-0.78845736036427	5.0	0.6217571844732726	2.84	-0.0925791812930932	3.3	1.139434283188364	3.72	-1.631199404215613	6.0	-0.5877866649021192	5.2	-0.37843643572024527	4.86	6.186212839828669	28.49394161509128	5.7260164752230365	0	6.903079582073724	0.003088678446723536	0.762886816175769	0.003038833723572254	6.076531695725967E-6	0.8425067735207733	0.2897618690757222	0.18161983398012033	0.2406825088943163	0.28793578804984027
6750000	-43876.7210616156	-43491.303977836986	-385.41708377861454	-43491.303977836986	29.107027584690872	0.355522576553326	0.6505724681774541	0.17096665154625312	0.3310232323863121	0.21336891813548609	0.25447704727896103	0.7698491108549889	-365.61273215231904	0.08656796763194041	0.8994718877193186	0.011706594307982461	30.53280959668982	8	25.5	23.02451392832681	22.091560404304758	8.629068361070617	7.114394778195509	4.306078939045643	4.235201764826504	12.32390585890717	3.4	12.396935297382813	4.30426585413797	4.167259549769659	5.0	10.9663421368531	3.9324126777284065	6.876290699920912	6.531841856038224	4.86	1.2039728043259366	5.7	-0.9555114450274361	6.0	1.139434283188364	3.72	-0.2151113796169453	2.84	-0.2151113796169453	2.84	0.579818495252942	3.4	-1.5040773967762742	12.0	-0.1823215567939547	3.5	-0.2151113796169453	2.84	-0.78845736036427	5.0	0.6217571844732726	2.84	-0.0925791812930932	3.3	1.139434283188364	3.72	-1.631199404215613	6.0	-0.5877866649021192	5.2	-0.37843643572024527	4.86	5.633173420693582	27.474111789792257	4.120841249399356	0	5.500093284034639	0.0030675493943235783	0.8502107898039812	0.003288036648638013	6.428768183828772E-6	0.822329249995169	0.2833793319876513	0.18161983398012033	0.24403370833478424	0.29096712569744326
6800000	-43901.57106914602	-43511.771296825485	-389.799772320532	-43511.771296825485	30.891409909594312	0.43974352356096086	0.707305640389365	0.16278774978930263	0.36626696261876135	0.23029134552964511	0.23361542450406425	0.7987690149285727	-369.53420347677417	0.12711572613678668	0.8135530096989448	0.025886223105758395	31.247232737715624	5	26.97461321778113	19.375257430108558	20.919720111399776	8.745921821556204	6.0	3.276774425620972	3.72	5.936364275419011	5.375702688571889	12.105635139570742	3.9991349990372704	3.0413223291410807	5.070036413185934	2.84	6.270022351869158	7.714993192418525	5.579145105147565	6.031737585829107	1.2039728043259366	5.7	-0.9555114450274361	6.0	1.139434283188364	3.72	-0.2151113796169453	2.84	-0.2151113796169453	2.84	0.579818495252942	3.4	-1.5040773967762742	12.0	-0.1823215567939547	3.5	-0.2151113796169453	2.84	-0.78845736036427	5.0	0.6217571844732726	2.84	-0.0925791812930932	3.3	1.139434283188364	3.72	-1.631199404215613	6.0	-0.5877866649021192	5.2	-0.37843643572024527	4.86	5.5	27.232145324968858	3.892401835954438	0	5.76691827501061	0.0028921543242323594	0.8870187153946258	0.0031974310175072276	1.0011305563131026E-5	1.027166946055558	0.28366078290588576	0.1765930824735596	0.24703047433442893	0.29271566028612483
6850000	-43895.13798891194	-43507.530092437024	-387.6078964749176	-43507.530092437024	28.980074054255734	0.40980047009950565	0.7011640043013111	0.17382228519674514	0.34646984801240777	0.21979679345289554	0.25801350740578816	0.8928677831725403	-369.0448339387245	0.14338076333244176	0.7531206884493723	0.04872938750134129	29.93288117338012	8	25.5	19.0	20.670612978399983	6.729428641015326	6.0	3.7069514511405632	3.72	10.75134793055008	3.4	13.238133528062601	4.593980808474313	14.807556959773656	5.535797624746184	3.4711534107865316	4.951088642324686	6.893652802436745	5.974141635262145	6.9995301568162605	1.2039728043259366	5.7	-0.9555114450274361	6.0	1.139434283188364	3.72	-0.2151113796169453	2.84	-0.2151113796169453	2.84	0.579818495252942	3.4	-1.5040773967762742	12.0	-0.1823215567939547	3.5	-0.2151113796169453	2.84	-0.78845736036427	5.0	0.6217571844732726	2.84	-0.0925791812930932	3.3	1.139434283188364	3.72	-1.631199404215613	6.0	-0.5877866649021192	5.2	-0.37843643572024527	4.86	5.804833375260941	26.114666460377244	3.9917182829407043	0	5.547539745004307	0.00322229861786262	0.7881836745202445	0.0034991731538228784	1.0006106902743086E-5	1.0008043763544046	0.2768022215259751	0.17694591603846052	0.24388426236191574	0.30236760007364777
6900000	-43850.257543184794	-43489.37023790982	-360.8873052749784	-43489.37023790982	27.18783504498432	0.36106414035878365	0.5915271818452525	0.16004669261937415	0.3299653729293733	0.20560306503204603	0.25801350740578816	0.8324494888962914	-341.48998866016944	0.08386678281380287	0.8945643604126062	0.01454604789345618	30.69705197307885	5	25.909065629272344	26.167209731044956	19.408020974364522	6.635197315800059	6.0	3.9723059519413377	3.9355671895029007	3.024530773936866	3.780041621363275	13.554371732054742	3.5	3.8343347086770647	5.0958330762489235	4.335588134075067	3.3	7.3758667477937045	5.2	7.8057679892765375	1.2039728043259366	5.7	-0.9555114450274361	6.0	1.139434283188364	3.72	-0.2151113796169453	2.84	-0.2151113796169453	2.84	0.579818495252942	3.4	-1.5040773967762742	12.0	-0.1823215567939547	3.5	-0.2151113796169453	2.84	-0.78845736036427	5.0	0.6217571844732726	2.84	-0.0925791812930932	3.3	1.139434283188364	3.72	-1.631199404215613	6.0	-0.5877866649021192	5.2	-0.37843643572024527	4.86	8.50877139484542	26.809372897274923	3.7353394203426027	0	4.309996578108574	0.0033499017762952383	0.7958978554707289	0.003587661679874356	1.3149104755261356E-5	1.0686649741150935	0.28337286728161426	0.17494982432924766	0.2480547450847406	0.29362256330439657
6950000	-43849.72864845859	-43468.5737736769	-381.15487478169445	-43468.5737736769	30.661271463825564	0.3990578034835826	0.6645049913125195	0.154596471199181	0.36071696737397485	0.20229384524159483	0.2447306939034427	0.8245399269094973	-360.9915754115056	0.051769102897885215	0.9386658801934082	0.011250844396723825	30.928942111735726	6	28.474401750545507	21.5463458467816	20.58717110702258	7.920587316206589	6.85513520907563	4.882351368247535	4.868383557713563	2.84	7.010386563767639	15.28893353651567	4.312347808148862	6.845225185044877	5.0	6.207248466225123	8.302762648122581	7.41678594082109	5.2	6.241801559068787	1.2039728043259366	5.7	-0.9555114450274361	6.0	1.139434283188364	3.72	-0.2151113796169453	2.84	-0.2151113796169453	2.84	0.579818495252942	3.4	-1.5040773967762742	12.0	-0.1823215567939547	3.5	-0.2151113796169453	2.84	-0.78845736036427	5.0	0.6217571844732726	2.84	-0.0925791812930932	3.3	1.139434283188364	3.72	-1.631199404215613	6.0	-0.5877866649021192	5.2	-0.37843643572024527	4.86	5.5	28.740837146855576	4.212463576933534	0	5.92235839365331	0.003033291036568175	0.831191258946378	0.003240022921542205	1.0823316381004587E-5	1.0541247492991197	0.29294033955713444	0.1700767399982162	0.2443988720331271	0.2925840484115214
7000000	-43890.180445333106	-43518.20550353087	-371.9749418022323	-43518.20550353087	29.918285655067553	0.36301360739838984	0.6473147555949742	0.16882244009440492	0.34151655934324504	0.22803471859873015	0.23101794528559905	0.7547025536529227	-352.0558219579697	0.10530138523679518	0.9019056400379128	0.009665914364824064	30.68345033527913	6	26.182921762677264	27.759029900975047	19.282395781130127	5.7	6.0	4.27542514842122	3.9442911453859795	5.8393936688454415	4.213881492653194	13.024789678798248	4.553829544504045	2.84	5.0	2.84	3.8247014938024693	6.683650104440438	5.635644923130988	7.479971946559744	1.2039728043259366	5.7	-0.9555114450274361	6.0	1.139434283188364	3.72	-0.2151113796169453	2.84	-0.2151113796169453	2.84	0.579818495252942	3.4	-1.5040773967762742	12.0	-0.1823215567939547	3.5	-0.2151113796169453	2.84	-0.78845736036427	5.0	0.6217571844732726	2.84	-0.0925791812930932	3.3	1.139434283188364	3.72	-1.631199404215613	6.0	-0.5877866649021192	5.2	-0.37843643572024527	4.86	8.086715373676151	28.204223938631838	3.7792246561791223	0	5.449299812030544	0.003196581756000986	0.7659619453600839	0.0034119711306185145	1.0800840459095797E-5	1.030148621218072	0.29105828474407214	0.1848900362448365	0.23752780372528612	0.2865238752858045
7050000	-43861.28853524157	-43496.478780668695	-364.8097545728755	-43496.478780668695	30.018772400019024	0.3893819634606581	0.682258747191719	0.17252351121516596	0.3673426588445533	0.22947102443268375	0.2116821009431621	0.728703688476295	-345.249286340889	0.06432011640925636	0.9198951448919399	0.012334663805292993	30.049768502839317	2	26.937265574252837	26.012664257707225	18.720157361217844	6.034813301479862	6.754630069470936	3.4707566662910327	4.8936645538475005	3.216388588631776	3.4720583153858895	13.38477968790827	5.902679631772632	5.99240627942027	5.143854666405168	3.1078844072338883	3.3	7.98664936410094	5.327208695547571	8.226609400429393	1.2039728043259366	5.7	-0.9555114450274361	6.0	1.139434283188364	3.72	-0.2151113796169453	2.84	-0.2151113796169453	2.84	0.579818495252942	3.4	-1.5040773967762742	12.0	-0.1823215567939547	3.5	-0.2151113796169453	2.84	-0.78845736036427	5.0	0.6217571844732726	2.84	-0.0925791812930932	3.3	1.139434283188364	3.72	-1.631199404215613	6.0	-0.5877866649021192	5.2	-0.37843643572024527	4.86	5.5	29.2990098675309	4.525669857688641	0	5.364389371049122	0.003431258390005905	0.7541417160973759	0.0036084908616720317	9.117254662612488E-6	0.8725814777802448	0.27192835374700863	0.18598030768226406	0.245834622896443	0.2962567156742835
7100000	-43882.49105164723	-43510.991053070866	-371.49999857636067	-43510.991053070866	30.032974189659463	0.3867291874909885	0.7540731952295648	0.1809103859283003	0.34501954603555185	0.21600384251818425	0.23532976262616048	0.7369308939988453	-351.45105108890397	0.08266320235328523	0.895107462850491	0.008447268318258117	30.697921698728294	6	27.433946663109143	24.504211952527083	20.252718981493828	7.265796046693376	6.690846025728736	2.9873365630468034	4.253971319625528	3.3403383508306033	3.4	12.221625155449114	5.803421791245216	5.382046460454231	5.0	8.323036548302289	11.348631446990531	8.592332018381986	5.2	5.4460697796844615	1.2039728043259366	5.7	-0.9555114450274361	6.0	1.139434283188364	3.72	-0.2151113796169453	2.84	-0.2151113796169453	2.84	0.579818495252942	3.4	-1.5040773967762742	12.0	-0.1823215567939547	3.5	-0.2151113796169453	2.84	-0.78845736036427	5.0	0.6217571844732726	2.84	-0.0925791812930932	3.3	1.139434283188364	3.72	-1.631199404215613	6.0	-0.5877866649021192	5.2	-0.37843643572024527	4.86	5.5	27.655029479886387	3.72	0	4.632970579142485	0.003366999173613302	0.7011542075774135	0.00376158680767878	8.187081161338317E-6	0.8619125606988147	0.2772667455581421	0.18105721226057622	0.24046439521571056	0.30121164696557035
7150000	-43862.40766971777	-43487.914833309536	-374.4928364082377	-43487.914833309536	29.37171401585064	0.4037214937654402	0.7114752686904737	0.1733257895854872	0.3424476350474848	0.23060269343750897	0.21280478540863879	0.7218132677901673	-355.6152363796001	0.1284417629780122	0.80094101412	0.024279160966045075	29.51077302447483	9	25.5	26.358054778029206	18.947392744468406	8.915331340831216	6.0	2.9232029969001805	3.8038693618913064	2.84	4.1018813564215355	12.7957069044529	3.509000361524835	4.834395611865702	5.0	10.598543801241927	9.792209607824397	7.802197209946449	5.2	8.003114716579045	1.2039728043259366	5.7	-0.9555114450274361	6.0	1.139434283188364	3.72	-0.2151113796169453	2.84	-0.2151113796169453	2.84	0.579818495252942	3.4	-1.5040773967762742	12.0	-0.1823215567939547	3.5	-0.2151113796169453	2.84	-0.78845736036427	5.0	0.6217571844732726	2.84	-0.0925791812930932	3.3	1.139434283188364	3.72	-1.631199404215613	6.0	-0.5877866649021192	5.2	-0.37843643572024527	4.86	5.5	28.552898311645077	4.0091787015256575	0	5.136126480623568	0.003465435026788628	0.6894461473605398	0.00365650415046154	7.209093998528419E-6	0.7904804640047369	0.27753068658821006	0.17815789352502817	0.24555356577909046	0.29875785410767053
7200000	-43868.179058945745	-43498.03711685509	-370.14194209065386	-43498.03711685509	30.20351533116258	0.401113794184607	0.6953842294929843	0.15870546484179213	0.35365325451046703	0.23101012324589731	0.23297566408325027	0.7263365513770567	-350.6404892672381	0.09052782192658046	0.8789293132246457	0.016982918582723137	30.87921339388917	11	28.6378683556901	22.59462991471382	19.84975535248216	5.7	6.0	4.40675104596332	3.72	11.485775443081955	5.36466044939339	12.0	3.694954823208159	3.819389171344445	5.0	3.810052164795116	5.235625697668572	7.2630373822289345	5.2	4.86	1.2039728043259366	5.7	-0.9555114450274361	6.0	1.139434283188364	3.72	-0.2151113796169453	2.84	-0.2151113796169453	2.84	0.579818495252942	3.4	-1.5040773967762742	12.0	-0.1823215567939547	3.5	-0.2151113796169453	2.84	-0.78845736036427	5.0	0.6217571844732726	2.84	-0.0925791812930932	3.3	1.139434283188364	3.72	-1.631199404215613	6.0	-0.5877866649021192	5.2	-0.37843643572024527	4.86	5.5	29.69291310823839	3.98128270386509	0	5.159019109946636	0.003312203422918114	0.7265078695130858	0.0034856762404761378	6.313662154285072E-6	0.7846831319843764	0.2814421560642672	0.1765643067811279	0.24604852708238756	0.2959450100722166
7250000	-43842.87493356744	-43479.89236357278	-362.98256999465724	-43479.89236357278	29.441149707118438	0.40539092240562424	0.679284167374444	0.1817297848201318	0.3197461705638212	0.19992368135920435	0.24175274556132165	0.7813140085183203	-343.6304207228838	0.1487092308245911	0.8249729704197749	0.016280708443275314	29.542361114676122	6	26.13569644383866	19.334733678668776	18.328118201613563	6.686497036706364	6.0	4.107469414247259	4.508628995941775	4.729651420678925	6.990094694577698	12.182788653610848	3.5	5.880300512603177	5.0	3.68324971604161	6.2514129425008615	7.216819759734712	5.2	5.315264436421204	1.2039728043259366	5.7	-0.9555114450274361	6.0	1.139434283188364	3.72	-0.2151113796169453	2.84	-0.2151113796169453	2.84	0.579818495252942	3.4	-1.5040773967762742	12.0	-0.1823215567939547	3.5	-0.2151113796169453	2.84	-0.78845736036427	5.0	0.6217571844732726	2.84	-0.0925791812930932	3.3	1.139434283188364	3.72	-1.631199404215613	6.0	-0.5877866649021192	5.2	-0.37843643572024527	4.86	6.632847888599694	27.17168577541713	3.7541046694433056	0	4.441762652855627	0.003251717230206606	0.7570457697448737	0.0034962058513755695	7.429289374075677E-6	0.8511316299066476	0.27465525348685976	0.17221461045482903	0.2577922391231076	0.29533789693520285
7300000	-43873.893531030386	-43496.86135392389	-377.0321771065024	-43496.86135392389	30.250739392403382	0.4110060443975869	0.6792934734854487	0.16676339973263996	0.3117538854027616	0.20534917296036165	0.21334605665934925	0.7384289717100944	-356.4819378909202	0.07945666942015112	0.9135297869110108	0.007921734280008117	31.139714402073547	10	25.5	22.903022778569532	19.29230316024525	5.7	6.0	3.7628639925270613	3.72	3.1227821748414737	4.013222993675395	13.531715141621529	6.567854885574987	2.84	5.0	2.991028327582618	3.794473506526844	7.9921801381386475	5.2	4.86	1.2039728043259366	5.7	-0.9555114450274361	6.0	1.139434283188364	3.72	-0.2151113796169453	2.84	-0.2151113796169453	2.84	0.579818495252942	3.4	-1.5040773967762742	12.0	-0.1823215567939547	3.5	-0.2151113796169453	2.84	-0.78845736036427	5.0	0.6217571844732726	2.84	-0.0925791812930932	3.3	1.139434283188364	3.72	-1.631199404215613	6.0	-0.5877866649021192	5.2	-0.37843643572024527	4.86	5.554906500638599	26.953552286216254	3.782876043720943	0	5.350441355455219	0.0030911003852840836	0.7950074669370091	0.003398763659921968	6.2950614962914075E-6	0.8146553060992962	0.26913428971557674	0.1762370563752401	0.2515572147088375	0.3030714392003449
7350000	-43846.359950651204	-43468.17047395949	-378.18947669171314	-43468.17047395949	31.000798735099696	0.37502533961417445	0.6058236590953834	0.15649331699441685	0.3306719502444896	0.22248894821033327	0.2565275446362828	0.8764336102112611	-358.3751214276304	0.1423597960507951	0.7993664993553173	0.02051415994078026	31.243726038188885	9	26.40946979472524	20.345263519398866	18.91320315446142	6.85483503636781	6.138159995868	3.147932407001992	3.72	5.686959348143551	3.7631943595694244	12.0	4.569223271129524	2.84	5.0	3.190555262570377	3.7042810161646447	7.085407509306116	5.2	6.366645678100687	1.2039728043259366	5.7	-0.9555114450274361	6.0	1.139434283188364	3.72	-0.2151113796169453	2.84	-0.2151113796169453	2.84	0.579818495252942	3.4	-1.5040773967762742	12.0	-0.1823215567939547	3.5	-0.2151113796169453	2.84	-0.78845736036427	5.0	0.6217571844732726	2.84	-0.0925791812930932	3.3	1.139434283188364	3.72	-1.631199404215613	6.0	-0.5877866649021192	5.2	-0.37843643572024527	4.86	5.5	26.781770559061265	3.791476239290238	0	4.502120271248466	0.003034871542766447	0.7971077111621145	0.003474829279861489	7.307037183849073E-6	0.8907218553450068	0.2843564388782625	0.16976944820654444	0.2525073180521164	0.2933667948630758
7400000	-43899.38685378754	-43503.1526649736	-396.2341888139444	-43503.1526649736	32.3180261447134	0.39600953339615513	0.6633339766903015	0.1827046960928447	0.3558797876702193	0.20963044038164902	0.259370268671053	0.8764336102112611	-373.14587596633675	0.08187599411949005	0.8942088031421785	0.013428517593585243	32.664400039455714	8	28.100370148223103	20.824493641616034	16.286549903370297	6.496175957616591	6.0	2.8606946225577734	4.935194759571255	2.84	4.963219431541839	14.667886942026723	3.5	5.402520986669078	5.0	5.776902823996399	4.260129021386039	8.795027918064257	5.2	6.440872210656916	1.2039728043259366	5.7	-0.9555114450274361	6.0	1.139434283188364	3.72	-0.2151113796169453	2.84	-0.2151113796169453	2.84	0.579818495252942	3.4	-1.5040773967762742	12.0	-0.1823215567939547	3.5	-0.2151113796169453	2.84	-0.78845736036427	5.0	0.6217571844732726	2.84	-0.0925791812930932	3.3	1.139434283188364	3.72	-1.631199404215613	6.0	-0.5877866649021192	5.2	-0.37843643572024527	4.86	5.6084993245824375	29.646902844102282	3.8912837226583115	0	4.974940876999958	0.002942027366450604	0.7457219156627186	0.003329651384866327	5.56950022044889E-6	0.8097363162074761	0.2782290538977806	0.18701404835307137	0.2475215876764657	0.28723531007268144
7450000	-43902.81543694053	-43516.457575950575	-386.3578609899583	-43516.457575950575	30.52970745523641	0.38464396609172774	0.7620844775927478	0.1567596276142506	0.3556336771122435	0.22108843010375775	0.2860794416543794	0.9940600157358813	-366.5306726226996	0.05327834729318464	0.9328368359189004	0.01308273342553695	30.626790749579808	9	27.699984013346974	21.84182105560933	18.17600447719335	8.356507198172311	7.2831948724770434	3.024240937135114	3.7933215602830037	9.88182406588327	6.171205876477174	12.0	4.817606566115553	2.84	5.0	2.84	3.3	9.73868004769816	5.2	5.603276840971787	1.2039728043259366	5.7	-0.9555114450274361	6.0	1.139434283188364	3.72	-0.2151113796169453	2.84	-0.2151113796169453	2.84	0.579818495252942	3.4	-1.5040773967762742	12.0	-0.1823215567939547	3.5	-0.2151113796169453	2.84	-0.78845736036427	5.0	0.6217571844732726	2.84	-0.0925791812930932	3.3	1.139434283188364	3.72	-1.631199404215613	6.0	-0.5877866649021192	5.2	-0.37843643572024527	4.86	5.893668618305761	28.299113870558287	3.726411168144233	0	4.868054979784562	0.002909904975192217	0.7353177165890904	0.0034941803459495567	6.028364629408056E-6	0.825514184892255	0.2812299327272847	0.17910563617555433	0.231820059108669	0.307844371988491
7500000	-43890.75150665131	-43494.54661720363	-396.2048894476774	-43494.54661720363	31.565928138559816	0.42027451823049844	0.7420530804423711	0.1803755138069419	0.36151980200962797	0.24539526715776838	0.2934813154815502	0.9575320413707514	-375.6369889633068	0.1289578950457519	0.7975881974023968	0.028518819731484308	31.62284465324744	12	25.5	19.0	20.27785176924951	5.7	6.0	4.495827204877265	5.234289346890507	2.84	3.4	12.0	5.088737201809763	3.4751587690894175	5.0	3.511371283409299	5.025410538616299	8.958915507739363	5.2	4.86	1.2039728043259366	5.7	-0.9555114450274361	6.0	1.139434283188364	3.72	-0.2151113796169453	2.84	-0.2151113796169453	2.84	0.579818495252942	3.4	-1.5040773967762742	12.0	-0.1823215567939547	3.5	-0.2151113796169453	2.84	-0.78845736036427	5.0	0.6217571844732726	2.84	-0.0925791812930932	3.3	1.139434283188364	3.72	-1.631199404215613	6.0	-0.5877866649021192	5.2	-0.37843643572024527	4.86	6.101349724805199	30.2842143782096	4.396124628533552	0	5.1603078410444905	0.0029181276646529585	0.7445416618344027	0.003159505228188445	6.0395572255240854E-6	0.8346302562769559	0.2794351750249488	0.18848010730650816	0.23969838363350301	0.29238633403503905
7550000	-43876.61079984419	-43496.00959258277	-380.60120726142094	-43496.00959258277	30.03750370969324	0.3959801321776231	0.6426472107583556	0.18075444557652087	0.33403694648585064	0.22648875318605674	0.3103426977853598	1.0210451027146623	-358.0886915731959	0.10146460489469027	0.8731416623007966	0.014432907169940239	32.39598577342631	11	25.5	28.3485355910801	24.95458776527713	5.7	6.426457016258721	3.2837920224295014	4.191191798471568	3.8215387164284644	7.422127131594664	12.0	3.5	5.773394176070324	5.0	4.40790914537055	6.187280397711104	10.126279525412933	5.2	4.86	1.2039728043259366	5.7	-0.9555114450274361	6.0	1.139434283188364	3.72	-0.2151113796169453	2.84	-0.2151113796169453	2.84	0.579818495252942	3.4	-1.5040773967762742	12.0	-0.1823215567939547	3.5	-0.2151113796169453	2.84	-0.78845736036427	5.0	0.6217571844732726	2.84	-0.0925791812930932	3.3	1.139434283188364	3.72	-1.631199404215613	6.0	-0.5877866649021192	5.2	-0.37843643572024527	4.86	5.5	29.696577974139277	3.72	0	5.471315541628032	0.0032478234379994552	0.7578057133370792	0.003470045817629219	6.188640759681416E-6	0.7764625877438023	0.2848602892079355	0.1778192137037392	0.2501479341306259	0.28717256295769844
7600000	-43861.05383321653	-43492.32388583089	-368.72994738564086	-43492.32388583089	29.89155883363189	0.42880279053334575	0.7216220357102602	0.17687321004126205	0.36713233712400534	0.2251444624055404	0.29320452857630136	1.0004436635058795	-347.954291263591	0.06759996578159144	0.9133854084194787	0.01580990602533239	31.37020245376181	7	29.145502535263834	19.235518415871166	24.26566164484295	8.567105553707732	6.0	3.6517597912405275	4.65849390821174	3.954778401397107	4.645690338167768	12.0	3.5	3.9072514040729147	5.0	2.84	4.996817144393421	6.456759897667092	5.2	4.86	1.2039728043259366	5.7	-0.9555114450274361	6.0	1.139434283188364	3.72	-0.2151113796169453	2.84	-0.2151113796169453	2.84	0.579818495252942	3.4	-1.5040773967762742	12.0	-0.1823215567939547	3.5	-0.2151113796169453	2.84	-0.78845736036427	5.0	0.6217571844732726	2.84	-0.0925791812930932	3.3	1.139434283188364	3.72	-1.631199404215613	6.0	-0.5877866649021192	5.2	-0.37843643572024527	4.86	6.797704164438248	29.254746448027284	3.878913892274655	0	6.016023719487896	0.0035568034075506914	0.7825950955408841	0.003616966288881895	6.353502678771286E-6	0.7748615852446333	0.27263111337255275	0.18249682342358173	0.24977873224705768	0.29509333095680684
7650000	-43864.317003938864	-43485.874231518465	-378.44277242040107	-43485.874231518465	30.442844321570416	0.4165244830150576	0.7522464331753047	0.1849725486949574	0.36289427363492743	0.22587187423363547	0.25341355790152886	0.8019309041357082	-358.20027960429434	0.08094924534880327	0.8936989253223923	0.013540788878492499	31.005707340552462	10	27.17987279671204	19.0	17.636658070677488	5.7	6.0	3.7491091283022637	4.355094607733221	11.599176926303917	3.4	12.0	8.473061242722277	4.932799064710123	5.0	2.84	3.611300247320226	7.3574463325534625	5.272270681508875	4.86	1.2039728043259366	5.7	-0.9555114450274361	6.0	1.139434283188364	3.72	-0.2151113796169453	2.84	-0.2151113796169453	2.84	0.579818495252942	3.4	-1.5040773967762742	12.0	-0.1823215567939547	3.5	-0.2151113796169453	2.84	-0.78845736036427	5.0	0.6217571844732726	2.84	-0.0925791812930932	3.3	1.139434283188364	3.72	-1.631199404215613	6.0	-0.5877866649021192	5.2	-0.37843643572024527	4.86	5.5	27.708132686267266	3.8179217878704264	0	6.517727070946485	0.0033861432235307003	0.7469371576146481	0.0034192028838748592	6.354555201651188E-6	0.7984328485253008	0.27346362321582307	0.18264498949146363	0.24072507727163212	0.3031663100210803
7700000	-43871.23970371547	-43489.521700817844	-381.718002897629	-43489.521700817844	31.216222357891795	0.39209523464262774	0.7007128807583969	0.18251140382710312	0.32858990989745496	0.2373561123833995	0.25442164111037974	0.8881040018817353	-360.1470474130808	0.04657946502481348	0.9407890291111537	0.009513996386024483	31.813176225569297	5	27.15450196123211	21.200405718604735	18.8531115491892	5.7	7.566814561648826	5.065997734953197	4.69058258446516	4.856957200415575	3.4	13.149169606841465	5.799402218888759	2.84	5.358809701972253	5.536583875240266	3.665317933105102	8.534444934233353	5.529707843295145	6.836011974858685	1.2039728043259366	5.7	-0.9555114450274361	6.0	1.139434283188364	3.72	-0.2151113796169453	2.84	-0.2151113796169453	2.84	0.579818495252942	3.4	-1.5040773967762742	12.0	-0.1823215567939547	3.5	-0.2151113796169453	2.84	-0.78845736036427	5.0	0.6217571844732726	2.84	-0.0925791812930932	3.3	1.139434283188364	3.72	-1.631199404215613	6.0	-0.5877866649021192	5.2	-0.37843643572024527	4.86	5.5	29.605030809487452	3.736438843258908	0	6.29160006342273	0.0032361092927571536	0.7413893772695709	0.003363525701274095	7.5719585939530964E-6	0.8601320225124459	0.27039743466441124	0.18075156647244398	0.24966892276439584	0.2991820760987481
7750000	-43872.29118150883	-43490.341269149714	-381.9499123591176	-43490.341269149714	30.114266949725042	0.41247347812483465	0.7081459530095046	0.17225976376291535	0.3441945786797792	0.2318714948749365	0.2238672554693933	0.7137889424854358	-362.22708183733766	0.0722066394583349	0.9036856825905628	0.010985325688495081	30.379008882037873	9	25.85730903380428	20.46355396995873	17.21961359554833	9.355030396630985	6.0	3.3678852866419944	4.084903883592284	7.138440629424154	8.720788536407026	12.0	8.734264619357482	6.564256299143893	5.0	2.84	5.598972958669117	8.21745400722485	5.567152695053409	4.86	1.2039728043259366	5.7	-0.9555114450274361	6.0	1.139434283188364	3.72	-0.2151113796169453	2.84	-0.2151113796169453	2.84	0.579818495252942	3.4	-1.5040773967762742	12.0	-0.1823215567939547	3.5	-0.2151113796169453	2.84	-0.78845736036427	5.0	0.6217571844732726	2.84	-0.0925791812930932	3.3	1.139434283188364	3.72	-1.631199404215613	6.0	-0.5877866649021192	5.2	-0.37843643572024527	4.86	5.5	28.09721034758922	3.9158056743198553	0	6.164332304863549	0.003213747196978027	0.737486254177788	0.0034243396136364153	6.423649384024347E-6	0.8269214917558283	0.2793211017289635	0.1768904917715069	0.24006895303842896	0.30371945346109974
7800000	-43902.51111167751	-43511.269337570935	-391.24177410657023	-43511.269337570935	30.744192084629468	0.3969429720409583	0.6966872365130683	0.18504858480292743	0.3494797453840091	0.2370549950511041	0.2508535410017577	0.898708263376726	-370.62169503032794	0.12209211675054843	0.8719369684455093	0.007206404858927998	30.95456481452661	10	25.5	19.0	19.54530573557908	8.462379235826752	6.0	3.2632284667482883	3.8617179358369915	4.933117895885423	3.4	13.300308157515074	3.777455404761532	2.84	5.0	4.288767362972431	3.3	7.955780985372466	5.981817463817793	5.172201353491314	1.2039728043259366	5.7	-0.9555114450274361	6.0	1.139434283188364	3.72	-0.2151113796169453	2.84	-0.2151113796169453	2.84	0.579818495252942	3.4	-1.5040773967762742	12.0	-0.1823215567939547	3.5	-0.2151113796169453	2.84	-0.78845736036427	5.0	0.6217571844732726	2.84	-0.0925791812930932	3.3	1.139434283188364	3.72	-1.631199404215613	6.0	-0.5877866649021192	5.2	-0.37843643572024527	4.86	5.5	29.109146573132495	3.9543845016041854	0	7.265165232530324	0.002906058267449073	0.679098649035213	0.0031589484936792108	4.15525884564442E-6	0.7073781249127729	0.27771192263892647	0.17894382163525416	0.24839057668851783	0.2949536790373007
7850000	-43811.67767293144	-43431.00643716079	-380.6712357706519	-43431.00643716079	30.0994995731352	0.3802126103220181	0.722450534853474	0.17654191776249775	0.3330712312374941	0.2431399666446939	0.28006065013159154	0.9927963541839414	-359.966918632736	0.050033257442165	0.9507637127858624	0.004093926052428333	30.6881109604306	9	25.896163469258887	19.78940469633694	19.216992407646963	5.7	6.736012412095458	2.84	3.72	2.8517794091558306	3.4	12.0	3.5	5.322319307976089	5.0	3.5025728764377697	3.3	7.62856135748727	6.514674625589335	6.355250322366391	1.2039728043259366	5.7	-0.9555114450274361	6.0	1.139434283188364	3.72	-0.2151113796169453	2.84	-0.2151113796169453	2.84	0.579818495252942	3.4	-1.5040773967762742	12.0	-0.1823215567939547	3.5	-0.2151113796169453	2.84	-0.78845736036427	5.0	0.6217571844732726	2.84	-0.0925791812930932	3.3	1.139434283188364	3.72	-1.631199404215613	6.0	-0.5877866649021192	5.2	-0.37843643572024527	4.86	7.550237678499005	28.369122876380242	3.8683987724874616	0	7.377089671481132	0.002887921326143441	0.6171401493688335	0.0032725386694802284	3.9578185464091124E-6	0.6854688879189672	0.28071737403844493	0.18838068235696515	0.23956338795183585	0.2913385556527532
7900000	-43793.01490766762	-43411.040933911594	-381.97397375602065	-43411.040933911594	29.65396550324032	0.37379850977852686	0.6701759850101117	0.17579178028072623	0.3478735063171362	0.2410046825901264	0.28985098149347793	0.9606086106732413	-362.33705782918827	0.04625058867446843	0.9470015984192435	0.012453636098633284	30.035801366428142	10	25.5	21.534058532236816	18.112561704996143	10.900986783314659	6.0	2.84	3.72	8.407413579753475	3.7348956934989475	13.754580911104652	9.539107302973566	2.977278114776718	5.0	3.096679304686883	3.3	8.032267921996775	5.4477793053560255	4.86	1.2039728043259366	5.7	-0.9555114450274361	6.0	1.139434283188364	3.72	-0.2151113796169453	2.84	-0.2151113796169453	2.84	0.579818495252942	3.4	-1.5040773967762742	12.0	-0.1823215567939547	3.5	-0.2151113796169453	2.84	-0.78845736036427	5.0	0.6217571844732726	2.84	-0.0925791812930932	3.3	1.139434283188364	3.72	-1.631199404215613	6.0	-0.5877866649021192	5.2	-0.37843643572024527	4.86	5.86402317546309	26.839690598693256	3.793956174477068	0	6.228760156864549	0.0033238805595349518	0.728955644397159	0.003374437041539251	6.159595298344326E-6	0.75616977097025	0.2860184840996418	0.1775349571692259	0.24029978142014172	0.2961467773109897
7950000	-43814.06176486478	-43423.098783718386	-390.9629811463956	-43423.098783718386	30.224879840273342	0.3942286539484851	0.6641840550215802	0.17330636302574934	0.3243546295488445	0.22435300572714012	0.2357368831325476	0.8826660065329558	-371.8886598987768	0.11003374994264974	0.8447039228814756	0.01956736314195463	30.30720900577279	6	27.37035859453829	19.812660913171346	26.329011116792092	6.367561359804487	6.460422616393315	2.84	3.72	3.9514664626396607	3.4	12.38554487195046	3.5	2.84	5.701142623953723	5.796823087791199	4.315173769833041	8.062764014036933	6.310391622945684	6.987969798028363	1.2039728043259366	5.7	-0.9555114450274361	6.0	1.139434283188364	3.72	-0.2151113796169453	2.84	-0.2151113796169453	2.84	0.579818495252942	3.4	-1.5040773967762742	12.0	-0.1823215567939547	3.5	-0.2151113796169453	2.84	-0.78845736036427	5.0	0.6217571844732726	2.84	-0.0925791812930932	3.3	1.139434283188364	3.72	-1.631199404215613	6.0	-0.5877866649021192	5.2	-0.37843643572024527	4.86	6.580258988644451	28.453226463718444	3.9028397131286794	0	5.5235856038022	0.002953730366862651	0.7161114667290175	0.003114457721538273	5.037751878706879E-6	0.7641364009848423	0.280818533891499	0.17843066581271957	0.2508453205334581	0.28990547976232245
8000000	-43793.00736005765	-43399.28111746478	-393.72624259286835	-43399.28111746478	30.120637885239873	0.42637708431399407	0.727803972225348	0.1799649002778096	0.33681294065501294	0.22814683975603323	0.24287095191971092	0.8089791216303618	-375.36810656207376	0.10667351828828972	0.803112065209185	0.04014029915694052	30.186232696331015	9	26.669292698831818	24.121548341689678	18.924746183944535	8.95693964816836	6.5849845836115835	3.3010759471728086	3.72	2.84	3.8671543070514782	12.477014401116945	3.5	2.84	5.0	4.54910697134906	4.056741932437797	9.75559187249597	5.2	7.577675060822252	1.2039728043259366	5.7	-0.9555114450274361	6.0	1.139434283188364	3.72	-0.2151113796169453	2.84	-0.2151113796169453	2.84	0.579818495252942	3.4	-1.5040773967762742	12.0	-0.1823215567939547	3.5	-0.2151113796169453	2.84	-0.78845736036427	5.0	0.6217571844732726	2.84	-0.0925791812930932	3.3	1.139434283188364	3.72	-1.631199404215613	6.0	-0.5877866649021192	5.2	-0.37843643572024527	4.86	5.5	27.460000139424057	3.7339654991654436	0	5.510872989478683	0.0029239801350714727	0.6644974317268616	0.003123673001989752	4.447261783335129E-6	0.7348718197084839	0.27998080746545817	0.18244658482679602	0.2474766855724554	0.2900959221352895
8050000	-43787.89720325294	-43409.27137372827	-378.62582952467113	-43409.27137372827	31.66345122272863	0.39128178325933	0.7150040651144086	0.16730634080503828	0.37801114187598295	0.22674750174104863	0.26830016226144177	0.850779333502874	-358.350104503018	0.1019652417248101	0.846320574852236	0.023703387353498848	31.745335152897976	7	26.824528951323135	20.105868049717046	17.92098693220249	7.110838732526003	6.106322131192622	2.9729018965183416	3.72	2.84	5.753015686069295	12.0	3.9361536756079207	2.84	5.0	7.3076866612457465	4.127812201388412	10.67430253044406	5.637968533834602	4.86	1.2039728043259366	5.7	-0.9555114450274361	6.0	1.139434283188364	3.72	-0.2151113796169453	2.84	-0.2151113796169453	2.84	0.579818495252942	3.4	-1.5040773967762742	12.0	-0.1823215567939547	3.5	-0.2151113796169453	2.84	-0.78845736036427	5.0	0.6217571844732726	2.84	-0.0925791812930932	3.3	1.139434283188364	3.72	-1.631199404215613	6.0	-0.5877866649021192	5.2	-0.37843643572024527	4.86	7.461066433981771	30.75021157883223	3.72	0	5.189553991464838	0.0032150834453675793	0.6435366710178652	0.003381712534038676	4.990702151274154E-6	0.7183722973298498	0.27950415926512895	0.17606567373901408	0.24342792742050978	0.3010022395753464
8100000	-43794.80728199947	-43414.50870085152	-380.2985811479532	-43414.50870085152	31.7106448449682	0.4114570391480085	0.7095667518339512	0.17078780103721203	0.36418203932138843	0.23379420145793675	0.2811209775718224	0.9851679732437244	-358.16874340425665	0.06532962351026773	0.9281178994745529	0.007203906071985832	31.994971848532415	8	26.474476211901116	19.089411660624155	25.679072962337017	6.007628490445077	6.0	3.7539447738877922	3.9782221470986983	2.84	5.930612459379457	12.0	3.784639436208027	2.84	5.0	6.977017523707257	5.9264201834993715	9.966558377964454	5.2	4.977636774551458	1.2039728043259366	5.7	-0.9555114450274361	6.0	1.139434283188364	3.72	-0.2151113796169453	2.84	-0.2151113796169453	2.84	0.579818495252942	3.4	-1.5040773967762742	12.0	-0.1823215567939547	3.5	-0.2151113796169453	2.84	-0.78845736036427	5.0	0.6217571844732726	2.84	-0.0925791812930932	3.3	1.139434283188364	3.72	-1.631199404215613	6.0	-0.5877866649021192	5.2	-0.37843643572024527	4.86	6.6256035223341785	30.825270669175854	3.7425515018133897	0	5.207775233043561	0.0030850003606127064	0.6616187000249782	0.0032316179572072974	4.484708000107303E-6	0.7203717884378829	0.27154454033197684	0.17821929514311025	0.24586661260955173	0.3043695519153604
8150000	-43780.736111677994	-43404.181575575545	-376.5545361024475	-43404.181575575545	28.698397036835615	0.381577913930427	0.6716199364681175	0.1777790552351396	0.3572811045094909	0.23176328296627932	0.2833539500529541	0.9090086670842807	-356.5976940900888	0.044841260401394425	0.9472309886451935	0.009032055143865049	29.472565406976123	3	27.367847611286518	19.71658523521547	17.63045072180636	6.280936911810471	6.037746973689725	3.437387028594948	3.72	6.595464374320503	9.315567699162479	12.98031278855959	4.088780529719546	7.094402408030917	5.0	8.06032505634611	3.300500695342475	8.989126372046902	5.524101093238055	4.932980162725109	1.2039728043259366	5.7	-0.9555114450274361	6.0	1.139434283188364	3.72	-0.2151113796169453	2.84	-0.2151113796169453	2.84	0.579818495252942	3.4	-1.5040773967762742	12.0	-0.1823215567939547	3.5	-0.2151113796169453	2.84	-0.78845736036427	5.0	0.6217571844732726	2.84	-0.0925791812930932	3.3	1.139434283188364	3.72	-1.631199404215613	6.0	-0.5877866649021192	5.2	-0.37843643572024527	4.86	6.3398291763964645	28.187413654658624	3.810684465585639	0	4.778206454053846	0.0032927506964629196	0.6968353577333738	0.003469097819130377	5.177822863232875E-6	0.7173603268002383	0.28231176324378876	0.17843101584383803	0.23499811727747863	0.3042591036348938
8200000	-43762.963913323816	-43381.68911521608	-381.2747981077333	-43381.68911521608	29.19127054924641	0.3734675418267953	0.7047667993278596	0.16102153255292323	0.3491484054386308	0.22779441274708812	0.26909255145295313	0.9205683289055838	-360.0266320770637	0.10031524480480213	0.8890408538726757	0.009490351474252244	31.875203462025375	6	27.190787271317234	19.0	19.396833057193064	6.858964357060752	7.286070255820925	2.84	3.72	2.8962283291837356	6.90763194110266	15.13651910728463	7.16729005459953	9.658112742498968	5.0	3.5459867432545193	6.57363759478107	7.15344078063072	6.855177213800676	5.685642235329218	1.2039728043259366	5.7	-0.9555114450274361	6.0	1.139434283188364	3.72	-0.2151113796169453	2.84	-0.2151113796169453	2.84	0.579818495252942	3.4	-1.5040773967762742	12.0	-0.1823215567939547	3.5	-0.2151113796169453	2.84	-0.78845736036427	5.0	0.6217571844732726	2.84	-0.0925791812930932	3.3	1.139434283188364	3.72	-1.631199404215613	6.0	-0.5877866649021192	5.2	-0.37843643572024527	4.86	5.5	28.284840349942215	3.8427180220092736	0	4.947842988704202	0.0031345429374167334	0.6254275152365355	0.0033280523902915198	4.120570611522438E-6	0.6674066847969028	0.28510315697604327	0.18005278306660347	0.24444485741834546	0.290399202539007
8250000	-43755.097647138646	-43383.06360291059	-372.03404422806074	-43383.06360291059	28.364759462717128	0.35534375221671183	0.6690416794308991	0.15630262052833008	0.3387408343014977	0.22917398573520556	0.2764598095426497	0.8536897306219022	-353.20343995211186	0.06676636634665764	0.9117393703567812	0.01807753926564578	30.3211233891397	7	25.779821022547093	21.429366883606704	16.801550599667063	6.157739229329087	7.193258882183709	2.9014479865069394	3.72	2.84	6.949859595593124	12.0	6.507239277328873	4.555562147731287	5.0	4.800544089106513	3.3633421324644313	7.566458192077452	6.309520544666448	6.133338010788051	1.2039728043259366	5.7	-0.9555114450274361	6.0	1.139434283188364	3.72	-0.2151113796169453	2.84	-0.2151113796169453	2.84	0.579818495252942	3.4	-1.5040773967762742	12.0	-0.1823215567939547	3.5	-0.2151113796169453	2.84	-0.78845736036427	5.0	0.6217571844732726	2.84	-0.0925791812930932	3.3	1.139434283188364	3.72	-1.631199404215613	6.0	-0.5877866649021192	5.2	-0.37843643572024527	4.86	6.0943028834885	26.501620282656546	3.9328132399803617	0	5.963984847404824	0.0033953478880200567	0.6789970930719073	0.003520230759502176	4.760093243480179E-6	0.6728135451427859	0.28654543535978405	0.18246992250636324	0.23890843907255777	0.2920762030612941
8300000	-43760.78822451627	-43396.03296561527	-364.75525890100056	-43396.03296561527	29.50534206869052	0.3629398840565708	0.617345088548187	0.1546125798627326	0.3438263894605264	0.22834445746526885	0.27684584726365435	0.9391037261503264	-344.8249186757079	0.03575021034430386	0.9597062851072137	0.007328026706125692	30.630686731273464	7	26.36259086830923	19.0	17.016957493392404	6.345968308411204	6.446612243900817	3.546849283496003	3.72	7.402596310908175	3.655335306188441	12.0	3.6410415176717343	4.8862947886412265	5.0	3.58583701493558	7.443103281750159	7.652147767577161	5.811277890329705	4.86	1.2039728043259366	5.7	-0.9555114450274361	6.0	1.139434283188364	3.72	-0.2151113796169453	2.84	-0.2151113796169453	2.84	0.579818495252942	3.4	-1.5040773967762742	12.0	-0.1823215567939547	3.5	-0.2151113796169453	2.84	-0.78845736036427	5.0	0.6217571844732726	2.84	-0.0925791812930932	3.3	1.139434283188364	3.72	-1.631199404215613	6.0	-0.5877866649021192	5.2	-0.37843643572024527	4.86	5.5	27.8827814172274	3.876020399115824	0	4.252733735849645	0.0034628435658427587	0.698293061553592	0.003698650653222845	4.7061432888906094E-6	0.6348682316280305	0.2862219493714278	0.1754308041955404	0.24855392814243585	0.2897933182905951
8350000	-43762.284212927174	-43385.91873891059	-376.36547401658567	-43385.91873891059	30.533166790527783	0.41979309342227267	0.6273196681944359	0.1666840688649545	0.3188958606176242	0.20902291548602495	0.23621805975493204	0.8050431464965824	-356.1235705336857	0.16901864243952683	0.8050581464658018	0.00910850444761792	31.108883549206308	4	26.360825566865753	20.1741919268972	17.11603654898217	6.127033130065633	7.058939892167483	3.1669444098455632	3.72	5.829899737194238	6.323720845729234	12.0	5.57067739769529	3.2322753214692237	5.0	4.459584030981006	4.572023988574518	8.52182213926176	6.53261937400295	9.218129303964611	1.2039728043259366	5.7	-0.9555114450274361	6.0	1.139434283188364	3.72	-0.2151113796169453	2.84	-0.2151113796169453	2.84	0.579818495252942	3.4	-1.5040773967762742	12.0	-0.1823215567939547	3.5	-0.2151113796169453	2.84	-0.78845736036427	5.0	0.6217571844732726	2.84	-0.0925791812930932	3.3	1.139434283188364	3.72	-1.631199404215613	6.0	-0.5877866649021192	5.2	-0.37843643572024527	4.86	6.069905810284947	30.4152382471687	3.760549810665452	0	4.388875938961183	0.003424894078385537	0.7104482398820758	0.003444817990556698	4.778044818891665E-6	0.6857136696887499	0.276981884460763	0.17080591099824027	0.2589884581760834	0.2932237463649125
8400000	-43753.112039934305	-43392.145945606324	-360.96609432798357	-43392.145945606324	29.721306441173013	0.38428527683483465	0.6913879162849371	0.17479094982696786	0.34533907527357927	0.2205163459028181	0.2478454714067657	0.8963499300847331	-339.404079978591	0.06414260867560861	0.9266580946866599	0.010391250201777063	31.996395538814188	8	25.750143604907525	20.119536370935712	22.25135175828474	5.76099669553165	6.0	2.84	3.72	3.449851021215218	5.108390232557197	12.663080731595619	3.5	10.173743376938564	5.272075946019502	2.84	9.402274943473369	7.798022406534555	5.550534626239599	5.798477772251509	1.2039728043259366	5.7	-0.9555114450274361	6.0	1.139434283188364	3.72	-0.2151113796169453	2.84	-0.2151113796169453	2.84	0.579818495252942	3.4	-1.5040773967762742	12.0	-0.1823215567939547	3.5	-0.2151113796169453	2.84	-0.78845736036427	5.0	0.6217571844732726	2.84	-0.0925791812930932	3.3	1.139434283188364	3.72	-1.631199404215613	6.0	-0.5877866649021192	5.2	-0.37843643572024527	4.86	5.5	28.35475426195344	3.7361529938659874	0	4.464606210932341	0.003376891298193673	0.6805223555328067	0.0035290674210918943	5.617004078596401E-6	0.7208233449481757	0.2804364507928747	0.17671762134656704	0.24256419613172608	0.3002817317288314
8450000	-43763.80400294097	-43399.86005010359	-363.9439528373769	-43399.86005010359	27.898277351282893	0.34190305799788595	0.595423893343412	0.167365843421197	0.34518379779631264	0.21421126083394565	0.2620827195399284	0.8824619438977804	-344.7128563702016	0.112118122117179	0.8704923803790576	0.01596952435767069	29.415154304423535	9	25.887783282215878	19.243136314859065	17.243156757089476	6.041253325302523	6.0	2.972100178808829	3.9360534252571613	2.84	4.006838131638822	12.0	3.5	2.84	5.0	2.84	3.478095055677236	7.555416320524248	5.420799542450995	6.851419082437953	1.2039728043259366	5.7	-0.9555114450274361	6.0	1.139434283188364	3.72	-0.2151113796169453	2.84	-0.2151113796169453	2.84	0.579818495252942	3.4	-1.5040773967762742	12.0	-0.1823215567939547	3.5	-0.2151113796169453	2.84	-0.78845736036427	5.0	0.6217571844732726	2.84	-0.0925791812930932	3.3	1.139434283188364	3.72	-1.631199404215613	6.0	-0.5877866649021192	5.2	-0.37843643572024527	4.86	5.675665323929907	26.237737217579173	3.72	0	5.333007680425111	0.0032774194094954195	0.7459098821800715	0.0034080119155109057	6.2390732393672524E-6	0.8024624343334424	0.2856797769986153	0.17380224156833382	0.2528402003265061	0.287677781106544
8500000	-43748.236733003796	-43371.92788495917	-376.3088480446253	-43371.92788495917	29.7190824323275	0.3776701418046197	0.6644608479010243	0.15757077832845923	0.32990162718061455	0.20758449288667094	0.2639360082262485	0.9103362136004408	-356.7795017248879	0.0779664241568923	0.8964605064974684	0.009119191441854068	30.22733023703246	7	25.5	19.81124861649066	18.570436621225248	7.010751290736294	6.383189487915287	3.0380803818954796	3.72	11.025043363151873	3.4	12.0	4.224776904103941	2.84	5.208009194864621	5.362621530275411	9.034794265101363	9.029476026484227	5.620639792919402	6.146577483218312	1.2039728043259366	5.7	-0.9555114450274361	6.0	1.139434283188364	3.72	-0.2151113796169453	2.84	-0.2151113796169453	2.84	0.579818495252942	3.4	-1.5040773967762742	12.0	-0.1823215567939547	3.5	-0.2151113796169453	2.84	-0.78845736036427	5.0	0.6217571844732726	2.84	-0.0925791812930932	3.3	1.139434283188364	3.72	-1.631199404215613	6.0	-0.5877866649021192	5.2	-0.37843643572024527	4.86	6.20877302069084	28.363108679439758	3.72	0	5.741002915119104	0.0031594273482706938	0.6918830975573532	0.003321990812730997	5.576390836898978E-6	0.777752023265987	0.279699354369125	0.17748743349392432	0.25101990799469764	0.29179330414225235
8550000	-43752.17971601803	-43386.59192499839	-365.58779101963484	-43386.59192499839	30.12632849259108	0.3954796615872215	0.7148811024722732	0.16354136539308994	0.36165534544127403	0.2138230926042252	0.23300165549345517	0.8020830210242285	-345.0592043491246	0.02536361068020662	0.9724205549022474	0.010160028703865835	31.5162127182913	7	26.84648962514357	19.77805141582993	17.82055607456452	9.303454399468457	6.089658104329098	3.2091906938523995	4.019146937035706	2.84	3.8141362386993425	12.0	3.5	3.1864743227554895	5.0	2.84	4.749950776453818	8.16806536803106	5.539767783309921	6.982053334846478	1.2039728043259366	5.7	-0.9555114450274361	6.0	1.139434283188364	3.72	-0.2151113796169453	2.84	-0.2151113796169453	2.84	0.579818495252942	3.4	-1.5040773967762742	12.0	-0.1823215567939547	3.5	-0.2151113796169453	2.84	-0.78845736036427	5.0	0.6217571844732726	2.84	-0.0925791812930932	3.3	1.139434283188364	3.72	-1.631199404215613	6.0	-0.5877866649021192	5.2	-0.37843643572024527	4.86	5.5	28.215028710751994	3.72	0	5.143435725878037	0.0032674778179558315	0.6527710631606138	0.003438647882852487	6.185474943981784E-6	0.7896766189278736	0.2787324839902887	0.17434780762146618	0.24146204588838527	0.3054576624998591
8600000	-43786.68046797856	-43395.16705890337	-391.51340907518966	-43395.16705890337	31.70496520190774	0.41418044527415476	0.6824255929090187	0.16327065615407213	0.3540531004820038	0.21731490841664008	0.2491399739202208	0.8874005876326255	-370.1606785703525	0.06452364516033327	0.9232829394743319	0.00960306694385125	31.977609205515662	7	29.32299655936935	24.40148432353604	23.207911283687586	8.206119100252822	6.0	2.8646612051114007	3.72	7.2319964059125645	9.106321401935364	12.267707207861426	5.381225049085512	2.84	5.0	2.84	7.248037937889145	8.882351797973898	5.275881420855489	4.894693550707294	1.2039728043259366	5.7	-0.9555114450274361	6.0	1.139434283188364	3.72	-0.2151113796169453	2.84	-0.2151113796169453	2.84	0.579818495252942	3.4	-1.5040773967762742	12.0	-0.1823215567939547	3.5	-0.2151113796169453	2.84	-0.78845736036427	5.0	0.6217571844732726	2.84	-0.0925791812930932	3.3	1.139434283188364	3.72	-1.631199404215613	6.0	-0.5877866649021192	5.2	-0.37843643572024527	4.86	7.9628054255201794	30.136890054883544	4.49876619704009	0	5.789671069941494	0.0030322540542137228	0.6063954748816959	0.0032538277198230882	4.075213701947099E-6	0.6751943287177905	0.271356072803437	0.17611096101677806	0.2552521487504767	0.29728081742930756
8650000	-43778.366477938835	-43383.75429244268	-394.61218549615046	-43383.75429244268	31.29258866596047	0.4300753168313345	0.6949780066618364	0.1764023190171003	0.33947886210390493	0.22719275665065564	0.25166880800255576	0.8102312549975871	-373.28869610324676	0.041075085360712284	0.9530757659534776	0.006805898622626732	31.555058143057753	8	28.434276711650515	19.0	20.403117075722463	5.7	6.859972783836912	2.9027604612528526	3.827572887675803	2.84	4.04594829286414	12.0	5.786884965168405	5.048304044972516	5.0	2.84	3.4349322776929316	9.107264758085824	5.957724646354628	6.055494321895946	1.2039728043259366	5.7	-0.9555114450274361	6.0	1.139434283188364	3.72	-0.2151113796169453	2.84	-0.2151113796169453	2.84	0.579818495252942	3.4	-1.5040773967762742	12.0	-0.1823215567939547	3.5	-0.2151113796169453	2.84	-0.78845736036427	5.0	0.6217571844732726	2.84	-0.0925791812930932	3.3	1.139434283188364	3.72	-1.631199404215613	6.0	-0.5877866649021192	5.2	-0.37843643572024527	4.86	8.033572224475742	30.25853293191581	4.834341750961623	0	5.591579146267669	0.0028717132858439437	0.7101304645558645	0.0031061546079987432	4.609353522959854E-6	0.7434520713070539	0.2835098327848957	0.17386824701464162	0.23882856368577304	0.3037933565146889
8700000	-43777.85697301548	-43386.73681615257	-391.120156862912	-43386.73681615257	30.51136604087617	0.36796894230459287	0.6383501367787988	0.16752270951345408	0.3379922563726814	0.22762601294603169	0.2325431565846847	0.7560781354763731	-371.2492779746979	0.05846490265828643	0.9256441459928482	0.008822175973683259	30.999806101742838	8	28.29979210854318	21.781933589342078	21.59155004311051	5.7	6.0	3.0882911988728776	3.72	7.128942137315522	6.433730086379701	12.0	3.5	5.181963412686634	5.0	5.41064775534552	5.353761870140075	8.390942554324873	6.274655115977074	7.323409080084661	1.2039728043259366	5.7	-0.9555114450274361	6.0	1.139434283188364	3.72	-0.2151113796169453	2.84	-0.2151113796169453	2.84	0.579818495252942	3.4	-1.5040773967762742	12.0	-0.1823215567939547	3.5	-0.2151113796169453	2.84	-0.78845736036427	5.0	0.6217571844732726	2.84	-0.0925791812930932	3.3	1.139434283188364	3.72	-1.631199404215613	6.0	-0.5877866649021192	5.2	-0.37843643572024527	4.86	5.5	29.944601538738976	4.170131533475307	0	5.834884222725875	0.0028542997814436505	0.6618809701109929	0.0031002420486687244	3.986699953783764E-6	0.7279443963001616	0.29385298158143947	0.17889387227214953	0.23519467162589922	0.29205847452051104
8750000	-43773.35615672667	-43389.93572183112	-383.4204348955537	-43389.93572183112	29.444031824528054	0.3823979384931208	0.6921453608205785	0.18207347990027511	0.33813164918674155	0.20731224976552604	0.20968177407423236	0.7146963061606861	-364.3364911588196	0.08519049509839562	0.896624310403452	0.014349919288416554	30.430411279323284	7	25.5	19.53245670032369	19.405004568202493	5.74462642990559	7.364997687497416	4.430250765537848	5.009975056038527	2.84	5.214640453988994	12.0	4.843984251417354	3.4390790777239237	5.0	4.056157845695524	10.521493454260764	7.568595239142405	5.248227055538572	6.293741112932513	1.2039728043259366	5.7	-0.9555114450274361	6.0	1.139434283188364	3.72	-0.2151113796169453	2.84	-0.2151113796169453	2.84	0.579818495252942	3.4	-1.5040773967762742	12.0	-0.1823215567939547	3.5	-0.2151113796169453	2.84	-0.78845736036427	5.0	0.6217571844732726	2.84	-0.0925791812930932	3.3	1.139434283188364	3.72	-1.631199404215613	6.0	-0.5877866649021192	5.2	-0.37843643572024527	4.86	5.5	26.74672456232785	3.9539427821694284	0	6.800912620761484	0.002894127687577326	0.6643244979910056	0.0032880345136126494	3.7486720655201362E-6	0.6981043968894424	0.27199442053430267	0.17722856743372592	0.2500672683984247	0.3007097436335461
8800000	-43771.07606621832	-43368.611392426435	-402.46467379188056	-43368.611392426435	30.23467303075473	0.38306259943673526	0.6737787038717373	0.1712591203414592	0.32478252732299956	0.21737794897888463	0.2741476292591409	0.8085565898224224	-382.96626333871063	0.08230504031665441	0.8897164419263363	0.01102091561220163	30.38611895995552	7	28.873279342837872	19.0	18.651383709831116	8.530984827335908	6.105731778913196	3.5736866073062017	3.72	7.101003655019914	3.4	12.013065949181218	9.010206686697817	2.84	5.0	6.816473691329407	6.3683583493866465	8.685470046333792	5.511554176681793	7.2394890216723375	1.2039728043259366	5.7	-0.9555114450274361	6.0	1.139434283188364	3.72	-0.2151113796169453	2.84	-0.2151113796169453	2.84	0.579818495252942	3.4	-1.5040773967762742	12.0	-0.1823215567939547	3.5	-0.2151113796169453	2.84	-0.78845736036427	5.0	0.6217571844732726	2.84	-0.0925791812930932	3.3	1.139434283188364	3.72	-1.631199404215613	6.0	-0.5877866649021192	5.2	-0.37843643572024527	4.86	5.5	29.474567091741186	4.120008598756596	0	5.2986488055558425	0.0027231205503159806	0.7125536549345975	0.0030515840040413627	3.9482610952314695E-6	0.7513536155163506	0.27717532891816204	0.17756666791726872	0.24986362030948056	0.29539438285508807
8850000	-43789.890488156794	-43393.27338787182	-396.6171002849756	-43393.27338787182	29.61196005140612	0.3880102766025875	0.68111378138456	0.1787732292323675	0.3410876739695074	0.20291190735324527	0.2516018132691408	0.830653036826698	-376.86364900912304	0.032669250338336765	0.9577450093831061	0.017344581714496002	31.295680655154115	9	25.5	25.779278990267365	17.860100374272612	7.975137845087672	6.0	3.5374551137309296	3.72	8.003435612485138	3.4	12.0	3.5	3.177245375302367	5.013174285365627	5.805283914515603	6.080967154621142	8.113367797613208	5.403180330147448	4.86	1.2039728043259366	5.7	-0.9555114450274361	6.0	1.139434283188364	3.72	-0.2151113796169453	2.84	-0.2151113796169453	2.84	0.579818495252942	3.4	-1.5040773967762742	12.0	-0.1823215567939547	3.5	-0.2151113796169453	2.84	-0.78845736036427	5.0	0.6217571844732726	2.84	-0.0925791812930932	3.3	1.139434283188364	3.72	-1.631199404215613	6.0	-0.5877866649021192	5.2	-0.37843643572024527	4.86	6.669960541176032	29.37808478782258	4.82616936266587	0	5.480095827782068	0.0026493834241074995	0.68771350395334	0.0031263651168329967	3.6925158395506423E-6	0.7069101010291888	0.2767079161160398	0.18196652274154343	0.24652358438440036	0.29480197675801584
8900000	-43796.0774194634	-43412.55605359776	-383.52136586564137	-43412.55605359776	30.62362149107729	0.44909830052036076	0.7880511977407956	0.1833151478639259	0.39138302665770414	0.209695549709545	0.2516018132691408	0.810891733208783	-363.9182194317828	0.06963196532386261	0.906509052053006	0.017449107785204962	30.798493320286795	10	25.5	22.40571311989553	17.46330296261224	7.39521024246644	6.709821773212295	2.9558957554200394	3.9739962023580335	3.293834979569405	9.490555022639208	13.993901519834123	9.457926565075438	2.84	5.0	3.8001124549192746	3.3	7.115866800026866	5.2	5.213241560538004	1.2039728043259366	5.7	-0.9555114450274361	6.0	1.139434283188364	3.72	-0.2151113796169453	2.84	-0.2151113796169453	2.84	0.579818495252942	3.4	-1.5040773967762742	12.0	-0.1823215567939547	3.5	-0.2151113796169453	2.84	-0.78845736036427	5.0	0.6217571844732726	2.84	-0.0925791812930932	3.3	1.139434283188364	3.72	-1.631199404215613	6.0	-0.5877866649021192	5.2	-0.37843643572024527	4.86	5.5	27.072620548630997	4.5732225284016526	0	6.01944280085931	0.0026248112011300075	0.6508745899516972	0.003179615884030163	3.5751068675461045E-6	0.6833085438796892	0.2715031013456072	0.1822816817807167	0.23949586177363555	0.30671935510004
8950000	-43775.98234285151	-43401.884140075344	-374.0982027761636	-43401.884140075344	29.507720876501192	0.37534789330708224	0.5989630969078916	0.1506288282903319	0.32814216000121244	0.21007077617274156	0.24866546620670393	0.7489319045824511	-353.8794757790318	0.0918861251882614	0.9279808598073647	0.003307342870250557	30.83393188539733	4	25.79451106136786	20.492005318573487	19.212094143537165	7.066449704546961	6.0	2.9564411679477076	3.798188499164314	2.950407433959339	6.2542283194064305	15.379062875886683	3.690703514917378	8.435475284854052	5.0	4.370468346941176	3.3	8.186256171513108	5.695039953380929	5.305712789831823	1.2039728043259366	5.7	-0.9555114450274361	6.0	1.139434283188364	3.72	-0.2151113796169453	2.84	-0.2151113796169453	2.84	0.579818495252942	3.4	-1.5040773967762742	12.0	-0.1823215567939547	3.5	-0.2151113796169453	2.84	-0.78845736036427	5.0	0.6217571844732726	2.84	-0.0925791812930932	3.3	1.139434283188364	3.72	-1.631199404215613	6.0	-0.5877866649021192	5.2	-0.37843643572024527	4.86	6.992314791693085	27.498274775700835	3.72	0	5.692726163800937	0.0030620206761882165	0.5876068810267167	0.0034150781596134243	4.3270051533373315E-6	0.6926553688752488	0.28204815937520944	0.1737445686551845	0.24629332251744968	0.29791394945215577
9000000	-43774.358637119636	-43398.140034401025	-376.21860271861357	-43398.140034401025	29.598917144234083	0.3950734332086639	0.7030862948485214	0.1737745643347777	0.324989736203569	0.22864669274643581	0.2963414147451004	0.9673586943861877	-355.67223093876373	0.04884320898266833	0.9565872453951048	0.005507010815781962	30.74132938398936	6	26.04934812767239	23.522998736473706	24.597460434099013	6.908310896867874	6.0	3.3956137015186396	4.079639349729825	3.6535948811637544	3.4	12.634924437575792	3.5	2.8927297594351913	5.0	3.139743286893394	6.270953665291327	7.224916284656691	5.454496424139862	5.1970218415249985	1.2039728043259366	5.7	-0.9555114450274361	6.0	1.139434283188364	3.72	-0.2151113796169453	2.84	-0.2151113796169453	2.84	0.579818495252942	3.4	-1.5040773967762742	12.0	-0.1823215567939547	3.5	-0.2151113796169453	2.84	-0.78845736036427	5.0	0.6217571844732726	2.84	-0.0925791812930932	3.3	1.139434283188364	3.72	-1.631199404215613	6.0	-0.5877866649021192	5.2	-0.37843643572024527	4.86	9.282602429797004	27.08446752275455	3.755152837363133	0	6.152565421552031	0.0028733290664430208	0.6814029325178924	0.0032527399242600237	3.999308325553045E-6	0.704662420222114	0.2867474323022885	0.18031114147914204	0.23490778891352096	0.29803363730504795
9050000	-43766.72306052105	-43384.59188215434	-382.1311783667085	-43384.59188215434	31.24464105374156	0.3937690553958163	0.7083056201726623	0.16705488551443023	0.35262842155622764	0.21320838089145985	0.28172884392219055	0.9583731101254764	-362.62275743895935	0.10380259929473207	0.8640983484398106	0.028142035837693258	31.439936172954372	10	27.851760648339148	26.6737973591945	22.33481321149062	5.7	6.0	3.974210218874933	4.471956597738489	2.84	8.124045828434623	12.0	8.099918779011567	3.35904419910065	5.0	8.138323201393387	3.3	7.575951932414642	5.448766953218262	5.689621042395776	1.2039728043259366	5.7	-0.9555114450274361	6.0	1.139434283188364	3.72	-0.2151113796169453	2.84	-0.2151113796169453	2.84	0.579818495252942	3.4	-1.5040773967762742	12.0	-0.1823215567939547	3.5	-0.2151113796169453	2.84	-0.78845736036427	5.0	0.6217571844732726	2.84	-0.0925791812930932	3.3	1.139434283188364	3.72	-1.631199404215613	6.0	-0.5877866649021192	5.2	-0.37843643572024527	4.86	5.543518680696924	27.97912578569963	3.8048272887326062	0	6.6052224010824006	0.0029345543396903525	0.6165523634553258	0.0033657200684904048	5.569556177942116E-6	0.7697474174259035	0.27298066039778046	0.17830650708963214	0.24853138945530873	0.30018144305727806
9100000	-43792.75765867995	-43417.28670683864	-375.4709518413085	-43417.28670683864	29.135383328250576	0.40636884519999683	0.6328785385098681	0.16636914014022608	0.33573783478069763	0.2274758094157771	0.22773599456551766	0.7793011060039441	-356.67515428000877	0.08432236610569818	0.8889019318259271	0.01954593878001422	30.043860475059113	10	25.5	25.475521399221012	16.607385504988834	9.336961389852659	6.482845686076166	4.106991046171647	3.72	2.84	8.670936697695915	12.349163702559967	3.9721935743942933	5.340372314965426	5.0	3.9755466584438452	3.3	8.02770643487046	5.464475634568633	4.86	1.2039728043259366	5.7	-0.9555114450274361	6.0	1.139434283188364	3.72	-0.2151113796169453	2.84	-0.2151113796169453	2.84	0.579818495252942	3.4	-1.5040773967762742	12.0	-0.1823215567939547	3.5	-0.2151113796169453	2.84	-0.78845736036427	5.0	0.6217571844732726	2.84	-0.0925791812930932	3.3	1.139434283188364	3.72	-1.631199404215613	6.0	-0.5877866649021192	5.2	-0.37843643572024527	4.86	5.928327426539836	27.586765544451275	3.9669515680394327	0	6.730333036254572	0.002916143373923567	0.687181627600732	0.0032780258299271066	5.089307320102693E-6	0.7481042438720693	0.2750849785225942	0.18049204585420198	0.24725567535865597	0.2971673002645472
9150000	-43789.60404888778	-43411.37061872417	-378.23343016360536	-43411.37061872417	27.927961904396692	0.4351234963461849	0.7498384727643439	0.17659374183871054	0.36708459820975753	0.23226681518292888	0.2598261600676722	0.879191024842899	-358.2459538582066	0.06878689853635948	0.9239951712504355	0.009574664215420702	30.132311552065506	8	26.64108329987484	21.33293269486977	16.161472231340902	7.2337562417020855	6.68033938197725	3.0994596792564297	3.72	11.728835572067224	8.207099503216257	12.086589729761776	3.5	3.0506780372013647	5.0	3.4573250005053855	8.142484765542271	6.962449182274322	7.161845664643971	7.268034849757363	1.2039728043259366	5.7	-0.9555114450274361	6.0	1.139434283188364	3.72	-0.2151113796169453	2.84	-0.2151113796169453	2.84	0.579818495252942	3.4	-1.5040773967762742	12.0	-0.1823215567939547	3.5	-0.2151113796169453	2.84	-0.78845736036427	5.0	0.6217571844732726	2.84	-0.0925791812930932	3.3	1.139434283188364	3.72	-1.631199404215613	6.0	-0.5877866649021192	5.2	-0.37843643572024527	4.86	7.629451884618857	27.012909973928092	4.360596226473771	0	7.171037906319083	0.002708175318268857	0.6857631300883089	0.0030915534606301993	3.939868785559503E-6	0.7388725410725894	0.2817967696752211	0.18108627824068263	0.23840461801026783	0.29871233407382775
9200000	-43779.09754307046	-43369.712596155616	-409.38494691484277	-43369.712596155616	31.97248219984281	0.3865098973819767	0.6809193266402939	0.16384168167032814	0.3644694905830679	0.21868583959186302	0.23284275059183088	0.8040641742017857	-387.38306455290694	0.08634618366239763	0.8906861882437548	0.010660172355307597	32.21236617705227	8	31.099703754510013	20.573262686324373	16.925101341199518	7.67489494077633	6.0	2.84	3.72	3.569034894267529	3.930003110037272	12.0	6.988021721965931	4.716099481423075	5.169782761188706	4.878320243733835	3.3	13.308323594793588	5.971149650265364	9.228976451236534	1.2039728043259366	5.7	-0.9555114450274361	6.0	1.139434283188364	3.72	-0.2151113796169453	2.84	-0.2151113796169453	2.84	0.579818495252942	3.4	-1.5040773967762742	12.0	-0.1823215567939547	3.5	-0.2151113796169453	2.84	-0.78845736036427	5.0	0.6217571844732726	2.84	-0.0925791812930932	3.3	1.139434283188364	3.72	-1.631199404215613	6.0	-0.5877866649021192	5.2	-0.37843643572024527	4.86	5.5	31.80760896906926	4.639437361742823	0	7.761389861457132	0.0025628144241998476	0.7133274053237141	0.002920478360366526	3.1895282567098315E-6	0.6912071911782717	0.2858920959067323	0.17392848718698925	0.24251434669498087	0.29766507021129684
9250000	-43807.625993487025	-43399.190460833255	-408.43553265377204	-43399.190460833255	30.75749110051686	0.3826963917277742	0.661628837078395	0.15308989225041508	0.31448631762453466	0.214135337957555	0.24875034397926954	0.7679904527948124	-389.1843003241281	0.0898221341291613	0.8702979133043411	0.01800611553483705	31.003474928747153	7	28.986498621512528	19.335950925137922	16.126670288086018	6.112636861385546	6.0	5.422298266450241	4.552045927237068	5.55523011271395	5.073217110367243	13.896791202446275	8.675981886578445	7.613088265282928	5.0	4.329551735858834	6.916660218385385	10.986509393313538	5.2	6.366333398997057	1.2039728043259366	5.7	-0.9555114450274361	6.0	1.139434283188364	3.72	-0.2151113796169453	2.84	-0.2151113796169453	2.84	0.579818495252942	3.4	-1.5040773967762742	12.0	-0.1823215567939547	3.5	-0.2151113796169453	2.84	-0.78845736036427	5.0	0.6217571844732726	2.84	-0.0925791812930932	3.3	1.139434283188364	3.72	-1.631199404215613	6.0	-0.5877866649021192	5.2	-0.37843643572024527	4.86	7.081289483106259	30.00780921826301	4.163875128570043	0	5.334815834458277	0.002713720389483222	0.7169060057151276	0.003014378603801152	3.439439553766855E-6	0.6706943997622856	0.2794391430080374	0.1705631384846809	0.24756979539393228	0.30242792311334876
9300000	-43782.612960601175	-43383.73067121263	-398.88228938854485	-43383.73067121263	30.472002081450025	0.3790612277880171	0.7089148873816754	0.16587515153472748	0.3513331065047043	0.25487348129778986	0.2572043662125631	0.8200380244665721	-378.6800908318666	0.07401140693010423	0.9047912542211622	0.014195774202177686	31.431569109844503	9	29.115080013117517	19.0	16.222636833854626	8.610954852009417	9.34615962423149	5.715228594504452	3.84570457449021	12.144748958008897	4.791649764010827	12.0	3.5	2.84	5.0	3.2101059329350146	3.3	9.442289944777638	5.2303543155600885	4.86	1.2039728043259366	5.7	-0.9555114450274361	6.0	1.139434283188364	3.72	-0.2151113796169453	2.84	-0.2151113796169453	2.84	0.579818495252942	3.4	-1.5040773967762742	12.0	-0.1823215567939547	3.5	-0.2151113796169453	2.84	-0.78845736036427	5.0	0.6217571844732726	2.84	-0.0925791812930932	3.3	1.139434283188364	3.72	-1.631199404215613	6.0	-0.5877866649021192	5.2	-0.37843643572024527	4.86	8.984516539534766	29.617889655365097	4.044245495737134	0	5.639321389598305	0.002785714557560468	0.6396367948445191	0.0030961943169607155	3.931352410239421E-6	0.7259656337457624	0.2788121659223614	0.18254037143606708	0.2343877922493977	0.3042596703921731
9350000	-43772.82080864049	-43388.41461016181	-384.40619847867976	-43388.41461016181	32.026695304442676	0.369864201005728	0.7001644674045289	0.17359136242043377	0.33553622749595796	0.2267798186277928	0.23947972298752557	0.8269891963475303	-362.80466099098237	0.03666497699584843	0.9466452475554629	0.01192874500517614	32.19754097041108	10	27.139267734740578	22.001486360181737	16.555048886075713	5.7	6.511817406910452	3.8394372585233314	3.72	8.914094554577044	3.4	12.166857151547987	3.779959167872928	2.84	5.194777437808496	3.2171023065121784	5.830781316073573	7.551010446365372	5.2	4.86	1.2039728043259366	5.7	-0.9555114450274361	6.0	1.139434283188364	3.72	-0.2151113796169453	2.84	-0.2151113796169453	2.84	0.579818495252942	3.4	-1.5040773967762742	12.0	-0.1823215567939547	3.5	-0.2151113796169453	2.84	-0.78845736036427	5.0	0.6217571844732726	2.84	-0.0925791812930932	3.3	1.139434283188364	3.72	-1.631199404215613	6.0	-0.5877866649021192	5.2	-0.37843643572024527	4.86	5.5	28.205908442334962	4.022565745393877	0	5.29256677474431	0.003018762024853654	0.6455454428523059	0.0032277155045579496	4.117788236904862E-6	0.6677515322905279	0.2800337318206753	0.17812063557469102	0.2446122766753225	0.2972333559293106
9400000	-43771.23610007378	-43396.15688882845	-375.079211245327	-43396.15688882845	30.641899062069353	0.40073157264157466	0.7260520353208376	0.17362483493133193	0.37713452352762356	0.23422922284892644	0.24517762290291797	0.8167060721444	-353.35041576376653	0.13037488214898554	0.8489455274562144	0.008190862774369872	32.05168423324923	8	25.765205734857986	19.0	16.469367492071623	6.105919172680349	6.0001420746853364	4.110992886922805	4.896241498364338	3.4436077961958635	4.0797106298265975	13.088065915449471	6.371255321889134	2.869649676581734	5.0	4.9984643913466575	3.3	7.931275245243044	5.2	4.86	1.2039728043259366	5.7	-0.9555114450274361	6.0	1.139434283188364	3.72	-0.2151113796169453	2.84	-0.2151113796169453	2.84	0.579818495252942	3.4	-1.5040773967762742	12.0	-0.1823215567939547	3.5	-0.2151113796169453	2.84	-0.78845736036427	5.0	0.6217571844732726	2.84	-0.0925791812930932	3.3	1.139434283188364	3.72	-1.631199404215613	6.0	-0.5877866649021192	5.2	-0.37843643572024527	4.86	5.5	27.89609940690716	3.8259360499353816	0	4.702512751960099	0.0030511490323728466	0.5626665003291219	0.0033102177774206754	3.4324916104800653E-6	0.5971056865319148	0.2839240718984634	0.1832284214782362	0.23950449077177732	0.2933430158515225
9450000	-43775.34266360697	-43386.92892085653	-388.41374275044143	-43386.92892085653	29.984234529806596	0.4306749296645573	0.6690012521315671	0.1666966228450283	0.3461811821381977	0.23223967284284547	0.28666744619881773	0.8846849394389749	-368.3468894665933	0.07501218152993748	0.9237230867541972	0.00672535985982823	30.585808303242754	7	27.35042631609781	19.685328398791093	17.582931000856764	5.7	6.821310589755706	3.542478930532343	4.024714444781464	5.537705529856593	3.4	12.0	6.479046052363481	2.8751951461882137	5.0	6.371771540445743	4.471784570192425	8.856549633880897	5.2	6.294650285167882	1.2039728043259366	5.7	-0.9555114450274361	6.0	1.139434283188364	3.72	-0.2151113796169453	2.84	-0.2151113796169453	2.84	0.579818495252942	3.4	-1.5040773967762742	12.0	-0.1823215567939547	3.5	-0.2151113796169453	2.84	-0.78845736036427	5.0	0.6217571844732726	2.84	-0.0925791812930932	3.3	1.139434283188364	3.72	-1.631199404215613	6.0	-0.5877866649021192	5.2	-0.37843643572024527	4.86	7.943688494643576	27.812700190412208	4.2206002798230315	0	5.5701157381451365	0.002906788168913231	0.622791980142814	0.0031217166706870125	3.505558994711238E-6	0.6415287091570324	0.2786385888321846	0.18059977596202983	0.24742777487862402	0.29333386032716097
9500000	-43755.427667387754	-43374.435113512925	-380.9925538748279	-43374.435113512925	28.565205395492164	0.4083308727362647	0.6799907536690583	0.1612672239945856	0.36254031097672135	0.22695252657772638	0.2964407663957644	0.9597364249785872	-360.82670995475087	0.08324814001822277	0.9059919670317071	0.008049383297031672	29.404926706143584	6	26.191616698367312	19.63896127066564	17.302390303063202	5.7	6.0	4.240382318791376	4.342727054279742	3.044627938555898	4.56186188924185	14.656843964138984	3.5	3.333174145048757	5.0	9.151715485312938	3.3	9.081878165949448	5.536451254287254	5.105525475683805	1.2039728043259366	5.7	-0.9555114450274361	6.0	1.139434283188364	3.72	-0.2151113796169453	2.84	-0.2151113796169453	2.84	0.579818495252942	3.4	-1.5040773967762742	12.0	-0.1823215567939547	3.5	-0.2151113796169453	2.84	-0.78845736036427	5.0	0.6217571844732726	2.84	-0.0925791812930932	3.3	1.139434283188364	3.72	-1.631199404215613	6.0	-0.5877866649021192	5.2	-0.37843643572024527	4.86	5.62879968869572	26.846116593240474	3.97695821137918	0	4.948638209627576	0.002835363143584461	0.6934007399707371	0.0031327893452488937	3.894044132667514E-6	0.698264347733458	0.280693594005237	0.18014350821823102	0.23838045227026167	0.30078244550626965
9550000	-43771.14690503834	-43382.15000582237	-388.9968992159704	-43382.15000582237	29.418944226147453	0.3827220938475814	0.6601461571541745	0.18001380461618424	0.3162267099442283	0.23580345389025567	0.2483238100732673	0.8269413982657258	-369.62849991987065	0.07116876652609885	0.9075058064162266	0.012698225450023888	30.99072649900367	8	28.25142072550016	24.410321458202198	18.033692192656883	5.920289708974815	6.0	3.1063407448011353	4.926369761262934	3.5329346882188353	3.4	12.582094669914756	6.294831061008025	11.43336809454415	5.0	6.116406452291878	3.3	9.852405704123093	5.2	6.572157328045884	1.2039728043259366	5.7	-0.9555114450274361	6.0	1.139434283188364	3.72	-0.2151113796169453	2.84	-0.2151113796169453	2.84	0.579818495252942	3.4	-1.5040773967762742	12.0	-0.1823215567939547	3.5	-0.2151113796169453	2.84	-0.78845736036427	5.0	0.6217571844732726	2.84	-0.0925791812930932	3.3	1.139434283188364	3.72	-1.631199404215613	6.0	-0.5877866649021192	5.2	-0.37843643572024527	4.86	5.6234302785086125	28.963845332727267	3.858982796967623	0	4.690146613497881	0.002979997177511768	0.5648544754525262	0.003296981898623322	3.6872401613018033E-6	0.678071176299603	0.28197653581659454	0.18146533436752713	0.24155440419685906	0.2950037256190186
9600000	-43774.0086509715	-43382.68696090015	-391.3216900713427	-43382.68696090015	31.92023494452052	0.3859903491216117	0.7113631748283533	0.1923136240460046	0.366947435634454	0.21861110454229046	0.2491287670729108	0.8399428785663868	-368.7773167978403	0.05749356205468303	0.9320156705328555	0.00978808891326412	32.44643369198996	8	30.7967595587205	20.515783188702166	18.761610114893635	6.155481195979229	6.0	3.3740163257248743	4.865784927272738	4.338266770098472	3.4	12.869192900734552	5.553807363345629	2.84	5.0	2.84	3.3	10.302029547113813	5.2	6.417368837140677	1.2039728043259366	5.7	-0.9555114450274361	6.0	1.139434283188364	3.72	-0.2151113796169453	2.84	-0.2151113796169453	2.84	0.579818495252942	3.4	-1.5040773967762742	12.0	-0.1823215567939547	3.5	-0.2151113796169453	2.84	-0.78845736036427	5.0	0.6217571844732726	2.84	-0.0925791812930932	3.3	1.139434283188364	3.72	-1.631199404215613	6.0	-0.5877866649021192	5.2	-0.37843643572024527	4.86	7.761883933818305	31.07411477118644	3.7333139594979374	0	4.704935247100837	0.0028852935871163565	0.623434045041704	0.003208522150865961	4.146800970004664E-6	0.7197952720730603	0.2761265098880579	0.18445208665615379	0.23983109242212855	0.29959031103365913
9650000	-43784.48537596266	-43395.20372652165	-389.28164944100917	-43395.20372652165	31.745976276957823	0.4042989758941631	0.697663932595309	0.17196203647856864	0.3739174759519551	0.2257541935231248	0.1964682370208508	0.7005018746957135	-367.87314399877266	0.058980213652049154	0.9164617577190911	0.009850413037294411	32.11707954771564	8	28.181377173842797	23.858624024763007	19.34878651521113	7.0189302184989675	6.0	3.4932667700965907	3.8996805686804494	3.047333488232886	4.685890994570613	12.0	3.5	2.84	5.319115575940515	4.206227443319155	13.382757370423379	9.331710706694325	5.2	4.86	1.2039728043259366	5.7	-0.9555114450274361	6.0	1.139434283188364	3.72	-0.2151113796169453	2.84	-0.2151113796169453	2.84	0.579818495252942	3.4	-1.5040773967762742	12.0	-0.1823215567939547	3.5	-0.2151113796169453	2.84	-0.78845736036427	5.0	0.6217571844732726	2.84	-0.0925791812930932	3.3	1.139434283188364	3.72	-1.631199404215613	6.0	-0.5877866649021192	5.2	-0.37843643572024527	4.86	7.469327645053901	30.7854827374136	3.9257909598038	0	4.800803327640799	0.0026711210607581735	0.5620785616373613	0.0031947734816293255	4.007400707133517E-6	0.704298104084985	0.2806325420955781	0.18245894238459365	0.24092636350763133	0.2959821520121963
9700000	-43779.49576731387	-43407.395196261	-372.1005710528711	-43407.395196261	28.76883814578525	0.3979823547125011	0.7238116055570107	0.17408316155454043	0.3621711368769045	0.2041670997193086	0.2051796531761328	0.6830277443120943	-353.1677009072806	0.12327957252497192	0.8348749717731011	0.024900260553573063	29.010418598490038	10	27.807843497627744	19.0	16.942613384408173	5.7	6.0	3.152490632100513	4.286463504534529	5.150302550443492	3.4	12.0	5.960675254879945	2.84	5.0	4.570016517770779	3.3	9.06321050678513	5.341266079497566	8.352854162822132	1.2039728043259366	5.7	-0.9555114450274361	6.0	1.139434283188364	3.72	-0.2151113796169453	2.84	-0.2151113796169453	2.84	0.579818495252942	3.4	-1.5040773967762742	12.0	-0.1823215567939547	3.5	-0.2151113796169453	2.84	-0.78845736036427	5.0	0.6217571844732726	2.84	-0.0925791812930932	3.3	1.139434283188364	3.72	-1.631199404215613	6.0	-0.5877866649021192	5.2	-0.37843643572024527	4.86	7.274555986565471	28.373126036950595	3.814104130026266	0	4.882674031738314	0.002944571095652773	0.6321511306384279	0.003518747900089901	3.683790198433648E-6	0.6263885294235455	0.27849529577712173	0.1837278373054512	0.23850450203361886	0.2992723648838076
9750000	-43797.57029728942	-43412.60476426214	-384.9655330272791	-43412.60476426214	30.10659076616388	0.395495433207658	0.6506797819254415	0.1626677348849513	0.32687450800514445	0.2324273810126993	0.20061212693310554	0.7649071884090985	-365.33335111395763	0.08681101127738311	0.8995924240519964	0.009120938239533367	30.947016406629384	3	28.299471709153416	24.7490690700291	17.248657757099352	7.788961181883716	6.11101322440518	2.9069671220621784	4.102500925600381	4.3117939670911145	7.496420698786657	12.0	8.24680050119415	5.018155158300627	5.0	6.132704300020349	7.993766407120433	8.780005973495237	5.241052601440934	4.952862502870754	1.2039728043259366	5.7	-0.9555114450274361	6.0	1.139434283188364	3.72	-0.2151113796169453	2.84	-0.2151113796169453	2.84	0.579818495252942	3.4	-1.5040773967762742	12.0	-0.1823215567939547	3.5	-0.2151113796169453	2.84	-0.78845736036427	5.0	0.6217571844732726	2.84	-0.0925791812930932	3.3	1.139434283188364	3.72	-1.631199404215613	6.0	-0.5877866649021192	5.2	-0.37843643572024527	4.86	5.536473722358382	29.01247342234454	3.7829888305373407	0	6.599963107495375	0.002732843298686957	0.5901730454675043	0.0031378192063567754	3.0672948191289788E-6	0.6125286893658304	0.28682203433710596	0.1775766446833801	0.24572100813492492	0.28988031284458843
9800000	-43769.66703752481	-43389.169173671406	-380.4978638534005	-43389.169173671406	29.835536434129818	0.3867755330043713	0.6934091890302172	0.17639992389141887	0.3569684514546531	0.21845759363363107	0.2680410720704332	0.9052707274307334	-360.1627956854892	0.13128095607980445	0.8563929336377061	0.005657147977153439	30.003854128010016	4	25.5	22.469756132556657	16.27850278167677	8.45702242950011	6.0	3.9750581672874117	4.517390471880723	7.226674440276765	5.292207845557469	12.0	7.187438342337334	5.250185781885856	5.0	6.254137235064571	7.790958028532124	8.077653060413423	5.949478559057829	4.880338714399832	1.2039728043259366	5.7	-0.9555114450274361	6.0	1.139434283188364	3.72	-0.2151113796169453	2.84	-0.2151113796169453	2.84	0.579818495252942	3.4	-1.5040773967762742	12.0	-0.1823215567939547	3.5	-0.2151113796169453	2.84	-0.78845736036427	5.0	0.6217571844732726	2.84	-0.0925791812930932	3.3	1.139434283188364	3.72	-1.631199404215613	6.0	-0.5877866649021192	5.2	-0.37843643572024527	4.86	5.685579384944568	27.936053798317907	4.016080702302143	0	6.446604928562659	0.0031458616019963363	0.6941696186609824	0.003341392448723894	3.3790947457053865E-6	0.6009691922211661	0.28758076070747757	0.18437343489750294	0.24058978444733342	0.2874560199476855
9850000	-43765.59164357648	-43393.86708202347	-371.72456155300904	-43393.86708202347	30.137761947510747	0.39304319814017585	0.5996056921183	0.1472794388853116	0.3358210074242711	0.2110032060225799	0.26102467150311853	0.8054172519954218	-352.5917559278236	0.08014332594609791	0.9003205293040173	0.013284258065672485	30.68145971962857	9	25.5	21.627558900248737	17.4559236874383	7.661439367894575	6.0	3.4450765271575743	3.72	3.189904122148328	3.4	12.0	5.597059045122502	4.254296694853844	5.197199473527661	5.776802906648116	5.291336227862868	9.035073771687669	6.060335428297641	7.574302993248117	1.2039728043259366	5.7	-0.9555114450274361	6.0	1.139434283188364	3.72	-0.2151113796169453	2.84	-0.2151113796169453	2.84	0.579818495252942	3.4	-1.5040773967762742	12.0	-0.1823215567939547	3.5	-0.2151113796169453	2.84	-0.78845736036427	5.0	0.6217571844732726	2.84	-0.0925791812930932	3.3	1.139434283188364	3.72	-1.631199404215613	6.0	-0.5877866649021192	5.2	-0.37843643572024527	4.86	5.5	27.7160295419171	3.788370434057839	0	6.15154933103405	0.002892227096517902	0.6812577917027628	0.003319961582920762	3.334426395080572E-6	0.6440325653507674	0.2874044407218089	0.17131709939587533	0.24171655977224904	0.2995619001100661
9900000	-43768.25516774492	-43385.98045638805	-382.27471135687034	-43385.98045638805	29.25649733944397	0.35711598437996495	0.6458665587577332	0.1692070108373293	0.33220888721384384	0.22149815990873672	0.24311227997168042	0.7625525667254501	-362.5069502806703	0.08205327684086117	0.9105354041402317	0.007527963270997785	30.112909859108814	7	26.341701905294386	27.8541154074245	17.425329170124538	8.571087578474552	6.0	3.7084225771935677	3.72	2.84	5.298138498583705	12.990452576887783	3.5	7.19175811051678	5.194314905112191	5.280801812719195	3.9718819506754017	9.69460261989376	5.2	8.072731025821948	1.2039728043259366	5.7	-0.9555114450274361	6.0	1.139434283188364	3.72	-0.2151113796169453	2.84	-0.2151113796169453	2.84	0.579818495252942	3.4	-1.5040773967762742	12.0	-0.1823215567939547	3.5	-0.2151113796169453	2.84	-0.78845736036427	5.0	0.6217571844732726	2.84	-0.0925791812930932	3.3	1.139434283188364	3.72	-1.631199404215613	6.0	-0.5877866649021192	5.2	-0.37843643572024527	4.86	5.5	28.121474331526446	3.8983050413403952	0	6.12781852923906	0.002848758892024551	0.7396495292911425	0.003272818646460979	2.9130686899331334E-6	0.6188300396910338	0.2778637018541564	0.17929453979537902	0.24634098486041767	0.29650077349004617
9950000	-43781.97309598681	-43395.216826582866	-386.7562694039478	-43395.216826582866	29.01489424890044	0.4049894640228631	0.7072216878382089	0.16771907924377757	0.34711027294503777	0.2605861586951651	0.27083125884933895	0.8269610307808157	-367.43259921314535	0.11673669576804076	0.8475944683780884	0.01728420527513133	30.267660239143325	6	26.53854442186498	19.0	16.0	6.583195645371228	6.458680117711904	4.183360925276545	4.451900542130089	5.128638283893147	4.948106900902747	12.757319827547146	3.5	3.3796756148538347	5.0	5.93688430987265	5.494011176773206	10.551552296892872	5.313092366058951	5.595621578399374	1.2039728043259366	5.7	-0.9555114450274361	6.0	1.139434283188364	3.72	-0.2151113796169453	2.84	-0.2151113796169453	2.84	0.579818495252942	3.4	-1.5040773967762742	12.0	-0.1823215567939547	3.5	-0.2151113796169453	2.84	-0.78845736036427	5.0	0.6217571844732726	2.84	-0.0925791812930932	3.3	1.139434283188364	3.72	-1.631199404215613	6.0	-0.5877866649021192	5.2	-0.37843643572024527	4.86	5.706492386387811	27.346725816813482	3.8277626578095982	0	5.560926131814555	0.002797459395209081	0.6912605958796982	0.003111646899551745	3.3766461232991523E-6	0.6470278355038125	0.2813040380808128	0.17933543723224046	0.23819590315912692	0.3011646215278191
10000000	-43775.55116776886	-43388.954310539855	-386.596857229004	-43388.954310539855	29.565075339209557	0.404139068113633	0.7566913712299776	0.17530483176427777	0.38931008764906927	0.23694972824139376	0.25725929019933486	0.8130458362256813	-365.7453929761403	0.06759437705252644	0.9117728359511951	0.010690061922698743	31.501944385795284	7	27.7407550274413	25.279698739387015	16.332686294042848	11.138258477022795	6.0	3.8202953318520496	4.221074069526827	2.84	3.588592034390287	12.89970704145148	4.198217995336802	14.548285430350642	5.0	2.844714570442757	3.764282635518388	10.347303764162856	5.5528281871955745	4.86	1.2039728043259366	5.7	-0.9555114450274361	6.0	1.139434283188364	3.72	-0.2151113796169453	2.84	-0.2151113796169453	2.84	0.579818495252942	3.4	-1.5040773967762742	12.0	-0.1823215567939547	3.5	-0.2151113796169453	2.84	-0.78845736036427	5.0	0.6217571844732726	2.84	-0.0925791812930932	3.3	1.139434283188364	3.72	-1.631199404215613	6.0	-0.5877866649021192	5.2	-0.37843643572024527	4.86	5.5	29.556156000182852	4.471905210261941	0	5.159675589517845	0.002939284886494642	0.6600596016197391	0.0033002919992121717	3.762229896102647E-6	0.658891135840624	0.27481370880859773	0.18523484252779532	0.23835338697208627	0.30159806169151987
10050000	-43745.68059206338	-43363.25038383104	-382.4302082323395	-43363.25038383104	28.584389341395898	0.395795397053909	0.7092351690041574	0.18367310798851674	0.36802615968393537	0.24512205362076003	0.212282727777422	0.7359767284867992	-362.7934723872428	0.08416293096344919	0.8876938868316037	0.01644960540607302	29.102623211551155	12	25.5	21.106503383584624	16.0	7.0741418653973875	6.063560345529662	2.84	3.72	4.8217191142564895	4.2632465651297355	12.0	3.5	3.5331631712676317	5.0	2.84	5.379327284722651	10.35238306296698	5.2	8.385530446591938	1.2039728043259366	5.7	-0.9555114450274361	6.0	1.139434283188364	3.72	-0.2151113796169453	2.84	-0.2151113796169453	2.84	0.579818495252942	3.4	-1.5040773967762742	12.0	-0.1823215567939547	3.5	-0.2151113796169453	2.84	-0.78845736036427	5.0	0.6217571844732726	2.84	-0.0925791812930932	3.3	1.139434283188364	3.72	-1.631199404215613	6.0	-0.5877866649021192	5.2	-0.37843643572024527	4.86	5.5	26.115962955757215	4.325650512279549	0	5.391761854155438	0.002966879950811664	0.6776365415683948	0.003278617894902531	5.426379755607464E-6	0.8130622211773619	0.27636709713543556	0.1842793512174851	0.23969251498572097	0.29966103666135757
10100000	-43800.13345583488	-43397.24289500543	-402.8905608294542	-43397.24289500543	30.465384393294713	0.3966133234816242	0.7051833530724233	0.17199114830365245	0.31348889684512227	0.23950630324466812	0.2664062634116383	0.9017671272441863	-383.2699174830682	0.07798401584259707	0.8875129486763611	0.020431945371493437	31.234180366713456	4	26.972605285684985	22.53875523560349	19.016957768779406	9.734157568494155	6.0	2.84	3.72	2.84	6.768959174014893	13.005721380710273	4.513884740978479	4.256513597019792	5.187786443351103	3.527142660139656	13.481878405661773	9.97070545581719	6.150540789205706	8.099447806851968	1.2039728043259366	5.7	-0.9555114450274361	6.0	1.139434283188364	3.72	-0.2151113796169453	2.84	-0.2151113796169453	2.84	0.579818495252942	3.4	-1.5040773967762742	12.0	-0.1823215567939547	3.5	-0.2151113796169453	2.84	-0.78845736036427	5.0	0.6217571844732726	2.84	-0.0925791812930932	3.3	1.139434283188364	3.72	-1.631199404215613	6.0	-0.5877866649021192	5.2	-0.37843643572024527	4.86	5.818387196698592	27.422124437536997	3.9537084792608286	0	5.770328250979905	0.002775449296290127	0.6551800490942079	0.003002122210184209	3.5206914119919767E-6	0.6832760077864389	0.2827801587049206	0.1783339825991608	0.24467857126806045	0.29420728742785723
10150000	-43784.72632524297	-43395.8752298362	-388.85109540676484	-43395.8752298362	29.740656828837906	0.3759380560338635	0.6042613735056063	0.1600289316373857	0.2977255695143456	0.20965876949267623	0.22495688931676872	0.8025522632624597	-370.27612624561306	0.08502176166892522	0.8855678736101407	0.01765043138233423	30.342555728542873	6	26.47568571675208	23.458088669282922	22.463152599562278	8.639099119077958	6.2941399650087115	2.9028437629412642	3.72	5.566911062891043	5.25072554202313	13.04071182088535	10.718146968123152	2.84	5.206792233150423	3.4953567735851103	3.3	10.916417299902987	5.2	4.86	1.2039728043259366	5.7	-0.9555114450274361	6.0	1.139434283188364	3.72	-0.2151113796169453	2.84	-0.2151113796169453	2.84	0.579818495252942	3.4	-1.5040773967762742	12.0	-0.1823215567939547	3.5	-0.2151113796169453	2.84	-0.78845736036427	5.0	0.6217571844732726	2.84	-0.0925791812930932	3.3	1.139434283188364	3.72	-1.631199404215613	6.0	-0.5877866649021192	5.2	-0.37843643572024527	4.86	6.421829211192189	27.395483550596083	3.8624468733238335	0	5.307757318881582	0.002988869729451475	0.6733969205075756	0.0031687790802807933	4.435236932128157E-6	0.7260927119761234	0.28825893513352296	0.1783880449647741	0.2446762008779812	0.2886768190237209
10200000	-43805.3166456135	-43404.41954295148	-400.89710266202013	-43404.41954295148	30.26732499340094	0.4108144835473994	0.7099471692340324	0.18842976666499303	0.3256976339535489	0.24657480642690127	0.22870160490831234	0.7458622754705952	-380.7294944667098	0.09043565308918824	0.8599134896127998	0.00949226743377631	31.01083421834691	6	25.600101680456593	19.0	23.998639596137544	5.7	6.339130692762015	3.2209783969229324	4.92739748145887	4.202854465155648	7.155216891334205	12.152963551790595	3.5292077000462743	6.392107441316561	5.0	4.148043889194111	3.340635573627857	13.682690054871914	5.2	7.42628051165665	1.2039728043259366	5.7	-0.9555114450274361	6.0	1.139434283188364	3.72	-0.2151113796169453	2.84	-0.2151113796169453	2.84	0.579818495252942	3.4	-1.5040773967762742	12.0	-0.1823215567939547	3.5	-0.2151113796169453	2.84	-0.78845736036427	5.0	0.6217571844732726	2.84	-0.0925791812930932	3.3	1.139434283188364	3.72	-1.631199404215613	6.0	-0.5877866649021192	5.2	-0.37843643572024527	4.86	6.477874090253007	25.624279284933266	3.72	0	5.810440449306277	0.00297942435942457	0.652145837147495	0.0032280440428584943	4.099792299815671E-6	0.7133037742087381	0.27867409785498676	0.18044966262490272	0.24475369019030882	0.29612254932980087
10250000	-43780.52419860957	-43387.3367166501	-393.18748195947387	-43387.3367166501	29.62511471074093	0.39948366766675625	0.7147634158935973	0.18104844689004942	0.3792946493926265	0.2560937261358105	0.21866847795088618	0.6999478340595628	-373.39662003616456	0.1035663703721741	0.8934625974901363	0.010084160948785155	30.019447487152608	7	25.74075073166356	21.425981558749605	17.146325141538945	9.960968797656408	7.456649440299463	3.6203236050641525	5.316489791749237	2.84	3.4	12.15170752195907	7.293906235592333	4.929426931610627	5.0	4.478956042531506	3.3	12.402588344340355	5.2	9.515560504054562	1.2039728043259366	5.7	-0.9555114450274361	6.0	1.139434283188364	3.72	-0.2151113796169453	2.84	-0.2151113796169453	2.84	0.579818495252942	3.4	-1.5040773967762742	12.0	-0.1823215567939547	3.5	-0.2151113796169453	2.84	-0.78845736036427	5.0	0.6217571844732726	2.84	-0.0925791812930932	3.3	1.139434283188364	3.72	-1.631199404215613	6.0	-0.5877866649021192	5.2	-0.37843643572024527	4.86	6.832034121323229	26.958118611960327	3.72	0	5.330903804025709	0.0027735713857136137	0.6821727933114641	0.0031053905835704	3.936970391438221E-6	0.7204581438911796	0.2847651354074234	0.1806078838969182	0.24314174632150862	0.29148523437414897
10300000	-43794.6350637809	-43397.97958161879	-396.6554821621096	-43397.97958161879	29.96007492897082	0.38121128744937177	0.6608137694941242	0.17071983377183592	0.34008750647113795	0.20113604658612075	0.1934999749445369	0.6738848386198691	-378.2802916241349	0.1154559263089762	0.8162938707945556	0.025958817543332086	30.10203795883045	11	25.5	19.0	16.978154522680505	6.868920833182799	6.0	4.854882936277887	3.72	2.84	4.5099359932382805	13.33392563844463	6.150919211565904	9.371752815531348	5.0	2.84	12.610973513078266	13.821716585661317	5.676921415037785	4.86	1.2039728043259366	5.7	-0.9555114450274361	6.0	1.139434283188364	3.72	-0.2151113796169453	2.84	-0.2151113796169453	2.84	0.579818495252942	3.4	-1.5040773967762742	12.0	-0.1823215567939547	3.5	-0.2151113796169453	2.84	-0.78845736036427	5.0	0.6217571844732726	2.84	-0.0925791812930932	3.3	1.139434283188364	3.72	-1.631199404215613	6.0	-0.5877866649021192	5.2	-0.37843643572024527	4.86	5.5	28.25840872272151	3.8461703567238237	0	6.345978488617036	0.00278274290967582	0.696112677151881	0.003079910691102921	4.705657755060631E-6	0.7603327802868249	0.27249298571489944	0.1823383619920883	0.24588708830525638	0.299281563987755
10350000	-43779.00217045329	-43379.19690494876	-399.80526550452964	-43379.19690494876	30.521850243306027	0.39938414933394134	0.6801492012954969	0.18281402741423927	0.35583747545794275	0.22256799530545146	0.25588181281801436	0.8198697275835274	-379.59211462874106	0.06367315237254777	0.9204418857178372	0.008272587763950949	30.928094190149256	8	26.71787407479126	26.51084203535327	16.51292728372444	5.7	8.389856587532792	3.3668055067271405	4.390299091002773	4.076881868131132	3.633098850962234	12.0	3.5	11.340569254931205	5.0	2.84	7.267376150542776	13.885948175844183	5.418315862602574	6.403017285676645	1.2039728043259366	5.7	-0.9555114450274361	6.0	1.139434283188364	3.72	-0.2151113796169453	2.84	-0.2151113796169453	2.84	0.579818495252942	3.4	-1.5040773967762742	12.0	-0.1823215567939547	3.5	-0.2151113796169453	2.84	-0.78845736036427	5.0	0.6217571844732726	2.84	-0.0925791812930932	3.3	1.139434283188364	3.72	-1.631199404215613	6.0	-0.5877866649021192	5.2	-0.37843643572024527	4.86	5.5	28.47477293358609	3.8373838434307346	0	5.322358207177107	0.002718303158931735	0.6685250642180893	0.003043227383306541	3.697788080018047E-6	0.7028591176647678	0.27079105715175905	0.17751847013270647	0.24614921594910777	0.3055412567664259
10400000	-43769.01841197968	-43377.482114482395	-391.5362974972912	-43377.482114482395	30.17962547442004	0.4246541064475593	0.6709034564374102	0.17500622723309162	0.33541370951421734	0.21010161315010328	0.26526802801048266	0.8853319592278253	-372.20594467923394	0.07992740203923224	0.9050634997565776	0.013863773307542465	30.341436803530396	7	28.878707085161786	20.217190293455317	16.03019289570607	5.9853121929983395	6.0	4.021477076667928	3.72	2.84	9.85813372408422	12.0	4.801684367233907	8.492655066619268	5.0	10.425442851125457	10.004256505339182	12.185195328928465	6.44793251876005	6.08641590416055	1.2039728043259366	5.7	-0.9555114450274361	6.0	1.139434283188364	3.72	-0.2151113796169453	2.84	-0.2151113796169453	2.84	0.579818495252942	3.4	-1.5040773967762742	12.0	-0.1823215567939547	3.5	-0.2151113796169453	2.84	-0.78845736036427	5.0	0.6217571844732726	2.84	-0.0925791812930932	3.3	1.139434283188364	3.72	-1.631199404215613	6.0	-0.5877866649021192	5.2	-0.37843643572024527	4.86	5.5	28.91943548265654	3.8873432854839227	0	6.142424355618029	0.0027569762165152592	0.6768983486622568	0.0031570308409157085	4.3928626895455E-6	0.7377071975698358	0.26555172083361106	0.17720502219925852	0.2574527132062359	0.29979054376089376
10450000	-43775.20620062269	-43399.149136578344	-376.0570640443504	-43399.149136578344	29.373963720973105	0.39706698088066356	0.6931275601035264	0.1927319784144889	0.32818710368016	0.21888468555785318	0.24307496785723032	0.8108158759503852	-356.7469005400333	0.09050418186072742	0.8788714708031405	0.014086653065957012	29.591181800797443	8	28.30716209771898	19.0	16.171979742989706	9.35987381949442	6.649677295078382	3.075712549189742	3.72	4.736921660070008	5.679544925524877	13.953377259304098	4.257143688169713	2.84	5.2657509395508235	4.301814826508407	9.787698406165758	10.387973531924734	5.294309930577742	4.86	1.2039728043259366	5.7	-0.9555114450274361	6.0	1.139434283188364	3.72	-0.2151113796169453	2.84	-0.2151113796169453	2.84	0.579818495252942	3.4	-1.5040773967762742	12.0	-0.1823215567939547	3.5	-0.2151113796169453	2.84	-0.78845736036427	5.0	0.6217571844732726	2.84	-0.0925791812930932	3.3	1.139434283188364	3.72	-1.631199404215613	6.0	-0.5877866649021192	5.2	-0.37843643572024527	4.86	5.5	29.248894063362687	3.72	0	6.178626644372443	0.00292549917360949	0.6638580273590013	0.0033263849822527313	4.133743194650619E-6	0.6852793494301797	0.2815040459966117	0.18204373363589668	0.2490555973302091	0.28739662303728175
10500000	-43767.2952237798	-43378.8902161252	-388.40500765460155	-43378.8902161252	30.544871235197657	0.40405954334662747	0.7180870525290916	0.19532632940624092	0.359854199934594	0.2529449148747968	0.2507531955888663	0.8044919361256412	-368.5617058048631	0.10891697403786478	0.8375084976827242	0.014879244640269008	30.980071451512355	7	25.5	24.030946239587987	17.470205578312694	7.356013044386709	6.179375261183689	3.2693401246615736	4.405670013917032	2.84	4.105725031098357	12.0	4.850153036629996	13.079483513079829	5.228108263780331	5.042163125908906	9.895118774818092	12.354814179255182	5.2	4.86	1.2039728043259366	5.7	-0.9555114450274361	6.0	1.139434283188364	3.72	-0.2151113796169453	2.84	-0.2151113796169453	2.84	0.579818495252942	3.4	-1.5040773967762742	12.0	-0.1823215567939547	3.5	-0.2151113796169453	2.84	-0.78845736036427	5.0	0.6217571844732726	2.84	-0.0925791812930932	3.3	1.139434283188364	3.72	-1.631199404215613	6.0	-0.5877866649021192	5.2	-0.37843643572024527	4.86	5.55664083322558	28.10339081705675	3.72	0	5.3797741603438745	0.002759989995904669	0.6283463760954812	0.0032450951616295764	4.271972754059885E-6	0.7205714931696894	0.2748521313844348	0.18350930739551202	0.24676612519249838	0.29487243602755403
10550000	-43758.365718329485	-43378.62776260002	-379.73795572946483	-43378.62776260002	29.428319400029554	0.41177844669587466	0.7324380519717849	0.17759790373738538	0.3622877327079374	0.22439915556047618	0.22500246729034304	0.8145669604569452	-359.97258536286455	0.11595267892921995	0.865050382181613	0.0095326530963153	30.359058792739628	8	27.42003433559451	26.512886813258405	18.138045161763994	10.172103494485457	6.658023462612772	3.522138645232162	3.891452840788297	3.216337343971469	3.4	14.59809002099225	3.5	2.84	5.0	3.215068486985368	3.3	10.60559793507307	5.2	5.703424391747774	1.2039728043259366	5.7	-0.9555114450274361	6.0	1.139434283188364	3.72	-0.2151113796169453	2.84	-0.2151113796169453	2.84	0.579818495252942	3.4	-1.5040773967762742	12.0	-0.1823215567939547	3.5	-0.2151113796169453	2.84	-0.78845736036427	5.0	0.6217571844732726	2.84	-0.0925791812930932	3.3	1.139434283188364	3.72	-1.631199404215613	6.0	-0.5877866649021192	5.2	-0.37843643572024527	4.86	5.794150039058455	28.99761656409668	3.72	0	5.092063385172814	0.002872807871021974	0.6417458372163365	0.0033444888514584667	4.1828072065738946E-6	0.6871666773947652	0.2687639886198756	0.1857563440177467	0.246675248599576	0.2988044187628009
10600000	-43760.48129685729	-43389.19366439864	-371.2876324586463	-43389.19366439864	29.169960542628804	0.43198880804134915	0.7614072540610966	0.18621093874434	0.3438284672753683	0.22748593552544452	0.27218273462329823	0.8611337399793861	-351.3798450458593	0.09461250591920889	0.8922149710068887	0.011711034882771521	30.833784697425163	8	25.5	25.191022266235002	18.267773552008077	7.044697587440198	6.8959555944581705	2.84	4.011969156302618	2.84	8.081417554276593	12.21943486848029	3.5	10.087810180527397	5.076431414861812	2.84	4.043264411705813	11.064935774659286	5.2	4.86	1.2039728043259366	5.7	-0.9555114450274361	6.0	1.139434283188364	3.72	-0.2151113796169453	2.84	-0.2151113796169453	2.84	0.579818495252942	3.4	-1.5040773967762742	12.0	-0.1823215567939547	3.5	-0.2151113796169453	2.84	-0.78845736036427	5.0	0.6217571844732726	2.84	-0.0925791812930932	3.3	1.139434283188364	3.72	-1.631199404215613	6.0	-0.5877866649021192	5.2	-0.37843643572024527	4.86	6.493814194552837	28.401104650874405	3.72	0	4.696056108367287	0.002847933192585948	0.6250691828100488	0.003203191988566742	3.399632243504132E-6	0.6495217834657542	0.26609774366946426	0.18310916199819455	0.24784670880274212	0.30294638552959835
10650000	-43735.15923829352	-43376.10225654702	-359.05698174650297	-43376.10225654702	27.360747081538115	0.383155663791236	0.7403458900723167	0.16634562133447411	0.3541190663180838	0.23064969256340345	0.2492850832849216	0.8079667707355389	-339.00047175573127	0.0840897140377158	0.9098070573375878	0.007835214927122726	29.247853249566784	7	25.856164970356996	24.453375195489368	16.0	6.491592337663104	6.250478253517858	3.4363290700139477	3.72	9.059047548190227	3.8522651803483106	12.0	4.0264260227992414	3.58073539453344	5.385777592133981	2.9191470899402487	3.5014268412196348	7.234135181932341	5.2	4.86	1.2039728043259366	5.7	-0.9555114450274361	6.0	1.139434283188364	3.72	-0.2151113796169453	2.84	-0.2151113796169453	2.84	0.579818495252942	3.4	-1.5040773967762742	12.0	-0.1823215567939547	3.5	-0.2151113796169453	2.84	-0.78845736036427	5.0	0.6217571844732726	2.84	-0.0925791812930932	3.3	1.139434283188364	3.72	-1.631199404215613	6.0	-0.5877866649021192	5.2	-0.37843643572024527	4.86	5.7370733079876715	26.331200056156696	3.72	0	5.205871936027079	0.002834699380674793	0.6527345347176085	0.003290108318791548	3.816201008007178E-6	0.6675135811997108	0.2817873417798073	0.17812482540805694	0.24080707873100177	0.2992807540811333
10700000	-43790.95635489878	-43389.47783098587	-401.4785239129136	-43389.47783098587	30.73611513514611	0.3767269915432961	0.6671157605556065	0.1643576096088921	0.33233383656510734	0.22563423035831195	0.24570362717103209	0.8138003696195418	-381.42109293522327	0.06957391769291671	0.9030494900117455	0.016692131456296798	31.590053469989268	5	27.822663792221267	26.107901837530616	17.25104803485987	7.867301972120524	6.0	3.3256973255180733	3.7643082070641576	2.84	3.7810791231541283	13.30619600243938	5.696227143288625	5.267283182551074	5.0	3.9262158506943714	3.3	10.741962348554846	6.301812306355892	9.025395346135678	1.2039728043259366	5.7	-0.9555114450274361	6.0	1.139434283188364	3.72	-0.2151113796169453	2.84	-0.2151113796169453	2.84	0.579818495252942	3.4	-1.5040773967762742	12.0	-0.1823215567939547	3.5	-0.2151113796169453	2.84	-0.78845736036427	5.0	0.6217571844732726	2.84	-0.0925791812930932	3.3	1.139434283188364	3.72	-1.631199404215613	6.0	-0.5877866649021192	5.2	-0.37843643572024527	4.86	6.235621349959331	29.735132994470447	4.146572458853364	0	5.761306864264561	0.002769327751183407	0.6498785539881664	0.003024990444055808	3.514200095918075E-6	0.6825454698795047	0.28487311063768794	0.17874768746802552	0.24031246064903408	0.2960667412452518
10750000	-43797.6285689921	-43389.664398921246	-407.9641700708495	-43389.664398921246	30.95834086611635	0.3974024469925778	0.6804531151185846	0.16315111684699057	0.3761088919490523	0.23432348151203578	0.23039209825748833	0.8138003696195418	-387.982125660704	0.10077124847529968	0.873212182422234	0.015304843328731353	31.15025300836887	9	30.190009338958077	21.585207178257335	18.907796771065858	6.558436463565148	6.1920945402907694	2.84	3.72	14.979781723051577	3.4	12.0	3.5	2.84	5.0	4.988203132978957	3.3	11.030084589672779	6.191923812878769	8.12226461794487	1.2039728043259366	5.7	-0.9555114450274361	6.0	1.139434283188364	3.72	-0.2151113796169453	2.84	-0.2151113796169453	2.84	0.579818495252942	3.4	-1.5040773967762742	12.0	-0.1823215567939547	3.5	-0.2151113796169453	2.84	-0.78845736036427	5.0	0.6217571844732726	2.84	-0.0925791812930932	3.3	1.139434283188364	3.72	-1.631199404215613	6.0	-0.5877866649021192	5.2	-0.37843643572024527	4.86	5.739693984126237	30.740999880776563	3.72	0	5.819606766514251	0.0026344747833240457	0.7065168747610197	0.0030159093575689118	4.5549693560882174E-6	0.7758364848617505	0.28588474367044114	0.17106825909668305	0.24327728297909088	0.29976971425378424
10800000	-43803.22997840392	-43396.84763077366	-406.38234763026725	-43396.84763077366	29.29301292843199	0.3969335873598364	0.6552111221758611	0.17892580382839074	0.32150073725583517	0.2209454727522307	0.21451316948704935	0.7791267573312436	-387.00218071494993	0.05021503671517562	0.9266911437107707	0.014550016538540716	30.44544434838853	9	28.70749062778268	21.94222837004238	17.635753138995355	9.101641263929354	6.0	4.962398199374273	3.72	13.051949405341407	3.4	12.0	5.611282233939875	3.2734550210168356	5.0	2.84	3.3	12.693100819417785	5.2	5.962688656545202	1.2039728043259366	5.7	-0.9555114450274361	6.0	1.139434283188364	3.72	-0.2151113796169453	2.84	-0.2151113796169453	2.84	0.579818495252942	3.4	-1.5040773967762742	12.0	-0.1823215567939547	3.5	-0.2151113796169453	2.84	-0.78845736036427	5.0	0.6217571844732726	2.84	-0.0925791812930932	3.3	1.139434283188364	3.72	-1.631199404215613	6.0	-0.5877866649021192	5.2	-0.37843643572024527	4.86	6.641407702876242	29.100221823815374	3.72	0	6.556498578590591	0.00270703954043116	0.7547299365539991	0.002997162474512481	4.033789221431789E-6	0.7471315937880865	0.28570007356114596	0.17824720547703968	0.24440286633576214	0.29164985462605153
10850000	-43782.483174070076	-43380.827654135006	-401.65551993506705	-43380.827654135006	32.67034514868322	0.40345576775138775	0.6945755820512228	0.18735956826728561	0.3423142595969677	0.23245863136793377	0.22635655851778472	0.7537375747746127	-378.9024185712516	0.04764041906367343	0.9297157330205457	0.021028623974420044	32.86504558721003	9	29.717430735240395	23.39995477200956	19.15661555297931	6.107933625080024	6.0	3.0609788490756307	3.72	2.84	3.5341407604766517	12.060952519844745	3.850648141870304	4.156090935829677	5.0	10.316981978837768	3.3	9.951177268243045	5.2	4.86	1.2039728043259366	5.7	-0.9555114450274361	6.0	1.139434283188364	3.72	-0.2151113796169453	2.84	-0.2151113796169453	2.84	0.579818495252942	3.4	-1.5040773967762742	12.0	-0.1823215567939547	3.5	-0.2151113796169453	2.84	-0.78845736036427	5.0	0.6217571844732726	2.84	-0.0925791812930932	3.3	1.139434283188364	3.72	-1.631199404215613	6.0	-0.5877866649021192	5.2	-0.37843643572024527	4.86	5.5	32.03433379258612	3.900879195565589	0	5.123865778633917	0.0026922451962146494	0.6115847810247647	0.00301986194131702	4.1168094895921685E-6	0.7426541964036026	0.27900830019811224	0.17665273534051795	0.2481255793082715	0.2962133851530976
10900000	-43767.329416360706	-43381.5082672359	-385.82114912480574	-43381.5082672359	29.98485123611062	0.39277409267260227	0.7068066689157675	0.17407693122588294	0.3554854265119646	0.23393514855306802	0.2695537391419995	0.8824212352048819	-366.9365320204728	0.10276435297341896	0.8339556127632695	0.021364528060646856	30.286175545760585	8	28.059092796157234	23.125194387631783	18.329249367130966	8.095783978691845	6.06704329067271	2.9716037645784166	3.72	4.4069314900633865	3.4	12.0	9.086076002770033	3.1448052082305855	5.0	2.84	3.3	7.784788957638716	5.400299771221503	4.86	1.2039728043259366	5.7	-0.9555114450274361	6.0	1.139434283188364	3.72	-0.2151113796169453	2.84	-0.2151113796169453	2.84	0.579818495252942	3.4	-1.5040773967762742	12.0	-0.1823215567939547	3.5	-0.2151113796169453	2.84	-0.78845736036427	5.0	0.6217571844732726	2.84	-0.0925791812930932	3.3	1.139434283188364	3.72	-1.631199404215613	6.0	-0.5877866649021192	5.2	-0.37843643572024527	4.86	7.687954344848311	29.028794109036426	4.090901281672256	0	5.25409919334754	0.002807771101469865	0.6305463117618189	0.0032915987217954955	3.6385640681663817E-6	0.6623583478402127	0.28267285978271955	0.18268297531991592	0.23857947593257642	0.2960646889647873
10950000	-43788.97778234879	-43392.15148290541	-396.8262994433801	-43392.15148290541	30.752844895191814	0.37091037472629	0.6316790753856291	0.1815160220223584	0.34395286964267396	0.23021507750885353	0.2584300565129423	0.8961043668823542	-375.37481486457693	0.0856157484461612	0.8880954225224656	0.009365549713602195	32.05796458004359	6	27.806018294832246	27.958635447042397	18.20741773747519	5.7	6.011755708731592	2.962188572940934	4.101824857237846	3.763632792796869	4.776270064734769	12.0	4.736782803649295	4.477582129789266	5.0	3.0639794804988147	4.7380713885434	7.861851088271122	5.7327469188596245	5.530693852211656	1.2039728043259366	5.7	-0.9555114450274361	6.0	1.139434283188364	3.72	-0.2151113796169453	2.84	-0.2151113796169453	2.84	0.579818495252942	3.4	-1.5040773967762742	12.0	-0.1823215567939547	3.5	-0.2151113796169453	2.84	-0.78845736036427	5.0	0.6217571844732726	2.84	-0.0925791812930932	3.3	1.139434283188364	3.72	-1.631199404215613	6.0	-0.5877866649021192	5.2	-0.37843643572024527	4.86	8.352250556664467	29.33435204259087	3.921145263802222	0	5.8598558165416135	0.002710992355806667	0.5878327579084467	0.0031510053510905014	2.991053343243724E-6	0.6248811698680532	0.28722192707724475	0.18158652143430054	0.24286571073399113	0.2883258407544628
11000000	-43792.508086192225	-43394.17944434179	-398.32864185043786	-43394.17944434179	29.493395245379144	0.3800574587328631	0.6575700722640545	0.17524197256631632	0.3273745676943149	0.234309612836395	0.23713935386314497	0.7988412296601591	-378.63064607469073	0.05544012255685111	0.9245856289037959	0.024765927904165038	31.606402618353414	7	26.12627352664995	24.10384796182765	16.63939336670671	5.7	6.21573531775604	4.293380582761639	3.72	4.500751430626027	3.4	12.58405088570747	6.821861378598392	7.397502204345053	5.0	3.7339448031910365	4.0078606278098	11.060905894390116	5.2	4.86	1.2039728043259366	5.7	-0.9555114450274361	6.0	1.139434283188364	3.72	-0.2151113796169453	2.84	-0.2151113796169453	2.84	0.579818495252942	3.4	-1.5040773967762742	12.0	-0.1823215567939547	3.5	-0.2151113796169453	2.84	-0.78845736036427	5.0	0.6217571844732726	2.84	-0.0925791812930932	3.3	1.139434283188364	3.72	-1.631199404215613	6.0	-0.5877866649021192	5.2	-0.37843643572024527	4.86	6.0429148268354655	28.042428504082274	4.128410251536937	0	6.442011574256582	0.0028760972339514188	0.6352918939745894	0.0032421261917779305	3.747021988459018E-6	0.6854550395408792	0.2815523932741678	0.18256586358230664	0.2459727957290913	0.2899089474144335
11050000	-43752.76222133605	-43361.4059495666	-391.35627176944826	-43361.4059495666	29.244862435226505	0.36507317794058514	0.641618227703649	0.16762856445600874	0.3600407784560085	0.2213074865191871	0.22530018938267102	0.7720666845933427	-372.5358955541109	0.11705534946436996	0.8396330406236865	0.018765880782312908	30.243370390780065	6	25.52310678771168	27.74351530093374	16.393116420557813	7.5801262187026515	7.625813720159297	3.187810561642026	4.086993639840752	2.84	3.4	15.652773468543856	4.274964571169696	7.361954914285051	5.361991951995061	4.9910743705251965	3.3	10.006174968919035	5.248785576736435	4.86950847994476	1.2039728043259366	5.7	-0.9555114450274361	6.0	1.139434283188364	3.72	-0.2151113796169453	2.84	-0.2151113796169453	2.84	0.579818495252942	3.4	-1.5040773967762742	12.0	-0.1823215567939547	3.5	-0.2151113796169453	2.84	-0.78845736036427	5.0	0.6217571844732726	2.84	-0.0925791812930932	3.3	1.139434283188364	3.72	-1.631199404215613	6.0	-0.5877866649021192	5.2	-0.37843643572024527	4.86	7.460487589527888	28.941172157704376	4.067429079863082	0	5.412820082403954	0.0027621241164411917	0.6791583869973828	0.0033397186525832615	4.777821330533563E-6	0.7564266394406247	0.28593568442735107	0.17511787904908194	0.24110645490306626	0.2978399816205
11100000	-43758.330209034255	-43364.52884828165	-393.80136075260845	-43364.52884828165	27.663908570048104	0.3636345222976521	0.7041440932355396	0.18888776377078112	0.3685387882205495	0.24680082939817294	0.21023512029852395	0.7430210933636043	-374.54365486507436	0.08361860388429701	0.8814521466451481	0.01719281206869989	30.499289140255904	6	25.5	20.479905000015204	17.481426996063625	9.9386844201674	6.766559976630692	2.927992502189341	3.807263876034239	6.1250827483171335	4.422027714402479	12.0	5.334894031973681	5.406447803089162	5.0	3.94427874488863	5.529607103734201	8.283691881124872	5.2	6.3376256372366795	1.2039728043259366	5.7	-0.9555114450274361	6.0	1.139434283188364	3.72	-0.2151113796169453	2.84	-0.2151113796169453	2.84	0.579818495252942	3.4	-1.5040773967762742	12.0	-0.1823215567939547	3.5	-0.2151113796169453	2.84	-0.78845736036427	5.0	0.6217571844732726	2.84	-0.0925791812930932	3.3	1.139434283188364	3.72	-1.631199404215613	6.0	-0.5877866649021192	5.2	-0.37843643572024527	4.86	6.254101341192806	27.09968494605693	4.068261681636547	0	5.770165607172092	0.002800673774865256	0.6750856979404839	0.0032482718594422965	4.473898865769893E-6	0.7398492299223697	0.27766429855567976	0.18802280046107858	0.2415501822877648	0.2927627186954762
11150000	-43792.84638576831	-43392.66416562583	-400.18222014248	-43392.66416562583	29.20107615644643	0.4021022136383266	0.6642859705058499	0.16622058701392242	0.35973314788665983	0.22128777718912807	0.24145534743631947	0.8571066775058265	-380.78560969609185	0.10506708385033055	0.84242981030311	0.021322982624948198	30.679699347333134	6	26.879068381505103	26.90913420388432	17.731775058888914	7.817999779767019	6.359848156488788	2.8728769852486518	3.72	11.490905264580679	3.7864596249585847	12.0	4.47048061077695	6.500636582479699	5.0	3.646788197652869	3.3	9.12149947408314	6.124720244655011	6.18629494227792	1.2039728043259366	5.7	-0.9555114450274361	6.0	1.139434283188364	3.72	-0.2151113796169453	2.84	-0.2151113796169453	2.84	0.579818495252942	3.4	-1.5040773967762742	12.0	-0.1823215567939547	3.5	-0.2151113796169453	2.84	-0.78845736036427	5.0	0.6217571844732726	2.84	-0.0925791812930932	3.3	1.139434283188364	3.72	-1.631199404215613	6.0	-0.5877866649021192	5.2	-0.37843643572024527	4.86	5.5	29.194489691269574	3.9761657573406723	0	6.289653714275954	0.002674413771687754	0.7733462130726885	0.0030776343170838432	3.1324717554968075E-6	0.6584147439614493	0.2843084004778057	0.17335755157720242	0.24626237911929572	0.29607166882569547
11200000	-43752.441402030956	-43366.555775474604	-385.88562655634894	-43366.555775474604	27.799338469903873	0.41406300606883817	0.7046647132232866	0.16622058701392242	0.3771657806594966	0.23246019961749334	0.18818935650233562	0.7453294216502987	-366.05354260137443	0.09188372052101498	0.8764027529463263	0.01911221806144984	28.816211853635803	4	26.249530767819554	19.404619556253184	16.624197769611648	8.703740878547702	7.734096822928247	3.375672640203985	3.72	5.501173856349811	3.898577143087759	12.0	3.5	3.351181938571703	5.0	4.473845469170171	6.077770552681305	8.421038302190247	5.489913843687312	6.290594086620272	1.2039728043259366	5.7	-0.9555114450274361	6.0	1.139434283188364	3.72	-0.2151113796169453	2.84	-0.2151113796169453	2.84	0.579818495252942	3.4	-1.5040773967762742	12.0	-0.1823215567939547	3.5	-0.2151113796169453	2.84	-0.78845736036427	5.0	0.6217571844732726	2.84	-0.0925791812930932	3.3	1.139434283188364	3.72	-1.631199404215613	6.0	-0.5877866649021192	5.2	-0.37843643572024527	4.86	6.266052841584392	27.786317594522625	3.7224026084244137	0	4.571644849381305	0.003034968912131647	0.7121555617165644	0.0033440201123116696	5.076783535137182E-6	0.7614173647062126	0.2833813498353243	0.17903776206942484	0.24413972430955846	0.29344116378569174
11250000	-43798.64895542897	-43389.51397392261	-409.1349815063655	-43389.51397392261	30.749097131011396	0.37313676479486957	0.6169748221543984	0.17506532410534356	0.332816469438552	0.19492779854819606	0.24455327394692428	0.8381550621635077	-389.75714942997934	0.06274077307902515	0.9033623990310575	0.021230724591220478	31.130367332479594	8	25.5	25.763874836302122	17.492143255118556	9.74100776405711	6.0	3.266947632236386	3.72	2.84	6.3458275635252	15.309832968615321	7.115931105711534	17.124676181427287	5.0	4.5848039481035565	4.369288176097409	8.395656591121709	5.2	6.235695116096499	1.2039728043259366	5.7	-0.9555114450274361	6.0	1.139434283188364	3.72	-0.2151113796169453	2.84	-0.2151113796169453	2.84	0.579818495252942	3.4	-1.5040773967762742	12.0	-0.1823215567939547	3.5	-0.2151113796169453	2.84	-0.78845736036427	5.0	0.6217571844732726	2.84	-0.0925791812930932	3.3	1.139434283188364	3.72	-1.631199404215613	6.0	-0.5877866649021192	5.2	-0.37843643572024527	4.86	6.071411434339721	27.006440140020075	4.005299929112386	0	4.359656362937663	0.002722933946209465	0.7505186052120548	0.003026727442961616	4.444654043135701E-6	0.792075973221283	0.2750933375418499	0.17977096539500176	0.25735705686741384	0.2877786401957338
11300000	-43794.52882349383	-43394.17879949828	-400.35002399554816	-43394.17879949828	30.24952308584333	0.401928293731486	0.6978012357595827	0.16099588622621094	0.34184602407082787	0.2315923772402149	0.26539751692535496	0.9022988788150983	-381.45901815805837	0.10511559892929272	0.8152857278999845	0.026051547532759692	30.608934775718357	9	25.5	21.099600074788214	17.12813081243825	9.883587643629625	6.078153956407003	3.1006422128210502	3.72	2.9781871220881366	4.004911007352112	14.802169030353916	3.5	12.449216511355537	5.0	13.261998753162102	4.868342057627116	7.930932676592034	5.986110961098252	4.86	1.2039728043259366	5.7	-0.9555114450274361	6.0	1.139434283188364	3.72	-0.2151113796169453	2.84	-0.2151113796169453	2.84	0.579818495252942	3.4	-1.5040773967762742	12.0	-0.1823215567939547	3.5	-0.2151113796169453	2.84	-0.78845736036427	5.0	0.6217571844732726	2.84	-0.0925791812930932	3.3	1.139434283188364	3.72	-1.631199404215613	6.0	-0.5877866649021192	5.2	-0.37843643572024527	4.86	6.34110824823079	25.736221204345853	4.279284565181187	0	5.937905482881201	0.0026947336018347656	0.6747463766792026	0.0031320679196154243	3.4304380071103033E-6	0.7001315888454882	0.2882340975558554	0.17854155092393564	0.23619624765241648	0.2970281038677918
11350000	-43803.28298114976	-43411.12222599046	-392.16075515929515	-43411.12222599046	29.463076962283385	0.3934411834062478	0.7258731136146355	0.17748507993929624	0.38342127603027787	0.22498405180406825	0.23878204857985377	0.8250806515834127	-372.682342647671	0.084131592431364	0.8705377906781038	0.015468087119319783	30.24583391242413	11	25.5	25.832356780536358	16.808802993521866	7.660824724730915	6.0	3.623222761425502	3.72	2.84	3.4	12.0	7.143565297929806	6.0905480736799475	5.0	6.342321367215403	3.3	6.1597520626646345	5.409962727826902	4.86	1.2039728043259366	5.7	-0.9555114450274361	6.0	1.139434283188364	3.72	-0.2151113796169453	2.84	-0.2151113796169453	2.84	0.579818495252942	3.4	-1.5040773967762742	12.0	-0.1823215567939547	3.5	-0.2151113796169453	2.84	-0.78845736036427	5.0	0.6217571844732726	2.84	-0.0925791812930932	3.3	1.139434283188364	3.72	-1.631199404215613	6.0	-0.5877866649021192	5.2	-0.37843643572024527	4.86	6.418028891675331	29.163553665165228	4.384316282305699	0	5.490554157595552	0.0027524721002467763	0.7153557265467506	0.0030618067028105474	3.5904475230605032E-6	0.7041709791715046	0.27956653654248986	0.18282851670899386	0.2426289459217248	0.2949760008267908
11400000	-43770.31504045697	-43370.88664985421	-399.42839060275554	-43370.88664985421	30.706530157144304	0.40397189173797565	0.6397116854771496	0.1625198589627156	0.3422946604132641	0.22137455296688954	0.24024455530890662	0.7936324514367724	-378.74447087274086	0.14115171656253914	0.8143829331974941	0.014215550969281503	31.732371863842623	10	27.813627510164785	27.854789594733553	17.590685470999535	5.7	6.0	3.6416245706133923	4.299666322945898	2.84	3.4	12.304519168801649	3.5	2.84	5.0	6.122118265117045	5.059341643479328	8.036960807576362	5.2	4.86	1.2039728043259366	5.7	-0.9555114450274361	6.0	1.139434283188364	3.72	-0.2151113796169453	2.84	-0.2151113796169453	2.84	0.579818495252942	3.4	-1.5040773967762742	12.0	-0.1823215567939547	3.5	-0.2151113796169453	2.84	-0.78845736036427	5.0	0.6217571844732726	2.84	-0.0925791812930932	3.3	1.139434283188364	3.72	-1.631199404215613	6.0	-0.5877866649021192	5.2	-0.37843643572024527	4.86	7.415195809532541	29.665546202937556	4.221272393739478	0	5.991773988879182	0.0028139496538769795	0.69622706577694	0.003073229896044628	3.560912404476009E-6	0.688339939354928	0.27936273773685477	0.17754543038173184	0.25043463567767316	0.2926571962037395
11450000	-43779.98542282948	-43383.60730788171	-396.378114947765	-43383.60730788171	29.96865773507479	0.3805053714081242	0.6751924949380713	0.17598689452745175	0.3191319982068314	0.2374045699143602	0.2411771579220456	0.8463509920496203	-376.3492312884119	0.07714139308404044	0.9066034040431699	0.007712073622867618	30.936126746131542	5	25.5	19.9217645057783	16.817827488357178	9.055061882720967	6.471395844092512	4.122970777842544	4.387281614609585	12.519122879783193	3.9650706699266403	12.0	4.572804993281416	2.928506606818613	5.0	5.994624204969109	4.36056359631632	7.718353282230676	5.2	5.220286034873022	1.2039728043259366	5.7	-0.9555114450274361	6.0	1.139434283188364	3.72	-0.2151113796169453	2.84	-0.2151113796169453	2.84	0.579818495252942	3.4	-1.5040773967762742	12.0	-0.1823215567939547	3.5	-0.2151113796169453	2.84	-0.78845736036427	5.0	0.6217571844732726	2.84	-0.0925791812930932	3.3	1.139434283188364	3.72	-1.631199404215613	6.0	-0.5877866649021192	5.2	-0.37843643572024527	4.86	9.510558608969202	29.6083573000189	3.943954802536863	0	5.67629287335376	0.002926315518630106	0.6190149824571253	0.003226836918242897	3.319983291219056E-6	0.6334029880789099	0.28286817940911596	0.17754543038173184	0.2464998199444746	0.2930865702646768
11500000	-43802.56624367516	-43396.197000146356	-406.3692435288063	-43396.197000146356	30.640744943738223	0.38668371542934	0.6563959249366952	0.16381031287704764	0.3240833893676323	0.2322684850322382	0.25746504792101166	0.9090759058018362	-387.2653982792895	0.08954285442053984	0.8711061897824878	0.02114089875823434	30.695033542957578	7	25.5	19.0	18.369123893982366	8.887471043935243	7.8447844159704285	3.9293102505690087	5.1438051524865696	18.044222424892272	3.4	12.178026203518744	7.767498282276662	9.104589758242142	5.262810303288994	4.829764935192485	6.109094251299517	6.442780291223664	5.4098412665990745	5.956378930775334	1.2039728043259366	5.7	-0.9555114450274361	6.0	1.139434283188364	3.72	-0.2151113796169453	2.84	-0.2151113796169453	2.84	0.579818495252942	3.4	-1.5040773967762742	12.0	-0.1823215567939547	3.5	-0.2151113796169453	2.84	-0.78845736036427	5.0	0.6217571844732726	2.84	-0.0925791812930932	3.3	1.139434283188364	3.72	-1.631199404215613	6.0	-0.5877866649021192	5.2	-0.37843643572024527	4.86	6.516279028273495	26.96688246750687	4.435442643575794	0	6.439061269768558	0.0029329122295129223	0.7030365568802851	0.0030097363018141057	4.460186620127348E-6	0.7711999943482645	0.2889820986594373	0.17801429044362743	0.24724462534540073	0.28575898555153384
11550000	-43802.57297430277	-43404.505234685974	-398.06773961679795	-43404.505234685974	29.863327496401567	0.3552349487751043	0.6311525843764529	0.1592140998422571	0.3344382502971645	0.23011842908872343	0.21991142768342303	0.7073225477650796	-378.4944404916628	0.07762852326922631	0.8894217914319639	0.013634108630328086	31.196871019936705	5	25.5	26.279451286650207	18.352764888853518	5.7	6.142902228960421	4.807414631891648	4.945624388712751	2.84	8.988629914660269	13.991628935119202	5.473382413122313	5.268778426096466	5.333288140953832	4.035443476408652	8.439476920192106	7.069939180854517	6.1955130962365725	6.272171890441152	1.2039728043259366	5.7	-0.9555114450274361	6.0	1.139434283188364	3.72	-0.2151113796169453	2.84	-0.2151113796169453	2.84	0.579818495252942	3.4	-1.5040773967762742	12.0	-0.1823215567939547	3.5	-0.2151113796169453	2.84	-0.78845736036427	5.0	0.6217571844732726	2.84	-0.0925791812930932	3.3	1.139434283188364	3.72	-1.631199404215613	6.0	-0.5877866649021192	5.2	-0.37843643572024527	4.86	7.270341403282672	26.865232638325335	3.7804075850429646	0	6.633024001312965	0.0028983788549586443	0.6742252213998304	0.0031510959652357733	3.8608297396609245E-6	0.7183536925151257	0.2829457365288228	0.17801429044362743	0.24648294474719679	0.29255702828035224
11600000	-43817.82629758917	-43425.01674024564	-392.8095573435281	-43425.01674024564	29.037869999708214	0.37576815369237904	0.6273632501831861	0.16282264029147483	0.3182210343653664	0.21248192090164983	0.24945457716194624	0.8081067205341778	-373.76412024975446	0.10603981380634915	0.8624241594511733	0.0146059500983151	30.292234618351234	10	26.40003258634004	27.170865514596798	19.20272363284977	9.064703098920155	6.0	3.553795639975436	5.109932547779771	2.84	6.7929797074773	12.0	5.130010025025361	6.655529062879334	5.0	2.84	3.3	6.972121930415802	5.2	4.86	1.2039728043259366	5.7	-0.9555114450274361	6.0	1.139434283188364	3.72	-0.2151113796169453	2.84	-0.2151113796169453	2.84	0.579818495252942	3.4	-1.5040773967762742	12.0	-0.1823215567939547	3.5	-0.2151113796169453	2.84	-0.78845736036427	5.0	0.6217571844732726	2.84	-0.0925791812930932	3.3	1.139434283188364	3.72	-1.631199404215613	6.0	-0.5877866649021192	5.2	-0.37843643572024527	4.86	5.5120931093817385	27.651376383170824	4.004933794435378	0	5.554134995352991	0.002792083304899388	0.7167588586700466	0.0030909472246384282	5.13560110936193E-6	0.813697079120056	0.27980769283192664	0.17359487945424756	0.24648294474719679	0.3001144829666283
11650000	-43765.879188412466	-43367.00310108435	-398.8760873281156	-43367.00310108435	31.06167066328415	0.3746513338427104	0.6769929348745066	0.17388974769512075	0.32078021293886316	0.2137934525378802	0.23373048797584592	0.7913416797343055	-376.92843453699436	0.09709004624722102	0.8696718468970114	0.012722395896798945	32.305369997970715	7	25.5	27.23842874429634	16.0	6.598495069687738	6.958807482012867	4.747955894516764	4.339935044815477	3.8435875482199124	4.521078134419303	14.426828026942108	8.216924363885557	3.303263857500525	5.0	4.2992154343343	4.119028442733269	7.857401092063572	5.2	4.86	1.2039728043259366	5.7	-0.9555114450274361	6.0	1.139434283188364	3.72	-0.2151113796169453	2.84	-0.2151113796169453	2.84	0.579818495252942	3.4	-1.5040773967762742	12.0	-0.1823215567939547	3.5	-0.2151113796169453	2.84	-0.78845736036427	5.0	0.6217571844732726	2.84	-0.0925791812930932	3.3	1.139434283188364	3.72	-1.631199404215613	6.0	-0.5877866649021192	5.2	-0.37843643572024527	4.86	6.217475613597776	29.11686855486075	3.9288188178606345	0	5.759425116567579	0.0027480305526875327	0.7252999993258642	0.003143716650532015	4.922846078961553E-6	0.7924623994206722	0.2760590471259891	0.17734352516018506	0.252145125337397	0.29445230237642805
11700000	-43822.99866877069	-43411.259182217094	-411.739486553596	-43411.259182217094	29.1994453323579	0.4277701740051638	0.7413037095476414	0.1866172817738464	0.3417240268916522	0.22646305049308155	0.24478741995608988	0.7515812943165672	-392.7910770103995	0.08384561411923201	0.8516581598573681	0.027512575443810573	30.238380988444707	7	27.116727949346846	23.82718860470576	17.41973970156897	7.087553117416689	6.408004301594031	3.62343839610996	3.72	11.7293722306214	3.4	14.097855532429968	6.8695653788855715	5.2010597979798305	5.0	3.268067925831013	3.43187155172415	8.1763195437074	6.114547659130543	6.439927508323994	1.2039728043259366	5.7	-0.9555114450274361	6.0	1.139434283188364	3.72	-0.2151113796169453	2.84	-0.2151113796169453	2.84	0.579818495252942	3.4	-1.5040773967762742	12.0	-0.1823215567939547	3.5	-0.2151113796169453	2.84	-0.78845736036427	5.0	0.6217571844732726	2.84	-0.0925791812930932	3.3	1.139434283188364	3.72	-1.631199404215613	6.0	-0.5877866649021192	5.2	-0.37843643572024527	4.86	5.5	28.907614667455963	4.139736698021496	0	6.120525146900798	0.0027505023684250575	0.7350508435137026	0.0031692527458753355	5.402905417449761E-6	0.8562905577264992	0.267618310935655	0.18723189234621726	0.24736979033764667	0.2977800063804803
11750000	-43801.324905489375	-43393.73534858512	-407.5895569042563	-43393.73534858512	28.795310683302986	0.43203743070107226	0.7586321929830946	0.18254793587444904	0.4089695858142337	0.24475577101925156	0.26944960487705605	0.9849295956562566	-387.5989369783231	0.1092934181123177	0.8498236964320162	0.018499425479312565	30.10090276427364	6	25.5	23.05177396437133	20.342838709869522	6.8290486052195085	6.856658432229613	4.226031883616879	3.72	4.017101307573297	4.219804691022474	13.212803068326737	4.865701784407979	2.84	5.175138964921072	5.113897204191211	12.870972987082897	7.399354719692185	5.407509194653256	4.86	1.2039728043259366	5.7	-0.9555114450274361	6.0	1.139434283188364	3.72	-0.2151113796169453	2.84	-0.2151113796169453	2.84	0.579818495252942	3.4	-1.5040773967762742	12.0	-0.1823215567939547	3.5	-0.2151113796169453	2.84	-0.78845736036427	5.0	0.6217571844732726	2.84	-0.0925791812930932	3.3	1.139434283188364	3.72	-1.631199404215613	6.0	-0.5877866649021192	5.2	-0.37843643572024527	4.86	6.339276584762587	26.536721951927245	4.362149697437908	0	7.744766357185737	0.0027418413048842173	0.7830258725712776	0.0031082566691709073	4.881700777604281E-6	0.8164442736735834	0.2750556955904293	0.1840351327342102	0.2402438430415264	0.30066532863383333
11800000	-43818.39009941239	-43423.5171192932	-394.87298011918415	-43423.5171192932	29.21017652738846	0.42192348626416254	0.7006135510884678	0.1818451704141085	0.3260900201520678	0.21144141740195363	0.27547142827657684	0.9674173294210581	-375.4411066935649	0.0637152271706087	0.9154500890104957	0.013002343844125639	29.677057414930047	7	25.972302825153598	25.47307193335353	19.663908554951302	6.080014307837177	6.252368619834005	3.1171173943432158	4.0135284831096385	2.84	5.112573197843111	12.484328802054483	8.030317066881134	2.84	5.055599082058642	8.262949561814695	4.30653662831991	8.013779257512777	5.2	6.356699488376713	1.2039728043259366	5.7	-0.9555114450274361	6.0	1.139434283188364	3.72	-0.2151113796169453	2.84	-0.2151113796169453	2.84	0.579818495252942	3.4	-1.5040773967762742	12.0	-0.1823215567939547	3.5	-0.2151113796169453	2.84	-0.78845736036427	5.0	0.6217571844732726	2.84	-0.0925791812930932	3.3	1.139434283188364	3.72	-1.631199404215613	6.0	-0.5877866649021192	5.2	-0.37843643572024527	4.86	5.5	26.523781099072682	4.122284527556185	0	6.750660682846461	0.0027387947940942987	0.654755262944017	0.0031570519495377563	4.501035054649541E-6	0.7678065952663419	0.27741378090408214	0.18271315584142866	0.24746637581722006	0.29240668743726844
11850000	-43807.568969011954	-43399.7967231466	-407.772245865353	-43399.7967231466	31.653741123079566	0.42110162724130606	0.7190341534375886	0.17495210373040376	0.34986386296573335	0.2185442057150321	0.2968678989333912	1.0053407579582057	-386.84435839032295	0.1242951501528752	0.8189910251959008	0.02356514166145195	31.97721197874389	10	25.5	19.0	18.616663725496192	6.898178875973166	6.564205393892207	2.84	3.72	6.84031532904392	9.81848442413929	12.0	5.987023278728765	9.51164164631598	5.0	6.057752478751704	3.3	7.440655476022606	6.45534139549663	7.157120774842971	1.2039728043259366	5.7	-0.9555114450274361	6.0	1.139434283188364	3.72	-0.2151113796169453	2.84	-0.2151113796169453	2.84	0.579818495252942	3.4	-1.5040773967762742	12.0	-0.1823215567939547	3.5	-0.2151113796169453	2.84	-0.78845736036427	5.0	0.6217571844732726	2.84	-0.0925791812930932	3.3	1.139434283188364	3.72	-1.631199404215613	6.0	-0.5877866649021192	5.2	-0.37843643572024527	4.86	6.47203955427945	29.794110273118346	4.0397739237741614	0	6.1973879185390714	0.0027567397686103223	0.652132214874757	0.003117002461665601	4.3154024570583E-6	0.7525574952547047	0.27703749135163	0.18102006625929246	0.24439857145879615	0.2975438709302807
11900000	-43795.60428354594	-43392.58397076922	-403.0203127767152	-43392.58397076922	29.696000591954476	0.3658283317652196	0.6237715088498249	0.17020382871905917	0.32593783060075365	0.20959976767115798	0.28007016763490783	0.9966147648391946	-383.7683407724033	0.09041594023236235	0.8568554778276536	0.023856150472846383	31.248039543942856	7	27.137938706976225	21.498110885602028	19.155626242830717	6.815593825764645	6.0	4.6894677958124085	3.72	2.84	3.4	12.0	6.17650181891499	4.656384065963364	5.032624965250156	6.295129818468381	11.161419692039454	9.511698206040155	5.2	5.303233406973679	1.2039728043259366	5.7	-0.9555114450274361	6.0	1.139434283188364	3.72	-0.2151113796169453	2.84	-0.2151113796169453	2.84	0.579818495252942	3.4	-1.5040773967762742	12.0	-0.1823215567939547	3.5	-0.2151113796169453	2.84	-0.78845736036427	5.0	0.6217571844732726	2.84	-0.0925791812930932	3.3	1.139434283188364	3.72	-1.631199404215613	6.0	-0.5877866649021192	5.2	-0.37843643572024527	4.86	6.611334977761539	29.102919302277307	3.963549011388344	0	6.866069454660176	0.0026905091920334584	0.643249685871447	0.003057965277860287	4.0997477340576165E-6	0.7535710082065914	0.2833596546925976	0.1789228442021909	0.2491773179914806	0.2885401831137302
11950000	-43749.387951899116	-43380.82515775852	-368.56279414059804	-43380.82515775852	28.356410428478117	0.3982855323482333	0.6663650730517021	0.16790750638385643	0.3169405086057523	0.23404316909733155	0.2719856308052395	0.9634822936981738	-347.6456864025743	0.09365167599419283	0.8885090667763085	0.0180421447375505	31.86792378261339	6	25.791330147009944	21.8568826251039	18.090564319320265	6.712843044165722	7.232018740268497	2.84	3.72	14.864105372589151	5.327067275013781	12.005925449329064	3.733379979469845	6.287455785136358	5.010173681473926	4.129942500043522	3.3	7.366069463613591	5.2	9.936173780981953	1.2039728043259366	5.7	-0.9555114450274361	6.0	1.139434283188364	3.72	-0.2151113796169453	2.84	-0.2151113796169453	2.84	0.579818495252942	3.4	-1.5040773967762742	12.0	-0.1823215567939547	3.5	-0.2151113796169453	2.84	-0.78845736036427	5.0	0.6217571844732726	2.84	-0.0925791812930932	3.3	1.139434283188364	3.72	-1.631199404215613	6.0	-0.5877866649021192	5.2	-0.37843643572024527	4.86	5.5	26.906441598250115	3.805936827959724	0	7.211944553993462	0.0029387028385190975	0.7161703074672217	0.0036176296230438034	5.5755201390522345E-6	0.7556575350446678	0.2755619885023426	0.17629943964830144	0.2502110098818898	0.29792756196746545
12000000	-43763.49730871627	-43388.71371133735	-374.78359737892526	-43388.71371133735	27.967271450475348	0.4087596564783042	0.7140264935166152	0.18077923109902946	0.34510503740421083	0.22335813386858888	0.24123536050562736	0.8463719003791016	-354.98811017097046	0.08126473900412624	0.9243530459802928	0.009980484785185241	29.92295557502702	9	25.5	22.730185349038948	17.89011958393675	6.426779836371151	6.609460308008623	2.84	3.72	3.007293392722312	3.4	12.88030819697477	4.6562041868359145	7.197831566990813	5.721582992499486	9.757535007399445	6.20545992528702	6.613790649658291	5.2	5.454963622857023	1.2039728043259366	5.7	-0.9555114450274361	6.0	1.139434283188364	3.72	-0.2151113796169453	2.84	-0.2151113796169453	2.84	0.579818495252942	3.4	-1.5040773967762742	12.0	-0.1823215567939547	3.5	-0.2151113796169453	2.84	-0.78845736036427	5.0	0.6217571844732726	2.84	-0.0925791812930932	3.3	1.139434283188364	3.72	-1.631199404215613	6.0	-0.5877866649021192	5.2	-0.37843643572024527	4.86	5.5	26.493853565040514	4.167836321325323	0	6.812525609208695	0.0030646471937441906	0.7045883814814302	0.0034685441222049983	5.12325959858609E-6	0.752544416744001	0.2744030746639016	0.18486090204775726	0.245924131811493	0.29481189147684744
12050000	-43743.5369452891	-43366.23885550808	-377.2980897810225	-43366.23885550808	29.713845641846824	0.3883295065915369	0.7390277341593697	0.20076779701095074	0.3457223875323246	0.24038735358497873	0.2614645885942798	0.8636849952780785	-357.85256216450136	0.08183043616313986	0.8914705896415587	0.017260328824256797	29.71976964368959	10	27.41945157738267	23.66304214782465	16.165401676361487	6.353441661223862	6.0	2.84	3.72	10.029807348359517	3.4	12.154656457983103	4.527726591635558	4.547952420074707	5.0	3.0011466876177306	4.016024351780027	9.106877554533726	5.2	6.18589147028087	1.2039728043259366	5.7	-0.9555114450274361	6.0	1.139434283188364	3.72	-0.2151113796169453	2.84	-0.2151113796169453	2.84	0.579818495252942	3.4	-1.5040773967762742	12.0	-0.1823215567939547	3.5	-0.2151113796169453	2.84	-0.78845736036427	5.0	0.6217571844732726	2.84	-0.0925791812930932	3.3	1.139434283188364	3.72	-1.631199404215613	6.0	-0.5877866649021192	5.2	-0.37843643572024527	4.86	5.5	27.85906180255069	3.752941298280263	0	5.75929492867335	0.0028929043312610147	0.6979258028654638	0.003376006573196983	5.5179055278437596E-6	0.7840641357421837	0.274665712833317	0.1798393550409552	0.2502193752298952	0.29527555689583196
12100000	-43785.83453959012	-43389.328634155776	-396.50590543434623	-43389.328634155776	29.431307297250896	0.41810139409127345	0.6435110337169809	0.17028923731652063	0.3232103607578162	0.22082640870160872	0.22135003276074267	0.7746315486815071	-378.0537465436995	0.08622072435419456	0.8798588823583853	0.03090658101557475	29.637215509653437	7	25.883974993611766	24.132638561023068	16.983316684984946	10.009028116281852	8.456122361271229	4.698950860021528	3.9852474380770584	5.863385207600326	3.4	12.0	3.5	7.133166855385006	5.158131100038417	11.806832634050766	3.3	6.891476149132873	6.386428965518182	5.498501621480824	1.2039728043259366	5.7	-0.9555114450274361	6.0	1.139434283188364	3.72	-0.2151113796169453	2.84	-0.2151113796169453	2.84	0.579818495252942	3.4	-1.5040773967762742	12.0	-0.1823215567939547	3.5	-0.2151113796169453	2.84	-0.78845736036427	5.0	0.6217571844732726	2.84	-0.0925791812930932	3.3	1.139434283188364	3.72	-1.631199404215613	6.0	-0.5877866649021192	5.2	-0.37843643572024527	4.86	6.444307783971989	28.216101550846545	3.8585112318226797	0	5.875089500983969	0.002917426583435915	0.6993589003626589	0.0032824894996691173	5.527421219825502E-6	0.8002256911964051	0.2779017802929065	0.1798393550409552	0.2442353517415563	0.2980235129245813
12150000	-43757.082977601196	-43377.867763766204	-379.21521383499453	-43377.867763766204	29.609752211256346	0.4072395622142958	0.6952958780471817	0.17850653501436622	0.37050079877771597	0.23821648027031578	0.20186749239354984	0.7627054571454008	-359.52408277248264	0.050763796383493355	0.9431519117641121	0.009203247926718196	29.688325290139655	8	27.53193029551273	23.915644971477253	17.21505310914189	10.776474794918318	7.736685334368428	4.050060242961046	3.72	10.711150853108686	3.4	12.190762422751988	5.620096164439854	10.974731714212393	5.0	2.84	4.080366505098313	6.535269128340075	5.2	8.12449937913602	1.2039728043259366	5.7	-0.9555114450274361	6.0	1.139434283188364	3.72	-0.2151113796169453	2.84	-0.2151113796169453	2.84	0.579818495252942	3.4	-1.5040773967762742	12.0	-0.1823215567939547	3.5	-0.2151113796169453	2.84	-0.78845736036427	5.0	0.6217571844732726	2.84	-0.0925791812930932	3.3	1.139434283188364	3.72	-1.631199404215613	6.0	-0.5877866649021192	5.2	-0.37843643572024527	4.86	7.2473214709420155	27.578325661018642	3.72	0	4.679708909433593	0.002810613611123443	0.6420288898234227	0.0033464547968168894	4.118212251439542E-6	0.7002528121562025	0.27658796339941066	0.1770431062801241	0.2465949494908727	0.29977398082959167
12200000	-43789.01543579289	-43399.26316949846	-389.7522662944316	-43399.26316949846	30.857529045142492	0.42305100619807307	0.6964575388906177	0.16790041107618597	0.33071318080711765	0.21169008202400874	0.2458368928457744	0.89659559283301	-370.2193393681419	0.08572804084381072	0.8716393858597034	0.021088482770967525	31.308935939457093	8	28.702153629123842	20.54793077126014	17.81979609877256	6.9001989897849025	8.313171018757636	2.84	4.9030073432023595	2.84	3.8641676572855586	12.0	3.5	3.706221106542173	5.0	6.240610298635939	3.3	7.81095135619838	6.052904052872548	4.86	1.2039728043259366	5.7	-0.9555114450274361	6.0	1.139434283188364	3.72	-0.2151113796169453	2.84	-0.2151113796169453	2.84	0.579818495252942	3.4	-1.5040773967762742	12.0	-0.1823215567939547	3.5	-0.2151113796169453	2.84	-0.78845736036427	5.0	0.6217571844732726	2.84	-0.0925791812930932	3.3	1.139434283188364	3.72	-1.631199404215613	6.0	-0.5877866649021192	5.2	-0.37843643572024527	4.86	7.094945148163136	30.770472296125927	3.72	0	4.890273797651338	0.0027527015242118373	0.620673654617964	0.003319716538072222	4.177417735690692E-6	0.7258653252240096	0.27181893313760513	0.1772045587986833	0.2465949494908727	0.30438155857283805
12250000	-43795.7064364371	-43410.69831849646	-385.008117940639	-43410.69831849646	29.27329560594866	0.38674639846553976	0.6691582213628349	0.19183390527756572	0.3375331260180862	0.21866093700405456	0.30197867175395443	1.0846423474740041	-365.59342826822393	0.1209171421882214	0.814989180150191	0.013393503325649456	30.257381220445513	6	27.117879700297827	19.813038261673046	16.758562481345752	5.7	6.090048109351666	4.773663139676172	3.9063875410399276	3.3925897625738917	3.4	12.668713147876273	7.747805627352966	3.911352031944393	5.028352228749604	2.84	3.3	6.457729552988191	6.001940724741964	4.883661473308286	1.2039728043259366	5.7	-0.9555114450274361	6.0	1.139434283188364	3.72	-0.2151113796169453	2.84	-0.2151113796169453	2.84	0.579818495252942	3.4	-1.5040773967762742	12.0	-0.1823215567939547	3.5	-0.2151113796169453	2.84	-0.78845736036427	5.0	0.6217571844732726	2.84	-0.0925791812930932	3.3	1.139434283188364	3.72	-1.631199404215613	6.0	-0.5877866649021192	5.2	-0.37843643572024527	4.86	5.5	28.150685864009073	3.72	0	4.661365081012715	0.002781870679414394	0.6158016504846542	0.003285829073940351	4.382026218095429E-6	0.7433601133833987	0.2789304477346941	0.17651689175707658	0.24575353843887104	0.29879912206935744
12300000	-43821.01564044311	-43425.04381733055	-395.9718231125616	-43425.04381733055	30.709798689577564	0.35570114473492537	0.6215699713617925	0.1561829360965654	0.33547448074863706	0.21388351545679213	0.20972759406086783	0.703236036203227	-376.19356540550393	0.09103585006305168	0.8546794580605704	0.025994605209868602	31.98619643798804	9	25.5	19.0	19.069343562261853	8.363686757885205	6.0	4.4158767070187865	5.179172435419711	8.546340572016485	6.589589855367564	12.0	3.7767423962401376	6.2711702074701945	5.0	7.045768126647773	3.3	6.690040022555317	6.946683100948923	4.86	1.2039728043259366	5.7	-0.9555114450274361	6.0	1.139434283188364	3.72	-0.2151113796169453	2.84	-0.2151113796169453	2.84	0.579818495252942	3.4	-1.5040773967762742	12.0	-0.1823215567939547	3.5	-0.2151113796169453	2.84	-0.78845736036427	5.0	0.6217571844732726	2.84	-0.0925791812930932	3.3	1.139434283188364	3.72	-1.631199404215613	6.0	-0.5877866649021192	5.2	-0.37843643572024527	4.86	9.587985591915745	29.29199526650394	3.72	0	4.727844219728825	0.002882565112243212	0.5766344090356996	0.0032886996580230254	4.768614916710496E-6	0.7428874259996295	0.2859998399174245	0.17755159232124176	0.24833797052378612	0.28811059723754673
12350000	-43784.25873188035	-43399.069395784165	-385.18933609618364	-43399.069395784165	30.13967977362523	0.37825479564510023	0.722235904209044	0.17902854438137808	0.36219710198998906	0.2533376528705677	0.1659675990076979	0.6237776494005127	-365.45002692285607	0.037035164226648286	0.961747790183925	0.007707937259427833	30.298484872939483	7	26.378141835531473	26.316769631900478	20.54748952745385	10.860228543497787	6.0	4.041976944337397	3.72	3.9986345306974833	3.4256893931369454	13.447560041826804	3.5	2.84	5.0	3.3405494533183213	4.443362997551143	6.461595137921733	5.2	5.450412477454298	1.2039728043259366	5.7	-0.9555114450274361	6.0	1.139434283188364	3.72	-0.2151113796169453	2.84	-0.2151113796169453	2.84	0.579818495252942	3.4	-1.5040773967762742	12.0	-0.1823215567939547	3.5	-0.2151113796169453	2.84	-0.78845736036427	5.0	0.6217571844732726	2.84	-0.0925791812930932	3.3	1.139434283188364	3.72	-1.631199404215613	6.0	-0.5877866649021192	5.2	-0.37843643572024527	4.86	7.51904841739926	26.61448641446494	4.068890448795451	0	7.242041795790231	0.002831754208883453	0.6492927495220482	0.0032418791864392274	3.938989195413778E-6	0.6824443130798629	0.2855128177149121	0.18191105330814492	0.24003804663713252	0.2925380823398096
12400000	-43740.2920969562	-43371.403206864765	-368.88889009143435	-43371.403206864765	27.656678173762263	0.4227553648900051	0.6965995982265731	0.18155583298433484	0.33839755239960684	0.23309740066893941	0.18559756190143822	0.6549370136972852	-349.86234886398427	0.07905509776125767	0.9001054280235046	0.014148021101583941	29.686463750411892	4	25.5	21.409641936330264	19.87688618336851	9.066533195970845	7.120130282787411	3.9110296497138934	3.8548423903367164	5.186471971847476	3.850503290373499	13.677227486356418	4.145820319391553	4.162463986289208	5.0	6.1565081613919865	9.2945199552946	6.618805694769967	6.343662906372544	5.549476560389407	1.2039728043259366	5.7	-0.9555114450274361	6.0	1.139434283188364	3.72	-0.2151113796169453	2.84	-0.2151113796169453	2.84	0.579818495252942	3.4	-1.5040773967762742	12.0	-0.1823215567939547	3.5	-0.2151113796169453	2.84	-0.78845736036427	5.0	0.6217571844732726	2.84	-0.0925791812930932	3.3	1.139434283188364	3.72	-1.631199404215613	6.0	-0.5877866649021192	5.2	-0.37843643572024527	4.86	5.5	26.24868600119776	3.7608801286647107	0	5.492936333794846	0.0031069001284258634	0.6105619708181559	0.003607152285656142	5.484473516093999E-6	0.7366506088300809	0.27201058902159775	0.17493098756974484	0.24906990200435952	0.303988521404297
12450000	-43778.93681127573	-43396.9008354413	-382.03597583442945	-43396.9008354413	28.179067387628297	0.40373155970388613	0.7073890284643012	0.18392389302360335	0.3680970694985178	0.23698432727923	0.19873963084204532	0.7138114696205766	-362.53448540428303	0.06405450785996168	0.8955723640392738	0.026160776409391656	31.233172132345896	8	25.534680442873025	19.0	19.721982375765926	8.566221712777036	6.0	2.8655723422814368	4.529452245535592	2.84	3.8617146096289057	12.06305394652564	3.5	9.923704198019218	5.0	3.387838965901592	7.991621320682508	8.285810179864436	5.684136911814613	6.803108962977603	1.2039728043259366	5.7	-0.9555114450274361	6.0	1.139434283188364	3.72	-0.2151113796169453	2.84	-0.2151113796169453	2.84	0.579818495252942	3.4	-1.5040773967762742	12.0	-0.1823215567939547	3.5	-0.2151113796169453	2.84	-0.78845736036427	5.0	0.6217571844732726	2.84	-0.0925791812930932	3.3	1.139434283188364	3.72	-1.631199404215613	6.0	-0.5877866649021192	5.2	-0.37843643572024527	4.86	5.5	26.510391601724553	4.591569393984254	0	6.68377364620597	0.0029517601657741872	0.6829903967459791	0.003285949295301773	4.2687771245931815E-6	0.6984330678420061	0.2792774376814263	0.18347226601221678	0.2366391967964598	0.3006110995098961
12500000	-43776.850544383655	-43408.57840995773	-368.2721344259272	-43408.57840995773	29.189284693781257	0.3529709099312105	0.684363770242023	0.16341621305699103	0.3081362111965432	0.24624475575592744	0.2562377074495159	0.8375169810897439	-348.34510762477333	0.10064981028743818	0.8832629969112933	0.008930124514999579	31.262083613921483	8	26.04442885292751	19.0	16.7843106971794	5.7	6.34202011610002	3.4651658475802747	4.694614003308469	3.4946154013262065	4.233573822133891	12.0	3.5	4.584449089221293	5.293018110326574	2.9619528820809475	5.893102467605777	6.471879739484386	5.777876596623025	4.86	1.2039728043259366	5.7	-0.9555114450274361	6.0	1.139434283188364	3.72	-0.2151113796169453	2.84	-0.2151113796169453	2.84	0.579818495252942	3.4	-1.5040773967762742	12.0	-0.1823215567939547	3.5	-0.2151113796169453	2.84	-0.78845736036427	5.0	0.6217571844732726	2.84	-0.0925791812930932	3.3	1.139434283188364	3.72	-1.631199404215613	6.0	-0.5877866649021192	5.2	-0.37843643572024527	4.86	6.292591726962831	26.545022756660003	3.924458074633618	0	6.003372827335331	0.003195292058097638	0.5607476196840637	0.0036072758875902193	5.772552586531677E-6	0.75345151083676	0.27930339782064084	0.18398977408399328	0.24083513007863205	0.29587169801673285
12550000	-43767.58261353531	-43388.693267099465	-378.8893464358444	-43388.693267099465	31.675144323853658	0.3948377011622546	0.6829146972934308	0.1716103378400772	0.3452379208752274	0.23920097477517982	0.2485861887317313	0.7889111289036265	-358.2003843228058	0.11933854441897905	0.8374330067683724	0.014196279825918383	31.84245079991322	8	29.329006535937655	19.731519357941227	18.8454640272951	8.354105315757955	6.007381400096347	4.313142585947159	3.897557595717393	6.837998135290604	4.364213960183433	12.002966368192933	3.5	5.531349848230283	5.0	4.401355195074025	3.3	6.856355008930609	5.2	6.551399444749117	1.2039728043259366	5.7	-0.9555114450274361	6.0	1.139434283188364	3.72	-0.2151113796169453	2.84	-0.2151113796169453	2.84	0.579818495252942	3.4	-1.5040773967762742	12.0	-0.1823215567939547	3.5	-0.2151113796169453	2.84	-0.78845736036427	5.0	0.6217571844732726	2.84	-0.0925791812930932	3.3	1.139434283188364	3.72	-1.631199404215613	6.0	-0.5877866649021192	5.2	-0.37843643572024527	4.86	6.3804300619203635	30.838777885063774	3.9528996870972284	0	6.453293885749515	0.0028698779445164497	0.5929007483696184	0.0033313429290433494	4.657593812226704E-6	0.7322536360867349	0.2870441887654912	0.17284915357086705	0.24105780053895623	0.2990488571246845
12600000	-43762.821119021086	-43386.431440725275	-376.3896782958137	-43386.431440725275	31.859958330111294	0.3900806865449871	0.6709008263799546	0.19023279442664157	0.3169410818778263	0.21456367146851646	0.24952594354783855	0.8430061023972609	-354.86355725711564	0.11145423115841588	0.8725498281336959	0.010963470638467905	32.077240441919656	5	28.306933965079857	20.38808627789569	18.87361023882058	5.7	6.649575084383888	4.810424260088921	4.681917437273292	5.400316580428867	4.018732253403493	12.0	3.5	4.762831498904002	5.063276066509079	9.42670046666802	5.716803864711889	8.409784444516628	5.595539444437879	6.721923812563274	1.2039728043259366	5.7	-0.9555114450274361	6.0	1.139434283188364	3.72	-0.2151113796169453	2.84	-0.2151113796169453	2.84	0.579818495252942	3.4	-1.5040773967762742	12.0	-0.1823215567939547	3.5	-0.2151113796169453	2.84	-0.78845736036427	5.0	0.6217571844732726	2.84	-0.0925791812930932	3.3	1.139434283188364	3.72	-1.631199404215613	6.0	-0.5877866649021192	5.2	-0.37843643572024527	4.86	5.5	29.198308485240492	3.833616109413456	0	5.87210260012183	0.002850978421900573	0.6510017526479832	0.003230818901301806	4.4679117077192295E-6	0.7075108429981438	0.2734197935951025	0.1843218614741495	0.2501232342959322	0.29213511063481473
12650000	-43759.22365291263	-43389.371168176825	-369.85248473580884	-43389.371168176825	31.578594858022715	0.3939540789967098	0.6775457755966755	0.17760460572529904	0.35114986691657046	0.22342867168993313	0.2402246547781928	0.7692785414046076	-348.5325006453099	0.06520741271462116	0.922239840362606	0.0061566827124516854	31.650517499862417	5	26.609929297521774	27.24619329070878	17.85958048966038	10.606362688659878	6.142251544030354	3.4237510993256506	4.097194179757432	4.137029819826973	4.83275044108478	13.09139294822878	3.5	2.84	5.114056218949556	5.010399502619234	3.929098430265442	8.857811685426716	5.2	5.601464797444676	1.2039728043259366	5.7	-0.9555114450274361	6.0	1.139434283188364	3.72	-0.2151113796169453	2.84	-0.2151113796169453	2.84	0.579818495252942	3.4	-1.5040773967762742	12.0	-0.1823215567939547	3.5	-0.2151113796169453	2.84	-0.78845736036427	5.0	0.6217571844732726	2.84	-0.0925791812930932	3.3	1.139434283188364	3.72	-1.631199404215613	6.0	-0.5877866649021192	5.2	-0.37843643572024527	4.86	5.5	29.115172650496643	3.989649578089618	0	5.727539381661027	0.0029095695971899484	0.6642366889520511	0.0032134607499286596	4.772505888071907E-6	0.716547140950716	0.27631331866477815	0.18281355943084743	0.24970336832229384	0.29116975358207947
12700000	-43743.36270503141	-43389.832086209426	-353.5306188219845	-43389.832086209426	29.74352648104124	0.4030503628282252	0.6954584598196738	0.1851036179330453	0.3446782574836781	0.2174077324115312	0.26473851396931886	0.8467727889710043	-333.698760073575	0.09472671808996774	0.9015527094108954	0.012731357880780472	30.63364544290219	8	26.347185711605622	19.0	16.81707558098318	7.146237762944663	6.2339476972223125	2.84	3.72	2.84	4.214384507378283	12.0	3.5	2.84	5.245182005466381	5.289416432899587	4.272644530865406	8.627496175737702	5.865228664558019	7.0026744213642225	1.2039728043259366	5.7	-0.9555114450274361	6.0	1.139434283188364	3.72	-0.2151113796169453	2.84	-0.2151113796169453	2.84	0.579818495252942	3.4	-1.5040773967762742	12.0	-0.1823215567939547	3.5	-0.2151113796169453	2.84	-0.78845736036427	5.0	0.6217571844732726	2.84	-0.0925791812930932	3.3	1.139434283188364	3.72	-1.631199404215613	6.0	-0.5877866649021192	5.2	-0.37843643572024527	4.86	6.659966936848771	28.388405208707987	4.194151707724292	0	5.800204167309397	0.0030066839872737237	0.7383169667718993	0.003320648005998859	5.156539445671365E-6	0.728849256333419	0.2796915368772485	0.17339722390493623	0.24901812947717405	0.29789310974064015
12750000	-43750.76800709345	-43392.76405780669	-358.00394928675865	-43392.76405780669	29.563087128220243	0.4328914778242529	0.7051680413805914	0.19149101881393082	0.3425448306088013	0.24462813615384946	0.2543947330766688	0.8392082928051028	-337.6160171491367	0.06052840123973799	0.949679204141269	0.004805709506297386	30.150682117615048	3	27.615441437451583	20.09202535493956	17.72899540083659	6.882074172066137	6.179966058336652	3.555669431332204	3.72	8.348549309125337	5.103974327148202	12.701585045578879	4.139942643168466	2.84	5.270335186240715	5.876723576023617	5.099878000126889	6.599170471781548	5.853639475601793	6.477019312133498	1.2039728043259366	5.7	-0.9555114450274361	6.0	1.139434283188364	3.72	-0.2151113796169453	2.84	-0.2151113796169453	2.84	0.579818495252942	3.4	-1.5040773967762742	12.0	-0.1823215567939547	3.5	-0.2151113796169453	2.84	-0.78845736036427	5.0	0.6217571844732726	2.84	-0.0925791812930932	3.3	1.139434283188364	3.72	-1.631199404215613	6.0	-0.5877866649021192	5.2	-0.37843643572024527	4.86	6.347518035701696	28.090188625845055	3.857941839879821	0	5.323572800831221	0.003201027484922921	0.6155856853563227	0.00371636292955791	4.581184142699568E-6	0.6655542486110031	0.27328714140284743	0.17930320585896728	0.2511753485271122	0.296234304211072
12800000	-43753.09838984869	-43387.11872006421	-365.97966978448284	-43387.11872006421	30.010107350616085	0.3675530589091464	0.6670308727850053	0.17262677699485504	0.37139880564196986	0.2422850140653491	0.20302408185362883	0.727038893572924	-346.1099841247191	0.05986676944728655	0.950901751861925	0.006488468117667642	30.724747191695563	6	27.734079882561893	20.6467458435106	19.337827113846203	6.092953220945154	6.9782489169875035	2.929238624565626	3.72	3.598362257602791	5.465659834610572	12.0	4.727113708075105	2.936372235848368	5.486295443495634	3.763236024459846	3.3	6.313952379793509	6.39218223293356	7.032242511738673	1.2039728043259366	5.7	-0.9555114450274361	6.0	1.139434283188364	3.72	-0.2151113796169453	2.84	-0.2151113796169453	2.84	0.579818495252942	3.4	-1.5040773967762742	12.0	-0.1823215567939547	3.5	-0.2151113796169453	2.84	-0.78845736036427	5.0	0.6217571844732726	2.84	-0.0925791812930932	3.3	1.139434283188364	3.72	-1.631199404215613	6.0	-0.5877866649021192	5.2	-0.37843643572024527	4.86	6.307238650117509	28.938150518390696	3.72	0	5.877351282073696	0.0030492232511166355	0.5826987188634685	0.0035689648982538684	5.333430536022294E-6	0.7312476845758452	0.2765868531062772	0.1821453780427779	0.24453690906772227	0.2967308597832216
12850000	-43762.498938853074	-43391.76483063341	-370.7341082196659	-43391.76483063341	29.588804559817575	0.38652638007780066	0.6338138485157984	0.15727670694913803	0.3093456157155053	0.21322805321318275	0.2439593346958302	0.7946023400941031	-352.1615733820871	0.10281579924413661	0.8623457491012654	0.017073688959059218	30.532238809415077	7	27.715330563537698	19.139079868754227	16.46704348454479	5.998982776483367	6.0	3.5571029843684316	3.72	3.1393658326418508	5.93338863753661	12.0	4.415164417051999	3.2255730971409813	5.352960015635121	3.8294671972856564	3.3	7.395888414306546	5.2	4.972729321096789	1.2039728043259366	5.7	-0.9555114450274361	6.0	1.139434283188364	3.72	-0.2151113796169453	2.84	-0.2151113796169453	2.84	0.579818495252942	3.4	-1.5040773967762742	12.0	-0.1823215567939547	3.5	-0.2151113796169453	2.84	-0.78845736036427	5.0	0.6217571844732726	2.84	-0.0925791812930932	3.3	1.139434283188364	3.72	-1.631199404215613	6.0	-0.5877866649021192	5.2	-0.37843643572024527	4.86	6.763034091440072	28.8724684602002	3.72	0	5.551157595553395	0.0029284412352505785	0.6017680395088745	0.0033896685604161707	4.2199788822883974E-6	0.6744798829528567	0.28107716613104905	0.1750950247318645	0.2489776614422481	0.29485014769483725
12900000	-43749.518813837676	-43397.19373416672	-352.325079670957	-43397.19373416672	29.54157317024483	0.4172750988791399	0.7124338624350898	0.16873561140530094	0.33798673478127345	0.21961165475775826	0.24241950816451016	0.8180840407950567	-332.03931686115897	0.03953733563291298	0.9669714891295655	0.005924003312357116	31.006451501216663	5	25.5	22.473334885817785	18.20230119689432	6.630618642394462	6.733738650232912	4.6190884131291945	4.834594281933944	3.786431218741233	3.9949193075233986	12.0	3.589869828366246	6.539986110278194	5.0	3.043865990322163	5.96004991140615	7.017503130738189	5.363118035822212	5.19047902223246	1.2039728043259366	5.7	-0.9555114450274361	6.0	1.139434283188364	3.72	-0.2151113796169453	2.84	-0.2151113796169453	2.84	0.579818495252942	3.4	-1.5040773967762742	12.0	-0.1823215567939547	3.5	-0.2151113796169453	2.84	-0.78845736036427	5.0	0.6217571844732726	2.84	-0.0925791812930932	3.3	1.139434283188364	3.72	-1.631199404215613	6.0	-0.5877866649021192	5.2	-0.37843643572024527	4.86	5.828957799299399	27.038782357377784	3.72	0	4.71008446872094	0.0030921165708135277	0.5918956119644835	0.0037159564351109523	4.635772280452197E-6	0.6736344190917831	0.2766776520224832	0.17728382567649362	0.25163211053149914	0.2944064117695229
12950000	-43751.51377764238	-43378.220486178485	-373.2932914638959	-43378.220486178485	29.506509040690577	0.40563436880282183	0.7214004550395857	0.18171365805254924	0.33141804268198294	0.25403141601593293	0.2274479757802217	0.7605414433379244	-353.80523578958207	0.1307517385814946	0.8403473256712924	0.011942122966558166	29.800625586077672	2	26.591093640419256	23.860994022075918	18.16232465878067	5.7	6.983208710923252	3.133947363004175	3.7350302850667316	4.672702201594354	5.364657992849065	12.51524311852212	3.892351698796315	4.426149992660848	5.0	4.179205337637027	5.029411728629585	7.522241098693892	5.6284540126538785	5.0029972733487815	1.2039728043259366	5.7	-0.9555114450274361	6.0	1.139434283188364	3.72	-0.2151113796169453	2.84	-0.2151113796169453	2.84	0.579818495252942	3.4	-1.5040773967762742	12.0	-0.1823215567939547	3.5	-0.2151113796169453	2.84	-0.78845736036427	5.0	0.6217571844732726	2.84	-0.0925791812930932	3.3	1.139434283188364	3.72	-1.631199404215613	6.0	-0.5877866649021192	5.2	-0.37843643572024527	4.86	5.610378587692898	27.61128627304097	4.211608197001134	0	5.057066971255577	0.0028511124453274492	0.6429473781713237	0.0034809384238843953	5.0551882851814676E-6	0.7465326634738211	0.2774366528505373	0.18099026412248748	0.24431341084699817	0.29725967217997595
13000000	-43797.28289534513	-43407.934437015574	-389.34845832955625	-43407.934437015574	29.68436000801514	0.40653148399065975	0.6822600418278475	0.19088930888321173	0.3552968705535627	0.21487092660994858	0.21686315357635388	0.7470024306388935	-367.79818913880126	0.08360936832763347	0.8904407749717692	0.014145935794079214	32.31737948686464	8	25.5	22.89146290071703	16.51345813567752	5.7	7.881200476569108	3.6576052659488556	4.571226323518269	6.376681765638597	5.233857404034092	12.0	3.5	7.774342168490628	5.247764079602541	3.1965936031874103	5.766412167491815	7.791273697903197	5.2218821283626085	5.172237255444958	1.2039728043259366	5.7	-0.9555114450274361	6.0	1.139434283188364	3.72	-0.2151113796169453	2.84	-0.2151113796169453	2.84	0.579818495252942	3.4	-1.5040773967762742	12.0	-0.1823215567939547	3.5	-0.2151113796169453	2.84	-0.78845736036427	5.0	0.6217571844732726	2.84	-0.0925791812930932	3.3	1.139434283188364	3.72	-1.631199404215613	6.0	-0.5877866649021192	5.2	-0.37843643572024527	4.86	6.613255831241385	26.06909744742084	4.07077056142509	0	5.648819106374652	0.002637889386159731	0.5614793957211236	0.003226089770222371	3.35680753757036E-6	0.6456559145819275	0.27945344504815356	0.17657310195396264	0.2454697739359986	0.2985036790618842
13050000	-43780.93618885664	-43397.13650354799	-383.799685308651	-43397.13650354799	29.225341923523132	0.38871408234118543	0.6671742825049816	0.15389559401482486	0.34067649123439997	0.23773652387546193	0.25047748174392315	0.8262443684987012	-364.67119398999915	0.12109361621583523	0.8509793328694716	0.013578393678811309	30.07778001280945	9	27.278404164561266	22.664195428969958	16.0	7.454285098714392	6.6015894767587096	4.0614947442539515	3.72	2.84	4.0729833310208665	12.295398548817293	3.5	4.681887902258082	5.0	4.629561592000502	10.028915065571805	7.301415212738346	5.522193373363327	6.840797394371695	1.2039728043259366	5.7	-0.9555114450274361	6.0	1.139434283188364	3.72	-0.2151113796169453	2.84	-0.2151113796169453	2.84	0.579818495252942	3.4	-1.5040773967762742	12.0	-0.1823215567939547	3.5	-0.2151113796169453	2.84	-0.78845736036427	5.0	0.6217571844732726	2.84	-0.0925791812930932	3.3	1.139434283188364	3.72	-1.631199404215613	6.0	-0.5877866649021192	5.2	-0.37843643572024527	4.86	7.441454678688334	28.656640307515225	4.1307314717545704	0	6.884583760862094	0.002974208175774761	0.6565474981174062	0.0032845310906068864	6.166457607176973E-6	0.8093026370245664	0.286086240042927	0.17753661767965187	0.2471999633043312	0.28917717897308887
[truncated: 1,976,596 more chars]
