# Supplementary material for: Diversity, Distribution, Systematics and Conservation Status of Podocarpaceae
Source: Plants (Basel). 2023 Mar 3;12(5):1171. doi: 10.3390/plants12051171 (PMC10005643; doi:10.3390/plants12051171)
Supplement: Supplementary file 1 [file plants-12-01171-s001.zip › Supplementary data/rbcL2 - matK2 - PhyP2_SA_new 2.log]

#
#model:
#
#<?xml version="1.0" encoding="UTF-8" standalone="no"?><input id="posterior" spec="beast.core.util.CompoundDistribution">
#    <distribution id="prior" spec="beast.core.util.CompoundDistribution">
#        <distribution conditionOnRhoSampling="true" id="FBD.t:rbcL2 - matK2 - PhyP2_SA_new" spec="beast.evolution.speciation.SABirthDeathModel">
#            <parameter id="originFBD.t:rbcL2 - matK2 - PhyP2_SA_new" lower="0.0" name="origin" spec="beast.core.parameter.RealParameter">100.0</parameter>
#            <parameter id="diversificationRateFBD.t:rbcL2 - matK2 - PhyP2_SA_new" lower="0.0" name="diversificationRate" spec="beast.core.parameter.RealParameter">1.0</parameter>
#            <parameter id="turnoverFBD.t:rbcL2 - matK2 - PhyP2_SA_new" lower="0.0" name="turnover" spec="beast.core.parameter.RealParameter" upper="1.0">0.5</parameter>
#            <parameter id="samplingProportionFBD.t:rbcL2 - matK2 - PhyP2_SA_new" lower="0.0" name="samplingProportion" spec="beast.core.parameter.RealParameter" upper="1.0">0.5</parameter>
#            <parameter id="rFBD.t:rbcL2 - matK2 - PhyP2_SA_new" lower="0.0" name="removalProbability" spec="beast.core.parameter.RealParameter" upper="1.0">0.0</parameter>
#            <parameter estimate="false" id="rhoFBD.t:rbcL2 - matK2 - PhyP2_SA_new" lower="0.0" name="rho" spec="beast.core.parameter.RealParameter" upper="1.0">1.0</parameter>
#            <tree id="Tree.t:rbcL2 - matK2 - PhyP2_SA_new" spec="beast.evolution.tree.Tree">
#                <trait id="dateTrait.t:rbcL2 - matK2 - PhyP2_SA_new" spec="beast.evolution.tree.TraitSet" traitname="date-backward" value="Sciadopitys_0.0=0.0,Amentotaxus_0.0=0.0,Torreya_0.0=0.0,Austrotaxus_0.0=0.0,Cephalotaxus_0.0=0.0,Taiwania_0.0=0.0,Athrotaxis_0.0=0.0,Thuja_0.0=0.0,Juniperus_0.0=0.0,Araucaria_angustifolia_0.0=0.0,Araucaria_araucana_0.0=0.0,Araucaria_hunsteinii_0.0=0.0,Araucaria_bidwillii_0.0=0.0,Araucaria_cunninghamii_0.0=0.0,Araucaria_heterophylla_0.0=0.0,Araucaria_laubenfelsii_0.0=0.0,Araucaria_rulei_0.0=0.0,Araucaria_muelleri_0.0=0.0,Araucaria_biramulata_0.0=0.0,Araucaria_montana_0.0=0.0,Araucaria_columnaris_0.0=0.0,Araucaria_luxurians_0.0=0.0,Araucaria_nemorosa_0.0=0.0,Araucaria_humboldtensis_0.0=0.0,Araucaria_schmidii_0.0=0.0,Araucaria_bernieri_0.0=0.0,Araucaria_subulata_0.0=0.0,Araucaria_scopulorum_0.0=0.0,Wollemia_nobilis_0.0=0.0,Agathis_australis_0.0=0.0,Agathis_lanceolata_0.0=0.0,Agathis_moorei_0.0=0.0,Agathis_ovata_0.0=0.0,Agathis_montana_0.0=0.0,Agathis_vitiensis_0.0=0.0,Agathis_silbae_0.0=0.0,Agathis_obtusa_0.0=0.0,Agathis_macrophylla_0.0=0.0,Agathis_lenticula_0.0=0.0,Agathis_borneensis_0.0=0.0,Agathis_endertii_0.0=0.0,Agathis_dammara_0.0=0.0,Agathis_labillardierei_0.0=0.0,Agathis_philippinensis_0.0=0.0,Agathis_microstachya_0.0=0.0,Agathis_atropurpurea_0.0=0.0,Agathis_alba_0.0=0.0,Agathis_palmerstonii_0.0=0.0,Lepidothamnus_intermedius_0.0=0.0,Lepidothamnus_laxifolius_0.0=0.0,Lepidothamnus_fonkii_0.0=0.0,Phyllocladus_toatoa_0.0=0.0,Phyllocladus_hypophyllus_0.0=0.0,Phyllocladus_alpinus_0.0=0.0,Phyllocladus_aspleniifolius_0.0=0.0,Phyllocladus_trichomanoides_0.0=0.0,Halocarpus_kirkii_0.0=0.0,Halocarpus_biformis_0.0=0.0,Halocarpus_bidwillii_0.0=0.0,Parasitaxus_usta_0.0=0.0,Manoao_colensoi_0.0=0.0,Lagarostrobos_franklinii_0.0=0.0,Prumnopitys_ladei_0.0=0.0,Prumnopitys_ferruginea_0.0=0.0,Prumnopitys_ferruginoides_0.0=0.0,Sundacarpus_amarus_0.0=0.0,Prumnopitys_montana_0.0=0.0,Prumnopitys_taxifolia_0.0=0.0,Prumnopitys_andina_0.0=0.0,Saxegothaea_conspicua_0.0=0.0,Microcachrys_tetragona_0.0=0.0,Pherosphaera_hookeriana_0.0=0.0,Pherosphaera_fitzgeraldii_0.0=0.0,Acmopyle_pancheri_0.0=0.0,Acmopyle_sahniana_0.0=0.0,Dacrycarpus_vieillardii_0.0=0.0,Dacrycarpus_dacrydioides_0.0=0.0,Dacrycarpus_kinabaluensis_0.0=0.0,Dacrycarpus_imbricatus_0.0=0.0,Dacrycarpus_cinctus_0.0=0.0,Dacrycarpus_expansus_0.0=0.0,Dacrycarpus_compactus_0.0=0.0,Falcatifolium_taxoides_0.0=0.0,Falcatifolium_falciforme_0.0=0.0,Falcatifolium_papuanum_0.0=0.0,Dacrydium_cupressinum_0.0=0.0,Dacrydium_magnum_0.0=0.0,Dacrydium_xanthandrum_0.0=0.0,Dacrydium_elatum_0.0=0.0,Dacrydium_beccarii_0.0=0.0,Dacrydium_guillauminii_0.0=0.0,Dacrydium_nausoriense_0.0=0.0,Dacrydium_araucarioides_0.0=0.0,Dacrydium_nidulum_0.0=0.0,Dacrydium_x_0.0=0.0,Dacrydium_balansae_0.0=0.0,Dacrydium_lycopodioides_0.0=0.0,Retrophyllum_rospigliosii_0.0=0.0,Retrophyllum_vitiense_0.0=0.0,Retrophyllum_minus_0.0=0.0,Retrophyllum_comptonii_0.0=0.0,Afrocarpus_mannii_0.0=0.0,Afrocarpus_falcatus_0.0=0.0,Afrocarpus_usambarensis_0.0=0.0,Afrocarpus_dawei_0.0=0.0,Nageia_wallichiana_0.0=0.0,Nageia_motleyi_0.0=0.0,Nageia_fleuryi_0.0=0.0,Nageia_nagi_0.0=0.0,Nageia_formosensis_0.0=0.0,Nageia_nankoensis_0.0=0.0,Podocarpus_salignus_0.0=0.0,Podocarpus_smithii_0.0=0.0,Podocarpus_nubigenus_0.0=0.0,Podocarpus_sprucei_0.0=0.0,Podocarpus_parlatorei_0.0=0.0,Podocarpus_lambertii_0.0=0.0,Podocarpus_gnidioides_0.0=0.0,Podocarpus_lawrencei_0.0=0.0,Podocarpus_nivalis_0.0=0.0,Podocarpus_cunninghamii_0.0=0.0,Podocarpus_hallii_0.0=0.0,Podocarpus_totara_0.0=0.0,Podocarpus_acutifolius_0.0=0.0,Podocarpus_madagascariensis_0.0=0.0,Podocarpus_capuronii_0.0=0.0,Podocarpus_henkelii_0.0=0.0,Podocarpus_milanjianus_0.0=0.0,Podocarpus_elongatus_0.0=0.0,Podocarpus_latifolius_0.0=0.0,Podocarpus_oleifolius_0.0=0.0,Podocarpus_celatus_0.0=0.0,Podocarpus_matudae_0.0=0.0,Podocarpus_hispaniolensis_0.0=0.0,Podocarpus_trinitensis_0.0=0.0,Podocarpus_sellowii_0.0=0.0,Podocarpus_costaricensis_0.0=0.0,Podocarpus_coriaceus_0.0=0.0,Podocarpus_brasiliensis_0.0=0.0,Podocarpus_guatemalensis_0.0=0.0,Podocarpus_urbanii_0.0=0.0,Podocarpus_purdieanus_0.0=0.0,Podocarpus_ekmanii_0.0=0.0,Podocarpus_angustifolius_0.0=0.0,Podocarpus_aristulatus_0.0=0.0,Podocarpus_chingianus_0.0=0.0,Podocarpus_drouynianus_0.0=0.0,Podocarpus_spinulosus_0.0=0.0,Podocarpus_decumbens_0.0=0.0,Podocarpus_lucienii_0.0=0.0,Podocarpus_rumphii_0.0=0.0,Podocarpus_elatus_0.0=0.0,Podocarpus_polystachyus_0.0=0.0,Podocarpus_longifoliolatus_0.0=0.0,Podocarpus_grayae_0.0=0.0,Podocarpus_polyspermus_0.0=0.0,Podocarpus_novae-caledoniae_0.0=0.0,Podocarpus_sylvestris_0.0=0.0,Podocarpus_beecherae_0.0=0.0,Podocarpus_dispermus_0.0=0.0,Podocarpus_teysmannii_0.0=0.0,Podocarpus_archboldii_0.0=0.0,Podocarpus_neriifolius_0.0=0.0,Podocarpus_pseudobracteatus_0.0=0.0,Podocarpus_insularis_0.0=0.0,Podocarpus_bracteatus_0.0=0.0,Podocarpus_ramosii_0.0=0.0,Podocarpus_rubens_0.0=0.0,Podocarpus_brassii_0.0=0.0,Podocarpus_ledermannii_0.0=0.0,Podocarpus_brevifolius_0.0=0.0,Podocarpus_salomonensis_0.0=0.0,Podocarpus_crassigemmis_0.0=0.0,Podocarpus_spathoides_0.0=0.0,Podocarpus_cf_0.0=0.0,Podocarpus_pilgeri_0.0=0.0,Podocarpus_decipiens_0.0=0.0,Podocarpus_pallidus_0.0=0.0,Podocarpus_affinis_0.0=0.0,Podocarpus_annamiensis_0.0=0.0,Podocarpus_degeneri_0.0=0.0,Podocarpus_gibbsiae_0.0=0.0,Podocarpus_costalis_0.0=0.0,Podocarpus_forrestii_0.0=0.0,Podocarpus_fasciculus_0.0=0.0,Podocarpus_nakaii_0.0=0.0,Podocarpus_deflexus_0.0=0.0,Podocarpus_thailandensis_0.0=0.0,Podocarpus_macrophyllus_0.0=0.0,Podocarpus_subtropicalis_0.0=0.0,Pinus_0.0=0.0,Tsuga_0.0=0.0,Pseudolarix_0.0=0.0,Abies_0.0=0.0,Afrocarpus_gracilior_0.0=0.0,Acmopyle_florinii_5.7=5.7,Dacrycarpus_puertae_6.0=6.0,Dacrydium_rhomboideum_2.84=2.84,Falcatifolium_eocenica_3.72=3.72,Halocarpus_highstedii_2.84=2.84,Lagarostrobos_marginatus_3.4=3.4,Manoao_colensoi_fossil_3.5=3.5,Lepidothamnus_australis_12.0=12.0,Microcacrhys_novaezelandia_2.84=2.84,Pheroshaera_microfolius_2.84=2.84,Nageia_hainanensis_5.0=5.0,Phyllocladus_annulatus_3.3=3.3,Podocarpus_witherdenensis_3.72=3.72,Prumnopitys_ophiensis_6.0=6.0,Sundacarpus_anglica_4.86=4.86,Agathis_vittata_5.5=5.5,Araucaria_sp_19.0=19.0,Podocarp_sp_Permian_25.5=25.5,Retrophyllum_oxyphyllum_5.2=5.2,Austrohamia_minuta_16.0=16.0">
#                    <taxa id="TaxonSet.rbcL2 - matK2 - PhyP2_SA_new" spec="beast.evolution.alignment.TaxonSet">
#                    </taxa>
#                </trait>
#                <taxonset idref="TaxonSet.rbcL2 - matK2 - PhyP2_SA_new"/>
#            </tree>
#        </distribution>
#        <prior id="diversificationRatePriorFBD.t:rbcL2 - matK2 - PhyP2_SA_new" name="distribution" x="@diversificationRateFBD.t:rbcL2 - matK2 - PhyP2_SA_new">
#            <Exponential id="Exponential.1" name="distr">
#                <parameter estimate="false" id="RealParameter.13" name="mean" spec="beast.core.parameter.RealParameter">1.0</parameter>
#            </Exponential>
#        </prior>
#        <prior id="FrequenciesPrior.s:rbcL2 - matK2 - PhyP2_SA_new" name="distribution">
#            <parameter dimension="4" id="freqParameter.s:rbcL2 - matK2 - PhyP2_SA_new" lower="0.0" name="x" spec="beast.core.parameter.RealParameter" upper="1.0">0.25</parameter>
#            <Exponential id="Exponential.2" name="distr">
#                <parameter estimate="false" id="RealParameter.14" name="mean" spec="beast.core.parameter.RealParameter">1.0</parameter>
#            </Exponential>
#        </prior>
#        <prior id="GammaShapePrior.s:rbcL2 - matK2 - PhyP2_SA_new" name="distribution">
#            <parameter id="gammaShape.s:rbcL2 - matK2 - PhyP2_SA_new" name="x" spec="beast.core.parameter.RealParameter">1.0</parameter>
#            <Exponential id="Exponential.0" name="distr">
#                <parameter estimate="false" id="RealParameter.0" name="mean" spec="beast.core.parameter.RealParameter">1.0</parameter>
#            </Exponential>
#        </prior>
#        <prior id="originPriorFBD.t:rbcL2 - matK2 - PhyP2_SA_new" name="distribution" x="@originFBD.t:rbcL2 - matK2 - PhyP2_SA_new">
#            <Normal id="Normal.0" name="distr" offset="30.0">
#                <parameter estimate="false" id="RealParameter.15" name="mean" spec="beast.core.parameter.RealParameter">0.0</parameter>
#                <parameter estimate="false" id="RealParameter.16" name="sigma" spec="beast.core.parameter.RealParameter">1.0</parameter>
#            </Normal>
#        </prior>
#        <prior id="PropInvariantPrior.s:rbcL2 - matK2 - PhyP2_SA_new" name="distribution">
#            <parameter id="proportionInvariant.s:rbcL2 - matK2 - PhyP2_SA_new" lower="0.0" name="x" spec="beast.core.parameter.RealParameter" upper="1.0">0.01</parameter>
#            <Uniform id="Uniform.2" name="distr"/>
#        </prior>
#        <prior id="RateACPrior.s:rbcL2 - matK2 - PhyP2_SA_new" name="distribution">
#            <parameter id="rateAC.s:rbcL2 - matK2 - PhyP2_SA_new" lower="0.0" name="x" spec="beast.core.parameter.RealParameter">1.0</parameter>
#            <Gamma id="Gamma.0" name="distr">
#                <parameter estimate="false" id="RealParameter.1" name="alpha" spec="beast.core.parameter.RealParameter">0.05</parameter>
#                <parameter estimate="false" id="RealParameter.2" name="beta" spec="beast.core.parameter.RealParameter">10.0</parameter>
#            </Gamma>
#        </prior>
#        <prior id="RateAGPrior.s:rbcL2 - matK2 - PhyP2_SA_new" name="distribution">
#            <parameter id="rateAG.s:rbcL2 - matK2 - PhyP2_SA_new" lower="0.0" name="x" spec="beast.core.parameter.RealParameter">1.0</parameter>
#            <Gamma id="Gamma.1" name="distr">
#                <parameter estimate="false" id="RealParameter.3" name="alpha" spec="beast.core.parameter.RealParameter">0.05</parameter>
#                <parameter estimate="false" id="RealParameter.4" name="beta" spec="beast.core.parameter.RealParameter">20.0</parameter>
#            </Gamma>
#        </prior>
#        <prior id="RateATPrior.s:rbcL2 - matK2 - PhyP2_SA_new" name="distribution">
#            <parameter id="rateAT.s:rbcL2 - matK2 - PhyP2_SA_new" lower="0.0" name="x" spec="beast.core.parameter.RealParameter">1.0</parameter>
#            <Gamma id="Gamma.2" name="distr">
#                <parameter estimate="false" id="RealParameter.5" name="alpha" spec="beast.core.parameter.RealParameter">0.05</parameter>
#                <parameter estimate="false" id="RealParameter.6" name="beta" spec="beast.core.parameter.RealParameter">10.0</parameter>
#            </Gamma>
#        </prior>
#        <prior id="RateCGPrior.s:rbcL2 - matK2 - PhyP2_SA_new" name="distribution">
#            <parameter id="rateCG.s:rbcL2 - matK2 - PhyP2_SA_new" lower="0.0" name="x" spec="beast.core.parameter.RealParameter">1.0</parameter>
#            <Gamma id="Gamma.3" name="distr">
#                <parameter estimate="false" id="RealParameter.7" name="alpha" spec="beast.core.parameter.RealParameter">0.05</parameter>
#                <parameter estimate="false" id="RealParameter.8" name="beta" spec="beast.core.parameter.RealParameter">10.0</parameter>
#            </Gamma>
#        </prior>
#        <prior id="RateGTPrior.s:rbcL2 - matK2 - PhyP2_SA_new" name="distribution">
#            <parameter id="rateGT.s:rbcL2 - matK2 - PhyP2_SA_new" lower="0.0" name="x" spec="beast.core.parameter.RealParameter">1.0</parameter>
#            <Gamma id="Gamma.5" name="distr">
#                <parameter estimate="false" id="RealParameter.11" name="alpha" spec="beast.core.parameter.RealParameter">0.05</parameter>
#                <parameter estimate="false" id="RealParameter.12" name="beta" spec="beast.core.parameter.RealParameter">10.0</parameter>
#            </Gamma>
#        </prior>
#        <prior id="samplingProportionPriorFBD.t:rbcL2 - matK2 - PhyP2_SA_new" name="distribution" x="@samplingProportionFBD.t:rbcL2 - matK2 - PhyP2_SA_new">
#            <Beta id="Beta.0" name="distr">
#                <parameter estimate="false" id="RealParameter.17" name="alpha" spec="beast.core.parameter.RealParameter">2.0</parameter>
#                <parameter estimate="false" id="RealParameter.18" name="beta" spec="beast.core.parameter.RealParameter">2.0</parameter>
#            </Beta>
#        </prior>
#        <prior id="turnoverPriorFBD.t:rbcL2 - matK2 - PhyP2_SA_new" name="distribution" x="@turnoverFBD.t:rbcL2 - matK2 - PhyP2_SA_new">
#            <Uniform id="Uniform.6" name="distr"/>
#        </prior>
#        <distribution id="Acmopyle.prior" monophyletic="true" spec="beast.math.distributions.MRCAPrior" tree="@Tree.t:rbcL2 - matK2 - PhyP2_SA_new">
#            <taxonset id="Acmopyle" spec="beast.evolution.alignment.TaxonSet">
#                <taxon id="Acmopyle_florinii_5.7" spec="beast.evolution.alignment.Taxon"/>
#                <taxon id="Acmopyle_pancheri_0.0" spec="beast.evolution.alignment.Taxon"/>
#                <taxon id="Acmopyle_sahniana_0.0" spec="beast.evolution.alignment.Taxon"/>
#            </taxonset>
#        </distribution>
#        <distribution id="Acompyle_florinii_5.7.prior" spec="beast.math.distributions.MRCAPrior" tree="@Tree.t:rbcL2 - matK2 - PhyP2_SA_new">
#            <taxonset id="Acompyle_florinii_5.7" spec="beast.evolution.alignment.TaxonSet">
#                <taxon idref="Acmopyle_florinii_5.7"/>
#            </taxonset>
#            <Uniform id="Uniform.9" lower="5.5" name="distr" upper="5.8"/>
#        </distribution>
#        <distribution id="Agathis.prior" monophyletic="true" spec="beast.math.distributions.MRCAPrior" tree="@Tree.t:rbcL2 - matK2 - PhyP2_SA_new">
#            <taxonset id="Agathis" spec="beast.evolution.alignment.TaxonSet">
#                <taxon id="Agathis_alba_0.0" spec="beast.evolution.alignment.Taxon"/>
#                <taxon id="Agathis_atropurpurea_0.0" spec="beast.evolution.alignment.Taxon"/>
#                <taxon id="Agathis_australis_0.0" spec="beast.evolution.alignment.Taxon"/>
#                <taxon id="Agathis_borneensis_0.0" spec="beast.evolution.alignment.Taxon"/>
#                <taxon id="Agathis_dammara_0.0" spec="beast.evolution.alignment.Taxon"/>
#                <taxon id="Agathis_endertii_0.0" spec="beast.evolution.alignment.Taxon"/>
#                <taxon id="Agathis_labillardierei_0.0" spec="beast.evolution.alignment.Taxon"/>
#                <taxon id="Agathis_lanceolata_0.0" spec="beast.evolution.alignment.Taxon"/>
#                <taxon id="Agathis_lenticula_0.0" spec="beast.evolution.alignment.Taxon"/>
#                <taxon id="Agathis_macrophylla_0.0" spec="beast.evolution.alignment.Taxon"/>
#                <taxon id="Agathis_microstachya_0.0" spec="beast.evolution.alignment.Taxon"/>
#                <taxon id="Agathis_montana_0.0" spec="beast.evolution.alignment.Taxon"/>
#                <taxon id="Agathis_moorei_0.0" spec="beast.evolution.alignment.Taxon"/>
#                <taxon id="Agathis_obtusa_0.0" spec="beast.evolution.alignment.Taxon"/>
#                <taxon id="Agathis_ovata_0.0" spec="beast.evolution.alignment.Taxon"/>
#                <taxon id="Agathis_palmerstonii_0.0" spec="beast.evolution.alignment.Taxon"/>
#                <taxon id="Agathis_philippinensis_0.0" spec="beast.evolution.alignment.Taxon"/>
#                <taxon id="Agathis_silbae_0.0" spec="beast.evolution.alignment.Taxon"/>
#                <taxon id="Agathis_vitiensis_0.0" spec="beast.evolution.alignment.Taxon"/>
#                <taxon id="Agathis_vittata_5.5" spec="beast.evolution.alignment.Taxon"/>
#            </taxonset>
#        </distribution>
#        <distribution id="Araucariaceae+Podocarpaceae.prior" monophyletic="true" spec="beast.math.distributions.MRCAPrior" tree="@Tree.t:rbcL2 - matK2 - PhyP2_SA_new">
#            <taxonset id="Araucariaceae+Podocarpaceae" spec="beast.evolution.alignment.TaxonSet">
#                <taxon idref="Acmopyle_florinii_5.7"/>
#                <taxon idref="Acmopyle_pancheri_0.0"/>
#                <taxon idref="Acmopyle_sahniana_0.0"/>
#                <taxon id="Afrocarpus_dawei_0.0" spec="beast.evolution.alignment.Taxon"/>
#                <taxon id="Afrocarpus_falcatus_0.0" spec="beast.evolution.alignment.Taxon"/>
#                <taxon id="Afrocarpus_gracilior_0.0" spec="beast.evolution.alignment.Taxon"/>
#                <taxon id="Afrocarpus_mannii_0.0" spec="beast.evolution.alignment.Taxon"/>
#                <taxon id="Afrocarpus_usambarensis_0.0" spec="beast.evolution.alignment.Taxon"/>
#                <taxon idref="Agathis_alba_0.0"/>
#                <taxon idref="Agathis_atropurpurea_0.0"/>
#                <taxon idref="Agathis_australis_0.0"/>
#                <taxon idref="Agathis_borneensis_0.0"/>
#                <taxon idref="Agathis_dammara_0.0"/>
#                <taxon idref="Agathis_endertii_0.0"/>
#                <taxon idref="Agathis_labillardierei_0.0"/>
#                <taxon idref="Agathis_lanceolata_0.0"/>
#                <taxon idref="Agathis_lenticula_0.0"/>
#                <taxon idref="Agathis_macrophylla_0.0"/>
#                <taxon idref="Agathis_microstachya_0.0"/>
#                <taxon idref="Agathis_montana_0.0"/>
#                <taxon idref="Agathis_moorei_0.0"/>
#                <taxon idref="Agathis_obtusa_0.0"/>
#                <taxon idref="Agathis_ovata_0.0"/>
#                <taxon idref="Agathis_palmerstonii_0.0"/>
#                <taxon idref="Agathis_philippinensis_0.0"/>
#                <taxon idref="Agathis_silbae_0.0"/>
#                <taxon idref="Agathis_vitiensis_0.0"/>
#                <taxon idref="Agathis_vittata_5.5"/>
#                <taxon id="Araucaria_angustifolia_0.0" spec="beast.evolution.alignment.Taxon"/>
#                <taxon id="Araucaria_araucana_0.0" spec="beast.evolution.alignment.Taxon"/>
#                <taxon id="Araucaria_bernieri_0.0" spec="beast.evolution.alignment.Taxon"/>
#                <taxon id="Araucaria_bidwillii_0.0" spec="beast.evolution.alignment.Taxon"/>
#                <taxon id="Araucaria_biramulata_0.0" spec="beast.evolution.alignment.Taxon"/>
#                <taxon id="Araucaria_columnaris_0.0" spec="beast.evolution.alignment.Taxon"/>
#                <taxon id="Araucaria_cunninghamii_0.0" spec="beast.evolution.alignment.Taxon"/>
#                <taxon id="Araucaria_heterophylla_0.0" spec="beast.evolution.alignment.Taxon"/>
#                <taxon id="Araucaria_humboldtensis_0.0" spec="beast.evolution.alignment.Taxon"/>
#                <taxon id="Araucaria_hunsteinii_0.0" spec="beast.evolution.alignment.Taxon"/>
#                <taxon id="Araucaria_laubenfelsii_0.0" spec="beast.evolution.alignment.Taxon"/>
#                <taxon id="Araucaria_luxurians_0.0" spec="beast.evolution.alignment.Taxon"/>
#                <taxon id="Araucaria_montana_0.0" spec="beast.evolution.alignment.Taxon"/>
#                <taxon id="Araucaria_muelleri_0.0" spec="beast.evolution.alignment.Taxon"/>
#                <taxon id="Araucaria_nemorosa_0.0" spec="beast.evolution.alignment.Taxon"/>
#                <taxon id="Araucaria_rulei_0.0" spec="beast.evolution.alignment.Taxon"/>
#                <taxon id="Araucaria_schmidii_0.0" spec="beast.evolution.alignment.Taxon"/>
#                <taxon id="Araucaria_scopulorum_0.0" spec="beast.evolution.alignment.Taxon"/>
#                <taxon id="Araucaria_sp_19.0" spec="beast.evolution.alignment.Taxon"/>
#                <taxon id="Araucaria_subulata_0.0" spec="beast.evolution.alignment.Taxon"/>
#                <taxon id="Dacrycarpus_cinctus_0.0" spec="beast.evolution.alignment.Taxon"/>
#                <taxon id="Dacrycarpus_compactus_0.0" spec="beast.evolution.alignment.Taxon"/>
#                <taxon id="Dacrycarpus_dacrydioides_0.0" spec="beast.evolution.alignment.Taxon"/>
#                <taxon id="Dacrycarpus_expansus_0.0" spec="beast.evolution.alignment.Taxon"/>
#                <taxon id="Dacrycarpus_imbricatus_0.0" spec="beast.evolution.alignment.Taxon"/>
#                <taxon id="Dacrycarpus_kinabaluensis_0.0" spec="beast.evolution.alignment.Taxon"/>
#                <taxon id="Dacrycarpus_puertae_6.0" spec="beast.evolution.alignment.Taxon"/>
#                <taxon id="Dacrycarpus_vieillardii_0.0" spec="beast.evolution.alignment.Taxon"/>
#                <taxon id="Dacrydium_araucarioides_0.0" spec="beast.evolution.alignment.Taxon"/>
#                <taxon id="Dacrydium_balansae_0.0" spec="beast.evolution.alignment.Taxon"/>
#                <taxon id="Dacrydium_beccarii_0.0" spec="beast.evolution.alignment.Taxon"/>
#                <taxon id="Dacrydium_cupressinum_0.0" spec="beast.evolution.alignment.Taxon"/>
#                <taxon id="Dacrydium_elatum_0.0" spec="beast.evolution.alignment.Taxon"/>
#                <taxon id="Dacrydium_guillauminii_0.0" spec="beast.evolution.alignment.Taxon"/>
#                <taxon id="Dacrydium_lycopodioides_0.0" spec="beast.evolution.alignment.Taxon"/>
#                <taxon id="Dacrydium_magnum_0.0" spec="beast.evolution.alignment.Taxon"/>
#                <taxon id="Dacrydium_nausoriense_0.0" spec="beast.evolution.alignment.Taxon"/>
#                <taxon id="Dacrydium_nidulum_0.0" spec="beast.evolution.alignment.Taxon"/>
#                <taxon id="Dacrydium_rhomboideum_2.84" spec="beast.evolution.alignment.Taxon"/>
#                <taxon id="Dacrydium_x_0.0" spec="beast.evolution.alignment.Taxon"/>
#                <taxon id="Dacrydium_xanthandrum_0.0" spec="beast.evolution.alignment.Taxon"/>
#                <taxon id="Falcatifolium_eocenica_3.72" spec="beast.evolution.alignment.Taxon"/>
#                <taxon id="Falcatifolium_falciforme_0.0" spec="beast.evolution.alignment.Taxon"/>
#                <taxon id="Falcatifolium_papuanum_0.0" spec="beast.evolution.alignment.Taxon"/>
#                <taxon id="Falcatifolium_taxoides_0.0" spec="beast.evolution.alignment.Taxon"/>
#                <taxon id="Halocarpus_bidwillii_0.0" spec="beast.evolution.alignment.Taxon"/>
#                <taxon id="Halocarpus_biformis_0.0" spec="beast.evolution.alignment.Taxon"/>
#                <taxon id="Halocarpus_highstedii_2.84" spec="beast.evolution.alignment.Taxon"/>
#                <taxon id="Halocarpus_kirkii_0.0" spec="beast.evolution.alignment.Taxon"/>
#                <taxon id="Podocarp_sp_Permian_25.5" spec="beast.evolution.alignment.Taxon"/>
#                <taxon id="Podocarpus_acutifolius_0.0" spec="beast.evolution.alignment.Taxon"/>
#                <taxon id="Podocarpus_affinis_0.0" spec="beast.evolution.alignment.Taxon"/>
#                <taxon id="Podocarpus_angustifolius_0.0" spec="beast.evolution.alignment.Taxon"/>
#                <taxon id="Podocarpus_annamiensis_0.0" spec="beast.evolution.alignment.Taxon"/>
#                <taxon id="Podocarpus_archboldii_0.0" spec="beast.evolution.alignment.Taxon"/>
#                <taxon id="Podocarpus_aristulatus_0.0" spec="beast.evolution.alignment.Taxon"/>
#                <taxon id="Podocarpus_beecherae_0.0" spec="beast.evolution.alignment.Taxon"/>
#                <taxon id="Podocarpus_bracteatus_0.0" spec="beast.evolution.alignment.Taxon"/>
#                <taxon id="Podocarpus_brasiliensis_0.0" spec="beast.evolution.alignment.Taxon"/>
#                <taxon id="Podocarpus_brassii_0.0" spec="beast.evolution.alignment.Taxon"/>
#                <taxon id="Podocarpus_brevifolius_0.0" spec="beast.evolution.alignment.Taxon"/>
#                <taxon id="Podocarpus_capuronii_0.0" spec="beast.evolution.alignment.Taxon"/>
#                <taxon id="Podocarpus_celatus_0.0" spec="beast.evolution.alignment.Taxon"/>
#                <taxon id="Podocarpus_cf_0.0" spec="beast.evolution.alignment.Taxon"/>
#                <taxon id="Podocarpus_chingianus_0.0" spec="beast.evolution.alignment.Taxon"/>
#                <taxon id="Podocarpus_coriaceus_0.0" spec="beast.evolution.alignment.Taxon"/>
#                <taxon id="Podocarpus_costalis_0.0" spec="beast.evolution.alignment.Taxon"/>
#                <taxon id="Podocarpus_costaricensis_0.0" spec="beast.evolution.alignment.Taxon"/>
#                <taxon id="Podocarpus_crassigemmis_0.0" spec="beast.evolution.alignment.Taxon"/>
#                <taxon id="Podocarpus_cunninghamii_0.0" spec="beast.evolution.alignment.Taxon"/>
#                <taxon id="Podocarpus_decipiens_0.0" spec="beast.evolution.alignment.Taxon"/>
#                <taxon id="Podocarpus_decumbens_0.0" spec="beast.evolution.alignment.Taxon"/>
#                <taxon id="Podocarpus_deflexus_0.0" spec="beast.evolution.alignment.Taxon"/>
#                <taxon id="Podocarpus_degeneri_0.0" spec="beast.evolution.alignment.Taxon"/>
#                <taxon id="Podocarpus_dispermus_0.0" spec="beast.evolution.alignment.Taxon"/>
#                <taxon id="Podocarpus_drouynianus_0.0" spec="beast.evolution.alignment.Taxon"/>
#                <taxon id="Podocarpus_ekmanii_0.0" spec="beast.evolution.alignment.Taxon"/>
#                <taxon id="Podocarpus_elatus_0.0" spec="beast.evolution.alignment.Taxon"/>
#                <taxon id="Podocarpus_elongatus_0.0" spec="beast.evolution.alignment.Taxon"/>
#                <taxon id="Podocarpus_fasciculus_0.0" spec="beast.evolution.alignment.Taxon"/>
#                <taxon id="Podocarpus_forrestii_0.0" spec="beast.evolution.alignment.Taxon"/>
#                <taxon id="Podocarpus_gibbsiae_0.0" spec="beast.evolution.alignment.Taxon"/>
#                <taxon id="Podocarpus_gnidioides_0.0" spec="beast.evolution.alignment.Taxon"/>
#                <taxon id="Podocarpus_grayae_0.0" spec="beast.evolution.alignment.Taxon"/>
#                <taxon id="Podocarpus_guatemalensis_0.0" spec="beast.evolution.alignment.Taxon"/>
#                <taxon id="Podocarpus_hallii_0.0" spec="beast.evolution.alignment.Taxon"/>
#                <taxon id="Podocarpus_henkelii_0.0" spec="beast.evolution.alignment.Taxon"/>
#                <taxon id="Podocarpus_hispaniolensis_0.0" spec="beast.evolution.alignment.Taxon"/>
#                <taxon id="Podocarpus_insularis_0.0" spec="beast.evolution.alignment.Taxon"/>
#                <taxon id="Podocarpus_lambertii_0.0" spec="beast.evolution.alignment.Taxon"/>
#                <taxon id="Podocarpus_latifolius_0.0" spec="beast.evolution.alignment.Taxon"/>
#                <taxon id="Podocarpus_lawrencei_0.0" spec="beast.evolution.alignment.Taxon"/>
#                <taxon id="Podocarpus_ledermannii_0.0" spec="beast.evolution.alignment.Taxon"/>
#                <taxon id="Podocarpus_longifoliolatus_0.0" spec="beast.evolution.alignment.Taxon"/>
#                <taxon id="Podocarpus_lucienii_0.0" spec="beast.evolution.alignment.Taxon"/>
#                <taxon id="Podocarpus_macrophyllus_0.0" spec="beast.evolution.alignment.Taxon"/>
#                <taxon id="Podocarpus_madagascariensis_0.0" spec="beast.evolution.alignment.Taxon"/>
#                <taxon id="Podocarpus_matudae_0.0" spec="beast.evolution.alignment.Taxon"/>
#                <taxon id="Podocarpus_milanjianus_0.0" spec="beast.evolution.alignment.Taxon"/>
#                <taxon id="Podocarpus_nakaii_0.0" spec="beast.evolution.alignment.Taxon"/>
#                <taxon id="Podocarpus_neriifolius_0.0" spec="beast.evolution.alignment.Taxon"/>
#                <taxon id="Lagarostrobos_franklinii_0.0" spec="beast.evolution.alignment.Taxon"/>
#                <taxon id="Lagarostrobos_marginatus_3.4" spec="beast.evolution.alignment.Taxon"/>
#                <taxon id="Lepidothamnus_australis_12.0" spec="beast.evolution.alignment.Taxon"/>
#                <taxon id="Lepidothamnus_fonkii_0.0" spec="beast.evolution.alignment.Taxon"/>
#                <taxon id="Lepidothamnus_intermedius_0.0" spec="beast.evolution.alignment.Taxon"/>
#                <taxon id="Lepidothamnus_laxifolius_0.0" spec="beast.evolution.alignment.Taxon"/>
#                <taxon id="Manoao_colensoi_0.0" spec="beast.evolution.alignment.Taxon"/>
#                <taxon id="Manoao_colensoi_fossil_3.5" spec="beast.evolution.alignment.Taxon"/>
#                <taxon id="Microcachrys_tetragona_0.0" spec="beast.evolution.alignment.Taxon"/>
#                <taxon id="Microcacrhys_novaezelandia_2.84" spec="beast.evolution.alignment.Taxon"/>
#                <taxon id="Nageia_fleuryi_0.0" spec="beast.evolution.alignment.Taxon"/>
#                <taxon id="Nageia_formosensis_0.0" spec="beast.evolution.alignment.Taxon"/>
#                <taxon id="Nageia_hainanensis_5.0" spec="beast.evolution.alignment.Taxon"/>
#                <taxon id="Nageia_motleyi_0.0" spec="beast.evolution.alignment.Taxon"/>
#                <taxon id="Nageia_nagi_0.0" spec="beast.evolution.alignment.Taxon"/>
#                <taxon id="Nageia_nankoensis_0.0" spec="beast.evolution.alignment.Taxon"/>
#                <taxon id="Nageia_wallichiana_0.0" spec="beast.evolution.alignment.Taxon"/>
#                <taxon id="Parasitaxus_usta_0.0" spec="beast.evolution.alignment.Taxon"/>
#                <taxon id="Pheroshaera_microfolius_2.84" spec="beast.evolution.alignment.Taxon"/>
#                <taxon id="Pherosphaera_fitzgeraldii_0.0" spec="beast.evolution.alignment.Taxon"/>
#                <taxon id="Pherosphaera_hookeriana_0.0" spec="beast.evolution.alignment.Taxon"/>
#                <taxon id="Phyllocladus_alpinus_0.0" spec="beast.evolution.alignment.Taxon"/>
#                <taxon id="Phyllocladus_annulatus_3.3" spec="beast.evolution.alignment.Taxon"/>
#                <taxon id="Phyllocladus_aspleniifolius_0.0" spec="beast.evolution.alignment.Taxon"/>
#                <taxon id="Phyllocladus_hypophyllus_0.0" spec="beast.evolution.alignment.Taxon"/>
#                <taxon id="Phyllocladus_toatoa_0.0" spec="beast.evolution.alignment.Taxon"/>
#                <taxon id="Phyllocladus_trichomanoides_0.0" spec="beast.evolution.alignment.Taxon"/>
#                <taxon id="Podocarpus_nivalis_0.0" spec="beast.evolution.alignment.Taxon"/>
#                <taxon id="Podocarpus_novae-caledoniae_0.0" spec="beast.evolution.alignment.Taxon"/>
#                <taxon id="Podocarpus_nubigenus_0.0" spec="beast.evolution.alignment.Taxon"/>
#                <taxon id="Podocarpus_oleifolius_0.0" spec="beast.evolution.alignment.Taxon"/>
#                <taxon id="Podocarpus_pallidus_0.0" spec="beast.evolution.alignment.Taxon"/>
#                <taxon id="Podocarpus_parlatorei_0.0" spec="beast.evolution.alignment.Taxon"/>
#                <taxon id="Podocarpus_pilgeri_0.0" spec="beast.evolution.alignment.Taxon"/>
#                <taxon id="Podocarpus_polyspermus_0.0" spec="beast.evolution.alignment.Taxon"/>
#                <taxon id="Podocarpus_polystachyus_0.0" spec="beast.evolution.alignment.Taxon"/>
#                <taxon id="Podocarpus_pseudobracteatus_0.0" spec="beast.evolution.alignment.Taxon"/>
#                <taxon id="Podocarpus_purdieanus_0.0" spec="beast.evolution.alignment.Taxon"/>
#                <taxon id="Podocarpus_ramosii_0.0" spec="beast.evolution.alignment.Taxon"/>
#                <taxon id="Podocarpus_rubens_0.0" spec="beast.evolution.alignment.Taxon"/>
#                <taxon id="Podocarpus_rumphii_0.0" spec="beast.evolution.alignment.Taxon"/>
#                <taxon id="Podocarpus_salignus_0.0" spec="beast.evolution.alignment.Taxon"/>
#                <taxon id="Podocarpus_salomonensis_0.0" spec="beast.evolution.alignment.Taxon"/>
#                <taxon id="Podocarpus_sellowii_0.0" spec="beast.evolution.alignment.Taxon"/>
#                <taxon id="Podocarpus_smithii_0.0" spec="beast.evolution.alignment.Taxon"/>
#                <taxon id="Podocarpus_spathoides_0.0" spec="beast.evolution.alignment.Taxon"/>
#                <taxon id="Podocarpus_spinulosus_0.0" spec="beast.evolution.alignment.Taxon"/>
#                <taxon id="Podocarpus_sprucei_0.0" spec="beast.evolution.alignment.Taxon"/>
#                <taxon id="Podocarpus_subtropicalis_0.0" spec="beast.evolution.alignment.Taxon"/>
#                <taxon id="Podocarpus_sylvestris_0.0" spec="beast.evolution.alignment.Taxon"/>
#                <taxon id="Podocarpus_teysmannii_0.0" spec="beast.evolution.alignment.Taxon"/>
#                <taxon id="Podocarpus_thailandensis_0.0" spec="beast.evolution.alignment.Taxon"/>
#                <taxon id="Podocarpus_totara_0.0" spec="beast.evolution.alignment.Taxon"/>
#                <taxon id="Podocarpus_trinitensis_0.0" spec="beast.evolution.alignment.Taxon"/>
#                <taxon id="Podocarpus_urbanii_0.0" spec="beast.evolution.alignment.Taxon"/>
#                <taxon id="Podocarpus_witherdenensis_3.72" spec="beast.evolution.alignment.Taxon"/>
#                <taxon id="Prumnopitys_andina_0.0" spec="beast.evolution.alignment.Taxon"/>
#                <taxon id="Prumnopitys_ferruginea_0.0" spec="beast.evolution.alignment.Taxon"/>
#                <taxon id="Prumnopitys_ferruginoides_0.0" spec="beast.evolution.alignment.Taxon"/>
#                <taxon id="Prumnopitys_ladei_0.0" spec="beast.evolution.alignment.Taxon"/>
#                <taxon id="Prumnopitys_montana_0.0" spec="beast.evolution.alignment.Taxon"/>
#                <taxon id="Prumnopitys_ophiensis_6.0" spec="beast.evolution.alignment.Taxon"/>
#                <taxon id="Prumnopitys_taxifolia_0.0" spec="beast.evolution.alignment.Taxon"/>
#                <taxon id="Retrophyllum_comptonii_0.0" spec="beast.evolution.alignment.Taxon"/>
#                <taxon id="Retrophyllum_minus_0.0" spec="beast.evolution.alignment.Taxon"/>
#                <taxon id="Retrophyllum_oxyphyllum_5.2" spec="beast.evolution.alignment.Taxon"/>
#                <taxon id="Retrophyllum_rospigliosii_0.0" spec="beast.evolution.alignment.Taxon"/>
#                <taxon id="Retrophyllum_vitiense_0.0" spec="beast.evolution.alignment.Taxon"/>
#                <taxon id="Saxegothaea_conspicua_0.0" spec="beast.evolution.alignment.Taxon"/>
#                <taxon id="Sundacarpus_amarus_0.0" spec="beast.evolution.alignment.Taxon"/>
#                <taxon id="Sundacarpus_anglica_4.86" spec="beast.evolution.alignment.Taxon"/>
#                <taxon id="Wollemia_nobilis_0.0" spec="beast.evolution.alignment.Taxon"/>
#            </taxonset>
#        </distribution>
#        <distribution id="Araucariaceae.prior" monophyletic="true" spec="beast.math.distributions.MRCAPrior" tree="@Tree.t:rbcL2 - matK2 - PhyP2_SA_new">
#            <taxonset id="Araucariaceae" spec="beast.evolution.alignment.TaxonSet">
#                <taxon idref="Agathis_alba_0.0"/>
#                <taxon idref="Agathis_atropurpurea_0.0"/>
#                <taxon idref="Agathis_australis_0.0"/>
#                <taxon idref="Agathis_borneensis_0.0"/>
#                <taxon idref="Agathis_dammara_0.0"/>
#                <taxon idref="Agathis_endertii_0.0"/>
#                <taxon idref="Agathis_labillardierei_0.0"/>
#                <taxon idref="Agathis_lanceolata_0.0"/>
#                <taxon idref="Agathis_lenticula_0.0"/>
#                <taxon idref="Agathis_macrophylla_0.0"/>
#                <taxon idref="Agathis_microstachya_0.0"/>
#                <taxon idref="Agathis_montana_0.0"/>
#                <taxon idref="Agathis_moorei_0.0"/>
#                <taxon idref="Agathis_obtusa_0.0"/>
#                <taxon idref="Agathis_ovata_0.0"/>
#                <taxon idref="Agathis_palmerstonii_0.0"/>
#                <taxon idref="Agathis_philippinensis_0.0"/>
#                <taxon idref="Agathis_silbae_0.0"/>
#                <taxon idref="Agathis_vitiensis_0.0"/>
#                <taxon idref="Agathis_vittata_5.5"/>
#                <taxon idref="Araucaria_angustifolia_0.0"/>
#                <taxon idref="Araucaria_araucana_0.0"/>
#                <taxon idref="Araucaria_bernieri_0.0"/>
#                <taxon idref="Araucaria_bidwillii_0.0"/>
#                <taxon idref="Araucaria_biramulata_0.0"/>
#                <taxon idref="Araucaria_columnaris_0.0"/>
#                <taxon idref="Araucaria_cunninghamii_0.0"/>
#                <taxon idref="Araucaria_heterophylla_0.0"/>
#                <taxon idref="Araucaria_humboldtensis_0.0"/>
#                <taxon idref="Araucaria_hunsteinii_0.0"/>
#                <taxon idref="Araucaria_laubenfelsii_0.0"/>
#                <taxon idref="Araucaria_luxurians_0.0"/>
#                <taxon idref="Araucaria_montana_0.0"/>
#                <taxon idref="Araucaria_muelleri_0.0"/>
#                <taxon idref="Araucaria_nemorosa_0.0"/>
#                <taxon idref="Araucaria_rulei_0.0"/>
#                <taxon idref="Araucaria_schmidii_0.0"/>
#                <taxon idref="Araucaria_scopulorum_0.0"/>
#                <taxon idref="Araucaria_sp_19.0"/>
#                <taxon idref="Araucaria_subulata_0.0"/>
#                <taxon idref="Wollemia_nobilis_0.0"/>
#            </taxonset>
#        </distribution>
#        <distribution id="Cupressaceae_sl.prior" monophyletic="true" spec="beast.math.distributions.MRCAPrior" tree="@Tree.t:rbcL2 - matK2 - PhyP2_SA_new">
#            <taxonset id="Cupressaceae_sl" spec="beast.evolution.alignment.TaxonSet">
#                <taxon id="Amentotaxus_0.0" spec="beast.evolution.alignment.Taxon"/>
#                <taxon id="Austrotaxus_0.0" spec="beast.evolution.alignment.Taxon"/>
#                <taxon id="Austrohamia_minuta_16.0" spec="beast.evolution.alignment.Taxon"/>
#                <taxon id="Athrotaxis_0.0" spec="beast.evolution.alignment.Taxon"/>
#                <taxon id="Cephalotaxus_0.0" spec="beast.evolution.alignment.Taxon"/>
#                <taxon id="Juniperus_0.0" spec="beast.evolution.alignment.Taxon"/>
#                <taxon id="Thuja_0.0" spec="beast.evolution.alignment.Taxon"/>
#                <taxon id="Torreya_0.0" spec="beast.evolution.alignment.Taxon"/>
#                <taxon id="Taiwania_0.0" spec="beast.evolution.alignment.Taxon"/>
#            </taxonset>
#        </distribution>
#        <distribution id="Dacrycarpus.prior" monophyletic="true" spec="beast.math.distributions.MRCAPrior" tree="@Tree.t:rbcL2 - matK2 - PhyP2_SA_new">
#            <taxonset id="Dacrycarpus" spec="beast.evolution.alignment.TaxonSet">
#                <taxon idref="Dacrycarpus_cinctus_0.0"/>
#                <taxon idref="Dacrycarpus_compactus_0.0"/>
#                <taxon idref="Dacrycarpus_dacrydioides_0.0"/>
#                <taxon idref="Dacrycarpus_expansus_0.0"/>
#                <taxon idref="Dacrycarpus_imbricatus_0.0"/>
#                <taxon idref="Dacrycarpus_kinabaluensis_0.0"/>
#                <taxon idref="Dacrycarpus_puertae_6.0"/>
#                <taxon idref="Dacrycarpus_vieillardii_0.0"/>
#            </taxonset>
#        </distribution>
#        <distribution id="Dacrycarpus_puertae_6.01.prior" spec="beast.math.distributions.MRCAPrior" tree="@Tree.t:rbcL2 - matK2 - PhyP2_SA_new">
#            <taxonset id="Dacrycarpus_puertae_6.01" spec="beast.evolution.alignment.TaxonSet">
#                <taxon idref="Dacrycarpus_puertae_6.0"/>
#            </taxonset>
#            <Uniform id="Uniform.13" lower="5.2" name="distr" upper="7.8"/>
#        </distribution>
#        <distribution id="Dacrydium.prior" monophyletic="true" spec="beast.math.distributions.MRCAPrior" tree="@Tree.t:rbcL2 - matK2 - PhyP2_SA_new">
#            <taxonset id="Dacrydium" spec="beast.evolution.alignment.TaxonSet">
#                <taxon idref="Dacrydium_araucarioides_0.0"/>
#                <taxon idref="Dacrydium_balansae_0.0"/>
#                <taxon idref="Dacrydium_beccarii_0.0"/>
#                <taxon idref="Dacrydium_cupressinum_0.0"/>
#                <taxon idref="Dacrydium_elatum_0.0"/>
#                <taxon idref="Dacrydium_guillauminii_0.0"/>
#                <taxon idref="Dacrydium_lycopodioides_0.0"/>
#                <taxon idref="Dacrydium_magnum_0.0"/>
#                <taxon idref="Dacrydium_nausoriense_0.0"/>
#                <taxon idref="Dacrydium_nidulum_0.0"/>
#                <taxon idref="Dacrydium_rhomboideum_2.84"/>
#                <taxon idref="Dacrydium_x_0.0"/>
#                <taxon idref="Dacrydium_xanthandrum_0.0"/>
#            </taxonset>
#        </distribution>
#        <distribution id="Dacrydium_rhomboideum_2.841.prior" spec="beast.math.distributions.MRCAPrior" tree="@Tree.t:rbcL2 - matK2 - PhyP2_SA_new">
#            <taxonset id="Dacrydium_rhomboideum_2.841" spec="beast.evolution.alignment.TaxonSet">
#                <taxon idref="Dacrydium_rhomboideum_2.84"/>
#            </taxonset>
#            <Uniform id="Uniform.15" lower="1.6" name="distr" upper="2.84"/>
#        </distribution>
#        <distribution id="Falcatifolium.prior" monophyletic="true" spec="beast.math.distributions.MRCAPrior" tree="@Tree.t:rbcL2 - matK2 - PhyP2_SA_new">
#            <taxonset id="Falcatifolium" spec="beast.evolution.alignment.TaxonSet">
#                <taxon idref="Falcatifolium_eocenica_3.72"/>
#                <taxon idref="Falcatifolium_falciforme_0.0"/>
#                <taxon idref="Falcatifolium_papuanum_0.0"/>
#                <taxon idref="Falcatifolium_taxoides_0.0"/>
#            </taxonset>
#        </distribution>
#        <distribution id="Falcatifolium_eocenica_3.721.prior" spec="beast.math.distributions.MRCAPrior" tree="@Tree.t:rbcL2 - matK2 - PhyP2_SA_new">
#            <taxonset id="Falcatifolium_eocenica_3.721" spec="beast.evolution.alignment.TaxonSet">
#                <taxon idref="Falcatifolium_eocenica_3.72"/>
#            </taxonset>
#            <Uniform id="Uniform.14" lower="3.4" name="distr" upper="3.72"/>
#        </distribution>
#        <distribution id="Halocarpus.prior" monophyletic="true" spec="beast.math.distributions.MRCAPrior" tree="@Tree.t:rbcL2 - matK2 - PhyP2_SA_new">
#            <taxonset id="Halocarpus" spec="beast.evolution.alignment.TaxonSet">
#                <taxon idref="Halocarpus_bidwillii_0.0"/>
#                <taxon idref="Halocarpus_biformis_0.0"/>
#                <taxon idref="Halocarpus_highstedii_2.84"/>
#                <taxon idref="Halocarpus_kirkii_0.0"/>
#            </taxonset>
#        </distribution>
#        <distribution id="Halocarpus_highstedii_2.841.prior" spec="beast.math.distributions.MRCAPrior" tree="@Tree.t:rbcL2 - matK2 - PhyP2_SA_new">
#            <taxonset id="Halocarpus_highstedii_2.841" spec="beast.evolution.alignment.TaxonSet">
#                <taxon idref="Halocarpus_highstedii_2.84"/>
#            </taxonset>
#            <Uniform id="Uniform.16" lower="1.6" name="distr" upper="2.84"/>
#        </distribution>
#        <distribution id="Lagarostrobos.prior" monophyletic="true" spec="beast.math.distributions.MRCAPrior" tree="@Tree.t:rbcL2 - matK2 - PhyP2_SA_new">
#            <taxonset id="Lagarostrobos" spec="beast.evolution.alignment.TaxonSet">
#                <taxon idref="Lagarostrobos_franklinii_0.0"/>
#                <taxon idref="Lagarostrobos_marginatus_3.4"/>
#            </taxonset>
#        </distribution>
#        <distribution id="Lagarostrobos_marginatus_3.41.prior" spec="beast.math.distributions.MRCAPrior" tree="@Tree.t:rbcL2 - matK2 - PhyP2_SA_new">
#            <taxonset id="Lagarostrobos_marginatus_3.41" spec="beast.evolution.alignment.TaxonSet">
#                <taxon idref="Lagarostrobos_marginatus_3.4"/>
#            </taxonset>
#            <Uniform id="Uniform.17" lower="2.84" name="distr" upper="3.4"/>
#        </distribution>
#        <distribution id="Lepidothamnus.prior" monophyletic="true" spec="beast.math.distributions.MRCAPrior" tree="@Tree.t:rbcL2 - matK2 - PhyP2_SA_new">
#            <taxonset id="Lepidothamnus" spec="beast.evolution.alignment.TaxonSet">
#                <taxon idref="Lepidothamnus_australis_12.0"/>
#                <taxon idref="Lepidothamnus_fonkii_0.0"/>
#                <taxon idref="Lepidothamnus_intermedius_0.0"/>
#                <taxon idref="Lepidothamnus_laxifolius_0.0"/>
#            </taxonset>
#        </distribution>
#        <distribution id="Lepidothamnus_australis_12.01.prior" spec="beast.math.distributions.MRCAPrior" tree="@Tree.t:rbcL2 - matK2 - PhyP2_SA_new">
#            <taxonset id="Lepidothamnus_australis_12.01" spec="beast.evolution.alignment.TaxonSet">
#                <taxon idref="Lepidothamnus_australis_12.0"/>
#            </taxonset>
#            <Uniform id="Uniform.18" lower="10.0" name="distr" upper="14.5"/>
#        </distribution>
#        <distribution id="Manoao.prior" monophyletic="true" spec="beast.math.distributions.MRCAPrior" tree="@Tree.t:rbcL2 - matK2 - PhyP2_SA_new">
#            <taxonset id="Manoao" spec="beast.evolution.alignment.TaxonSet">
#                <taxon idref="Manoao_colensoi_0.0"/>
#                <taxon idref="Manoao_colensoi_fossil_3.5"/>
#            </taxonset>
#        </distribution>
#        <distribution id="Manoao_colensoi_3.5.prior" spec="beast.math.distributions.MRCAPrior" tree="@Tree.t:rbcL2 - matK2 - PhyP2_SA_new">
#            <taxonset id="Manoao_colensoi_3.5" spec="beast.evolution.alignment.TaxonSet">
#                <taxon idref="Manoao_colensoi_fossil_3.5"/>
#            </taxonset>
#            <Uniform id="Uniform.19" lower="2.3" name="distr" upper="3.5"/>
#        </distribution>
#        <distribution id="Microcachrys.prior" monophyletic="true" spec="beast.math.distributions.MRCAPrior" tree="@Tree.t:rbcL2 - matK2 - PhyP2_SA_new">
#            <taxonset id="Microcachrys" spec="beast.evolution.alignment.TaxonSet">
#                <taxon idref="Microcachrys_tetragona_0.0"/>
#                <taxon idref="Microcacrhys_novaezelandia_2.84"/>
#            </taxonset>
#        </distribution>
#        <distribution id="Microcachrys_novaezelandiae_2.84.prior" spec="beast.math.distributions.MRCAPrior" tree="@Tree.t:rbcL2 - matK2 - PhyP2_SA_new">
#            <taxonset id="Microcachrys_novaezelandiae_2.84" spec="beast.evolution.alignment.TaxonSet">
#                <taxon idref="Microcacrhys_novaezelandia_2.84"/>
#            </taxonset>
#            <Uniform id="Uniform.20" lower="1.6" name="distr" upper="2.84"/>
#        </distribution>
#        <distribution id="Nageia.prior" monophyletic="true" spec="beast.math.distributions.MRCAPrior" tree="@Tree.t:rbcL2 - matK2 - PhyP2_SA_new">
#            <taxonset id="Nageia" spec="beast.evolution.alignment.TaxonSet">
#                <taxon idref="Nageia_fleuryi_0.0"/>
#                <taxon idref="Nageia_formosensis_0.0"/>
#                <taxon idref="Nageia_hainanensis_5.0"/>
#                <taxon idref="Nageia_motleyi_0.0"/>
#                <taxon idref="Nageia_nagi_0.0"/>
#                <taxon idref="Nageia_nankoensis_0.0"/>
#                <taxon idref="Nageia_wallichiana_0.0"/>
#            </taxonset>
#        </distribution>
#        <distribution id="Nageia_hainanensis_5.01.prior" spec="beast.math.distributions.MRCAPrior" tree="@Tree.t:rbcL2 - matK2 - PhyP2_SA_new">
#            <taxonset id="Nageia_hainanensis_5.01" spec="beast.evolution.alignment.TaxonSet">
#                <taxon idref="Nageia_hainanensis_5.0"/>
#            </taxonset>
#            <Uniform id="Uniform.21" lower="3.4" name="distr" upper="5.6"/>
#        </distribution>
#        <distribution id="Pherosphaera.prior" monophyletic="true" spec="beast.math.distributions.MRCAPrior" tree="@Tree.t:rbcL2 - matK2 - PhyP2_SA_new">
#            <taxonset id="Pherosphaera" spec="beast.evolution.alignment.TaxonSet">
#                <taxon idref="Pheroshaera_microfolius_2.84"/>
#                <taxon idref="Pherosphaera_fitzgeraldii_0.0"/>
#                <taxon idref="Pherosphaera_hookeriana_0.0"/>
#            </taxonset>
#        </distribution>
#        <distribution id="Pherosphaera_microfolius_2.84.prior" spec="beast.math.distributions.MRCAPrior" tree="@Tree.t:rbcL2 - matK2 - PhyP2_SA_new">
#            <taxonset id="Pherosphaera_microfolius_2.84" spec="beast.evolution.alignment.TaxonSet">
#                <taxon idref="Pheroshaera_microfolius_2.84"/>
#            </taxonset>
#            <Uniform id="Uniform.22" lower="2.303" name="distr" upper="2.84"/>
#        </distribution>
#        <distribution id="Phyllocladus.prior" monophyletic="true" spec="beast.math.distributions.MRCAPrior" tree="@Tree.t:rbcL2 - matK2 - PhyP2_SA_new">
#            <taxonset id="Phyllocladus" spec="beast.evolution.alignment.TaxonSet">
#                <taxon idref="Phyllocladus_alpinus_0.0"/>
#                <taxon idref="Phyllocladus_annulatus_3.3"/>
#                <taxon idref="Phyllocladus_aspleniifolius_0.0"/>
#                <taxon idref="Phyllocladus_hypophyllus_0.0"/>
#                <taxon idref="Phyllocladus_toatoa_0.0"/>
#                <taxon idref="Phyllocladus_trichomanoides_0.0"/>
#            </taxonset>
#        </distribution>
#        <distribution id="Phyllocladus_annulatus_3.31.prior" spec="beast.math.distributions.MRCAPrior" tree="@Tree.t:rbcL2 - matK2 - PhyP2_SA_new">
#            <taxonset id="Phyllocladus_annulatus_3.31" spec="beast.evolution.alignment.TaxonSet">
#                <taxon idref="Phyllocladus_annulatus_3.3"/>
#            </taxonset>
#            <Uniform id="Uniform.23" lower="2.303" name="distr" upper="3.4"/>
#        </distribution>
#        <distribution id="Podocarpaceae.prior" monophyletic="true" spec="beast.math.distributions.MRCAPrior" tree="@Tree.t:rbcL2 - matK2 - PhyP2_SA_new">
#            <taxonset id="Podocarpaceae" spec="beast.evolution.alignment.TaxonSet">
#                <taxon idref="Acmopyle_florinii_5.7"/>
#                <taxon idref="Acmopyle_pancheri_0.0"/>
#                <taxon idref="Acmopyle_sahniana_0.0"/>
#                <taxon idref="Afrocarpus_dawei_0.0"/>
#                <taxon idref="Afrocarpus_falcatus_0.0"/>
#                <taxon idref="Afrocarpus_gracilior_0.0"/>
#                <taxon idref="Afrocarpus_mannii_0.0"/>
#                <taxon idref="Afrocarpus_usambarensis_0.0"/>
#                <taxon idref="Dacrycarpus_cinctus_0.0"/>
#                <taxon idref="Dacrycarpus_compactus_0.0"/>
#                <taxon idref="Dacrycarpus_dacrydioides_0.0"/>
#                <taxon idref="Dacrycarpus_expansus_0.0"/>
#                <taxon idref="Dacrycarpus_imbricatus_0.0"/>
#                <taxon idref="Dacrycarpus_kinabaluensis_0.0"/>
#                <taxon idref="Dacrycarpus_puertae_6.0"/>
#                <taxon idref="Dacrycarpus_vieillardii_0.0"/>
#                <taxon idref="Dacrydium_araucarioides_0.0"/>
#                <taxon idref="Dacrydium_balansae_0.0"/>
#                <taxon idref="Dacrydium_beccarii_0.0"/>
#                <taxon idref="Dacrydium_cupressinum_0.0"/>
#                <taxon idref="Dacrydium_elatum_0.0"/>
#                <taxon idref="Dacrydium_guillauminii_0.0"/>
#                <taxon idref="Dacrydium_lycopodioides_0.0"/>
#                <taxon idref="Dacrydium_magnum_0.0"/>
#                <taxon idref="Dacrydium_nausoriense_0.0"/>
#                <taxon idref="Dacrydium_nidulum_0.0"/>
#                <taxon idref="Dacrydium_rhomboideum_2.84"/>
#                <taxon idref="Dacrydium_x_0.0"/>
#                <taxon idref="Dacrydium_xanthandrum_0.0"/>
#                <taxon idref="Falcatifolium_eocenica_3.72"/>
#                <taxon idref="Falcatifolium_falciforme_0.0"/>
#                <taxon idref="Falcatifolium_papuanum_0.0"/>
#                <taxon idref="Falcatifolium_taxoides_0.0"/>
#                <taxon idref="Halocarpus_bidwillii_0.0"/>
#                <taxon idref="Halocarpus_biformis_0.0"/>
#                <taxon idref="Halocarpus_highstedii_2.84"/>
#                <taxon idref="Halocarpus_kirkii_0.0"/>
#                <taxon idref="Lagarostrobos_franklinii_0.0"/>
#                <taxon idref="Lagarostrobos_marginatus_3.4"/>
#                <taxon idref="Lepidothamnus_australis_12.0"/>
#                <taxon idref="Lepidothamnus_fonkii_0.0"/>
#                <taxon idref="Lepidothamnus_intermedius_0.0"/>
#                <taxon idref="Lepidothamnus_laxifolius_0.0"/>
#                <taxon idref="Manoao_colensoi_0.0"/>
#                <taxon idref="Manoao_colensoi_fossil_3.5"/>
#                <taxon idref="Microcachrys_tetragona_0.0"/>
#                <taxon idref="Microcacrhys_novaezelandia_2.84"/>
#                <taxon idref="Nageia_fleuryi_0.0"/>
#                <taxon idref="Nageia_formosensis_0.0"/>
#                <taxon idref="Nageia_hainanensis_5.0"/>
#                <taxon idref="Nageia_motleyi_0.0"/>
#                <taxon idref="Nageia_nagi_0.0"/>
#                <taxon idref="Nageia_nankoensis_0.0"/>
#                <taxon idref="Nageia_wallichiana_0.0"/>
#                <taxon idref="Parasitaxus_usta_0.0"/>
#                <taxon idref="Pheroshaera_microfolius_2.84"/>
#                <taxon idref="Pherosphaera_fitzgeraldii_0.0"/>
#                <taxon idref="Pherosphaera_hookeriana_0.0"/>
#                <taxon idref="Phyllocladus_alpinus_0.0"/>
#                <taxon idref="Phyllocladus_annulatus_3.3"/>
#                <taxon idref="Phyllocladus_aspleniifolius_0.0"/>
#                <taxon idref="Phyllocladus_hypophyllus_0.0"/>
#                <taxon idref="Phyllocladus_toatoa_0.0"/>
#                <taxon idref="Phyllocladus_trichomanoides_0.0"/>
#                <taxon idref="Podocarp_sp_Permian_25.5"/>
#                <taxon idref="Podocarpus_acutifolius_0.0"/>
#                <taxon idref="Podocarpus_affinis_0.0"/>
#                <taxon idref="Podocarpus_angustifolius_0.0"/>
#                <taxon idref="Podocarpus_annamiensis_0.0"/>
#                <taxon idref="Podocarpus_archboldii_0.0"/>
#                <taxon idref="Podocarpus_aristulatus_0.0"/>
#                <taxon idref="Podocarpus_beecherae_0.0"/>
#                <taxon idref="Podocarpus_bracteatus_0.0"/>
#                <taxon idref="Podocarpus_brasiliensis_0.0"/>
#                <taxon idref="Podocarpus_brassii_0.0"/>
#                <taxon idref="Podocarpus_brevifolius_0.0"/>
#                <taxon idref="Podocarpus_capuronii_0.0"/>
#                <taxon idref="Podocarpus_celatus_0.0"/>
#                <taxon idref="Podocarpus_cf_0.0"/>
#                <taxon idref="Podocarpus_chingianus_0.0"/>
#                <taxon idref="Podocarpus_coriaceus_0.0"/>
#                <taxon idref="Podocarpus_costalis_0.0"/>
#                <taxon idref="Podocarpus_costaricensis_0.0"/>
#                <taxon idref="Podocarpus_crassigemmis_0.0"/>
#                <taxon idref="Podocarpus_cunninghamii_0.0"/>
#                <taxon idref="Podocarpus_decipiens_0.0"/>
#                <taxon idref="Podocarpus_decumbens_0.0"/>
#                <taxon idref="Podocarpus_deflexus_0.0"/>
#                <taxon idref="Podocarpus_degeneri_0.0"/>
#                <taxon idref="Podocarpus_dispermus_0.0"/>
#                <taxon idref="Podocarpus_drouynianus_0.0"/>
#                <taxon idref="Podocarpus_ekmanii_0.0"/>
#                <taxon idref="Podocarpus_elatus_0.0"/>
#                <taxon idref="Podocarpus_elongatus_0.0"/>
#                <taxon idref="Podocarpus_fasciculus_0.0"/>
#                <taxon idref="Podocarpus_forrestii_0.0"/>
#                <taxon idref="Podocarpus_gibbsiae_0.0"/>
#                <taxon idref="Podocarpus_gnidioides_0.0"/>
#                <taxon idref="Podocarpus_grayae_0.0"/>
#                <taxon idref="Podocarpus_guatemalensis_0.0"/>
#                <taxon idref="Podocarpus_hallii_0.0"/>
#                <taxon idref="Podocarpus_henkelii_0.0"/>
#                <taxon idref="Podocarpus_hispaniolensis_0.0"/>
#                <taxon idref="Podocarpus_insularis_0.0"/>
#                <taxon idref="Podocarpus_lambertii_0.0"/>
#                <taxon idref="Podocarpus_latifolius_0.0"/>
#                <taxon idref="Podocarpus_lawrencei_0.0"/>
#                <taxon idref="Podocarpus_ledermannii_0.0"/>
#                <taxon idref="Podocarpus_longifoliolatus_0.0"/>
#                <taxon idref="Podocarpus_lucienii_0.0"/>
#                <taxon idref="Podocarpus_macrophyllus_0.0"/>
#                <taxon idref="Podocarpus_madagascariensis_0.0"/>
#                <taxon idref="Podocarpus_matudae_0.0"/>
#                <taxon idref="Podocarpus_milanjianus_0.0"/>
#                <taxon idref="Podocarpus_nakaii_0.0"/>
#                <taxon idref="Podocarpus_neriifolius_0.0"/>
#                <taxon idref="Podocarpus_nivalis_0.0"/>
#                <taxon idref="Podocarpus_novae-caledoniae_0.0"/>
#                <taxon idref="Podocarpus_nubigenus_0.0"/>
#                <taxon idref="Podocarpus_oleifolius_0.0"/>
#                <taxon idref="Podocarpus_pallidus_0.0"/>
#                <taxon idref="Podocarpus_parlatorei_0.0"/>
#                <taxon idref="Podocarpus_pilgeri_0.0"/>
#                <taxon idref="Podocarpus_polyspermus_0.0"/>
#                <taxon idref="Podocarpus_polystachyus_0.0"/>
#                <taxon idref="Podocarpus_pseudobracteatus_0.0"/>
#                <taxon idref="Podocarpus_purdieanus_0.0"/>
#                <taxon idref="Podocarpus_ramosii_0.0"/>
#                <taxon idref="Podocarpus_rubens_0.0"/>
#                <taxon idref="Podocarpus_rumphii_0.0"/>
#                <taxon idref="Podocarpus_salignus_0.0"/>
#                <taxon idref="Podocarpus_salomonensis_0.0"/>
#                <taxon idref="Podocarpus_sellowii_0.0"/>
#                <taxon idref="Podocarpus_smithii_0.0"/>
#                <taxon idref="Podocarpus_spathoides_0.0"/>
#                <taxon idref="Podocarpus_spinulosus_0.0"/>
#                <taxon idref="Podocarpus_sprucei_0.0"/>
#                <taxon idref="Podocarpus_subtropicalis_0.0"/>
#                <taxon idref="Podocarpus_sylvestris_0.0"/>
#                <taxon idref="Podocarpus_teysmannii_0.0"/>
#                <taxon idref="Podocarpus_thailandensis_0.0"/>
#                <taxon idref="Podocarpus_totara_0.0"/>
#                <taxon idref="Podocarpus_trinitensis_0.0"/>
#                <taxon idref="Podocarpus_urbanii_0.0"/>
#                <taxon idref="Podocarpus_witherdenensis_3.72"/>
#                <taxon idref="Prumnopitys_andina_0.0"/>
#                <taxon idref="Prumnopitys_ferruginea_0.0"/>
#                <taxon idref="Prumnopitys_ferruginoides_0.0"/>
#                <taxon idref="Prumnopitys_ladei_0.0"/>
#                <taxon idref="Prumnopitys_montana_0.0"/>
#                <taxon idref="Prumnopitys_ophiensis_6.0"/>
#                <taxon idref="Prumnopitys_taxifolia_0.0"/>
#                <taxon idref="Retrophyllum_comptonii_0.0"/>
#                <taxon idref="Retrophyllum_minus_0.0"/>
#                <taxon idref="Retrophyllum_oxyphyllum_5.2"/>
#                <taxon idref="Retrophyllum_rospigliosii_0.0"/>
#                <taxon idref="Retrophyllum_vitiense_0.0"/>
#                <taxon idref="Saxegothaea_conspicua_0.0"/>
#                <taxon idref="Sundacarpus_amarus_0.0"/>
#                <taxon idref="Sundacarpus_anglica_4.86"/>
#            </taxonset>
#        </distribution>
#        <distribution id="Podocarpus_subgenus_Foliatus.prior" spec="beast.math.distributions.MRCAPrior" tree="@Tree.t:rbcL2 - matK2 - PhyP2_SA_new">
#            <taxonset id="Podocarpus_subgenus_Foliatus" spec="beast.evolution.alignment.TaxonSet">
#                <taxon idref="Podocarpus_affinis_0.0"/>
#                <taxon idref="Podocarpus_annamiensis_0.0"/>
#                <taxon idref="Podocarpus_archboldii_0.0"/>
#                <taxon idref="Podocarpus_beecherae_0.0"/>
#                <taxon idref="Podocarpus_bracteatus_0.0"/>
#                <taxon idref="Podocarpus_brassii_0.0"/>
#                <taxon idref="Podocarpus_brevifolius_0.0"/>
#                <taxon idref="Podocarpus_chingianus_0.0"/>
#                <taxon idref="Podocarpus_coriaceus_0.0"/>
#                <taxon idref="Podocarpus_costalis_0.0"/>
#                <taxon idref="Podocarpus_crassigemmis_0.0"/>
#                <taxon idref="Podocarpus_decipiens_0.0"/>
#                <taxon idref="Podocarpus_decumbens_0.0"/>
#                <taxon idref="Podocarpus_deflexus_0.0"/>
#                <taxon idref="Podocarpus_degeneri_0.0"/>
#                <taxon idref="Podocarpus_dispermus_0.0"/>
#                <taxon idref="Podocarpus_drouynianus_0.0"/>
#                <taxon idref="Podocarpus_elatus_0.0"/>
#                <taxon idref="Podocarpus_fasciculus_0.0"/>
#                <taxon idref="Podocarpus_forrestii_0.0"/>
#                <taxon idref="Podocarpus_gibbsiae_0.0"/>
#                <taxon idref="Podocarpus_grayae_0.0"/>
#                <taxon idref="Podocarpus_insularis_0.0"/>
#                <taxon idref="Podocarpus_ledermannii_0.0"/>
#                <taxon idref="Podocarpus_longifoliolatus_0.0"/>
#                <taxon idref="Podocarpus_lucienii_0.0"/>
#                <taxon idref="Podocarpus_macrophyllus_0.0"/>
#                <taxon idref="Podocarpus_nakaii_0.0"/>
#                <taxon idref="Podocarpus_neriifolius_0.0"/>
#                <taxon idref="Podocarpus_novae-caledoniae_0.0"/>
#                <taxon idref="Podocarpus_pallidus_0.0"/>
#                <taxon idref="Podocarpus_pilgeri_0.0"/>
#                <taxon idref="Podocarpus_polyspermus_0.0"/>
#                <taxon idref="Podocarpus_polystachyus_0.0"/>
#                <taxon idref="Podocarpus_pseudobracteatus_0.0"/>
#                <taxon idref="Podocarpus_ramosii_0.0"/>
#                <taxon idref="Podocarpus_rubens_0.0"/>
#                <taxon idref="Podocarpus_rumphii_0.0"/>
#                <taxon idref="Podocarpus_salomonensis_0.0"/>
#                <taxon idref="Podocarpus_spinulosus_0.0"/>
#                <taxon idref="Podocarpus_subtropicalis_0.0"/>
#                <taxon idref="Podocarpus_sylvestris_0.0"/>
#            </taxonset>
#        </distribution>
#        <distribution id="Podocarpus_subgenus_Podocarpus.prior" monophyletic="true" spec="beast.math.distributions.MRCAPrior" tree="@Tree.t:rbcL2 - matK2 - PhyP2_SA_new">
#            <taxonset id="Podocarpus_subgenus_Podocarpus" spec="beast.evolution.alignment.TaxonSet">
#                <taxon idref="Podocarpus_acutifolius_0.0"/>
#                <taxon idref="Podocarpus_angustifolius_0.0"/>
#                <taxon idref="Podocarpus_aristulatus_0.0"/>
#                <taxon idref="Podocarpus_brasiliensis_0.0"/>
#                <taxon idref="Podocarpus_capuronii_0.0"/>
#                <taxon idref="Podocarpus_celatus_0.0"/>
#                <taxon idref="Podocarpus_coriaceus_0.0"/>
#                <taxon idref="Podocarpus_costaricensis_0.0"/>
#                <taxon idref="Podocarpus_ekmanii_0.0"/>
#                <taxon idref="Podocarpus_elongatus_0.0"/>
#                <taxon idref="Podocarpus_gnidioides_0.0"/>
#                <taxon idref="Podocarpus_guatemalensis_0.0"/>
#                <taxon idref="Podocarpus_hallii_0.0"/>
#                <taxon idref="Podocarpus_henkelii_0.0"/>
#                <taxon idref="Podocarpus_hispaniolensis_0.0"/>
#                <taxon idref="Podocarpus_lambertii_0.0"/>
#                <taxon idref="Podocarpus_latifolius_0.0"/>
#                <taxon idref="Podocarpus_lawrencei_0.0"/>
#                <taxon idref="Podocarpus_madagascariensis_0.0"/>
#                <taxon idref="Podocarpus_matudae_0.0"/>
#                <taxon idref="Podocarpus_milanjianus_0.0"/>
#                <taxon idref="Podocarpus_nivalis_0.0"/>
#                <taxon idref="Podocarpus_nubigenus_0.0"/>
#                <taxon idref="Podocarpus_oleifolius_0.0"/>
#                <taxon idref="Podocarpus_parlatorei_0.0"/>
#                <taxon idref="Podocarpus_purdieanus_0.0"/>
#                <taxon idref="Podocarpus_salignus_0.0"/>
#                <taxon idref="Podocarpus_sellowii_0.0"/>
#                <taxon idref="Podocarpus_smithii_0.0"/>
#                <taxon idref="Podocarpus_sprucei_0.0"/>
#                <taxon idref="Podocarpus_totara_0.0"/>
#                <taxon idref="Podocarpus_trinitensis_0.0"/>
#                <taxon idref="Podocarpus_urbanii_0.0"/>
#                <taxon idref="Podocarpus_witherdenensis_3.72"/>
#            </taxonset>
#        </distribution>
#        <distribution id="Podocarpus_witherdenensis_3.721.prior" spec="beast.math.distributions.MRCAPrior" tree="@Tree.t:rbcL2 - matK2 - PhyP2_SA_new">
#            <taxonset id="Podocarpus_witherdenensis_3.721" spec="beast.evolution.alignment.TaxonSet">
#                <taxon idref="Podocarpus_witherdenensis_3.72"/>
#            </taxonset>
#            <Uniform id="Uniform.24" lower="3.4" name="distr" upper="3.72"/>
#        </distribution>
#        <distribution id="Prumnopitys.prior" monophyletic="true" spec="beast.math.distributions.MRCAPrior" tree="@Tree.t:rbcL2 - matK2 - PhyP2_SA_new">
#            <taxonset id="Prumnopitys" spec="beast.evolution.alignment.TaxonSet">
#                <taxon idref="Prumnopitys_andina_0.0"/>
#                <taxon idref="Prumnopitys_ferruginea_0.0"/>
#                <taxon idref="Prumnopitys_ferruginoides_0.0"/>
#                <taxon idref="Prumnopitys_ladei_0.0"/>
#                <taxon idref="Prumnopitys_montana_0.0"/>
#                <taxon idref="Prumnopitys_ophiensis_6.0"/>
#                <taxon idref="Prumnopitys_taxifolia_0.0"/>
#            </taxonset>
#        </distribution>
#        <distribution id="Prumnopitys_opihiensis_6.0.prior" spec="beast.math.distributions.MRCAPrior" tree="@Tree.t:rbcL2 - matK2 - PhyP2_SA_new">
#            <taxonset id="Prumnopitys_opihiensis_6.0" spec="beast.evolution.alignment.TaxonSet">
#                <taxon idref="Prumnopitys_ophiensis_6.0"/>
#            </taxonset>
#            <Uniform id="Uniform.25" lower="4.86" name="distr" upper="9.97"/>
#        </distribution>
#        <distribution id="Retrophyllum.prior" monophyletic="true" spec="beast.math.distributions.MRCAPrior" tree="@Tree.t:rbcL2 - matK2 - PhyP2_SA_new">
#            <taxonset id="Retrophyllum" spec="beast.evolution.alignment.TaxonSet">
#                <taxon idref="Retrophyllum_comptonii_0.0"/>
#                <taxon idref="Retrophyllum_minus_0.0"/>
#                <taxon idref="Retrophyllum_oxyphyllum_5.2"/>
#                <taxon idref="Retrophyllum_rospigliosii_0.0"/>
#                <taxon idref="Retrophyllum_vitiense_0.0"/>
#            </taxonset>
#        </distribution>
#        <distribution id="Retrophyllum_oxyphyllum_5.21.prior" spec="beast.math.distributions.MRCAPrior" tree="@Tree.t:rbcL2 - matK2 - PhyP2_SA_new">
#            <taxonset id="Retrophyllum_oxyphyllum_5.21" spec="beast.evolution.alignment.TaxonSet">
#                <taxon idref="Retrophyllum_oxyphyllum_5.2"/>
#            </taxonset>
#            <Uniform id="Uniform.26" lower="3.4" name="distr" upper="5.2"/>
#        </distribution>
#        <distribution id="Sundacarpus.prior" monophyletic="true" spec="beast.math.distributions.MRCAPrior" tree="@Tree.t:rbcL2 - matK2 - PhyP2_SA_new">
#            <taxonset id="Sundacarpus" spec="beast.evolution.alignment.TaxonSet">
#                <taxon idref="Sundacarpus_amarus_0.0"/>
#                <taxon idref="Sundacarpus_anglica_4.86"/>
#            </taxonset>
#        </distribution>
#        <distribution id="Sundacarpus_anglica_4.861.prior" spec="beast.math.distributions.MRCAPrior" tree="@Tree.t:rbcL2 - matK2 - PhyP2_SA_new">
#            <taxonset id="Sundacarpus_anglica_4.861" spec="beast.evolution.alignment.TaxonSet">
#                <taxon idref="Sundacarpus_anglica_4.86"/>
#            </taxonset>
#            <Uniform id="Uniform.27" lower="3.4" name="distr" upper="4.86"/>
#        </distribution>
#        <prior id="ucldStdevPrior.c:rbcL2 - matK2 - PhyP2_SA_new" name="distribution">
#            <parameter id="ucldStdev.c:rbcL2 - matK2 - PhyP2_SA_new" lower="0.0" name="x" spec="beast.core.parameter.RealParameter">0.1</parameter>
#            <Gamma id="Gamma.6" name="distr">
#                <parameter estimate="false" id="RealParameter.27" name="alpha" spec="beast.core.parameter.RealParameter">0.5396</parameter>
#                <parameter estimate="false" id="RealParameter.28" name="beta" spec="beast.core.parameter.RealParameter">0.3819</parameter>
#            </Gamma>
#        </prior>
#        <prior id="MeanRatePrior.c:rbcL2 - matK2 - PhyP2_SA_new" name="distribution">
#            <parameter id="ucldMean.c:rbcL2 - matK2 - PhyP2_SA_new" name="x" spec="beast.core.parameter.RealParameter">1.0</parameter>
#            <Uniform id="Uniform.4" name="distr" upper="Infinity"/>
#        </prior>
#    </distribution>
#    <distribution id="likelihood" spec="beast.core.util.CompoundDistribution" useThreads="true">
#        <distribution data="@rbcL2 - matK2 - PhyP2_SA_new" id="treeLikelihood.rbcL2 - matK2 - PhyP2_SA_new" spec="beast.evolution.likelihood.ThreadedTreeLikelihood" tree="@Tree.t:rbcL2 - matK2 - PhyP2_SA_new">
#            <siteModel gammaCategoryCount="4" id="SiteModel.s:rbcL2 - matK2 - PhyP2_SA_new" proportionInvariant="@proportionInvariant.s:rbcL2 - matK2 - PhyP2_SA_new" shape="@gammaShape.s:rbcL2 - matK2 - PhyP2_SA_new" spec="beast.evolution.sitemodel.SiteModel">
#                <parameter estimate="false" id="mutationRate.s:rbcL2 - matK2 - PhyP2_SA_new" name="mutationRate" spec="beast.core.parameter.RealParameter">1.0</parameter>
#                <substModel id="gtr.s:rbcL2 - matK2 - PhyP2_SA_new" rateAC="@rateAC.s:rbcL2 - matK2 - PhyP2_SA_new" rateAG="@rateAG.s:rbcL2 - matK2 - PhyP2_SA_new" rateAT="@rateAT.s:rbcL2 - matK2 - PhyP2_SA_new" rateCG="@rateCG.s:rbcL2 - matK2 - PhyP2_SA_new" rateGT="@rateGT.s:rbcL2 - matK2 - PhyP2_SA_new" spec="beast.evolution.substitutionmodel.GTR">
#                    <parameter estimate="false" id="rateCT.s:rbcL2 - matK2 - PhyP2_SA_new" lower="0.0" name="rateCT" spec="beast.core.parameter.RealParameter">1.0</parameter>
#                    <frequencies frequencies="@freqParameter.s:rbcL2 - matK2 - PhyP2_SA_new" id="estimatedFreqs.s:rbcL2 - matK2 - PhyP2_SA_new" spec="beast.evolution.substitutionmodel.Frequencies"/>
#                </substModel>
#            </siteModel>
#            <branchRateModel clock.rate="@ucldMean.c:rbcL2 - matK2 - PhyP2_SA_new" id="RelaxedClock.c:rbcL2 - matK2 - PhyP2_SA_new" spec="beast.evolution.branchratemodel.UCRelaxedClockModel" tree="@Tree.t:rbcL2 - matK2 - PhyP2_SA_new">
#                <LogNormal S="@ucldStdev.c:rbcL2 - matK2 - PhyP2_SA_new" id="LogNormalDistributionModel.c:rbcL2 - matK2 - PhyP2_SA_new" meanInRealSpace="true" name="distr">
#                    <parameter estimate="false" id="RealParameter.26" lower="0.0" name="M" spec="beast.core.parameter.RealParameter" upper="1.0">1.0</parameter>
#                </LogNormal>
#                <rateCategories dimension="428" id="rateCategories.c:rbcL2 - matK2 - PhyP2_SA_new" spec="beast.core.parameter.IntegerParameter">1</rateCategories>
#            </branchRateModel>
#        </distribution>
#    </distribution>
#</input>
#
Sample	posterior	likelihood	prior	treeLikelihood.rbcL2 - matK2 - PhyP2_SA_new	TreeHeight	rateAC	rateAG	rateAT	rateCG	rateGT	proportionInvariant	gammaShape	FBD	diversificationRateFBD	turnoverFBD	samplingProportionFBD	originFBD	SACountFBD	mrca.date-backward(Podocarpaceae)	mrca.date-backward(Araucariaceae)	mrca.date-backward(Cupressaceae_sl)	mrca.date-backward(Acmopyle)	mrca.date-backward(Dacrycarpus)	mrca.date-backward(Dacrydium)	mrca.date-backward(Falcatifolium)	mrca.date-backward(Halocarpus)	mrca.date-backward(Lagarostrobos)	mrca.date-backward(Lepidothamnus)	mrca.date-backward(Manoao)	mrca.date-backward(Microcachrys)	mrca.date-backward(Nageia)	mrca.date-backward(Pherosphaera)	mrca.date-backward(Phyllocladus)	mrca.date-backward(Prumnopitys)	mrca.date-backward(Retrophyllum)	mrca.date-backward(Sundacarpus)	logP(mrca(Acompyle_florinii_5.7.prior))	height(Acmopyle_florinii_5.7)	logP(mrca(Dacrycarpus_puertae_6.01.prior))	height(Dacrycarpus_puertae_6.0)	logP(mrca(Falcatifolium_eocenica_3.721.prior))	height(Falcatifolium_eocenica_3.72)	logP(mrca(Dacrydium_rhomboideum_2.841.prior))	height(Dacrydium_rhomboideum_2.84)	logP(mrca(Halocarpus_highstedii_2.841.prior))	height(Halocarpus_highstedii_2.84)	logP(mrca(Lagarostrobos_marginatus_3.41.prior))	height(Lagarostrobos_marginatus_3.4)	logP(mrca(Lepidothamnus_australis_12.01.prior))	height(Lepidothamnus_australis_12.0)	logP(mrca(Manoao_colensoi_3.5.prior))	height(Manoao_colensoi_fossil_3.5)	logP(mrca(Microcachrys_novaezelandiae_2.84.prior))	height(Microcacrhys_novaezelandia_2.84)	logP(mrca(Nageia_hainanensis_5.01.prior))	height(Nageia_hainanensis_5.0)	logP(mrca(Pherosphaera_microfolius_2.84.prior))	height(Pheroshaera_microfolius_2.84)	logP(mrca(Phyllocladus_annulatus_3.31.prior))	height(Phyllocladus_annulatus_3.3)	logP(mrca(Podocarpus_witherdenensis_3.721.prior))	height(Podocarpus_witherdenensis_3.72)	logP(mrca(Prumnopitys_opihiensis_6.0.prior))	height(Prumnopitys_ophiensis_6.0)	logP(mrca(Retrophyllum_oxyphyllum_5.21.prior))	height(Retrophyllum_oxyphyllum_5.2)	logP(mrca(Sundacarpus_anglica_4.861.prior))	height(Sundacarpus_anglica_4.86)	mrca.date-backward(Agathis)	mrca.date-backward(Araucariaceae+Podocarpaceae)	mrca.date-backward(Podocarpus_subgenus_Podocarpus)	monophyletic(Podocarpus_subgenus_Foliatus)	mrca.date-backward(Podocarpus_subgenus_Foliatus)	ucldMean	ucldStdev	rate.mean	rate.variance	rate.coefficientOfVariation	freqParameter.1	freqParameter.2	freqParameter.3	freqParameter.4
0	-104308.98947793667	-101166.98311916442	-3142.0063587722602	-101166.98311916442	31.037018061241398	1.0	1.0	1.0	1.0	1.0	0.01	1.0	-671.326263321233	1.0	0.5	0.5	100.0	10	27.380306432260564	21.44551300815832	16.4563130619694	5.736557808279578	6.306009530140841	2.84	3.72	2.84	3.4	12.244647575856753	3.5	2.84	5.213040287846811	2.84	3.350911511249598	8.839597867307285	5.2	4.86	1.2039728043259366	5.7	-0.9555114450274361	6.0	1.139434283188364	3.72	-0.2151113796169453	2.84	-0.2151113796169453	2.84	0.579818495252942	3.4	-1.5040773967762742	12.0	-0.1823215567939547	3.5	-0.2151113796169453	2.84	-0.78845736036427	5.0	0.6217571844732726	2.84	-0.0925791812930932	3.3	1.139434283188364	3.72	-1.631199404215613	6.0	-0.5877866649021192	5.2	-0.37843643572024527	4.86	5.916864599193891	28.11099647144037	3.72	0	4.0839707801098015	1.0	0.1	1.0027847740841243	0.009736200499054916	0.09855764260206713	0.25	0.25	0.25	0.25
50000	-46746.442952921636	-46570.2893668411	-176.15358608053506	-46570.2893668411	33.99843440453022	0.4858755755357762	1.0205439693629732	0.23383277013806344	0.3596922200168504	0.3442614657807897	0.17583001080796767	0.522737874173946	-143.34942455283044	0.07991327044889059	0.9737000009491061	0.0014330188665473873	34.047613740688895	1	26.535957861923954	29.014234502400175	16.978192156318496	5.712247196472304	7.347509407935129	4.1254189108886035	4.116113088983705	2.84	3.5434898346730477	14.246582414134053	4.2826518346438744	3.702108637704897	5.5402479211524245	3.16069381916931	4.498458591125293	7.071818986061521	6.946547860395517	4.981303825598442	1.2039728043259366	5.7	-0.9555114450274361	6.0	1.139434283188364	3.72	-0.2151113796169453	2.84	-0.2151113796169453	2.84	0.579818495252942	3.4	-1.5040773967762742	12.0	-0.1823215567939547	3.5	-0.2151113796169453	2.84	-0.78845736036427	5.0	0.6217571844732726	2.84	-0.0925791812930932	3.3	1.139434283188364	3.72	-1.631199404215613	6.0	-0.5877866649021192	5.2	-0.37843643572024527	4.86	6.400186158166248	33.772491906598106	3.9174584183625707	0	3.9984262334899454	0.02314441515097447	1.3443374457982988	0.015514097120519325	2.9112003987228637E-4	0.7994493552348554	0.259746380160518	0.22581293999441307	0.22776389977211367	0.28667678007295533
100000	-45156.436088554736	-45002.93296030644	-153.5031282482932	-45002.93296030644	31.14670943870124	0.4078362455572913	0.7895184305991	0.1868405105283946	0.3650118374304483	0.256952374977324	0.14844690056497153	0.572722446364122	-126.53465664792016	0.09332784656901	0.9764072796006046	9.177279443990932E-4	32.39984370594274	5	26.595382616473866	19.0	16.117210612631016	6.047482958678644	6.112809612695811	3.259206821174289	4.039501923108822	2.970318530938608	3.6899083520789064	16.206989502877683	3.5	2.84	6.381344838450254	2.84	3.3	6.629766504118108	6.890730086937495	5.90699603136026	1.2039728043259366	5.7	-0.9555114450274361	6.0	1.139434283188364	3.72	-0.2151113796169453	2.84	-0.2151113796169453	2.84	0.579818495252942	3.4	-1.5040773967762742	12.0	-0.1823215567939547	3.5	-0.2151113796169453	2.84	-0.78845736036427	5.0	0.6217571844732726	2.84	-0.0925791812930932	3.3	1.139434283188364	3.72	-1.631199404215613	6.0	-0.5877866649021192	5.2	-0.37843643572024527	4.86	5.772727393824415	31.135206710781656	4.052707589741558	0	4.991099343811621	0.02007087569911479	1.306320135921402	0.0067750102130487945	7.018295073114386E-4	1.6195709461466257	0.28030629479473584	0.18201721640914567	0.2379672231749461	0.2997092656211725
150000	-44924.68548308738	-44785.69581108129	-138.98967200608726	-44785.69581108129	28.970100911169116	0.40940360833881356	0.7396824012159391	0.16969522138755255	0.3287158589819169	0.23454365425086884	0.225954229424567	0.7308439700367613	-115.23136700724652	0.06696062044685423	0.98311487131975	0.0015629390890667997	29.22354822755089	1	25.625683733902864	19.12806334456971	17.316409089867907	6.584094808835965	6.5937862724019425	6.681289273178466	4.632335285817731	3.9089215037084393	3.5668799047843662	12.523061788517794	3.932228571088839	2.84	6.256978558428501	3.848363576907596	4.323937944276379	6.489108635078587	6.427398053668183	5.730726663156414	1.2039728043259366	5.7	-0.9555114450274361	6.0	1.139434283188364	3.72	-0.2151113796169453	2.84	-0.2151113796169453	2.84	0.579818495252942	3.4	-1.5040773967762742	12.0	-0.1823215567939547	3.5	-0.2151113796169453	2.84	-0.78845736036427	5.0	0.6217571844732726	2.84	-0.0925791812930932	3.3	1.139434283188364	3.72	-1.631199404215613	6.0	-0.5877866649021192	5.2	-0.37843643572024527	4.86	5.712250047621612	28.914851963007965	3.9506369822829885	0	4.536989222078997	0.019542536665100866	1.3447188084352173	0.007115732207872652	5.715135341919816E-4	1.6292015096000585	0.2782378839590664	0.17911909089841296	0.24994781133316327	0.29269521380935754
200000	-44785.50703579282	-44612.769498441914	-172.73753735090463	-44612.769498441914	30.79765838190999	0.4107225476480926	0.7203268031713485	0.17592062653658427	0.35029279533086266	0.22170962848534873	0.22998582421936875	0.7585481061947821	-148.33290113057132	0.08748568968691092	0.9703337462947056	0.0017064398025206948	31.464738286488014	1	27.036764374106337	19.953060488546868	17.606307229068822	6.790735420715607	6.910834003152075	7.8327363247392565	4.537266833454891	5.17852106434938	3.4528649151841426	17.387658632717493	3.5	3.376030674272671	6.9975232312818205	4.1059942375482725	4.050138073627923	6.409101058385043	7.381830521001103	5.1712476821174285	1.2039728043259366	5.7	-0.9555114450274361	6.0	1.139434283188364	3.72	-0.2151113796169453	2.84	-0.2151113796169453	2.84	0.579818495252942	3.4	-1.5040773967762742	12.0	-0.1823215567939547	3.5	-0.2151113796169453	2.84	-0.78845736036427	5.0	0.6217571844732726	2.84	-0.0925791812930932	3.3	1.139434283188364	3.72	-1.631199404215613	6.0	-0.5877866649021192	5.2	-0.37843643572024527	4.86	6.74760159565338	29.800764498886398	4.329086302249295	0	6.000232592828706	0.018303941801247843	1.3092496785736782	0.006404041267682877	5.7881457016691E-4	1.707332841300161	0.279790404864399	0.17757268109046973	0.2491505633955917	0.2934863506495398
250000	-44513.3393097295	-44350.70529330936	-162.63401642014256	-44350.70529330936	28.43569465180536	0.4104470736415252	0.6905582217950493	0.18420619050262832	0.29733090610098356	0.21583496032624738	0.2419439908888108	0.7359715882162776	-138.03362926614457	0.05841060188891804	0.9822012866942785	0.001524999416526945	28.463809673419146	2	25.65459193832717	22.36197811056208	18.606274454691082	7.662124847792533	6.0	3.5112908677276353	7.624432433176123	4.814744348888135	3.883116185136852	12.0	4.029659254269168	4.1446174203322474	5.647917292085747	3.995546337572014	3.9336976678778837	6.19809207725567	5.427499996227933	6.263251677268963	1.2039728043259366	5.7	-0.9555114450274361	6.0	1.139434283188364	3.72	-0.2151113796169453	2.84	-0.2151113796169453	2.84	0.579818495252942	3.4	-1.5040773967762742	12.0	-0.1823215567939547	3.5	-0.2151113796169453	2.84	-0.78845736036427	5.0	0.6217571844732726	2.84	-0.0925791812930932	3.3	1.139434283188364	3.72	-1.631199404215613	6.0	-0.5877866649021192	5.2	-0.37843643572024527	4.86	6.465328160705533	26.969039293427606	4.319031875883111	0	6.276005389283015	0.02003529670910323	1.3811142021507787	0.007138635136776764	5.843551126941948E-4	1.679684939433964	0.27732217590023983	0.1807437035230193	0.24720737257192502	0.294726748004816
300000	-44435.67703236486	-44267.76695303814	-167.91007932672176	-44267.76695303814	27.658028359409634	0.4464390919898095	0.7042290243725454	0.16723843057884336	0.3338452350199428	0.23918062238532084	0.3055208316872808	0.9580354161496383	-143.72448277653797	0.0904678058981189	0.9758827622843038	0.0013241926352146084	29.470945294720025	1	26.259381327777312	19.58616128422141	18.550151625252948	7.420840449657586	6.136882824119675	3.7319745046278934	6.088531939486305	4.345526411416286	3.5383619761765885	13.044032490317369	4.576925417487378	2.84	6.125225563196062	4.214968431329768	4.689475677793093	6.122145775981515	6.051251414930719	6.114070711949492	1.2039728043259366	5.7	-0.9555114450274361	6.0	1.139434283188364	3.72	-0.2151113796169453	2.84	-0.2151113796169453	2.84	0.579818495252942	3.4	-1.5040773967762742	12.0	-0.1823215567939547	3.5	-0.2151113796169453	2.84	-0.78845736036427	5.0	0.6217571844732726	2.84	-0.0925791812930932	3.3	1.139434283188364	3.72	-1.631199404215613	6.0	-0.5877866649021192	5.2	-0.37843643572024527	4.86	8.05780853913748	27.180158897197188	4.6103576009217075	0	6.128936757426208	0.019062536464866053	1.3835652755913441	0.006787301166112895	6.51092345178124E-4	1.844566867831927	0.27991538839615127	0.17586348451958767	0.2451058454847128	0.2991152815995484
350000	-44355.42280072452	-44199.028529175994	-156.3942715485234	-44199.028529175994	27.4512964473631	0.41537942896150243	0.7510024923152008	0.17844598561208536	0.348076737781521	0.23435933232711506	0.26979644096243177	0.9169827626749192	-131.6878045465092	0.08275897914533807	0.974263437601493	0.0015303864012066032	31.32362263581561	4	25.527292428393523	20.755307806788892	16.036707832738198	5.914213934983648	6.021208131525931	3.5179066063960467	6.447281292995612	3.30455790465299	3.4	12.268172815254136	3.707338435526064	3.261023288533018	6.179517168168973	3.458564218870628	3.3	6.0	6.291154292919205	5.792163877773978	1.2039728043259366	5.7	-0.9555114450274361	6.0	1.139434283188364	3.72	-0.2151113796169453	2.84	-0.2151113796169453	2.84	0.579818495252942	3.4	-1.5040773967762742	12.0	-0.1823215567939547	3.5	-0.2151113796169453	2.84	-0.78845736036427	5.0	0.6217571844732726	2.84	-0.0925791812930932	3.3	1.139434283188364	3.72	-1.631199404215613	6.0	-0.5877866649021192	5.2	-0.37843643572024527	4.86	6.15210203641824	26.70706519594509	3.72	0	3.942696842949918	0.020281948103309126	1.35050226666199	0.006705343911972331	3.953502063302269E-4	1.4535397910189465	0.28547077313984626	0.18150091214030412	0.24057814697769356	0.29245016774215626
400000	-44329.934442242855	-44166.11216244685	-163.82227979600404	-44166.11216244685	28.953239479744088	0.4214428843693198	0.7143574627663474	0.18400998880220665	0.3655362535446436	0.2504330100589794	0.22732339002769464	0.7573156672909954	-139.84766415880895	0.026691592927204136	0.9916394095978535	0.0012945749838036108	30.387479772379436	1	25.895286023635066	26.056457285764417	16.295073551598346	8.251377969714671	7.284526465520299	5.049847908593556	5.802958316465095	2.84	3.78465456659684	15.986698045780301	3.568709433191453	8.74577744787281	5.906408348446872	3.5921115295550723	3.864165990622774	6.1201581395150875	6.925159783680931	5.980848799763332	1.2039728043259366	5.7	-0.9555114450274361	6.0	1.139434283188364	3.72	-0.2151113796169453	2.84	-0.2151113796169453	2.84	0.579818495252942	3.4	-1.5040773967762742	12.0	-0.1823215567939547	3.5	-0.2151113796169453	2.84	-0.78845736036427	5.0	0.6217571844732726	2.84	-0.0925791812930932	3.3	1.139434283188364	3.72	-1.631199404215613	6.0	-0.5877866649021192	5.2	-0.37843643572024527	4.86	8.59142545566497	26.47416279575818	4.155354627457884	0	4.234687690387406	0.02013823702019375	1.3539120201001253	0.007240651984167108	4.921782119427524E-4	1.591625795314398	0.27216506802691637	0.1831836666753426	0.25037993544906784	0.2942713298486735
450000	-44331.555733189176	-44168.48430702823	-163.07142616094652	-44168.48430702823	29.113467092916704	0.3999194825558749	0.709822844923808	0.16960000805214845	0.3633721383353573	0.23233358122131045	0.19605993786916004	0.6887739751197378	-139.6880805108604	0.037111316642266336	0.98633764910144	0.0017754560209171165	29.762802528189972	3	26.133920446898042	24.375169927088535	17.24920418522926	5.957585409654229	6.0	3.035533402611726	4.546272190397882	3.3179643561746883	3.586479549362065	12.165315338195771	3.5	3.0894234033931958	6.74874627733009	2.841126980490941	3.4597800499809632	6.01245808521129	7.099629949564918	5.844839147847939	1.2039728043259366	5.7	-0.9555114450274361	6.0	1.139434283188364	3.72	-0.2151113796169453	2.84	-0.2151113796169453	2.84	0.579818495252942	3.4	-1.5040773967762742	12.0	-0.1823215567939547	3.5	-0.2151113796169453	2.84	-0.78845736036427	5.0	0.6217571844732726	2.84	-0.0925791812930932	3.3	1.139434283188364	3.72	-1.631199404215613	6.0	-0.5877866649021192	5.2	-0.37843643572024527	4.86	7.131777618772873	27.43941918053253	3.72	0	4.191617213671171	0.01940126672618268	1.3692191905287088	0.00912099524146963	9.024543210957963E-4	2.0695859007166058	0.2751632745816273	0.18117139039063776	0.24101610661727288	0.30264922841046243
500000	-44345.35900051032	-44160.189095406575	-185.16990510374578	-44160.189095406575	28.893670006999322	0.38859300126702473	0.6975576317271168	0.16969006896827316	0.32435461151634387	0.20210877093630678	0.1688520692245423	0.6261629186967335	-162.27142301897982	0.09382367459668983	0.966444674165274	0.0025192895859753608	29.66474049562257	2	25.832396479574406	20.763413667828686	16.688446415090954	6.223592944754215	6.875248220995516	4.297783475062241	4.992627083647106	2.84	4.291252398687902	12.862166285983662	4.2608234094890785	5.057893140033457	6.162794805480996	3.5210878808844015	4.406979533620922	6.0	7.282718295169503	5.963905819683034	1.2039728043259366	5.7	-0.9555114450274361	6.0	1.139434283188364	3.72	-0.2151113796169453	2.84	-0.2151113796169453	2.84	0.579818495252942	3.4	-1.5040773967762742	12.0	-0.1823215567939547	3.5	-0.2151113796169453	2.84	-0.78845736036427	5.0	0.6217571844732726	2.84	-0.0925791812930932	3.3	1.139434283188364	3.72	-1.631199404215613	6.0	-0.5877866649021192	5.2	-0.37843643572024527	4.86	5.897494913556456	28.101829512122915	4.0705459315746095	0	4.7591162309569395	0.016407266221133154	1.4148107296276669	0.006208094115944604	2.9601724926937807E-4	1.5624393302194808	0.27695929519121776	0.18139524420225872	0.2451747514901879	0.296470709116336
550000	-44336.514950242345	-44140.6001102936	-195.914839948745	-44140.6001102936	28.944976058790974	0.4531544910341442	0.7161680461005779	0.20063932002621995	0.35968427247694856	0.2401050253131327	0.17624674367542745	0.6238116872364291	-172.92231384272657	0.06326283645279315	0.9749788830696251	0.0036089997394529102	30.56652256233909	7	25.5	19.751947770222632	16.555700850357084	8.822473415458642	8.652589134530364	3.0299563538561665	3.72	2.84	3.4	15.391893935016958	3.545623572644618	2.84	5.446185729127021	3.1584553179679244	4.80498921709731	6.0	7.511918242646279	6.292655340009477	1.2039728043259366	5.7	-0.9555114450274361	6.0	1.139434283188364	3.72	-0.2151113796169453	2.84	-0.2151113796169453	2.84	0.579818495252942	3.4	-1.5040773967762742	12.0	-0.1823215567939547	3.5	-0.2151113796169453	2.84	-0.78845736036427	5.0	0.6217571844732726	2.84	-0.0925791812930932	3.3	1.139434283188364	3.72	-1.631199404215613	6.0	-0.5877866649021192	5.2	-0.37843643572024527	4.86	6.8566192582372025	27.929068876260143	3.72	0	3.8467921318683103	0.01446993093157605	1.3373220701339334	0.006659623596938114	2.170645510336251E-4	1.408892441701755	0.272736889183375	0.1817037410178934	0.24761622163336158	0.2979431481653704
600000	-44292.38772402011	-44090.462864061075	-201.9248599590329	-44090.462864061075	29.5184140269597	0.41442739123332123	0.7320029437220807	0.1763244885266592	0.349929874839832	0.2557800757193538	0.21053131308484943	0.6731397256465445	-179.24494244936395	0.06592989152944827	0.9737529680712566	0.0033914071583074938	30.497376894319903	3	26.332788889247027	23.402548919387854	16.841602967590635	7.817061779259606	7.484973466498793	2.84	3.913288915012472	3.631554349708825	3.8938736112518737	12.536333712824398	4.322755265403211	2.84	6.293598830675092	3.8377185794728925	4.757322132380918	7.807549107773488	7.352695425135009	4.86	1.2039728043259366	5.7	-0.9555114450274361	6.0	1.139434283188364	3.72	-0.2151113796169453	2.84	-0.2151113796169453	2.84	0.579818495252942	3.4	-1.5040773967762742	12.0	-0.1823215567939547	3.5	-0.2151113796169453	2.84	-0.78845736036427	5.0	0.6217571844732726	2.84	-0.0925791812930932	3.3	1.139434283188364	3.72	-1.631199404215613	6.0	-0.5877866649021192	5.2	-0.37843643572024527	4.86	6.800100298275623	29.1466724778854	3.7356922253427314	0	4.85498512952434	0.012744097652296633	1.259287577889707	0.005806935740061299	1.9367199309508227E-4	1.4198514811931502	0.2758876287169158	0.18604383262418167	0.24547999094638565	0.29258854771251724
650000	-44225.657235282815	-44023.066055002804	-202.5911802800101	-44023.066055002804	29.186785303347733	0.41953949794560097	0.6984423816151467	0.1705321506032127	0.35662994482740434	0.22559201753808703	0.25106141787905095	0.7091505878445808	-180.26187287124327	0.05681143925944562	0.9693811186166156	0.004272178586415496	29.322294153229155	2	26.477114643368974	22.38315738470395	17.194040445637366	7.118660276944791	8.891984586542039	4.112462576295058	5.127850406366512	3.0452045827996015	3.4	12.145796316564029	3.9976386441286693	2.866297333189919	6.898093399117362	3.3053814729708058	4.490987501177718	8.78725518509431	6.252887480034517	5.70626472854946	1.2039728043259366	5.7	-0.9555114450274361	6.0	1.139434283188364	3.72	-0.2151113796169453	2.84	-0.2151113796169453	2.84	0.579818495252942	3.4	-1.5040773967762742	12.0	-0.1823215567939547	3.5	-0.2151113796169453	2.84	-0.78845736036427	5.0	0.6217571844732726	2.84	-0.0925791812930932	3.3	1.139434283188364	3.72	-1.631199404215613	6.0	-0.5877866649021192	5.2	-0.37843643572024527	4.86	7.049274297137208	29.116077788994524	3.72	0	3.9286788510390798	0.012253004764898975	1.2313776861789667	0.005457981493104184	1.6975258771702098E-4	1.3827960553854395	0.277495397027084	0.18514628050747942	0.2406145265565424	0.29674379590889466
700000	-44113.20972552196	-43915.46000543253	-197.74972008943269	-43915.46000543253	29.232832945493715	0.38173850815947635	0.7274193892880456	0.17074965724922633	0.34043119488388296	0.23802399247403494	0.24053521817386447	0.7816063075544442	-175.20355512277564	0.05628388220155129	0.9724377226836194	0.0026412852499533676	29.584628007578555	2	27.308750007811675	23.449458147094145	20.11904804317628	7.968313945910762	7.349726299033427	2.8923402760378276	4.01414908250496	2.8965637686441243	3.4099762065675243	18.67998362803049	3.5	3.4565464114004736	5.6744078082534575	2.84	4.587686374966606	8.506752445841627	7.882748878585851	5.23103678568685	1.2039728043259366	5.7	-0.9555114450274361	6.0	1.139434283188364	3.72	-0.2151113796169453	2.84	-0.2151113796169453	2.84	0.579818495252942	3.4	-1.5040773967762742	12.0	-0.1823215567939547	3.5	-0.2151113796169453	2.84	-0.78845736036427	5.0	0.6217571844732726	2.84	-0.0925791812930932	3.3	1.139434283188364	3.72	-1.631199404215613	6.0	-0.5877866649021192	5.2	-0.37843643572024527	4.86	6.188308641202207	28.112782097916007	3.8524943762862294	0	4.098669529010273	0.012151615817262713	1.1829902635897873	0.006082988595738477	1.1441124628729234E-4	1.1675565100860972	0.2699674758015468	0.1817878263240722	0.2542119194046112	0.2940327784697703
750000	-44109.34762267081	-43907.68203780361	-201.66558486720174	-43907.68203780361	28.907080017096312	0.42033506619662325	0.6862356773255741	0.19538997000927116	0.3037572475297021	0.21730871465838933	0.25482252691942564	0.8281434171006117	-179.2869496956219	0.08174059343204229	0.963785529612807	0.003676631920577844	30.044385849360097	3	27.581673262539233	25.530951190979454	16.356234931046775	6.723452609413417	6.412004858725472	3.698228862963435	4.279538958616033	4.213892176623177	3.906198649365743	13.680785959804838	3.81078324813058	2.8996885618219643	5.0	3.3819438335974445	3.3	8.191114750645042	7.872136483455497	6.814377351274809	1.2039728043259366	5.7	-0.9555114450274361	6.0	1.139434283188364	3.72	-0.2151113796169453	2.84	-0.2151113796169453	2.84	0.579818495252942	3.4	-1.5040773967762742	12.0	-0.1823215567939547	3.5	-0.2151113796169453	2.84	-0.78845736036427	5.0	0.6217571844732726	2.84	-0.0925791812930932	3.3	1.139434283188364	3.72	-1.631199404215613	6.0	-0.5877866649021192	5.2	-0.37843643572024527	4.86	5.70825569876097	28.033156500411	3.72	0	4.086908776157098	0.012816164476497742	1.2522392743634478	0.005924985311219989	1.634430636337189E-4	1.3195053443607319	0.27443743067941667	0.17570162043247503	0.2564798522455787	0.29338109664253004
800000	-43791.65505769043	-43595.09177639968	-196.56328129074672	-43595.09177639968	29.67429867930336	0.39342259320115963	0.6728875084687985	0.15616783629920733	0.34019012912175484	0.20823531908876294	0.21182367435175473	0.7005756421399715	-174.62223104097635	0.038239353201445225	0.9849942063194799	0.0026082172648441283	29.99572309066162	6	27.535856252880617	19.758016545110497	23.01648396464518	6.232776093859602	6.9002352513728225	3.250973311355375	3.72	3.0348542567651604	3.872146248810574	13.855379436988644	3.6416319749896844	2.84	5.0	2.84	3.5532768498563527	7.155015192282214	5.2	5.454885201926663	1.2039728043259366	5.7	-0.9555114450274361	6.0	1.139434283188364	3.72	-0.2151113796169453	2.84	-0.2151113796169453	2.84	0.579818495252942	3.4	-1.5040773967762742	12.0	-0.1823215567939547	3.5	-0.2151113796169453	2.84	-0.78845736036427	5.0	0.6217571844732726	2.84	-0.0925791812930932	3.3	1.139434283188364	3.72	-1.631199404215613	6.0	-0.5877866649021192	5.2	-0.37843643572024527	4.86	6.141565791821935	29.429246913408743	3.72	0	4.096283118714385	0.011123034382198792	1.127160849454574	0.00536109230985832	1.379215822745256E-4	1.290244907382284	0.2866736156656393	0.17406014018468038	0.24362332214463306	0.29564292200504766
850000	-43795.496714912704	-43601.46234599476	-194.03436891794433	-43601.46234599476	27.634716093164368	0.40161703861644016	0.7202537551198109	0.1894481131264725	0.36743239340876216	0.23955884366210986	0.22674434213331268	0.7291156788550144	-169.98685388027067	0.028339173840228077	0.9891884838775606	0.002550310976507341	28.27415670831446	6	27.27535212259179	24.91220096603669	18.097166465237283	5.7	6.1423161174976695	4.2927014987416445	3.72	3.5838498573594895	3.4	12.0	4.485759730613383	4.4041200538474	5.0	4.334897195436602	3.6916371775419603	6.040752174747669	6.513834947881813	6.044533180742109	1.2039728043259366	5.7	-0.9555114450274361	6.0	1.139434283188364	3.72	-0.2151113796169453	2.84	-0.2151113796169453	2.84	0.579818495252942	3.4	-1.5040773967762742	12.0	-0.1823215567939547	3.5	-0.2151113796169453	2.84	-0.78845736036427	5.0	0.6217571844732726	2.84	-0.0925791812930932	3.3	1.139434283188364	3.72	-1.631199404215613	6.0	-0.5877866649021192	5.2	-0.37843643572024527	4.86	6.326000777047671	27.532755604145205	3.72	0	3.970203078961172	0.012114942542017133	1.156866774854967	0.005796771620831389	1.724263163708489E-4	1.3313364077329377	0.28330675954909157	0.17598829185817735	0.2444315306743962	0.29627341791833534
900000	-43790.014832098714	-43591.10318178574	-198.91165031298	-43591.10318178574	28.06184972855374	0.39241796743538415	0.6933096352946329	0.17206269659197512	0.3268387140031418	0.22240634734385636	0.239762904870054	0.7981869618511136	-177.3524319887354	0.06974817485310769	0.966353028607731	0.0051840904622533525	30.161201941935676	7	25.5	23.007403950156707	16.421732056926636	7.704558216270267	6.0	3.003387374955942	3.72	3.2600673619780647	3.4	13.293968137192826	4.15757154102851	3.891459840008823	5.0	3.0597011972370884	5.045113038709729	6.094467033578983	5.2	5.177347255768145	1.2039728043259366	5.7	-0.9555114450274361	6.0	1.139434283188364	3.72	-0.2151113796169453	2.84	-0.2151113796169453	2.84	0.579818495252942	3.4	-1.5040773967762742	12.0	-0.1823215567939547	3.5	-0.2151113796169453	2.84	-0.78845736036427	5.0	0.6217571844732726	2.84	-0.0925791812930932	3.3	1.139434283188364	3.72	-1.631199404215613	6.0	-0.5877866649021192	5.2	-0.37843643572024527	4.86	6.3592459489330055	27.40287089599425	3.72	0	3.9809415625203766	0.011229265101602716	1.1321998149252364	0.005841982832118987	1.2383111914789294E-4	1.2152145906883114	0.28343851826935734	0.17978987176477015	0.23993069775802203	0.296840912207851
950000	-43827.232475183126	-43616.08341383276	-211.14906135036225	-43616.08341383276	28.612859709789305	0.42964531549165585	0.6370900455447918	0.18286357182860785	0.35615075241181465	0.21562092203956704	0.23366501913022145	0.7534380459260581	-189.67560033866712	0.08648718519622253	0.9546716831023623	0.005600385216180027	30.382150890650102	4	26.31903484180766	20.21514285297481	18.64387145526687	6.431442151265456	6.403848339017671	3.109671868534857	3.784451336449989	4.1884660267369505	3.4	12.0	4.289455585162202	4.286812584601565	5.332931105787263	3.239589565761134	4.670608201182849	6.0	5.219849083295404	5.398494407609936	1.2039728043259366	5.7	-0.9555114450274361	6.0	1.139434283188364	3.72	-0.2151113796169453	2.84	-0.2151113796169453	2.84	0.579818495252942	3.4	-1.5040773967762742	12.0	-0.1823215567939547	3.5	-0.2151113796169453	2.84	-0.78845736036427	5.0	0.6217571844732726	2.84	-0.0925791812930932	3.3	1.139434283188364	3.72	-1.631199404215613	6.0	-0.5877866649021192	5.2	-0.37843643572024527	4.86	6.681866792283516	28.163661610369534	3.72	0	4.03862569825879	0.010218276642613572	1.0791662284193593	0.0056704189101399	9.691317738011545E-5	1.1911376932946107	0.2811949900278846	0.17855844815004543	0.23957188921419423	0.3006746726078763
1000000	-43800.54009824037	-43578.13710965652	-222.40298858385594	-43578.13710965652	28.586424860600637	0.41720363371599706	0.7471834987882909	0.177402344830092	0.35256198506368797	0.24704031347998706	0.2354894177538973	0.7851292947624666	-199.47632797005394	0.11255645044106077	0.946453912757696	0.0051954364783820765	28.658399894650753	3	25.722275007791264	20.376643142574117	17.991801672297235	8.508142430164604	6.0	2.84	4.26111795021483	2.9554018245548956	3.443806854716269	12.415803817428989	4.503451993761029	2.84	5.473546603231304	3.1892528178361323	4.914719897996445	7.1578677087975215	6.621268496296179	5.0298755227796965	1.2039728043259366	5.7	-0.9555114450274361	6.0	1.139434283188364	3.72	-0.2151113796169453	2.84	-0.2151113796169453	2.84	0.579818495252942	3.4	-1.5040773967762742	12.0	-0.1823215567939547	3.5	-0.2151113796169453	2.84	-0.78845736036427	5.0	0.6217571844732726	2.84	-0.0925791812930932	3.3	1.139434283188364	3.72	-1.631199404215613	6.0	-0.5877866649021192	5.2	-0.37843643572024527	4.86	6.050224581231557	27.939741981771125	3.914290436846616	0	4.078090047924043	0.009320040330932984	1.169335249512293	0.005424661543886606	8.31120843679981E-5	1.172428782534698	0.27898691832644373	0.1839899153807026	0.23938478895234996	0.29763837734050425
1050000	-43796.08451224726	-43577.62000545152	-218.46450679574136	-43577.62000545152	27.054727510768306	0.39715092148110553	0.6852981221736213	0.15805329021255732	0.33482719180101445	0.23954111979114076	0.24775434996050544	0.7862095854054686	-196.1915554511398	0.08541516110808875	0.970830294855797	0.002762537863276791	29.905383922272964	3	25.628923981465125	24.209733920380394	18.00592336413149	7.960029184269068	7.0428899004847905	3.400625383396301	4.112487235085713	4.505608053715889	3.7496083127500124	12.0	3.965212943880181	3.0851821508148833	5.823336844326785	3.2595398396475233	6.121982280852338	6.3754939854882515	5.969328660288081	6.820206318863861	1.2039728043259366	5.7	-0.9555114450274361	6.0	1.139434283188364	3.72	-0.2151113796169453	2.84	-0.2151113796169453	2.84	0.579818495252942	3.4	-1.5040773967762742	12.0	-0.1823215567939547	3.5	-0.2151113796169453	2.84	-0.78845736036427	5.0	0.6217571844732726	2.84	-0.0925791812930932	3.3	1.139434283188364	3.72	-1.631199404215613	6.0	-0.5877866649021192	5.2	-0.37843643572024527	4.86	5.5	27.030140609694453	3.72	0	4.157414063043033	0.009716308635215186	1.1577731656533399	0.005879685854469396	1.2477273099627934E-4	1.2891340695227846	0.2784606546239405	0.18371919507114923	0.23758185931558148	0.3002382909893294
1100000	-43831.51364007431	-43577.54946092778	-253.96417914652835	-43577.54946092778	29.433947938548684	0.37514078539406026	0.6475427281068684	0.1748411940221235	0.35421974418661983	0.22812334201398204	0.19548960370342558	0.7089367414351686	-231.48418987837402	0.12918046277013986	0.9075142382044221	0.0046995836884248425	31.161714253466798	6	27.98852773488056	20.73021469897739	17.484983673138274	10.851261881140944	6.0	2.858000976677896	3.72	2.84	3.4	13.126945054104407	3.5	4.118380970620293	5.709318969899292	3.8514665683540272	5.393774512992615	6.291287626380501	6.2664857692778	7.3309414505531825	1.2039728043259366	5.7	-0.9555114450274361	6.0	1.139434283188364	3.72	-0.2151113796169453	2.84	-0.2151113796169453	2.84	0.579818495252942	3.4	-1.5040773967762742	12.0	-0.1823215567939547	3.5	-0.2151113796169453	2.84	-0.78845736036427	5.0	0.6217571844732726	2.84	-0.0925791812930932	3.3	1.139434283188364	3.72	-1.631199404215613	6.0	-0.5877866649021192	5.2	-0.37843643572024527	4.86	5.663043598716243	28.962849369985598	3.72	0	4.570425167903171	0.00888231758031645	1.1930645259631378	0.0054525217951977385	7.038084635420639E-5	1.1198292842930542	0.28916951599524	0.1745139133946855	0.24928153784128934	0.28703503276878584
1150000	-43802.822878798666	-43569.03908238591	-233.78379641275208	-43569.03908238591	29.102406545964023	0.36434012864530474	0.6539360151621744	0.16202011584821457	0.33541395372671906	0.22194123221664616	0.2387775298414719	0.7588385249451953	-212.4023531796554	0.054988504046871334	0.9674760767294918	0.004665724334029088	30.215625094530584	4	27.562983453392015	21.393591853017146	16.535426003361508	10.116787970691368	6.355770211361249	4.116018046193836	3.8768426731758785	2.84	3.6584054540229327	12.0	3.558309008675261	7.8280779999618	5.0	3.9643519842307198	3.880368647235318	6.605878130066629	5.271755153505368	6.296135209634537	1.2039728043259366	5.7	-0.9555114450274361	6.0	1.139434283188364	3.72	-0.2151113796169453	2.84	-0.2151113796169453	2.84	0.579818495252942	3.4	-1.5040773967762742	12.0	-0.1823215567939547	3.5	-0.2151113796169453	2.84	-0.78845736036427	5.0	0.6217571844732726	2.84	-0.0925791812930932	3.3	1.139434283188364	3.72	-1.631199404215613	6.0	-0.5877866649021192	5.2	-0.37843643572024527	4.86	6.236470150945092	28.828650857830528	3.72	0	4.122160317070325	0.008894729156755616	1.108039764537143	0.005429604142236849	1.1228413866769164E-4	1.4331915048608381	0.27949264131828794	0.17843046424394685	0.24654257996061565	0.29553431447715023
1200000	-43799.86928830956	-43545.17647408823	-254.69281422132798	-43545.17647408823	30.556248340350397	0.39999776408562226	0.661610708599712	0.16667268887043082	0.31497876573648936	0.22621255563454018	0.22971825905319207	0.799696798726738	-232.24316109435654	0.08017114932993094	0.9517039162604861	0.0025326317998583476	30.595179888772417	5	25.585432409679086	28.76963326972531	18.955027368636944	8.087352226796057	6.0	3.67660091812517	3.8232127461501837	7.742136999166375	3.483311383119784	12.0	4.015654401361926	3.339462591720782	5.64490690597462	4.6596926403971795	3.960007767122761	6.176152510379301	5.2	6.467332593393684	1.2039728043259366	5.7	-0.9555114450274361	6.0	1.139434283188364	3.72	-0.2151113796169453	2.84	-0.2151113796169453	2.84	0.579818495252942	3.4	-1.5040773967762742	12.0	-0.1823215567939547	3.5	-0.2151113796169453	2.84	-0.78845736036427	5.0	0.6217571844732726	2.84	-0.0925791812930932	3.3	1.139434283188364	3.72	-1.631199404215613	6.0	-0.5877866649021192	5.2	-0.37843643572024527	4.86	5.5	29.070612827597614	3.72	0	4.394648087143743	0.00813208278574285	1.1581509187885162	0.004894068336804893	1.1669286463055249E-4	1.53194987019088	0.2834884463556335	0.17553515481630322	0.25245325670440283	0.2885231421236611
1250000	-43730.659270296004	-43466.69259535543	-263.96667494056976	-43466.69259535543	29.83924907037312	0.4222997923907285	0.7331610341442337	0.2100765268733131	0.3708986916448134	0.2485054948453445	0.23912101994862245	0.7802073762110219	-241.15847384246985	0.07984606959075898	0.9498379967447389	0.004881291275270051	31.167618028829395	6	28.616068833051088	22.04088152949006	16.019391145347402	7.808125391044909	6.0	4.924144682211868	3.72	11.61019020886169	3.6810061983120894	12.0	4.10149240015724	6.349723745780107	5.070804264525471	5.050256247181811	4.459573130958049	6.0	6.104487790410426	5.779598438355855	1.2039728043259366	5.7	-0.9555114450274361	6.0	1.139434283188364	3.72	-0.2151113796169453	2.84	-0.2151113796169453	2.84	0.579818495252942	3.4	-1.5040773967762742	12.0	-0.1823215567939547	3.5	-0.2151113796169453	2.84	-0.78845736036427	5.0	0.6217571844732726	2.84	-0.0925791812930932	3.3	1.139434283188364	3.72	-1.631199404215613	6.0	-0.5877866649021192	5.2	-0.37843643572024527	4.86	5.5	29.03728754223415	3.72	0	4.39445885133568	0.007318812448846495	1.1237806638790901	0.004929321862033144	6.179534586004387E-5	1.2245501724973844	0.2742274485405914	0.18361602296837362	0.24252626852897546	0.29963025996206016
1300000	-43694.220847644654	-43404.25294078601	-289.96790685864295	-43404.25294078601	31.192710022338993	0.39813641113846	0.7045831287602029	0.18211147370719116	0.342200927443902	0.24924505480344697	0.23570328725398562	0.730460264585769	-266.5125316110832	0.042660577453967334	0.973502615769039	0.004687798530595208	31.84643676977142	5	26.569973101790954	19.03059261161983	16.246377136285645	6.190178185018679	6.913142715171944	5.6273172897795	3.72	3.076334194932568	3.722719824995453	12.0	5.095988386307027	8.460712335706145	5.0	3.177687918962196	5.13618325817278	6.0	6.159887446584054	4.86	1.2039728043259366	5.7	-0.9555114450274361	6.0	1.139434283188364	3.72	-0.2151113796169453	2.84	-0.2151113796169453	2.84	0.579818495252942	3.4	-1.5040773967762742	12.0	-0.1823215567939547	3.5	-0.2151113796169453	2.84	-0.78845736036427	5.0	0.6217571844732726	2.84	-0.0925791812930932	3.3	1.139434283188364	3.72	-1.631199404215613	6.0	-0.5877866649021192	5.2	-0.37843643572024527	4.86	7.397289614878436	31.18396903990474	4.87456267666402	0	5.553007470058887	0.006298628127804935	1.1183108483263395	0.00428313626832046	4.1871574481427536E-5	1.1569372562547122	0.2775367910245447	0.18498245085092943	0.2388020226960091	0.2986787354285175
1350000	-43711.09406404501	-43410.62158927465	-300.47247477036666	-43410.62158927465	32.32060475944308	0.3969387032056195	0.6703195121310873	0.18935061933343256	0.32583212980385207	0.2487840635623872	0.2521314369362949	0.8464709981981102	-275.6310003189864	0.03261190655619341	0.980576958588681	0.004340317551236688	32.568135039140046	1	25.5	25.41988788824045	21.3572515757829	9.002248061279914	6.363505595027387	4.454109607533944	5.0959772626602104	3.892101872237431	4.175048545114293	12.634201678767692	5.269671719486402	3.9526683620158205	5.533460134512855	3.937101810174475	4.036519882777681	6.966088340194695	6.24614879880402	5.408130569182212	1.2039728043259366	5.7	-0.9555114450274361	6.0	1.139434283188364	3.72	-0.2151113796169453	2.84	-0.2151113796169453	2.84	0.579818495252942	3.4	-1.5040773967762742	12.0	-0.1823215567939547	3.5	-0.2151113796169453	2.84	-0.78845736036427	5.0	0.6217571844732726	2.84	-0.0925791812930932	3.3	1.139434283188364	3.72	-1.631199404215613	6.0	-0.5877866649021192	5.2	-0.37843643572024527	4.86	6.304280097845462	30.070044134580034	5.2339611116766	0	6.87228051923493	0.006067051777691096	1.0117215613434847	0.004218724649137929	4.950444568016843E-5	1.2451526755973943	0.27656731801930884	0.1819768855728351	0.2448289822947601	0.29662681411309666
1400000	-43703.22234186713	-43413.85675542388	-289.3655864432423	-43413.85675542388	29.448290401595287	0.4082364003721491	0.7160989936642013	0.1913841050186421	0.36381425769446535	0.23415847315195074	0.2449159992650487	0.7872583533279995	-267.2250920744352	0.06082116034434067	0.9628266891320412	0.0035901141577686963	30.176368687066525	3	26.985522644928803	21.662056978317512	18.646759014092556	6.902637977305908	8.288663217260565	4.716405308218111	3.72	5.996032378305731	3.6668236612272027	12.68027798677729	3.5	3.8463181038141503	5.329614377365122	7.650379464483294	6.551943586312788	7.4629097119672	5.736261326450103	5.563679010829368	1.2039728043259366	5.7	-0.9555114450274361	6.0	1.139434283188364	3.72	-0.2151113796169453	2.84	-0.2151113796169453	2.84	0.579818495252942	3.4	-1.5040773967762742	12.0	-0.1823215567939547	3.5	-0.2151113796169453	2.84	-0.78845736036427	5.0	0.6217571844732726	2.84	-0.0925791812930932	3.3	1.139434283188364	3.72	-1.631199404215613	6.0	-0.5877866649021192	5.2	-0.37843643572024527	4.86	7.738206386718027	29.397185311270245	3.72	0	6.073024651961844	0.006267865188330371	1.100240158441448	0.004685919031763331	5.2551927818505346E-5	1.2688860279608862	0.274438294050152	0.180755825007647	0.24684322256297067	0.29796265837923097
1450000	-43655.53381373087	-43390.52909550924	-265.0047182216326	-43390.52909550924	29.410818339284237	0.41511852614688266	0.6868513562479264	0.15987809327247554	0.3500585846636369	0.22403875261408604	0.26004271400157575	0.8569351744699992	-243.44278315779508	0.04965994513176562	0.96825758683764	0.00482932989146179	30.663357959659102	4	26.273045504177656	23.788590059256112	16.32161864193736	6.687686257289273	6.0	5.520560321140917	3.72	3.739194113334972	3.779073901317036	12.568825819828794	3.5	4.0011410431220575	5.310679931459503	2.976735292540811	4.219119747409732	6.972882780628857	5.2	5.039248232060721	1.2039728043259366	5.7	-0.9555114450274361	6.0	1.139434283188364	3.72	-0.2151113796169453	2.84	-0.2151113796169453	2.84	0.579818495252942	3.4	-1.5040773967762742	12.0	-0.1823215567939547	3.5	-0.2151113796169453	2.84	-0.78845736036427	5.0	0.6217571844732726	2.84	-0.0925791812930932	3.3	1.139434283188364	3.72	-1.631199404215613	6.0	-0.5877866649021192	5.2	-0.37843643572024527	4.86	5.974597892122535	28.882194007922845	3.9347651697707824	0	5.17547720763837	0.0062594186891997364	1.0129077414394436	0.004571355162733506	3.4115394333147036E-5	1.0392478765929503	0.2829236333664872	0.1659941636851555	0.2509043262743017	0.30017787667405627
1500000	-43691.310469895056	-43405.54994542331	-285.76052447174754	-43405.54994542331	31.334027042032833	0.3775943577883321	0.66227086532156	0.16657188201227377	0.34051489260030177	0.2080581003715264	0.21519432079566786	0.7594470634913806	-263.2832358591602	0.09868638382857917	0.937484567884551	0.004317710677403504	31.594779546554363	6	25.502195204782637	19.0	17.401998612445524	5.805737405150293	8.710335491331426	6.502778936764788	4.253324599425658	3.1516466043462144	3.4	14.17543955331154	3.5	2.84	6.442286170704721	4.2109997950351366	3.9737810812957197	6.455957844661262	6.809576947840092	5.422191626568773	1.2039728043259366	5.7	-0.9555114450274361	6.0	1.139434283188364	3.72	-0.2151113796169453	2.84	-0.2151113796169453	2.84	0.579818495252942	3.4	-1.5040773967762742	12.0	-0.1823215567939547	3.5	-0.2151113796169453	2.84	-0.78845736036427	5.0	0.6217571844732726	2.84	-0.0925791812930932	3.3	1.139434283188364	3.72	-1.631199404215613	6.0	-0.5877866649021192	5.2	-0.37843643572024527	4.86	5.5	29.975696905762167	3.7794277637023623	0	5.801540576914316	0.005777411097562102	1.009588166547536	0.0043346499259526595	4.0950825400073965E-5	1.128782082700557	0.2775912137237782	0.172211045400121	0.2537184217023961	0.29647931917370535
1550000	-43696.62152737922	-43404.500854737555	-292.1206726416634	-43404.500854737555	28.73024936599485	0.3745166253851777	0.6595383177023995	0.18211371374440613	0.3513431925545349	0.21452223237155232	0.24578697750728992	0.762841536335833	-271.5757182182243	0.1362793791292658	0.8921492247839623	0.009289392186233396	30.217677625172428	2	26.76837826560293	25.438052633613108	19.331650264033865	6.826311277390234	6.023079533255323	2.84	5.664357133410288	4.08338401801206	3.4	12.791679584608879	3.6871266239532683	7.065033181610088	5.823891867487969	4.847968958988118	7.764691360823884	6.557812819773813	6.459420774174248	5.548267139603194	1.2039728043259366	5.7	-0.9555114450274361	6.0	1.139434283188364	3.72	-0.2151113796169453	2.84	-0.2151113796169453	2.84	0.579818495252942	3.4	-1.5040773967762742	12.0	-0.1823215567939547	3.5	-0.2151113796169453	2.84	-0.78845736036427	5.0	0.6217571844732726	2.84	-0.0925791812930932	3.3	1.139434283188364	3.72	-1.631199404215613	6.0	-0.5877866649021192	5.2	-0.37843643572024527	4.86	6.008155397562701	28.364864225645718	5.322223877516991	0	5.877584097092272	0.005730593336401045	0.977498953502002	0.004256872524882347	3.692803221539305E-5	1.1499002695500915	0.2767118312787639	0.18188586558533384	0.2501071658839993	0.2912951372519036
1600000	-43682.45861710242	-43407.03100344633	-275.4276136560909	-43407.03100344633	28.207273691015146	0.3945581536665271	0.6777943610437606	0.176529925558284	0.350437574958477	0.20742986755275392	0.201675472261504	0.7342967004255211	-253.69660142555264	0.05245583482745493	0.9645979378499642	0.004356986285144198	31.258482671611493	4	26.18859032906912	19.88159282725911	16.17986318039183	7.098296121950263	6.577568373966813	3.3418560790901175	4.804316908947462	4.952454014437043	3.589689139675822	12.502161294373597	3.5	2.956302128748456	5.154524273455518	4.035413487891233	3.9074265353659547	6.0	5.2	4.86	1.2039728043259366	5.7	-0.9555114450274361	6.0	1.139434283188364	3.72	-0.2151113796169453	2.84	-0.2151113796169453	2.84	0.579818495252942	3.4	-1.5040773967762742	12.0	-0.1823215567939547	3.5	-0.2151113796169453	2.84	-0.78845736036427	5.0	0.6217571844732726	2.84	-0.0925791812930932	3.3	1.139434283188364	3.72	-1.631199404215613	6.0	-0.5877866649021192	5.2	-0.37843643572024527	4.86	6.316759769608845	26.20536699870188	4.642240395854048	0	6.046495839009488	0.005672438764373361	0.9019223745777031	0.004489847852003863	3.166043557796374E-5	1.071675193669153	0.2824981123771283	0.17191034661162585	0.24792333355697246	0.2976682074542741
1650000	-43720.4938686804	-43421.12122417809	-299.3726445023137	-43421.12122417809	29.600604922372344	0.40536823667817057	0.7145816920431676	0.15887573495963403	0.34718188868522365	0.22958934203289738	0.22047575823351645	0.7658859480968647	-278.79485419627395	0.08031913654445852	0.9353701469752148	0.007739316194788913	30.07065180125644	2	26.34792033337703	19.030183114820524	19.775770984256596	8.34712398345661	6.2339680487741385	2.84	4.947924178451784	9.39423474896169	5.305621666695841	13.621175848185276	4.448836253429728	3.7131818532080847	5.9119620973707026	4.812768433590381	4.812654026354509	6.0	6.725259552458512	5.210157450480061	1.2039728043259366	5.7	-0.9555114450274361	6.0	1.139434283188364	3.72	-0.2151113796169453	2.84	-0.2151113796169453	2.84	0.579818495252942	3.4	-1.5040773967762742	12.0	-0.1823215567939547	3.5	-0.2151113796169453	2.84	-0.78845736036427	5.0	0.6217571844732726	2.84	-0.0925791812930932	3.3	1.139434283188364	3.72	-1.631199404215613	6.0	-0.5877866649021192	5.2	-0.37843643572024527	4.86	6.4090327552101165	27.86632138096937	4.1690379451380135	0	7.934437401681635	0.00577608105580333	0.9280163164480305	0.004335801488740791	2.992258514516934E-5	1.0693779267204835	0.27256512077076106	0.18383358997535018	0.24561276751792835	0.29798852173596124
1700000	-43699.488945197096	-43396.71606826214	-302.77287693495845	-43396.71606826214	28.257773323577602	0.42057284277327883	0.6914573008590728	0.1728790510552603	0.37377903389630107	0.21438325939238242	0.23364954213088696	0.7427953747905147	-281.7517768423555	0.029258163960021483	0.9799451690731366	0.005452434860699825	29.479581759287203	1	26.090376027748654	21.53545271538852	18.54326274712877	9.42277481850201	6.001863563667254	3.522735112846834	3.9408509589815357	11.191089600716978	5.383866043376008	13.37473158129862	4.151431889352164	4.516333125608113	5.918447271314875	3.170039845717582	7.03765305755244	6.186601870694486	7.758183773784845	4.921646235637185	1.2039728043259366	5.7	-0.9555114450274361	6.0	1.139434283188364	3.72	-0.2151113796169453	2.84	-0.2151113796169453	2.84	0.579818495252942	3.4	-1.5040773967762742	12.0	-0.1823215567939547	3.5	-0.2151113796169453	2.84	-0.78845736036427	5.0	0.6217571844732726	2.84	-0.0925791812930932	3.3	1.139434283188364	3.72	-1.631199404215613	6.0	-0.5877866649021192	5.2	-0.37843643572024527	4.86	6.6764949349108065	27.066809859603218	3.72	0	5.669639046518729	0.005717510919896934	0.9102841598226658	0.004479084715497401	2.9266002694963367E-5	1.0779847244583494	0.27143027961483845	0.18075635030382486	0.24349941468763456	0.304313955393703
1750000	-43706.90272000641	-43401.2969244958	-305.6057955106058	-43401.2969244958	28.272470475118052	0.40362842248528347	0.6754803762622372	0.1696598913116678	0.34144045032102094	0.23127782548375636	0.22739261507256192	0.7490715519160829	-285.41218901979823	0.09656761388005862	0.9012976163001931	0.013460211344408371	29.256822713635838	6	27.519140017634985	25.108191290713652	16.076951942181587	11.462731534405112	6.0	2.84	3.72	2.84	5.834616081595685	13.438217097871844	4.081319038569873	2.84	5.233140806021442	4.096761388023271	4.486758921122214	7.3112140298189185	5.628346714338376	5.129030756292556	1.2039728043259366	5.7	-0.9555114450274361	6.0	1.139434283188364	3.72	-0.2151113796169453	2.84	-0.2151113796169453	2.84	0.579818495252942	3.4	-1.5040773967762742	12.0	-0.1823215567939547	3.5	-0.2151113796169453	2.84	-0.78845736036427	5.0	0.6217571844732726	2.84	-0.0925791812930932	3.3	1.139434283188364	3.72	-1.631199404215613	6.0	-0.5877866649021192	5.2	-0.37843643572024527	4.86	6.726261238052391	27.876293621024594	3.72	0	6.070177578656212	0.005354878232658328	0.8946769036953863	0.00447944308810512	2.9638383299181413E-5	1.0409047516355454	0.28200293832094053	0.17823786927805793	0.2437797187553612	0.2959794736456411
1800000	-43663.45559843894	-43376.6732285183	-286.78236992063387	-43376.6732285183	27.38132354270274	0.38197678734550033	0.6397940328717326	0.17253236465895092	0.33676721041302843	0.21294764367846244	0.20674561770946054	0.7535466317242832	-266.3985380568829	0.075165565707114	0.9460822387740697	0.0072852503970452336	30.16706021527423	6	26.60182834181894	22.849691534709017	17.258077838946814	5.7	6.108115551921249	3.2956678196523135	4.188589765708036	8.941862818004306	5.6600138625281255	12.043404241710025	4.484685949444541	3.1921330863599704	5.0	4.310477015540296	3.453743296325327	6.8542807127218115	5.2	5.759425641441848	1.2039728043259366	5.7	-0.9555114450274361	6.0	1.139434283188364	3.72	-0.2151113796169453	2.84	-0.2151113796169453	2.84	0.579818495252942	3.4	-1.5040773967762742	12.0	-0.1823215567939547	3.5	-0.2151113796169453	2.84	-0.78845736036427	5.0	0.6217571844732726	2.84	-0.0925791812930932	3.3	1.139434283188364	3.72	-1.631199404215613	6.0	-0.5877866649021192	5.2	-0.37843643572024527	4.86	5.5	26.880736197626383	3.911199389271455	0	6.111090098790571	0.005626489141935349	0.9097624302029368	0.004480635708897791	3.315829038648918E-5	1.0776361606768803	0.28050610706726536	0.17829708990150306	0.2537880233535046	0.2874087796777276
1850000	-43724.036027910624	-43412.68451964407	-311.35150826655104	-43412.68451964407	27.743721837356265	0.3868094707171977	0.6795455476907405	0.18098966806809813	0.38825157027288915	0.2336786519488423	0.1728732848069908	0.6716387690306536	-290.6834805269727	0.09357111975184622	0.9134650078124019	0.005802749727230762	30.10113272261931	5	25.734385750432526	22.164047712060306	18.638393804247077	8.764730686160501	6.0	2.9988611356427737	3.72	11.623753738550302	5.7484510935628945	12.0	5.872397109871684	6.3718854931006925	5.645410601845401	3.625499620763595	7.754560856877742	7.214572151072328	6.446475842409672	4.86	1.2039728043259366	5.7	-0.9555114450274361	6.0	1.139434283188364	3.72	-0.2151113796169453	2.84	-0.2151113796169453	2.84	0.579818495252942	3.4	-1.5040773967762742	12.0	-0.1823215567939547	3.5	-0.2151113796169453	2.84	-0.78845736036427	5.0	0.6217571844732726	2.84	-0.0925791812930932	3.3	1.139434283188364	3.72	-1.631199404215613	6.0	-0.5877866649021192	5.2	-0.37843643572024527	4.86	5.701503614523636	27.639612188719504	3.8405345544183023	0	6.6345132645170874	0.0052143217509919865	0.8404112702305879	0.004350291385197832	3.078101923125252E-5	1.1342585779313226	0.288549627671519	0.17829708990150306	0.23531137491519713	0.29784190751178147
1900000	-43731.66377123576	-43413.359748433555	-318.3040228022074	-43413.359748433555	28.673957145189167	0.39276002566960355	0.7163636681613037	0.193007192762952	0.3718752663351217	0.2183367153073376	0.191280930246793	0.6850292382214849	-297.5939840267015	0.07280991861619489	0.9396059856683721	0.007735909013467482	30.351801196375817	9	25.5	21.83007317386229	18.509467054258224	5.7	6.0	3.1659090195458863	3.72	5.9393702113160565	6.147861312882321	12.127421625990362	6.350652741291361	2.84	5.0	3.6947613854422645	4.181541417062745	9.343739655752147	6.28555147875303	7.51819443884636	1.2039728043259366	5.7	-0.9555114450274361	6.0	1.139434283188364	3.72	-0.2151113796169453	2.84	-0.2151113796169453	2.84	0.579818495252942	3.4	-1.5040773967762742	12.0	-0.1823215567939547	3.5	-0.2151113796169453	2.84	-0.78845736036427	5.0	0.6217571844732726	2.84	-0.0925791812930932	3.3	1.139434283188364	3.72	-1.631199404215613	6.0	-0.5877866649021192	5.2	-0.37843643572024527	4.86	5.5	27.916547555594285	3.798938687384025	0	6.065708664290057	0.00493502702330308	0.9223839720357868	0.0042298214186688365	3.0259518174560554E-5	1.1442230521518195	0.2820723064172918	0.18384683772962948	0.2347977375002489	0.29928311835283045
1950000	-43712.48420591129	-43391.68881894885	-320.79538696244055	-43391.68881894885	31.35059574012144	0.4186349024392945	0.7728593047163473	0.18385197632038316	0.3360337174466352	0.2387658478666245	0.21877418192187265	0.7559341936809744	-298.4194479211526	0.07341690305080302	0.949680020207391	0.004258311369263222	31.421596968520372	4	25.863308773355858	19.272136012860965	17.558798313913254	8.157140450363947	6.580387560013361	3.2734400171605906	3.72	5.014825097550765	3.4093435648998325	12.104436294624415	3.5	5.702155187211719	5.50647371207747	7.380388051685878	4.2481424795198794	8.083704491123132	5.408014104764191	5.117636356413519	1.2039728043259366	5.7	-0.9555114450274361	6.0	1.139434283188364	3.72	-0.2151113796169453	2.84	-0.2151113796169453	2.84	0.579818495252942	3.4	-1.5040773967762742	12.0	-0.1823215567939547	3.5	-0.2151113796169453	2.84	-0.78845736036427	5.0	0.6217571844732726	2.84	-0.0925791812930932	3.3	1.139434283188364	3.72	-1.631199404215613	6.0	-0.5877866649021192	5.2	-0.37843643572024527	4.86	6.15821785450143	29.987195222113517	3.971064596166137	0	6.082885470295976	0.004490810996178493	0.9140804148900589	0.004021988103204229	2.536413534156077E-5	1.115340591889228	0.2850947960928493	0.1845346730333118	0.23887152584748322	0.29149900502635623
2000000	-43703.2828828685	-43372.40087728201	-330.8820055864938	-43372.40087728201	30.371870100239185	0.3933007736416321	0.7351396858126491	0.19925162504103497	0.33552893253856364	0.2490205623728968	0.217778407267007	0.7103237211616545	-310.25953925133757	0.07041802590793904	0.9260690847422697	0.01121372706224344	30.404363714075576	8	25.63510449788346	23.837880249422845	16.0	6.852676396720736	6.914643535120835	3.9356650798184636	3.72	3.553510720456235	8.049729197244217	12.904952919954665	3.5	3.0844331172673183	5.0	2.84	3.3	8.34404488281542	6.387059590053154	5.314613677815383	1.2039728043259366	5.7	-0.9555114450274361	6.0	1.139434283188364	3.72	-0.2151113796169453	2.84	-0.2151113796169453	2.84	0.579818495252942	3.4	-1.5040773967762742	12.0	-0.1823215567939547	3.5	-0.2151113796169453	2.84	-0.78845736036427	5.0	0.6217571844732726	2.84	-0.0925791812930932	3.3	1.139434283188364	3.72	-1.631199404215613	6.0	-0.5877866649021192	5.2	-0.37843643572024527	4.86	5.7021505233635414	30.184530397013177	3.92572278062407	0	7.5454325489816725	0.004328166818682678	0.9716652743519877	0.003941661573923152	2.556377630671402E-5	1.2087103027481803	0.27108397698778636	0.18826051716714318	0.2446440119914703	0.2960114938536007
2050000	-43729.421467254404	-43392.47941858631	-336.9420486680994	-43392.47941858631	30.795315629561813	0.3903552143408948	0.7131552296114564	0.1849665374570969	0.3245091362472135	0.23593009748042545	0.2470671508681177	0.7836462528168228	-314.12626127383595	0.12589762407726993	0.9016060643707852	0.0042535784047862905	31.779543565617626	4	26.42808576097777	19.55433854884132	16.0	10.896016398907387	6.0	4.033376137822053	4.810705972875635	4.398181633827023	4.719192523111232	13.140430964059178	3.5	4.0947430398583196	5.595164643512499	4.82508034671313	4.105342846957899	8.644925600113073	6.029495172557878	5.517724550809261	1.2039728043259366	5.7	-0.9555114450274361	6.0	1.139434283188364	3.72	-0.2151113796169453	2.84	-0.2151113796169453	2.84	0.579818495252942	3.4	-1.5040773967762742	12.0	-0.1823215567939547	3.5	-0.2151113796169453	2.84	-0.78845736036427	5.0	0.6217571844732726	2.84	-0.0925791812930932	3.3	1.139434283188364	3.72	-1.631199404215613	6.0	-0.5877866649021192	5.2	-0.37843643572024527	4.86	5.689668211645704	30.58343255207988	4.117998914305036	0	7.679575017724887	0.004232719336269782	0.9058715224209551	0.003913466221388967	2.3489096344984218E-5	1.2003625335487693	0.2738010773751146	0.18565116208250979	0.25019990473106635	0.29034785581130973
2100000	-43736.94666267773	-43396.83794690581	-340.10871577191534	-43396.83794690581	29.60014025180939	0.3910183800065552	0.6805394763593493	0.15716572343613758	0.3444125851962592	0.2194641445412525	0.2669865116634362	0.8943952715996462	-319.9100883018586	0.10800294339633702	0.8739093280088454	0.015316004102088271	30.944433110301237	7	25.5	23.81770105223265	16.0	6.245676638011404	8.644868597869081	5.403216490016399	5.008259758505057	2.84	6.2083394128159375	12.0	3.5	4.14927075050442	5.420656619885329	10.162516996979368	3.526149621753561	7.88595961268	6.849004456246176	6.67823594609408	1.2039728043259366	5.7	-0.9555114450274361	6.0	1.139434283188364	3.72	-0.2151113796169453	2.84	-0.2151113796169453	2.84	0.579818495252942	3.4	-1.5040773967762742	12.0	-0.1823215567939547	3.5	-0.2151113796169453	2.84	-0.78845736036427	5.0	0.6217571844732726	2.84	-0.0925791812930932	3.3	1.139434283188364	3.72	-1.631199404215613	6.0	-0.5877866649021192	5.2	-0.37843643572024527	4.86	5.5	29.375909015709002	4.118221642875283	0	7.183024251449833	0.004550695816334676	0.8775232999622639	0.0040386844354412844	1.9234631826435673E-5	1.0716185546811243	0.28179147920558445	0.1758188590597373	0.24264184586899992	0.2997478158656788
2150000	-43750.538168895735	-43418.95925474079	-331.57891415494714	-43418.95925474079	30.467677049240535	0.39186440210368445	0.6396054785348781	0.1756056291558821	0.32793541441462803	0.22422820277458272	0.28350090976777315	0.9256228015889856	-311.13980338306123	0.08753390960755413	0.9118427420648675	0.01222401354526304	30.78777133028449	5	26.29065162820506	20.799951466694633	16.0	12.881886709889491	7.659997508905833	4.3837498430984825	4.284971141455282	3.0766996631652406	4.76316820745584	12.0	4.803431093664103	3.6618436506949577	5.241381960224301	5.714327017017716	3.3	6.674084140250075	7.2323758857840375	6.733294562830864	1.2039728043259366	5.7	-0.9555114450274361	6.0	1.139434283188364	3.72	-0.2151113796169453	2.84	-0.2151113796169453	2.84	0.579818495252942	3.4	-1.5040773967762742	12.0	-0.1823215567939547	3.5	-0.2151113796169453	2.84	-0.78845736036427	5.0	0.6217571844732726	2.84	-0.0925791812930932	3.3	1.139434283188364	3.72	-1.631199404215613	6.0	-0.5877866649021192	5.2	-0.37843643572024527	4.86	5.5	30.387064416478573	3.861417723902017	0	6.643048939027368	0.004672721060942492	0.9164767561633163	0.003941792596353893	2.030166261521312E-5	1.0401028597199518	0.28232136993642704	0.1844974847787811	0.24644741409850984	0.2867337311862825
2200000	-43726.10714651433	-43389.18845824974	-336.9186882645934	-43389.18845824974	31.445124993076227	0.38339885373308635	0.6874792801362098	0.16688141414487656	0.3583743421575382	0.23656340115410454	0.27637916238932536	0.9674222222153941	-315.5355195843752	0.062420793244956356	0.9391565537258715	0.012918473583519134	31.504656308932333	6	30.196379668502075	21.90620378950254	16.0	6.873384768780113	6.358270982887715	2.84	4.538488608159138	2.84	6.129099418279394	13.421906013249158	3.5	2.84	5.054192018267986	4.2525396411436285	6.399873775822785	9.255582094316427	5.517061576039154	5.264010193553455	1.2039728043259366	5.7	-0.9555114450274361	6.0	1.139434283188364	3.72	-0.2151113796169453	2.84	-0.2151113796169453	2.84	0.579818495252942	3.4	-1.5040773967762742	12.0	-0.1823215567939547	3.5	-0.2151113796169453	2.84	-0.78845736036427	5.0	0.6217571844732726	2.84	-0.0925791812930932	3.3	1.139434283188364	3.72	-1.631199404215613	6.0	-0.5877866649021192	5.2	-0.37843643572024527	4.86	6.681586887216826	30.39412036287266	4.377796536862617	0	6.279340053712119	0.004732653965738203	0.9230997307311627	0.0037411235471831216	2.5034433735751072E-5	1.170164935168681	0.28335227715059463	0.17911344817384625	0.237940571662763	0.29959370301279653
2250000	-43726.32860443515	-43386.2220378963	-340.10656653884223	-43386.2220378963	30.89485671667605	0.4034923534888173	0.7102518873437735	0.1888609260139795	0.3486363257248491	0.2281871468428937	0.238688097543795	0.791855631907373	-319.42966161077675	0.11039836318965394	0.8835458427333018	0.0149357914110852	30.952948803994683	5	26.1850290820548	22.94385268681248	16.0	10.10568785960641	6.0	2.84	3.72	10.345063765423811	6.453382450918899	12.596204203171576	4.955248471147899	3.431867142356847	5.454929752626142	3.1048090161086206	9.594341530966611	8.306927278859655	5.2	5.8512835993820715	1.2039728043259366	5.7	-0.9555114450274361	6.0	1.139434283188364	3.72	-0.2151113796169453	2.84	-0.2151113796169453	2.84	0.579818495252942	3.4	-1.5040773967762742	12.0	-0.1823215567939547	3.5	-0.2151113796169453	2.84	-0.78845736036427	5.0	0.6217571844732726	2.84	-0.0925791812930932	3.3	1.139434283188364	3.72	-1.631199404215613	6.0	-0.5877866649021192	5.2	-0.37843643572024527	4.86	8.073976724939133	30.541926573455648	4.027998123378573	0	5.72977986350446	0.00449409095361458	0.9559696508317328	0.004028906383005086	2.2783621076137953E-5	1.14021753097953	0.2789315531147489	0.17732022507685716	0.2435224109495603	0.3002258108588341
2300000	-43721.024138967114	-43386.3106377278	-334.71350123931467	-43386.3106377278	31.344224799691755	0.4086383392975984	0.7461973527642835	0.1884101315416397	0.32372026530745956	0.250988494950517	0.23988151015137285	0.7570761375224756	-310.5529494373328	0.08678272208498838	0.9350334345210722	0.007178468411583139	32.49484760102834	6	29.36754982050237	19.406209297795677	19.85132502793002	9.662065768632276	6.0	3.005608475446667	3.72	3.14383404281576	5.955818548752882	14.213394931271122	6.143559803760949	3.462724315279853	5.0	4.61420313759108	5.8679944292549315	9.180491537851458	5.2	4.86	1.2039728043259366	5.7	-0.9555114450274361	6.0	1.139434283188364	3.72	-0.2151113796169453	2.84	-0.2151113796169453	2.84	0.579818495252942	3.4	-1.5040773967762742	12.0	-0.1823215567939547	3.5	-0.2151113796169453	2.84	-0.78845736036427	5.0	0.6217571844732726	2.84	-0.0925791812930932	3.3	1.139434283188364	3.72	-1.631199404215613	6.0	-0.5877866649021192	5.2	-0.37843643572024527	4.86	9.540484971735843	30.76670073932291	3.8824295054897586	0	5.881405665379101	0.004270544221335313	0.9819492076495323	0.0038667375970825356	2.6841956443496552E-5	1.1930849723670707	0.27379927735105336	0.1855256211247092	0.2440293203577267	0.2966457811665111
2350000	-43744.02457697696	-43391.79348340828	-352.2310935686868	-43391.79348340828	30.41402768849593	0.3799779422085747	0.7199455361952758	0.1791418768435324	0.3425727048290065	0.2422719102693647	0.2330003444865053	0.8166148685736461	-330.3673188040593	0.04522495317749937	0.9629372656085676	0.004577075935147907	31.0971111850347	5	25.5	28.788755585597492	18.22783794004415	8.709385695412003	6.0	4.091910242444354	3.8136697951889404	9.19911513286319	7.183351240914521	12.0	4.177054618520297	2.84	5.1346208531978	6.579975720187274	3.7290492476951047	10.964170816085828	6.2713537594876065	6.661669926631162	1.2039728043259366	5.7	-0.9555114450274361	6.0	1.139434283188364	3.72	-0.2151113796169453	2.84	-0.2151113796169453	2.84	0.579818495252942	3.4	-1.5040773967762742	12.0	-0.1823215567939547	3.5	-0.2151113796169453	2.84	-0.78845736036427	5.0	0.6217571844732726	2.84	-0.0925791812930932	3.3	1.139434283188364	3.72	-1.631199404215613	6.0	-0.5877866649021192	5.2	-0.37843643572024527	4.86	9.81430654606275	30.10930104301125	3.9436887194469517	0	5.558874157202774	0.0038808656913713827	0.9441859121888064	0.003599974326874269	2.0155890118928946E-5	1.1682400325665911	0.276051322367532	0.18971433330677787	0.24031213264774312	0.2939222116779473
2400000	-43748.34166099044	-43390.047237093495	-358.2944238969463	-43390.047237093495	30.725969757971214	0.3999957803344378	0.6532956583286235	0.16751827315232687	0.33085084416853133	0.23239232346532682	0.21789356319268924	0.7493679127186861	-337.37560204269954	0.07337948949133144	0.9424650436153676	0.00736715405093151	31.164305735262985	3	25.993830254426125	19.457263573148524	16.0	6.197863866845651	6.125526758310097	2.909235047237594	3.72	5.704902293374056	6.037385040603888	12.258888354068505	3.8836636512346243	3.9539580923773467	5.0	8.518562337818093	5.819015542191239	10.550995630317555	6.722839632159872	9.263890089534193	1.2039728043259366	5.7	-0.9555114450274361	6.0	1.139434283188364	3.72	-0.2151113796169453	2.84	-0.2151113796169453	2.84	0.579818495252942	3.4	-1.5040773967762742	12.0	-0.1823215567939547	3.5	-0.2151113796169453	2.84	-0.78845736036427	5.0	0.6217571844732726	2.84	-0.0925791812930932	3.3	1.139434283188364	3.72	-1.631199404215613	6.0	-0.5877866649021192	5.2	-0.37843643572024527	4.86	9.498338108442123	29.60714193086098	4.150314211554049	0	5.380443724357648	0.003703335284722468	0.8407873643862381	0.0036133365815197277	1.8720250600426007E-5	1.1633794119383516	0.2853136781128495	0.17537916890706792	0.24973765467197817	0.2895694983081047
2450000	-43738.98783294096	-43391.316643546306	-347.6711893946553	-43391.316643546306	30.843878031033643	0.40865664306631627	0.6383805234712072	0.16397646240701394	0.33269691235538273	0.22840342624591783	0.23847748890116066	0.8298963435719452	-326.5900060959231	0.10192855642714344	0.9144633131986177	0.0056700972787443625	31.042573136715333	4	27.875041775541302	19.12889966598299	16.481130603686236	6.831751370461894	6.137546804349566	3.391732511120638	3.72	5.164755939899331	6.400572080532381	12.0	4.818386011179068	6.743065185386166	5.0	4.3554232889708056	3.918757408785301	12.011863839901642	6.132690318471955	4.86	1.2039728043259366	5.7	-0.9555114450274361	6.0	1.139434283188364	3.72	-0.2151113796169453	2.84	-0.2151113796169453	2.84	0.579818495252942	3.4	-1.5040773967762742	12.0	-0.1823215567939547	3.5	-0.2151113796169453	2.84	-0.78845736036427	5.0	0.6217571844732726	2.84	-0.0925791812930932	3.3	1.139434283188364	3.72	-1.631199404215613	6.0	-0.5877866649021192	5.2	-0.37843643572024527	4.86	6.038103600191315	28.78712407359314	3.9248288576512698	0	5.167418337935939	0.003968238825965359	0.828482682325243	0.003512793656768425	2.9258425332604024E-5	1.321762837521352	0.28131618898177974	0.17954722042250557	0.25261424440379415	0.2865223461919208
2500000	-43742.39375715123	-43391.23787159262	-351.15588555861285	-43391.23787159262	30.700021859759868	0.385584253850282	0.6816743511387451	0.16440799758158903	0.32414675136619503	0.23626946243823838	0.2599447847848279	0.7683920765361955	-330.2144526524424	0.04184159205743991	0.9622051829674005	0.0066259720203381495	31.082303110433482	4	28.28404359530955	19.73251505819574	18.37660355335985	10.363735760828074	6.0	4.048663591763953	3.72	15.89951054538817	6.977824942052966	13.331093043544177	6.181308918058236	11.243467548343148	5.0	8.198484038746859	7.078767720536958	7.550389177005933	5.2	6.789224870264477	1.2039728043259366	5.7	-0.9555114450274361	6.0	1.139434283188364	3.72	-0.2151113796169453	2.84	-0.2151113796169453	2.84	0.579818495252942	3.4	-1.5040773967762742	12.0	-0.1823215567939547	3.5	-0.2151113796169453	2.84	-0.78845736036427	5.0	0.6217571844732726	2.84	-0.0925791812930932	3.3	1.139434283188364	3.72	-1.631199404215613	6.0	-0.5877866649021192	5.2	-0.37843643572024527	4.86	6.514918364235801	29.82937866053374	3.970801838531967	0	5.494040664599501	0.004108688361889654	0.8529827275727483	0.003741004987369188	2.1315598302768235E-5	1.1331984128388932	0.2867846940684978	0.17888383614740586	0.24646446334831187	0.28786700643578467
2550000	-43714.30067950708	-43382.4239674275	-331.87671207957953	-43382.4239674275	29.239364370288975	0.36967064247006165	0.6141533607243532	0.1682096085991954	0.3216830883842816	0.22104392291302918	0.22690739275836713	0.8216482959606977	-311.5334460948018	0.11261902786889967	0.8996777061314559	0.008833874204971157	30.012640547843326	6	26.348125230880523	21.682720386538833	16.0	6.673236076606173	6.976776058294088	2.8835212587358097	4.69681467025706	8.887929693721086	7.382830262934103	12.0	4.5330027920989915	2.923419894874211	5.0	9.554481402031897	10.86813688172791	7.188141248336545	5.667087161612478	4.86	1.2039728043259366	5.7	-0.9555114450274361	6.0	1.139434283188364	3.72	-0.2151113796169453	2.84	-0.2151113796169453	2.84	0.579818495252942	3.4	-1.5040773967762742	12.0	-0.1823215567939547	3.5	-0.2151113796169453	2.84	-0.78845736036427	5.0	0.6217571844732726	2.84	-0.0925791812930932	3.3	1.139434283188364	3.72	-1.631199404215613	6.0	-0.5877866649021192	5.2	-0.37843643572024527	4.86	9.769101657200975	29.018108546157592	3.72	0	4.6658711828623485	0.004433586349911691	0.9627253665709425	0.003783426488991359	2.4342215151853637E-5	1.1435221901703831	0.29605509447727923	0.18066646162155225	0.24417883080476685	0.2790996130964019
2600000	-43747.446772356205	-43394.67602524823	-352.7707471079811	-43394.67602524823	30.293870288710153	0.4181823451060765	0.6827201289708743	0.16797336971864416	0.38900349503905635	0.22906707253079475	0.22189918799123204	0.7971210704520779	-332.1633696185036	0.1161738693491306	0.8901394974536228	0.009756641948552396	30.417073518936828	4	27.309728619855772	19.0	16.601473484122295	8.852392896035472	7.088600775829624	4.038370184349247	3.9161161725977913	4.159047790346242	6.387121725562045	12.204810223788076	4.359344193371179	2.84	5.736549173187726	2.84	5.027754734447286	6.385033362424568	6.5026718677213395	6.828686035653069	1.2039728043259366	5.7	-0.9555114450274361	6.0	1.139434283188364	3.72	-0.2151113796169453	2.84	-0.2151113796169453	2.84	0.579818495252942	3.4	-1.5040773967762742	12.0	-0.1823215567939547	3.5	-0.2151113796169453	2.84	-0.78845736036427	5.0	0.6217571844732726	2.84	-0.0925791812930932	3.3	1.139434283188364	3.72	-1.631199404215613	6.0	-0.5877866649021192	5.2	-0.37843643572024527	4.86	9.818092526597388	29.93717233820413	4.115355354010308	0	4.688872226599481	0.004047536665977838	0.9145048490231008	0.0034829196105983957	1.938862748470795E-5	1.2034460768855948	0.28795964054952355	0.17702435899730035	0.24324747998556417	0.2917685204676122
2650000	-43753.96059970264	-43409.64166454533	-344.31893515730576	-43409.64166454533	29.47282628154666	0.4374016710630792	0.6973874796727529	0.17604622603302392	0.3395422061943611	0.2432578529138908	0.18466093304480047	0.6659288510461877	-323.5003665886998	0.051691336509938096	0.9508099598128411	0.006303691559925933	29.912534659996712	3	25.522982112611903	24.500034878521674	19.497478911054756	8.032313200732817	6.693075962525975	3.522403741066773	3.72	7.0039543737456915	4.3683792983177145	13.583544558513191	7.16122981966569	3.7913760679476303	5.021345959038402	3.003682927338607	6.449208901187493	6.461515072209503	5.940589692323386	5.77133252001559	1.2039728043259366	5.7	-0.9555114450274361	6.0	1.139434283188364	3.72	-0.2151113796169453	2.84	-0.2151113796169453	2.84	0.579818495252942	3.4	-1.5040773967762742	12.0	-0.1823215567939547	3.5	-0.2151113796169453	2.84	-0.78845736036427	5.0	0.6217571844732726	2.84	-0.0925791812930932	3.3	1.139434283188364	3.72	-1.631199404215613	6.0	-0.5877866649021192	5.2	-0.37843643572024527	4.86	6.377644387446582	29.160600078649335	4.083158090191671	0	4.429638822636035	0.00431667075443013	0.9213515550448045	0.003771610312623363	1.8767445452229843E-5	1.0845332540182158	0.2805088592510761	0.17317732703588845	0.24894344176503838	0.29737037194799726
2700000	-43755.62009250314	-43410.34761687878	-345.2724756243553	-43410.34761687878	29.76322788500656	0.4142634721241257	0.6830576440429079	0.1856739818016636	0.34257825210765147	0.2177048529451021	0.2025110884126692	0.7056632716408827	-324.01467339582524	0.08428260747891307	0.9138877935336067	0.008161548383771804	31.513369090584725	5	25.78296613809254	22.08698947921201	16.30480738859767	8.102418953218656	6.579971746089039	3.5121177667808046	3.72	2.952127267220445	3.4	13.271261536864932	4.264754516462157	3.310524013652329	5.0	6.306550342038265	3.340590783252735	9.334046388039734	5.2	5.302410570311947	1.2039728043259366	5.7	-0.9555114450274361	6.0	1.139434283188364	3.72	-0.2151113796169453	2.84	-0.2151113796169453	2.84	0.579818495252942	3.4	-1.5040773967762742	12.0	-0.1823215567939547	3.5	-0.2151113796169453	2.84	-0.78845736036427	5.0	0.6217571844732726	2.84	-0.0925791812930932	3.3	1.139434283188364	3.72	-1.631199404215613	6.0	-0.5877866649021192	5.2	-0.37843643572024527	4.86	8.113445359931156	28.28857540800436	4.139398454855092	0	5.507927201636176	0.004068302608216778	0.7958893679252106	0.0036600308661412354	1.5284514656344026E-5	1.0163836982734578	0.28816842725178693	0.17008574155794523	0.2458401154896938	0.29590571570057417
2750000	-43740.28268001636	-43408.82526390434	-331.4574161120153	-43408.82526390434	30.58924180196923	0.40999296967046345	0.7117347556696317	0.17366730310764025	0.35103514438152206	0.21767632714635038	0.25023800633882426	0.796135092909338	-310.79457245670085	0.11362516721940465	0.9095001638015645	0.007113551355819187	30.600080046077213	4	25.5	24.49477420734603	17.681665893016064	5.7	6.032289297212147	3.9471022427790854	4.194825417956673	2.9859819893740713	4.4870146259933295	13.654002611261028	4.39361123438272	2.9359278483187503	5.7000362893120355	5.6057803120033025	5.125038582971023	9.779417316324505	5.2	6.471942852075634	1.2039728043259366	5.7	-0.9555114450274361	6.0	1.139434283188364	3.72	-0.2151113796169453	2.84	-0.2151113796169453	2.84	0.579818495252942	3.4	-1.5040773967762742	12.0	-0.1823215567939547	3.5	-0.2151113796169453	2.84	-0.78845736036427	5.0	0.6217571844732726	2.84	-0.0925791812930932	3.3	1.139434283188364	3.72	-1.631199404215613	6.0	-0.5877866649021192	5.2	-0.37843643572024527	4.86	5.653716245314052	27.853095593094295	3.9887336759543137	0	6.156616130238711	0.004114616970417768	0.8350127139645779	0.003627016428887669	1.2785723394059115E-5	0.9326282775078334	0.27665913613012816	0.17812911336805481	0.2430528802753556	0.30215887022646154
2800000	-43761.19333023031	-43432.65046737027	-328.5428628600384	-43432.65046737027	29.910830073840142	0.3813338380300579	0.6438596827704223	0.16097589761164416	0.33865112342862613	0.2218814644073275	0.2493503232040386	0.8279341641025851	-308.33819035740544	0.04456720862793763	0.969617882010516	0.00615066869468489	29.91418507553052	7	27.01049263582464	19.0	16.939616604358026	7.6463390498639905	6.0	3.7550443490223944	3.874820269297321	3.4964281415556275	5.634286557074662	12.66672415599533	3.5	3.3197922779440048	5.0	5.6619741516312505	3.3	7.144645486845306	5.94507062128962	5.018225965322029	1.2039728043259366	5.7	-0.9555114450274361	6.0	1.139434283188364	3.72	-0.2151113796169453	2.84	-0.2151113796169453	2.84	0.579818495252942	3.4	-1.5040773967762742	12.0	-0.1823215567939547	3.5	-0.2151113796169453	2.84	-0.78845736036427	5.0	0.6217571844732726	2.84	-0.0925791812930932	3.3	1.139434283188364	3.72	-1.631199404215613	6.0	-0.5877866649021192	5.2	-0.37843643572024527	4.86	5.8003214192511745	29.652165363833838	3.791049856115012	0	6.176241579574753	0.004015580844358833	0.7946245751228654	0.003778142036953233	1.1772490052229938E-5	0.8883123782767163	0.29152354348218823	0.17192286657559203	0.2445461471340047	0.29200744280821506
2850000	-43748.279108772505	-43416.49781461461	-331.78129415789465	-43416.49781461461	30.127395152468747	0.3597888095349998	0.6604499059861864	0.16315906985803466	0.32840654306162487	0.2253523706482964	0.21489575471897332	0.7534114147849501	-310.9160680021196	0.06046487287622458	0.9552292259089232	0.005014650914039612	31.09315044250027	3	26.557475984766636	22.289583987951158	16.174509395314445	7.49193867211118	6.306490624061698	3.609014931392052	3.72	5.946686076273473	3.4	15.179880469210268	4.2391043125582595	3.94438852709165	5.0	6.919198479045843	4.4334447209079535	9.094715244997593	5.73819658217755	5.329190073219405	1.2039728043259366	5.7	-0.9555114450274361	6.0	1.139434283188364	3.72	-0.2151113796169453	2.84	-0.2151113796169453	2.84	0.579818495252942	3.4	-1.5040773967762742	12.0	-0.1823215567939547	3.5	-0.2151113796169453	2.84	-0.78845736036427	5.0	0.6217571844732726	2.84	-0.0925791812930932	3.3	1.139434283188364	3.72	-1.631199404215613	6.0	-0.5877866649021192	5.2	-0.37843643572024527	4.86	5.811713191723051	29.644444506647886	3.9557452691762687	0	5.00666307194322	0.0036837569467012663	0.7811434379877527	0.003639527898038021	9.624969623792783E-6	0.86536219533321	0.28441126344816103	0.17904100462075542	0.24767767762093898	0.2888700543101445
2900000	-43746.67850806785	-43403.714678216216	-342.96382985163535	-43403.714678216216	29.139436779979963	0.3912880432867466	0.6109678951695031	0.17643869174718513	0.34401439777787174	0.22698045260999106	0.22663106218700355	0.7290749501832459	-322.28996400374496	0.11375095632193467	0.8976133310973037	0.005534222020028441	29.249849767592064	7	25.5	24.397704295088207	16.101065501637805	7.862650900741787	6.0	4.209535417668083	3.72	4.891220819067482	3.4	13.122916326843221	4.100029931595751	5.165906646805913	5.0	8.897163830729491	10.253702762066881	8.039341237267447	5.653837124410477	4.86	1.2039728043259366	5.7	-0.9555114450274361	6.0	1.139434283188364	3.72	-0.2151113796169453	2.84	-0.2151113796169453	2.84	0.579818495252942	3.4	-1.5040773967762742	12.0	-0.1823215567939547	3.5	-0.2151113796169453	2.84	-0.78845736036427	5.0	0.6217571844732726	2.84	-0.0925791812930932	3.3	1.139434283188364	3.72	-1.631199404215613	6.0	-0.5877866649021192	5.2	-0.37843643572024527	4.86	5.568223196844872	28.138391570748617	3.72	0	4.810418386803404	0.003911115622595284	0.7996133760281606	0.003883510407036218	1.0562328108997825E-5	0.8671397340766495	0.2783472222712966	0.1811612389834582	0.25085756915513	0.28963396959011506
2950000	-43754.482138247564	-43403.28798069261	-351.19415755495703	-43403.28798069261	30.972407756773205	0.39252363262006634	0.6768376132790935	0.1870709066198766	0.33624291189750183	0.21002742944207203	0.2436506406787555	0.8159505664910536	-330.5927013817255	0.0905091450331506	0.9030459012151711	0.012014406204139313	31.398966954416895	6	25.97931535495232	22.87990172314057	16.35885413877527	7.8787591748109165	6.0	3.0229111405228046	3.72	7.418028332794822	7.156432215411012	13.577906832387225	3.5	10.082292336517684	5.306680053835784	2.84	5.81704831849953	8.6552947826696	5.2	5.87625793409133	1.2039728043259366	5.7	-0.9555114450274361	6.0	1.139434283188364	3.72	-0.2151113796169453	2.84	-0.2151113796169453	2.84	0.579818495252942	3.4	-1.5040773967762742	12.0	-0.1823215567939547	3.5	-0.2151113796169453	2.84	-0.78845736036427	5.0	0.6217571844732726	2.84	-0.0925791812930932	3.3	1.139434283188364	3.72	-1.631199404215613	6.0	-0.5877866649021192	5.2	-0.37843643572024527	4.86	6.809089690807273	29.959997593912064	3.72	0	5.365429150514075	0.0037788171402518837	0.760029560540515	0.0038366331190660386	9.354437250033232E-6	0.8473799886333585	0.28014814895983947	0.18061516896860463	0.24605141712860473	0.29318526494295105
3000000	-43772.8618400237	-43424.320831038654	-348.5410089850471	-43424.320831038654	32.27654563037635	0.4210777253252651	0.7345294420505181	0.18370915210747202	0.3483285169392945	0.22346632063217334	0.22642648069585145	0.7419843231939346	-326.2228655042995	0.10335508655434056	0.8731313299799102	0.011946052818045252	32.33600873391285	7	26.102366041452832	19.017639215450117	16.0	7.826987580150725	6.0	3.6577800870962003	3.910203127932438	3.3488412648373114	3.7249587514400444	12.0	4.867121207770095	4.119600083605323	5.0	6.642104722872347	3.981863996722452	9.208385533041772	5.2	7.56568889782969	1.2039728043259366	5.7	-0.9555114450274361	6.0	1.139434283188364	3.72	-0.2151113796169453	2.84	-0.2151113796169453	2.84	0.579818495252942	3.4	-1.5040773967762742	12.0	-0.1823215567939547	3.5	-0.2151113796169453	2.84	-0.78845736036427	5.0	0.6217571844732726	2.84	-0.0925791812930932	3.3	1.139434283188364	3.72	-1.631199404215613	6.0	-0.5877866649021192	5.2	-0.37843643572024527	4.86	5.5	30.17255089910914	4.0358924249279555	0	5.493006312303421	0.0037315711528528644	0.6968601392766982	0.0037330114571399414	6.432748070794737E-6	0.7516252252912501	0.2649383159480855	0.1820628449065745	0.2565087456718941	0.2964900934734458
3050000	-43755.886436651635	-43393.79837873831	-362.0880579133199	-43393.79837873831	30.6012297679835	0.4340609140496945	0.7088915348915161	0.16638661908030333	0.37616159245448705	0.21239007221279146	0.26168202515046474	0.8802616889975834	-342.5467519959395	0.1090669532316154	0.8778590983377883	0.014656986861062368	30.76537980630462	9	25.5	19.0	17.8763914786343	10.436663591430651	6.0	3.648308387012382	3.72	3.39322292701096	3.4	12.05925437662331	4.917197808973922	3.646034230198032	5.0	5.506728833804726	13.359283882662687	6.988936669422036	5.2	5.4594936059258155	1.2039728043259366	5.7	-0.9555114450274361	6.0	1.139434283188364	3.72	-0.2151113796169453	2.84	-0.2151113796169453	2.84	0.579818495252942	3.4	-1.5040773967762742	12.0	-0.1823215567939547	3.5	-0.2151113796169453	2.84	-0.78845736036427	5.0	0.6217571844732726	2.84	-0.0925791812930932	3.3	1.139434283188364	3.72	-1.631199404215613	6.0	-0.5877866649021192	5.2	-0.37843643572024527	4.86	5.5	30.07533946894536	3.72	0	5.01720431462674	0.003357244596203757	0.6336786445311385	0.0034996108231977246	6.472876380815859E-6	0.785128649972466	0.27571304190188634	0.17360401474306453	0.24284778751821995	0.30783515583682913
3100000	-43731.20057475404	-43391.90076214017	-339.29981261386854	-43391.90076214017	30.24214004258252	0.3859868439763109	0.7214478068912288	0.18273866524912413	0.3401650403013977	0.2110967368849574	0.28997398404326397	0.9615806924527862	-319.6549156315365	0.08485493187483607	0.9083402942313099	0.012360907797923764	30.243671333558407	8	25.5	19.0	21.32064347482473	9.863953478970513	6.087252344527306	3.746698430955495	3.72	4.314830813203603	3.761834180592413	12.0	4.955390210671574	8.932035115122677	5.0	2.84	8.580022375948422	8.504580928279474	5.619605643816782	6.097075338501957	1.2039728043259366	5.7	-0.9555114450274361	6.0	1.139434283188364	3.72	-0.2151113796169453	2.84	-0.2151113796169453	2.84	0.579818495252942	3.4	-1.5040773967762742	12.0	-0.1823215567939547	3.5	-0.2151113796169453	2.84	-0.78845736036427	5.0	0.6217571844732726	2.84	-0.0925791812930932	3.3	1.139434283188364	3.72	-1.631199404215613	6.0	-0.5877866649021192	5.2	-0.37843643572024527	4.86	5.5	29.71872443564727	3.72	0	4.364122494724496	0.003901853000715277	0.7108742328933256	0.003889033412378072	9.529841575298602E-6	0.8157413468587329	0.28321275368860854	0.17762997758342727	0.24219723832193532	0.2969600304060288
3150000	-43755.181236647884	-43403.26367054241	-351.91756610547367	-43403.26367054241	30.598645497640963	0.417858965839908	0.7429782816758016	0.17975502100738378	0.3742021008149316	0.24237820480055505	0.21663744845922997	0.7532107060128362	-331.1576275190906	0.17564629015795744	0.8214989256539159	0.008746557572522799	30.844159456853777	4	25.5	20.531451577574867	16.0	7.449383944699278	7.574622342835055	3.165968693744467	4.696725137902981	4.423571345964959	3.7968723559107875	12.0	3.535828370296184	5.466249762061335	5.091225450025016	7.469596986322572	7.458659949341625	9.820192557493867	6.077935896584251	5.921557484433129	1.2039728043259366	5.7	-0.9555114450274361	6.0	1.139434283188364	3.72	-0.2151113796169453	2.84	-0.2151113796169453	2.84	0.579818495252942	3.4	-1.5040773967762742	12.0	-0.1823215567939547	3.5	-0.2151113796169453	2.84	-0.78845736036427	5.0	0.6217571844732726	2.84	-0.0925791812930932	3.3	1.139434283188364	3.72	-1.631199404215613	6.0	-0.5877866649021192	5.2	-0.37843643572024527	4.86	6.127072884546185	29.49030292427085	3.72	0	4.63165723189194	0.003575119780584881	0.7862411559375682	0.0036767130394098563	7.812747746157948E-6	0.8172781368610731	0.2825810391002501	0.17707803402368089	0.24585450523713695	0.29448642163893196
3200000	-43746.76869405322	-43397.32919008782	-349.4395039654072	-43397.32919008782	30.55416849369506	0.36165930262152396	0.7248776674189037	0.18250242919677684	0.33543078330754744	0.22710982727241139	0.2325749450508937	0.8032483286097029	-329.68759960283114	0.11464546968418947	0.8904443761786636	0.010963822993528402	30.606290142509426	6	26.891865313662166	21.381603807785194	16.0	6.204327989447832	6.376296211429229	2.84	4.711057178380122	7.616275136690846	3.9167931999735837	12.822727848219142	5.341108873750887	4.565762764896562	5.0	4.324855207138931	6.016017582450212	10.550749681790528	5.2	7.467381828445525	1.2039728043259366	5.7	-0.9555114450274361	6.0	1.139434283188364	3.72	-0.2151113796169453	2.84	-0.2151113796169453	2.84	0.579818495252942	3.4	-1.5040773967762742	12.0	-0.1823215567939547	3.5	-0.2151113796169453	2.84	-0.78845736036427	5.0	0.6217571844732726	2.84	-0.0925791812930932	3.3	1.139434283188364	3.72	-1.631199404215613	6.0	-0.5877866649021192	5.2	-0.37843643572024527	4.86	6.659578502353786	28.76953514155909	3.72	0	5.380625834482097	0.0037050023691316478	0.7006316037819449	0.0037393241774940768	9.618492188219624E-6	0.8393564748288	0.28190026573074506	0.18805235617343657	0.24149538489081732	0.2885519932050011
3250000	-43761.710735925226	-43403.84690342832	-357.8638324969071	-43403.84690342832	30.564074002212173	0.39001042429663924	0.6923785870659768	0.17897965234171098	0.4114824287810312	0.22769057393180703	0.2251946124249619	0.7722032698211037	-336.9079081117581	0.057269607438676165	0.9415369255497538	0.010909112267340797	31.585583073140345	7	26.01507257350541	22.39625212140337	18.309052156712987	7.32365358417756	6.0	3.051838937924108	3.72	5.238908933438076	4.394475154129541	12.0	3.5	6.420949035918848	5.0	4.5475240843869615	3.3	11.225339628015574	5.2	8.56966543346485	1.2039728043259366	5.7	-0.9555114450274361	6.0	1.139434283188364	3.72	-0.2151113796169453	2.84	-0.2151113796169453	2.84	0.579818495252942	3.4	-1.5040773967762742	12.0	-0.1823215567939547	3.5	-0.2151113796169453	2.84	-0.78845736036427	5.0	0.6217571844732726	2.84	-0.0925791812930932	3.3	1.139434283188364	3.72	-1.631199404215613	6.0	-0.5877866649021192	5.2	-0.37843643572024527	4.86	5.568329375705335	29.620151868406886	3.8599988561903347	0	5.583191303742317	0.003354667073844756	0.7004991822277666	0.003586117472638391	6.272275643957717E-6	0.7276048463863722	0.2857175764567705	0.17760669830883394	0.24102088875333122	0.2956548364810644
3300000	-43758.28861150647	-43396.765353062954	-361.5232584435155	-43396.765353062954	29.743777586658236	0.3889460589697503	0.6145931776865391	0.17116055789534226	0.3332288431581679	0.2304796614096209	0.2592472763277345	0.8699244021267202	-341.0868987860831	0.08307013972942812	0.9178923766178108	0.008124188585842686	31.287581370065688	9	25.5	19.0	17.138679051870586	7.6038061165771005	6.0	3.4419247920352434	3.72	2.84	6.048260225241572	13.019286632667697	3.5	2.84	5.0	4.785924921133203	11.027826561345115	9.041539829643728	5.265811837967059	5.337896630323355	1.2039728043259366	5.7	-0.9555114450274361	6.0	1.139434283188364	3.72	-0.2151113796169453	2.84	-0.2151113796169453	2.84	0.579818495252942	3.4	-1.5040773967762742	12.0	-0.1823215567939547	3.5	-0.2151113796169453	2.84	-0.78845736036427	5.0	0.6217571844732726	2.84	-0.0925791812930932	3.3	1.139434283188364	3.72	-1.631199404215613	6.0	-0.5877866649021192	5.2	-0.37843643572024527	4.86	5.709895100816942	28.782070456831367	3.795336238745904	0	5.256971403340448	0.003209480186078302	0.6557616514836819	0.0034264950439530486	6.3809953434062795E-6	0.8046012134790247	0.2849183825987642	0.17678461636220713	0.25255344660994133	0.28574355442908733
3350000	-43761.84487636539	-43395.500396937976	-366.34447942740746	-43395.500396937976	29.81120188375283	0.40639723659913046	0.7407488009108887	0.16489891709032342	0.35130659046942797	0.22519054824505508	0.21989627469530004	0.7458029796596781	-345.6730530983335	0.054310006126314224	0.9448113797486872	0.008096458481612745	31.311855737018675	8	25.5	19.706749710477364	17.278701273975265	5.7	6.0	3.6424950436775476	3.876360302249722	4.58004865672452	5.446387945918126	13.694079758197695	3.5	2.84	5.0	6.334503034251568	5.501720798106006	10.499685722691781	6.998396611160036	5.907223879810578	1.2039728043259366	5.7	-0.9555114450274361	6.0	1.139434283188364	3.72	-0.2151113796169453	2.84	-0.2151113796169453	2.84	0.579818495252942	3.4	-1.5040773967762742	12.0	-0.1823215567939547	3.5	-0.2151113796169453	2.84	-0.78845736036427	5.0	0.6217571844732726	2.84	-0.0925791812930932	3.3	1.139434283188364	3.72	-1.631199404215613	6.0	-0.5877866649021192	5.2	-0.37843643572024527	4.86	6.843468459211612	29.025956378767983	3.8220945789437004	0	4.910697598387233	0.0033195242617872814	0.6959179232056276	0.003415990197307444	5.495925481803381E-6	0.7499237880155198	0.27442317973892366	0.18111324251996805	0.23907815590476564	0.3053854218363426
3400000	-43762.32799665994	-43387.725117552385	-374.6028791075506	-43387.725117552385	29.98747877087219	0.4119365038440114	0.7363820213399899	0.17272136601700097	0.35535940921563036	0.23089432751921307	0.23957600440989338	0.7967169884411877	-354.0124950760872	0.09668893170969575	0.9048311785674664	0.008542550417213262	31.145191981642718	7	25.594718146556573	27.337752626471552	18.537484459533225	11.77904492155464	6.283925205901211	2.84	3.7722459839547864	2.84	3.84980746325739	12.330942017181911	5.688560512362987	2.84	5.0	5.130737760154082	6.869209188140946	8.809303052253256	5.6949338913129575	7.3578012905544625	1.2039728043259366	5.7	-0.9555114450274361	6.0	1.139434283188364	3.72	-0.2151113796169453	2.84	-0.2151113796169453	2.84	0.579818495252942	3.4	-1.5040773967762742	12.0	-0.1823215567939547	3.5	-0.2151113796169453	2.84	-0.78845736036427	5.0	0.6217571844732726	2.84	-0.0925791812930932	3.3	1.139434283188364	3.72	-1.631199404215613	6.0	-0.5877866649021192	5.2	-0.37843643572024527	4.86	7.743045425508163	29.380929654306943	3.8697885894592035	0	4.916196828941066	0.003307368119010338	0.694567995815534	0.0034332583125059085	6.232399163077005E-6	0.7890430168763324	0.27027795360925094	0.18487883379139647	0.24625576754786996	0.29858744505148266
3450000	-43789.957467807806	-43423.962573374345	-365.9948944334603	-43423.962573374345	31.55277976755637	0.4337766516424398	0.7220717130854669	0.18027539061425943	0.3403380682945211	0.21451521884136684	0.23883862943517314	0.841715520565061	-344.54028826367266	0.10333972278511053	0.8992116489702381	0.012054632696624518	31.945239528512452	3	27.885415780283452	28.767063430807493	17.028932545000597	5.7	7.1391619124757995	2.84	4.71799167446701	3.177420881448701	3.6501886132687025	12.036622728331565	3.5	12.4887892865279	5.279574358587888	4.130118712051544	3.3945078121839125	7.76917283149921	5.377942737680983	4.9310826507331305	1.2039728043259366	5.7	-0.9555114450274361	6.0	1.139434283188364	3.72	-0.2151113796169453	2.84	-0.2151113796169453	2.84	0.579818495252942	3.4	-1.5040773967762742	12.0	-0.1823215567939547	3.5	-0.2151113796169453	2.84	-0.78845736036427	5.0	0.6217571844732726	2.84	-0.0925791812930932	3.3	1.139434283188364	3.72	-1.631199404215613	6.0	-0.5877866649021192	5.2	-0.37843643572024527	4.86	7.803701105310683	31.546389366855664	4.319194812215739	0	6.9307357822115065	0.003302434094559606	0.6817666197728184	0.003417119660478757	6.1710432705464535E-6	0.7829007641754929	0.2681269544408532	0.17789078786637882	0.24387119488108075	0.3101110628116872
3500000	-43770.67937939251	-43407.83270849726	-362.8466708952455	-43407.83270849726	29.912598979052195	0.37733120863491204	0.6671639361833493	0.15124827859673778	0.3498927796988958	0.2410593096581516	0.18157673174972472	0.6497249354440192	-342.0098982052161	0.0798419733080701	0.9255190114080772	0.011853464367996343	31.755580190915023	8	25.71176665149207	20.821634442615885	16.541971957328414	5.7	6.0	2.8765447624732956	3.72	3.497604122850562	3.4	12.0	3.888867824229091	3.3454071349995362	5.0	7.436806505793679	3.7656467194317567	8.228499952784066	5.5520271356442175	4.86	1.2039728043259366	5.7	-0.9555114450274361	6.0	1.139434283188364	3.72	-0.2151113796169453	2.84	-0.2151113796169453	2.84	0.579818495252942	3.4	-1.5040773967762742	12.0	-0.1823215567939547	3.5	-0.2151113796169453	2.84	-0.78845736036427	5.0	0.6217571844732726	2.84	-0.0925791812930932	3.3	1.139434283188364	3.72	-1.631199404215613	6.0	-0.5877866649021192	5.2	-0.37843643572024527	4.86	6.017462321551937	28.54925730985573	3.860719123114799	0	6.164548615938297	0.0033844585424778204	0.7358869252462616	0.003560014452463703	7.232018538089878E-6	0.8153177911570836	0.28470630068419545	0.18020200428274857	0.23287749300808486	0.30221420202497107
3550000	-43772.30965245067	-43394.49470466179	-377.8149477888816	-43394.49470466179	31.315900929777204	0.3899377337979012	0.6804064670964667	0.15643531751645007	0.3738102303784138	0.21726267327786788	0.23181715757623528	0.7789430650794539	-355.9195668715866	0.08986185164881315	0.8956544006563227	0.013178833762822419	32.26273593490226	7	26.00561799416389	29.355242270352008	16.484391830221828	5.7	6.579071980318516	3.1680116051468543	3.72	6.897075269947677	3.4	12.0	4.381717703125619	2.84	5.0	8.143211670637335	7.725540979474971	8.022920784317018	5.555986429398619	5.746239203272338	1.2039728043259366	5.7	-0.9555114450274361	6.0	1.139434283188364	3.72	-0.2151113796169453	2.84	-0.2151113796169453	2.84	0.579818495252942	3.4	-1.5040773967762742	12.0	-0.1823215567939547	3.5	-0.2151113796169453	2.84	-0.78845736036427	5.0	0.6217571844732726	2.84	-0.0925791812930932	3.3	1.139434283188364	3.72	-1.631199404215613	6.0	-0.5877866649021192	5.2	-0.37843643572024527	4.86	7.516653519577946	29.463355014734343	3.870313677845318	0	6.4224810469654985	0.003294465925377552	0.7225349179073217	0.003474238909376008	6.712915025105026E-6	0.8193449023043717	0.28321066461702793	0.17644949565580617	0.24838450668778836	0.2919553330393774
3600000	-43778.850309573725	-43408.94017647306	-369.910133100669	-43408.94017647306	30.56425191593406	0.37719316485960636	0.6402000040081616	0.16266774861066718	0.3445206538582774	0.22665405842234018	0.2497432259475327	0.8216063529413165	-349.5474333463982	0.06851245403663889	0.9294248977396392	0.00812795721564345	31.00727588777569	7	26.61216070464462	23.276879028458385	16.54205902609339	8.150642748417237	6.9369387668823475	3.1615335766495614	3.72	3.6716145357392156	4.713298038238831	13.222902286678549	3.5	5.459934037037676	5.0	3.235878012064789	3.3	9.468051568231974	5.413197335449279	5.309920162994847	1.2039728043259366	5.7	-0.9555114450274361	6.0	1.139434283188364	3.72	-0.2151113796169453	2.84	-0.2151113796169453	2.84	0.579818495252942	3.4	-1.5040773967762742	12.0	-0.1823215567939547	3.5	-0.2151113796169453	2.84	-0.78845736036427	5.0	0.6217571844732726	2.84	-0.0925791812930932	3.3	1.139434283188364	3.72	-1.631199404215613	6.0	-0.5877866649021192	5.2	-0.37843643572024527	4.86	7.888346760256102	28.07897749564405	3.805909894594945	0	5.624510357600201	0.003430964331522309	0.7579531504452784	0.0034298906291952637	8.034350031975955E-6	0.8407537417037887	0.28771585932411253	0.1756552702489348	0.2434549891408031	0.2931738812861494
3650000	-43766.23355055536	-43390.45956506359	-375.773985491768	-43390.45956506359	31.974140870318976	0.43523143506935064	0.6971824708761064	0.1955244002087786	0.3352627369915302	0.2253247333205669	0.25713141972129766	0.8885383330394472	-353.4013916010732	0.08709381643696558	0.9034027285966408	0.009327745406999356	32.1381680568437	6	25.5	20.237447633830158	17.426023830730415	6.126934240680289	6.81976325407424	2.84	3.72	3.325925043068817	4.780732444634969	16.0240642219639	4.944554110700815	6.314887150900654	5.0	4.278061963768211	5.135090255432805	8.610586641698434	5.2	5.9473319302493595	1.2039728043259366	5.7	-0.9555114450274361	6.0	1.139434283188364	3.72	-0.2151113796169453	2.84	-0.2151113796169453	2.84	0.579818495252942	3.4	-1.5040773967762742	12.0	-0.1823215567939547	3.5	-0.2151113796169453	2.84	-0.78845736036427	5.0	0.6217571844732726	2.84	-0.0925791812930932	3.3	1.139434283188364	3.72	-1.631199404215613	6.0	-0.5877866649021192	5.2	-0.37843643572024527	4.86	6.139230457693336	28.605719594528303	3.7977392435672708	0	6.24475174696444	0.0033693535181959114	0.7304961879719268	0.0032468062203330652	7.259176023605178E-6	0.828603081153433	0.26965200827042735	0.1754949345192381	0.25367557698752596	0.3011774802228084
3700000	-43765.298919347326	-43389.07221505247	-376.2267042948568	-43389.07221505247	30.069504895440925	0.41516073814054233	0.7142059873988819	0.18895592097063527	0.33647814167086953	0.22924425275822843	0.27009690357313826	0.9489146017042352	-356.0557490832584	0.02981820659579267	0.9643209891913579	0.00822081493426407	30.583122682500807	10	25.5	23.598417440602482	18.328616783676488	9.056342031953788	6.0	4.49617029552058	3.72	2.84	3.4	14.20216126872537	4.4586348028536875	4.472852152507152	5.094604827704484	3.397484995967634	5.981339946979876	6.644718922793376	5.2	4.86	1.2039728043259366	5.7	-0.9555114450274361	6.0	1.139434283188364	3.72	-0.2151113796169453	2.84	-0.2151113796169453	2.84	0.579818495252942	3.4	-1.5040773967762742	12.0	-0.1823215567939547	3.5	-0.2151113796169453	2.84	-0.78845736036427	5.0	0.6217571844732726	2.84	-0.0925791812930932	3.3	1.139434283188364	3.72	-1.631199404215613	6.0	-0.5877866649021192	5.2	-0.37843643572024527	4.86	6.95534261417777	29.447614343440428	3.72	0	5.2954201648132	0.003188290130293604	0.6760564274104517	0.003296869796724253	6.797771825426182E-6	0.824137501927177	0.2708594205864238	0.1812835833459296	0.24572825810983692	0.30212873795780937
3750000	-43759.4538435413	-43383.74737727779	-375.70646626350924	-43383.74737727779	30.787814095949294	0.40968262118462034	0.745208868195606	0.19481538679690985	0.370586605319724	0.23420793453347924	0.2669121873780114	0.894887289098553	-355.79515017555286	0.1049122093048646	0.8787434822676004	0.013926759006964134	30.82545456662658	7	26.150343621128446	21.767025414277363	18.591281534875975	7.487737183939154	7.985166387079523	2.89553872662283	3.72	2.84	3.4	12.205692066207249	4.075244500101669	6.614203549227067	5.0	3.3341691325457816	13.759986706945718	7.040228003977052	5.817348788016899	5.866175486678949	1.2039728043259366	5.7	-0.9555114450274361	6.0	1.139434283188364	3.72	-0.2151113796169453	2.84	-0.2151113796169453	2.84	0.579818495252942	3.4	-1.5040773967762742	12.0	-0.1823215567939547	3.5	-0.2151113796169453	2.84	-0.78845736036427	5.0	0.6217571844732726	2.84	-0.0925791812930932	3.3	1.139434283188364	3.72	-1.631199404215613	6.0	-0.5877866649021192	5.2	-0.37843643572024527	4.86	5.975532491576537	30.74487140735431	3.72	0	6.627776471892082	0.003090910264548742	0.6445900734196481	0.0033230038291710067	6.212406615527412E-6	0.8207630926980055	0.2797774991572413	0.18157544469917003	0.23677399873053512	0.3018730574130533
3800000	-43743.919000761234	-43378.63995544479	-365.2790453164391	-43378.63995544479	29.662870415019658	0.3876960853067629	0.7271538106551869	0.19067561015287798	0.3741793687951496	0.23210155013524228	0.2718917436524431	0.9333709473964391	-345.53304372041754	0.06646134061397602	0.9199017338089505	0.014510801827157783	30.061701711529032	6	25.5	19.750202253597195	18.253386163225624	5.754678872031251	7.244824597126696	2.9395366340487143	3.9002421109747236	3.7162817374824897	3.4	12.0	3.599622012631163	2.84	5.1160789389916825	3.949185065786635	3.4618869405498724	7.453492080603001	6.532925596565946	7.1796980667483234	1.2039728043259366	5.7	-0.9555114450274361	6.0	1.139434283188364	3.72	-0.2151113796169453	2.84	-0.2151113796169453	2.84	0.579818495252942	3.4	-1.5040773967762742	12.0	-0.1823215567939547	3.5	-0.2151113796169453	2.84	-0.78845736036427	5.0	0.6217571844732726	2.84	-0.0925791812930932	3.3	1.139434283188364	3.72	-1.631199404215613	6.0	-0.5877866649021192	5.2	-0.37843643572024527	4.86	5.986219581737887	29.418308499025233	3.72	0	6.962919724123018	0.003198052306106698	0.7398259632811243	0.0034526406040848905	6.08884431968174E-6	0.8035779621268608	0.2726450319986923	0.18190842787140535	0.24625603968564966	0.2991905004442524
3850000	-43773.336213078044	-43391.92456343857	-381.41164963946966	-43391.92456343857	30.920746009626306	0.4059137238673929	0.7301118682581508	0.18689695987117708	0.3859899149259516	0.23764306066397145	0.2562574649391155	0.867264396463383	-360.8298232465079	0.12198036286438539	0.8517950702564406	0.01570756586581057	31.41212717667385	7	25.5	28.341957967893784	19.193063255586594	8.437605140411025	6.6402123916255364	2.890778711746168	4.2754282173994556	5.451124617326884	4.9271649515163904	12.0	3.718938300714737	7.092264088312747	5.0	6.622102773673662	3.3	7.48130895707094	5.2	4.8725121831170295	1.2039728043259366	5.7	-0.9555114450274361	6.0	1.139434283188364	3.72	-0.2151113796169453	2.84	-0.2151113796169453	2.84	0.579818495252942	3.4	-1.5040773967762742	12.0	-0.1823215567939547	3.5	-0.2151113796169453	2.84	-0.78845736036427	5.0	0.6217571844732726	2.84	-0.0925791812930932	3.3	1.139434283188364	3.72	-1.631199404215613	6.0	-0.5877866649021192	5.2	-0.37843643572024527	4.86	5.5	30.68140348512822	3.866243884312244	0	5.663794532819783	0.0028305612143893484	0.6924779773496345	0.003221137893339804	4.274738389705721E-6	0.7346701764489093	0.2818393850628293	0.17918494351651604	0.2467091513884709	0.29226652003218345
3900000	-43765.023158419965	-43400.96202533068	-364.06113308928553	-43400.96202533068	30.40450659008022	0.39197202330886993	0.6359320809373687	0.16379178436386294	0.3357689888042771	0.21854785094361998	0.2636230497328769	0.8448766198667074	-344.6577464852029	0.05311239740813356	0.948753274102445	0.01022264821811567	30.516619630067904	7	26.000699633561656	19.0	22.148176423166383	5.7	6.0	3.3357715867336055	3.952953028755998	2.84	4.033822617967564	12.892995998950548	3.5570229941415477	3.03963592712895	5.2444426284320915	3.477813572590193	3.4123125173066056	7.233766216166667	5.2	4.86	1.2039728043259366	5.7	-0.9555114450274361	6.0	1.139434283188364	3.72	-0.2151113796169453	2.84	-0.2151113796169453	2.84	0.579818495252942	3.4	-1.5040773967762742	12.0	-0.1823215567939547	3.5	-0.2151113796169453	2.84	-0.78845736036427	5.0	0.6217571844732726	2.84	-0.0925791812930932	3.3	1.139434283188364	3.72	-1.631199404215613	6.0	-0.5877866649021192	5.2	-0.37843643572024527	4.86	5.542277639153323	27.7977866289959	3.72	0	6.172602404405202	0.0028863219338793895	0.6529833077688193	0.003229266550011488	3.906691305210239E-6	0.6909129345531735	0.28515765212789573	0.17871016090000072	0.25311888038215097	0.2830133065899523
3950000	-43766.00470381268	-43401.12715392134	-364.87754989134163	-43401.12715392134	30.792806588111468	0.4012828002549356	0.6482718366035783	0.1678542876216944	0.342788363544214	0.23545901083084675	0.22070917939505727	0.7825408765251981	-345.11740938899925	0.0548839863035054	0.9378339484986047	0.008340403498745482	30.829235844009485	8	28.50115964548335	19.75655987760163	21.88081651133955	5.809085003219261	6.53581705351942	3.3699148283676204	3.72	2.84	4.6044246383585214	12.511438160947279	3.700435038770315	3.643012302624821	5.0	2.84	4.561906394606069	8.479594400631605	5.675460122744578	4.86	1.2039728043259366	5.7	-0.9555114450274361	6.0	1.139434283188364	3.72	-0.2151113796169453	2.84	-0.2151113796169453	2.84	0.579818495252942	3.4	-1.5040773967762742	12.0	-0.1823215567939547	3.5	-0.2151113796169453	2.84	-0.78845736036427	5.0	0.6217571844732726	2.84	-0.0925791812930932	3.3	1.139434283188364	3.72	-1.631199404215613	6.0	-0.5877866649021192	5.2	-0.37843643572024527	4.86	5.5	28.659919791703462	3.821065073450973	0	6.455084318526183	0.0031098482883968243	0.6072189272571433	0.003456075600967343	4.536083205914099E-6	0.6823154928394812	0.2884076558746169	0.17320199680537715	0.2441404135263233	0.2942499337936823
4000000	-43759.73252636093	-43398.828248091886	-360.9042782690435	-43398.828248091886	29.391779510341852	0.3708572918699511	0.6938251836072212	0.17281972375090668	0.3609925735088056	0.2326652095533779	0.22089545495074148	0.7662962032348615	-341.3235083928416	0.06983682691203379	0.9281987360278386	0.01035243387529247	30.337936540278683	6	25.712755807318324	19.097534942322323	19.568966645148596	6.788959785418969	6.0	2.84	3.72	7.932198449562182	3.9769168023047285	12.807171994978845	5.233150471327633	5.069176372338213	5.0012557137305915	3.347639416648693	7.736275287923072	7.166929871649274	5.2	5.9474243547256815	1.2039728043259366	5.7	-0.9555114450274361	6.0	1.139434283188364	3.72	-0.2151113796169453	2.84	-0.2151113796169453	2.84	0.579818495252942	3.4	-1.5040773967762742	12.0	-0.1823215567939547	3.5	-0.2151113796169453	2.84	-0.78845736036427	5.0	0.6217571844732726	2.84	-0.0925791812930932	3.3	1.139434283188364	3.72	-1.631199404215613	6.0	-0.5877866649021192	5.2	-0.37843643572024527	4.86	5.5	27.25897885892095	3.72	0	5.779325664628928	0.0031694327135195323	0.6871772814189743	0.0035428270834441397	6.491097745901917E-6	0.8001263525875283	0.2820215497415749	0.1795630351285024	0.23624350062295332	0.30217191450696906
4050000	-43747.8229586295	-43382.920020370744	-364.90293825875386	-43382.920020370744	27.806100044587836	0.417793682346052	0.6901681322818334	0.19116935414448658	0.37111477326518566	0.21776026441424573	0.21529274465584478	0.7972905697761313	-343.7588728938492	0.08339299083623912	0.9352533191570521	0.005437978433787273	31.243970484241245	6	26.21139354390212	20.93980685642103	23.13247499705308	7.939142884390394	6.0	3.7447258902621936	3.72	5.065314598580973	3.4	12.0	4.883726087218134	9.673519820896297	5.0	3.083940324207332	10.00140653761361	6.17906196756873	5.7646639898639185	5.066237576920036	1.2039728043259366	5.7	-0.9555114450274361	6.0	1.139434283188364	3.72	-0.2151113796169453	2.84	-0.2151113796169453	2.84	0.579818495252942	3.4	-1.5040773967762742	12.0	-0.1823215567939547	3.5	-0.2151113796169453	2.84	-0.78845736036427	5.0	0.6217571844732726	2.84	-0.0925791812930932	3.3	1.139434283188364	3.72	-1.631199404215613	6.0	-0.5877866649021192	5.2	-0.37843643572024527	4.86	5.5	26.318977779680697	4.2041322849118945	0	5.750196692028827	0.0030073744755544033	0.6841236868113204	0.003649831875815165	5.547041025623645E-6	0.7334587571555762	0.2783397861693005	0.17802823313521904	0.24448747574452823	0.29914450495095196
4100000	-43755.13413512638	-43392.37479506305	-362.7593400633313	-43392.37479506305	29.160771082798526	0.4036106453008792	0.7566874592923682	0.18478511402003592	0.375521107752945	0.24537326042153743	0.2334670835803586	0.8046687840422825	-343.10725627775315	0.13611060657504256	0.8160373739419914	0.011964080024255992	29.73880200184841	8	26.852224674721114	20.020185053506534	20.781216453847925	9.202833541212538	6.0	4.126396041552519	3.72	12.467715473123835	4.918926793971189	12.0	3.5	2.84	5.0	4.353003920439834	3.9834582358386985	7.145151845835486	5.834846168934751	5.848282611722807	1.2039728043259366	5.7	-0.9555114450274361	6.0	1.139434283188364	3.72	-0.2151113796169453	2.84	-0.2151113796169453	2.84	0.579818495252942	3.4	-1.5040773967762742	12.0	-0.1823215567939547	3.5	-0.2151113796169453	2.84	-0.78845736036427	5.0	0.6217571844732726	2.84	-0.0925791812930932	3.3	1.139434283188364	3.72	-1.631199404215613	6.0	-0.5877866649021192	5.2	-0.37843643572024527	4.86	5.5	27.053824016797257	4.03301778501576	0	5.278159885752966	0.0032870937611326994	0.629310499879328	0.00371966863513358	6.114878150616254E-6	0.7554808519822499	0.2818487795646298	0.17707615639950225	0.24247399948751236	0.29860106454835533
4150000	-43769.03599104065	-43404.01389947726	-365.02209156338904	-43404.01389947726	30.17842877530772	0.4080608048307434	0.70211303054005	0.1841385870166068	0.34030756467673656	0.2586586086125127	0.2677454762995826	0.8823851434557881	-342.80182463172724	0.09831197140418259	0.8636919876035115	0.011759533785264769	32.400949523940426	8	27.264504835472124	20.359581923781956	17.994285397474314	9.302706440058635	7.00933986990206	2.84	3.72	5.318411225279281	8.488019642451123	12.0	3.9685348179537456	5.118817538592305	5.0	5.409628421732423	5.055464801987046	6.436628678120774	5.2	4.8865386976362775	1.2039728043259366	5.7	-0.9555114450274361	6.0	1.139434283188364	3.72	-0.2151113796169453	2.84	-0.2151113796169453	2.84	0.579818495252942	3.4	-1.5040773967762742	12.0	-0.1823215567939547	3.5	-0.2151113796169453	2.84	-0.78845736036427	5.0	0.6217571844732726	2.84	-0.0925791812930932	3.3	1.139434283188364	3.72	-1.631199404215613	6.0	-0.5877866649021192	5.2	-0.37843643572024527	4.86	5.5	28.944712446677418	3.9304472312642442	0	4.802916815209446	0.0035841034125565037	0.562992285960441	0.00382067555778764	6.347378453948307E-6	0.7149006239946006	0.2742663900050769	0.1844771763832571	0.24071629815771486	0.3005401354539508
4200000	-43749.72931603627	-43395.52398819228	-354.20532784398813	-43395.52398819228	29.972889627407312	0.4095830362935357	0.7352721973816975	0.1751459032605888	0.3471816154874434	0.24650466053505762	0.2358268374289861	0.7683178260127727	-334.75258602192577	0.09067185688007078	0.9079618623226332	0.010943009205875225	30.491139230742686	6	27.148518174563737	19.0	18.410113509297243	10.049684376206727	6.0	3.2075203443902707	3.7826022835778783	4.202281356994528	3.4	12.0	4.870268920397321	4.39561958680582	5.276736779908987	8.667662463739473	4.243525367056662	6.067835637358811	5.250870886775812	4.960771507355622	1.2039728043259366	5.7	-0.9555114450274361	6.0	1.139434283188364	3.72	-0.2151113796169453	2.84	-0.2151113796169453	2.84	0.579818495252942	3.4	-1.5040773967762742	12.0	-0.1823215567939547	3.5	-0.2151113796169453	2.84	-0.78845736036427	5.0	0.6217571844732726	2.84	-0.0925791812930932	3.3	1.139434283188364	3.72	-1.631199404215613	6.0	-0.5877866649021192	5.2	-0.37843643572024527	4.86	5.5	27.897894131335285	3.8939533281995455	0	5.320791775775703	0.003306527273243565	0.5838150936522534	0.003711740691360895	6.220236388431716E-6	0.7517891637147658	0.27376000714900317	0.18385230862583898	0.24576656594232058	0.29662111828283694
4250000	-43769.25389878044	-43408.12358010324	-361.1303186771984	-43408.12358010324	31.158022089360497	0.36074760723093163	0.6993500913505076	0.18731229175749772	0.36456428646378436	0.21253110355607283	0.2382530743233232	0.7962029413069711	-340.915532963494	0.1006153686387923	0.9005841436533591	0.011503753922745134	31.516045382557113	7	25.5	20.936911481276216	19.01320574587116	6.199265013774086	6.0	3.6821531376109324	4.042675669420463	4.260880841820722	7.027449458464493	12.0	4.008382753982062	2.84	5.0	3.7343426262238135	3.9231415292267062	6.182885020506563	5.454289386610665	4.86	1.2039728043259366	5.7	-0.9555114450274361	6.0	1.139434283188364	3.72	-0.2151113796169453	2.84	-0.2151113796169453	2.84	0.579818495252942	3.4	-1.5040773967762742	12.0	-0.1823215567939547	3.5	-0.2151113796169453	2.84	-0.78845736036427	5.0	0.6217571844732726	2.84	-0.0925791812930932	3.3	1.139434283188364	3.72	-1.631199404215613	6.0	-0.5877866649021192	5.2	-0.37843643572024527	4.86	6.39297556868593	29.81583892086039	3.9468931223928845	0	5.396877626944728	0.003050303808872081	0.5694802025503127	0.003689821083699903	5.925588377444647E-6	0.7529435200427447	0.27693262424859705	0.1787005032852959	0.24301005404146758	0.30135681842463913
4300000	-43794.47986623364	-43422.18164707052	-372.29821916311545	-43422.18164707052	31.833383849793442	0.3815735447934927	0.6294392588193203	0.14370311773038916	0.3404174778797618	0.21230138964295955	0.21998516835938026	0.73791934565742	-350.8165216669342	0.04692640913640143	0.9335608792547575	0.013113809533438773	32.43417371719295	9	29.204816064438965	20.753443460224123	16.0	6.138866656843963	6.0	2.84	4.291987321862273	3.1703043476704824	3.4	12.0	4.5992735863139655	15.126778309787737	5.0	3.969651289230943	6.465357551765188	6.1693584917273885	5.867644873913111	4.86	1.2039728043259366	5.7	-0.9555114450274361	6.0	1.139434283188364	3.72	-0.2151113796169453	2.84	-0.2151113796169453	2.84	0.579818495252942	3.4	-1.5040773967762742	12.0	-0.1823215567939547	3.5	-0.2151113796169453	2.84	-0.78845736036427	5.0	0.6217571844732726	2.84	-0.0925791812930932	3.3	1.139434283188364	3.72	-1.631199404215613	6.0	-0.5877866649021192	5.2	-0.37843643572024527	4.86	6.150442534924817	30.431784305034736	4.018574154634257	0	5.404281445874651	0.0030814603792975377	0.5893146815790627	0.0035810986745422047	4.757242969281681E-6	0.6999507169252608	0.2912917629464908	0.16991147303431495	0.2486769020281666	0.2901198619910273
4350000	-43738.83417303389	-43371.14642451893	-367.68774851496073	-43371.14642451893	31.49318692859191	0.41542955857890745	0.6695002440916807	0.18056304452969876	0.3458187963901919	0.22947263616966906	0.2563411896728387	0.7838696677124972	-347.403509397772	0.11786936840366256	0.8577183936278922	0.020231619822743793	31.57359662268713	8	26.459713917786218	21.24346402890734	19.268610357443258	6.05297246780869	6.580429410186685	2.84	3.72	2.84	3.4	12.0	4.5938471661742195	5.63101222879353	5.450306149091997	6.825275860530509	6.053580893168997	7.767641106912492	6.560785809045321	7.799379825141905	1.2039728043259366	5.7	-0.9555114450274361	6.0	1.139434283188364	3.72	-0.2151113796169453	2.84	-0.2151113796169453	2.84	0.579818495252942	3.4	-1.5040773967762742	12.0	-0.1823215567939547	3.5	-0.2151113796169453	2.84	-0.78845736036427	5.0	0.6217571844732726	2.84	-0.0925791812930932	3.3	1.139434283188364	3.72	-1.631199404215613	6.0	-0.5877866649021192	5.2	-0.37843643572024527	4.86	6.360628296510681	27.323384412541547	4.056017198372091	0	5.038093514717896	0.0031681301276521327	0.7033442688647921	0.0034775705870195408	5.521478496818365E-6	0.7607788622671682	0.27252233494916384	0.18150959914665346	0.24946762128311156	0.2965004446210708
4400000	-43763.59113752858	-43401.42439717334	-362.16674035524096	-43401.42439717334	30.402298359030432	0.40609371742619094	0.6544776749468442	0.188396772396848	0.36552816738597255	0.23884358362274194	0.26986407081985364	0.9531872741480949	-342.7905607976974	0.08479389842468896	0.896338029215341	0.017409591592430194	30.573946105450347	6	25.96628791691984	20.531589212784905	16.998714142525298	5.792279726469679	6.356168108054407	3.376136676169956	3.72	7.631276554660634	3.4	12.143289297814325	3.8307268531325507	4.250622326413701	5.0	6.678323876764994	3.3217481718251665	9.948557347093832	6.59334202519828	5.2282207463521955	1.2039728043259366	5.7	-0.9555114450274361	6.0	1.139434283188364	3.72	-0.2151113796169453	2.84	-0.2151113796169453	2.84	0.579818495252942	3.4	-1.5040773967762742	12.0	-0.1823215567939547	3.5	-0.2151113796169453	2.84	-0.78845736036427	5.0	0.6217571844732726	2.84	-0.0925791812930932	3.3	1.139434283188364	3.72	-1.631199404215613	6.0	-0.5877866649021192	5.2	-0.37843643572024527	4.86	5.569892158436436	29.39044945199661	4.090711140005942	0	5.327602650191279	0.003188770660575194	0.6403537766204891	0.0033736136406842315	5.9819876162580296E-6	0.7885432752220646	0.28576825952404344	0.168839135452546	0.24581293907638138	0.2995796659470288
4450000	-43753.88708765811	-43395.52476294359	-358.36232471452035	-43395.52476294359	31.33723719660079	0.3910797650100903	0.7366374056575703	0.1720325130423008	0.3577492096361421	0.24381669884816268	0.2809400073337276	0.8400221079689963	-337.6340576056679	0.08629138914298566	0.9242558042187675	0.008093672301245691	31.449847667592714	8	27.736126885065772	20.99319088185928	17.610820058300778	6.922771349437267	6.0	3.1115394802222327	3.9522432180167253	3.018335274503728	3.4	12.272549622069635	5.977750647348658	5.0699201004329435	5.0	4.102835716178419	3.3	6.729461954923059	5.2	4.86	1.2039728043259366	5.7	-0.9555114450274361	6.0	1.139434283188364	3.72	-0.2151113796169453	2.84	-0.2151113796169453	2.84	0.579818495252942	3.4	-1.5040773967762742	12.0	-0.1823215567939547	3.5	-0.2151113796169453	2.84	-0.78845736036427	5.0	0.6217571844732726	2.84	-0.0925791812930932	3.3	1.139434283188364	3.72	-1.631199404215613	6.0	-0.5877866649021192	5.2	-0.37843643572024527	4.86	6.2931380849573575	28.053318308510363	4.051921534078824	0	5.363736134764306	0.0031228474647227097	0.5901243855131054	0.003429500135083636	4.330250132557659E-6	0.6458626949649953	0.27875402349232736	0.18277416617478126	0.2384870337954587	0.29998477653743233
4500000	-43764.22067062061	-43399.728516111594	-364.4921545090173	-43399.728516111594	28.28820011208727	0.40148123760723664	0.7172187446644852	0.18227310790530218	0.3300875829158544	0.24258033109462263	0.25125571255090373	0.8320402522355428	-345.39709026089196	0.07393966645375614	0.9117189016248964	0.013621056684333659	30.13786682881692	10	25.5	22.965686515996875	17.13859857512864	8.946223148124554	6.0	4.214099680730952	3.72	2.84	6.469159187838751	13.118319286185661	3.5	3.2493685388107543	5.0	2.9447757308184515	6.96683404895122	6.812250954184621	5.2	7.094133115017949	1.2039728043259366	5.7	-0.9555114450274361	6.0	1.139434283188364	3.72	-0.2151113796169453	2.84	-0.2151113796169453	2.84	0.579818495252942	3.4	-1.5040773967762742	12.0	-0.1823215567939547	3.5	-0.2151113796169453	2.84	-0.78845736036427	5.0	0.6217571844732726	2.84	-0.0925791812930932	3.3	1.139434283188364	3.72	-1.631199404215613	6.0	-0.5877866649021192	5.2	-0.37843643572024527	4.86	5.5	25.668300291950793	4.197770626253001	0	5.47930828471539	0.0031814921309894855	0.5819548250094294	0.0034876735060702783	3.6863758567680595E-6	0.6112490091018156	0.2833389329535387	0.18058186615791796	0.24904651693325455	0.28703268395528847
4550000	-43770.75439824589	-43394.95964316408	-375.7947550818092	-43394.95964316408	30.924427233546076	0.377052696061865	0.6793494283122623	0.18894547634277303	0.37541167248742147	0.22796815209593688	0.2557831026076525	0.8225934332066286	-356.6054254378957	0.07445538722478529	0.897716234823361	0.020605552945612313	30.9488044572848	10	26.93399912149838	22.17961051100738	18.03880667599805	5.7	6.0	3.0224237097469056	4.688628981568944	9.82611543663122	6.096669439047786	14.48676367973125	3.5	2.84	5.0	2.84	4.836678322477734	7.489198504526119	5.627393058295161	4.86	1.2039728043259366	5.7	-0.9555114450274361	6.0	1.139434283188364	3.72	-0.2151113796169453	2.84	-0.2151113796169453	2.84	0.579818495252942	3.4	-1.5040773967762742	12.0	-0.1823215567939547	3.5	-0.2151113796169453	2.84	-0.78845736036427	5.0	0.6217571844732726	2.84	-0.0925791812930932	3.3	1.139434283188364	3.72	-1.631199404215613	6.0	-0.5877866649021192	5.2	-0.37843643572024527	4.86	5.5	28.94623669328183	3.841796548215751	0	4.719050019854893	0.0031550939272266625	0.60665794962008	0.003417380542522286	4.039661407247929E-6	0.6515858726720339	0.2821162056354992	0.17691949831073386	0.2409509338501849	0.30001336220358166
4600000	-43749.35531790362	-43381.58203274882	-367.77328515480025	-43381.58203274882	29.269034674505562	0.3991130019801991	0.7149203001326733	0.16748717053762266	0.38557820218720995	0.23997213418155475	0.2501313187852128	0.7803590784626065	-347.6796280001816	0.07387032529871584	0.9214612874988747	0.007433948581585511	29.473547049288843	7	27.934921063226515	19.920868137980513	17.97088221805542	10.72083927809128	6.894624318647511	3.2170206976578375	3.72	4.274173735373442	3.4	13.373284338936138	3.8586431070005496	4.927991674190313	5.0	3.7373101396678026	7.2433414259165065	7.974468755133759	5.2	5.83600817364998	1.2039728043259366	5.7	-0.9555114450274361	6.0	1.139434283188364	3.72	-0.2151113796169453	2.84	-0.2151113796169453	2.84	0.579818495252942	3.4	-1.5040773967762742	12.0	-0.1823215567939547	3.5	-0.2151113796169453	2.84	-0.78845736036427	5.0	0.6217571844732726	2.84	-0.0925791812930932	3.3	1.139434283188364	3.72	-1.631199404215613	6.0	-0.5877866649021192	5.2	-0.37843643572024527	4.86	6.291117162970379	28.74001059182024	3.79940296623215	0	5.103461200616001	0.003106544576337663	0.6623826034580789	0.0033197705578226337	4.4243691178616985E-6	0.6830314479945385	0.2708904587462548	0.17790708376133132	0.24664068156601388	0.30456177592639966
4650000	-43772.16083152063	-43393.691334413685	-378.4694971069445	-43393.691334413685	29.791562721251854	0.4195270314668854	0.747324024719233	0.17432757519092656	0.3464674851500847	0.21395215640967574	0.237641755136589	0.788877474752974	-358.9029539634012	0.09989376796121534	0.8503776515648536	0.01787300526614962	31.073125561684883	4	27.945913570563395	19.185228511372333	17.580888595181086	6.087441338683751	6.019257967753206	3.5730360547688833	3.72	3.568446363828498	4.674896544381759	12.286297592522965	6.4499290514022025	2.84	5.0	3.8244315415315406	5.516411484246363	7.015118300532113	5.27575320426735	6.777042397638539	1.2039728043259366	5.7	-0.9555114450274361	6.0	1.139434283188364	3.72	-0.2151113796169453	2.84	-0.2151113796169453	2.84	0.579818495252942	3.4	-1.5040773967762742	12.0	-0.1823215567939547	3.5	-0.2151113796169453	2.84	-0.78845736036427	5.0	0.6217571844732726	2.84	-0.0925791812930932	3.3	1.139434283188364	3.72	-1.631199404215613	6.0	-0.5877866649021192	5.2	-0.37843643572024527	4.86	7.71955991672502	28.353492116617762	3.957452499269384	0	4.744043429916153	0.003035335921446088	0.6482488549273898	0.003332413772086095	4.901740791538492E-6	0.7373567619106446	0.27559107033439656	0.1784828846550236	0.2440112296303551	0.30191481538022447
4700000	-43787.17926284329	-43409.9378163832	-377.241446460085	-43409.9378163832	30.7225878589686	0.4227906940647333	0.7747002277420814	0.2009659379370186	0.368496850834863	0.2466184925261064	0.25138883814512797	0.8425294932733582	-356.74899729867855	0.061893635858549755	0.9192023488463696	0.008312791700902862	30.98987120805045	8	25.874139358062617	23.882300871424324	22.283725034252775	7.299243533583427	6.0	3.0599079094827997	3.72	15.063063308177274	5.941384094691045	12.0	5.253290212584213	9.47128579497313	5.018719185296472	3.0925787775947495	3.6253447646766284	6.233984951857973	5.2	4.86	1.2039728043259366	5.7	-0.9555114450274361	6.0	1.139434283188364	3.72	-0.2151113796169453	2.84	-0.2151113796169453	2.84	0.579818495252942	3.4	-1.5040773967762742	12.0	-0.1823215567939547	3.5	-0.2151113796169453	2.84	-0.78845736036427	5.0	0.6217571844732726	2.84	-0.0925791812930932	3.3	1.139434283188364	3.72	-1.631199404215613	6.0	-0.5877866649021192	5.2	-0.37843643572024527	4.86	5.5	28.35909198326599	3.729593145097479	0	5.44105085200329	0.003276053059645226	0.6065843136327469	0.0035150451941433963	4.3417997370725466E-6	0.636507077881907	0.2646303021302829	0.18750612878220208	0.24202379232430496	0.30583977676320984
4750000	-43787.11635844861	-43392.24146934258	-394.8748891060324	-43392.24146934258	30.256982215575277	0.4043946233884027	0.7618229313433393	0.17517443511196085	0.33506666839206645	0.23194981194781625	0.23897860601200452	0.8071011529269927	-375.85873095552824	0.10555173985915152	0.8356597344524597	0.02271845384532874	30.5633086669541	5	25.63231357611258	24.805556722266267	17.498533037064576	8.60483780285435	7.940987008429791	3.3972833286995723	3.72	6.8234496272451715	3.636176527678168	13.798449084769006	3.5	2.84	5.0	3.568822221143269	4.873893901886528	7.611477428967327	5.919502382840813	4.88658648171161	1.2039728043259366	5.7	-0.9555114450274361	6.0	1.139434283188364	3.72	-0.2151113796169453	2.84	-0.2151113796169453	2.84	0.579818495252942	3.4	-1.5040773967762742	12.0	-0.1823215567939547	3.5	-0.2151113796169453	2.84	-0.78845736036427	5.0	0.6217571844732726	2.84	-0.0925791812930932	3.3	1.139434283188364	3.72	-1.631199404215613	6.0	-0.5877866649021192	5.2	-0.37843643572024527	4.86	5.606191818177236	29.103926579235843	4.076250658226533	0	4.632287467551163	0.0028342108798592876	0.6617842287413092	0.0030761188951049126	3.591497137102616E-6	0.6466259268970466	0.26820680381006884	0.18037681607158165	0.241653811557612	0.3097625685607373
4800000	-43788.3899792425	-43402.32811476669	-386.0618644758093	-43402.32811476669	29.848498885457133	0.4097347611748771	0.6913637449501969	0.16794127739417256	0.3605752771814059	0.24913896032614802	0.2138158517174975	0.7202613076516639	-366.8796595858245	0.12400614508546311	0.8331504281929596	0.01737345829415183	29.899745097784045	6	26.786360016257905	21.820067732376227	18.33497855398188	7.460136878498484	6.0	2.84	3.72	14.432784339534264	8.744240444462331	12.639213993634742	4.802081693201473	6.3267520110312185	5.0	6.367670861110403	3.381334714746607	9.426135811821563	5.716752084695478	4.86	1.2039728043259366	5.7	-0.9555114450274361	6.0	1.139434283188364	3.72	-0.2151113796169453	2.84	-0.2151113796169453	2.84	0.579818495252942	3.4	-1.5040773967762742	12.0	-0.1823215567939547	3.5	-0.2151113796169453	2.84	-0.78845736036427	5.0	0.6217571844732726	2.84	-0.0925791812930932	3.3	1.139434283188364	3.72	-1.631199404215613	6.0	-0.5877866649021192	5.2	-0.37843643572024527	4.86	7.7027712011392095	29.535027113213204	3.8085721968681634	0	4.6984992472796945	0.002994778739058122	0.6942016379193006	0.0031035185127817316	3.166746702288023E-6	0.6263589158399681	0.2807442932481006	0.18173774207316787	0.24190906526565714	0.2956088994130743
4850000	-43772.106121893456	-43387.2541394854	-384.851982408055	-43387.2541394854	30.198181405013372	0.40567671262706717	0.6992513019322845	0.15587042956427655	0.3709398570833035	0.21730726460090316	0.20582527339308165	0.7609997976913346	-366.2042321555005	0.1016841221497745	0.8660048588600412	0.01927978255874464	30.217985768843178	7	26.08974173605118	19.0	16.957072070480358	7.828143844157678	6.366142570723918	2.88690358269613	5.65007552708111	3.8783602070556498	3.483804352385717	13.813366590696848	4.635725492166515	3.5341903629225953	5.0	2.84	3.3	8.242006731719172	5.824014333332706	4.86	1.2039728043259366	5.7	-0.9555114450274361	6.0	1.139434283188364	3.72	-0.2151113796169453	2.84	-0.2151113796169453	2.84	0.579818495252942	3.4	-1.5040773967762742	12.0	-0.1823215567939547	3.5	-0.2151113796169453	2.84	-0.78845736036427	5.0	0.6217571844732726	2.84	-0.0925791812930932	3.3	1.139434283188364	3.72	-1.631199404215613	6.0	-0.5877866649021192	5.2	-0.37843643572024527	4.86	5.613338080504939	28.412962982548105	3.786212559625723	0	5.457024196890458	0.0030778162738689494	0.6059784900851314	0.0032587591315821497	4.136296226284846E-6	0.6890529098521887	0.2784735702753279	0.17665300018623056	0.24639082616717992	0.2984826033712616
4900000	-43766.36075505898	-43376.99855405776	-389.3622010012208	-43376.99855405776	30.275627063418607	0.4139516167368848	0.6558213365776634	0.16616085345856116	0.3234550185440605	0.2151769943721128	0.20011942575270975	0.7562536845448946	-370.7695120073643	0.09253192693809197	0.8684386476922755	0.021305464102773945	30.624651702633084	9	25.790960835193502	19.0	16.36292038515063	6.756709545118682	9.12422668673029	4.85738992959653	4.510553653541779	10.530628191444913	3.4	12.0	4.256840802487831	2.84	5.305223527266399	6.75646590340202	3.3	9.783744882148396	5.560260169123975	4.86	1.2039728043259366	5.7	-0.9555114450274361	6.0	1.139434283188364	3.72	-0.2151113796169453	2.84	-0.2151113796169453	2.84	0.579818495252942	3.4	-1.5040773967762742	12.0	-0.1823215567939547	3.5	-0.2151113796169453	2.84	-0.78845736036427	5.0	0.6217571844732726	2.84	-0.0925791812930932	3.3	1.139434283188364	3.72	-1.631199404215613	6.0	-0.5877866649021192	5.2	-0.37843643572024527	4.86	5.987849327676058	27.461290221035746	3.8449646095393555	0	5.228257440434313	0.003268735524773859	0.6092674922858837	0.003321920947782898	4.650006949640326E-6	0.7089261395944804	0.2782807544118452	0.18299906021271062	0.2460212285757645	0.2926989567996796
4950000	-43796.60860640627	-43393.54923990903	-403.0593664972381	-43393.54923990903	31.7297312059602	0.3991306216109387	0.7017673301062596	0.19611906236933072	0.32265752393689434	0.22243385616777023	0.2588744594253993	0.8306410409921061	-382.352798928762	0.08470248416471426	0.8832155365093152	0.022169338292716466	31.92551981983074	7	27.48428829458486	22.1296835599717	16.45821669565738	7.9177234257730715	7.776588815938383	3.1641175938906017	3.8854808624258546	4.934936978804521	4.134667277344569	12.74016371235095	3.5	9.129994385306007	5.0	3.820315947945667	4.492176476805732	8.27374649464617	5.272304257057502	4.86	1.2039728043259366	5.7	-0.9555114450274361	6.0	1.139434283188364	3.72	-0.2151113796169453	2.84	-0.2151113796169453	2.84	0.579818495252942	3.4	-1.5040773967762742	12.0	-0.1823215567939547	3.5	-0.2151113796169453	2.84	-0.78845736036427	5.0	0.6217571844732726	2.84	-0.0925791812930932	3.3	1.139434283188364	3.72	-1.631199404215613	6.0	-0.5877866649021192	5.2	-0.37843643572024527	4.86	6.6300585825584895	29.603797708290337	3.9719282527526785	0	5.616940709592285	0.002949125643692176	0.6711803583344605	0.003073345927871902	4.995980233502562E-6	0.7791130503585798	0.2751139049626	0.1795235868665599	0.25131984041264555	0.29404266775819443
5000000	-43805.04725200064	-43419.67192003428	-385.3753319663568	-43419.67192003428	31.257384962272713	0.40379523449091315	0.6957660552979021	0.18082312889047114	0.3522429686515845	0.2158254900136653	0.21869827941621284	0.7658321016373822	-365.5482916410617	0.042667793464889116	0.9360686962826432	0.01761683404375612	31.49366740723832	12	25.916741466316132	22.986326302282603	17.258988287000253	5.7	6.056272043381886	3.075831596746179	4.117185138802049	4.013961091602318	4.487229887839179	12.0	3.5	3.3664270242812133	5.0	3.9600497912572132	3.3	9.260096496215498	5.2	4.86	1.2039728043259366	5.7	-0.9555114450274361	6.0	1.139434283188364	3.72	-0.2151113796169453	2.84	-0.2151113796169453	2.84	0.579818495252942	3.4	-1.5040773967762742	12.0	-0.1823215567939547	3.5	-0.2151113796169453	2.84	-0.78845736036427	5.0	0.6217571844732726	2.84	-0.0925791812930932	3.3	1.139434283188364	3.72	-1.631199404215613	6.0	-0.5877866649021192	5.2	-0.37843643572024527	4.86	6.916655826523519	27.778975251372202	3.8455608625937887	0	5.469796516007942	0.0029002076908964777	0.5991243587049859	0.003115524257409552	3.346387990381418E-6	0.6542137152585396	0.27710564903428725	0.1795235868665599	0.250336170997101	0.29303459310205177
5050000	-43767.96364339138	-43384.089327272515	-383.87431611886313	-43384.089327272515	30.716348328271255	0.3946839438958814	0.7109678421763629	0.17242347617522694	0.3522429686515845	0.23104105031895242	0.2448652307385529	0.8847801661601314	-364.5298607218599	0.11148007404744396	0.8633707353261145	0.015123876945400173	30.75062483927438	10	26.23176464587962	24.129743057060352	18.653146347049653	8.271830865342004	9.765927077297986	3.0330222127208297	3.72	2.9688626417598574	3.4	12.0	3.5	6.142694737948494	5.0	5.388821969865801	3.3	8.846005539766399	6.921257981126505	4.86	1.2039728043259366	5.7	-0.9555114450274361	6.0	1.139434283188364	3.72	-0.2151113796169453	2.84	-0.2151113796169453	2.84	0.579818495252942	3.4	-1.5040773967762742	12.0	-0.1823215567939547	3.5	-0.2151113796169453	2.84	-0.78845736036427	5.0	0.6217571844732726	2.84	-0.0925791812930932	3.3	1.139434283188364	3.72	-1.631199404215613	6.0	-0.5877866649021192	5.2	-0.37843643572024527	4.86	5.5	28.776024681302335	3.794114847834914	0	5.101859110359249	0.00313058138925158	0.5975003242230408	0.0032560166390335613	5.045506646546115E-6	0.7013988025901001	0.27554562104687397	0.1824235847751492	0.24318581733897826	0.2988449768389985
5100000	-43783.46978124769	-43420.32435041796	-363.1454308297227	-43420.32435041796	29.690993748302333	0.36311618053664846	0.6296667633317492	0.1735965584921859	0.3158120164283635	0.22878427753012737	0.2900141952159053	0.9339050735377924	-344.1017505892643	0.06394590933203251	0.9260550636032179	0.013316191769770763	30.511090568265082	6	25.69837521214154	25.242192982251968	19.602274662930625	6.488338837935178	7.2709085735403605	3.551601158704993	3.9278935031099227	2.84	4.66889533922143	12.292615704933226	4.2963296734417895	2.84	5.248327132242403	3.385645651543451	3.3	9.03258909824235	6.537741095561358	5.35777137802956	1.2039728043259366	5.7	-0.9555114450274361	6.0	1.139434283188364	3.72	-0.2151113796169453	2.84	-0.2151113796169453	2.84	0.579818495252942	3.4	-1.5040773967762742	12.0	-0.1823215567939547	3.5	-0.2151113796169453	2.84	-0.78845736036427	5.0	0.6217571844732726	2.84	-0.0925791812930932	3.3	1.139434283188364	3.72	-1.631199404215613	6.0	-0.5877866649021192	5.2	-0.37843643572024527	4.86	5.5	27.933289772058924	4.173254393205259	0	5.312399149416206	0.003053820563961276	0.607971464242308	0.003286941043444814	4.73178390705299E-6	0.6825513984515779	0.26808995252728346	0.18293948857313566	0.24691574108706416	0.30205481781251664
5150000	-43775.85685862991	-43416.68270339703	-359.1741552328732	-43416.68270339703	29.22218544887875	0.3933008779302745	0.7242841640540381	0.1734022000741985	0.374340112317909	0.25466812066853367	0.2802470084966068	0.988665201215337	-338.85668586547604	0.06730337252441847	0.929251625648788	0.010791288332216636	31.148190244283438	7	25.5	19.23377536202797	22.928424818468276	6.36372057605272	7.060962948555568	3.967569245647532	3.764960233464728	3.730622750896808	4.270232714392048	12.247500965656085	3.5	4.092780443256149	5.0	3.6754246389626224	5.8813835883095	8.91972790346992	5.2	4.86	1.2039728043259366	5.7	-0.9555114450274361	6.0	1.139434283188364	3.72	-0.2151113796169453	2.84	-0.2151113796169453	2.84	0.579818495252942	3.4	-1.5040773967762742	12.0	-0.1823215567939547	3.5	-0.2151113796169453	2.84	-0.78845736036427	5.0	0.6217571844732726	2.84	-0.0925791812930932	3.3	1.139434283188364	3.72	-1.631199404215613	6.0	-0.5877866649021192	5.2	-0.37843643572024527	4.86	6.388460660878602	27.449039760974973	3.72	0	4.451388678824293	0.0033338572007956505	0.6056390581258085	0.0034203719415625794	4.580784450818774E-6	0.6406821220234442	0.28052341038202394	0.17924720820862203	0.24640685861339326	0.2938225227959607
5200000	-43741.344012186186	-43387.46097115151	-353.8830410346765	-43387.46097115151	30.750483476985405	0.3919170107397138	0.674846239962926	0.15879188031775468	0.3293922211050012	0.21702674353809648	0.2831601447891843	0.9824252779235575	-333.8795064767301	0.04450095613186032	0.9532721578948439	0.007661868323602007	30.990924896101863	3	27.108785749100328	22.233897389991945	17.099494656283404	6.37891532850225	8.092724881962042	6.747680294674619	6.793896845195222	2.84	4.234715880216206	14.237569448090671	3.705915826603631	2.9712093161727613	5.11288772506899	3.543225254537971	5.324707260825867	8.585086244442673	6.24876607232111	6.286910902855821	1.2039728043259366	5.7	-0.9555114450274361	6.0	1.139434283188364	3.72	-0.2151113796169453	2.84	-0.2151113796169453	2.84	0.579818495252942	3.4	-1.5040773967762742	12.0	-0.1823215567939547	3.5	-0.2151113796169453	2.84	-0.78845736036427	5.0	0.6217571844732726	2.84	-0.0925791812930932	3.3	1.139434283188364	3.72	-1.631199404215613	6.0	-0.5877866649021192	5.2	-0.37843643572024527	4.86	5.5	28.512580250290096	3.72	0	4.387982418626627	0.0031656560160399087	0.6008815582179526	0.0033257036621374674	5.515858286403833E-6	0.7249675234906661	0.2704679552050088	0.17843101827987576	0.2569909207625537	0.29411010575256163
5250000	-43751.166435387335	-43392.41525723433	-358.7511781530058	-43392.41525723433	30.598708300952065	0.40035649996686395	0.6772891791381197	0.1754775363130189	0.3321196443816871	0.23980333716143856	0.21660424892526942	0.698784979045002	-339.186763601069	0.0736751637257082	0.9353423280163893	0.01036960477385527	30.83872715007404	8	28.09256213674169	19.0	17.91174211044657	8.322926716064643	7.428339629233646	4.421885243900005	3.72	5.412961888022958	7.685023772462268	12.799659634496528	3.6060882030315975	4.4606738038848945	5.0	2.84	6.195352718873371	7.878164987865544	5.2	5.494884616466555	1.2039728043259366	5.7	-0.9555114450274361	6.0	1.139434283188364	3.72	-0.2151113796169453	2.84	-0.2151113796169453	2.84	0.579818495252942	3.4	-1.5040773967762742	12.0	-0.1823215567939547	3.5	-0.2151113796169453	2.84	-0.78845736036427	5.0	0.6217571844732726	2.84	-0.0925791812930932	3.3	1.139434283188364	3.72	-1.631199404215613	6.0	-0.5877866649021192	5.2	-0.37843643572024527	4.86	5.5	28.838923808913933	3.72	0	6.508707801121041	0.0033385832090681196	0.6091817666622231	0.0033327315142559805	5.21614173030491E-6	0.6929979442279315	0.28254930973331643	0.17502398719388218	0.24177440957185956	0.30065229350094175
5300000	-43751.86122842405	-43393.06393157863	-358.7972968454162	-43393.06393157863	31.16880533332162	0.37642982973986	0.7332161127553624	0.1833907738081086	0.35174182900863654	0.25227713784463535	0.2158322375013648	0.7002139707249108	-338.23990420775226	0.033744054320444763	0.9663981795318906	0.006124839935694402	31.18189155847263	8	27.52593397996684	19.0	18.99404895914494	6.665569443196877	6.703769450340938	2.910280566970326	4.145941452984059	3.83966609557984	3.4	12.0	3.5	2.84	5.0	7.444121232294336	5.466929350881538	9.563917218753819	6.46154471229187	4.917213970506784	1.2039728043259366	5.7	-0.9555114450274361	6.0	1.139434283188364	3.72	-0.2151113796169453	2.84	-0.2151113796169453	2.84	0.579818495252942	3.4	-1.5040773967762742	12.0	-0.1823215567939547	3.5	-0.2151113796169453	2.84	-0.78845736036427	5.0	0.6217571844732726	2.84	-0.0925791812930932	3.3	1.139434283188364	3.72	-1.631199404215613	6.0	-0.5877866649021192	5.2	-0.37843643572024527	4.86	5.5	28.965136579957633	3.72	0	6.799616147285969	0.003268768022460597	0.6081998519151306	0.0032951994688963553	4.751950348775444E-6	0.6793630958699436	0.2803218258154817	0.1781213647751985	0.2465949367170761	0.29496187269224355
5350000	-43770.73061875235	-43392.528875121905	-378.2017436304442	-43392.528875121905	31.59543332934449	0.37880871727276477	0.6967165765017663	0.18882939902777704	0.3308395039039347	0.224907348775955	0.23567893287634606	0.8086515547715788	-356.70189417001984	0.12523389107936644	0.871871146656866	0.0069761054718997725	31.787342580407277	6	29.369872156201463	22.426767432476613	18.78919627924751	6.199772453206149	6.0	2.84	5.266503270647694	7.3661360379920175	3.8763542359402656	12.0	5.662702367286896	3.811964723320797	5.0	3.851751840044815	7.506754360679625	10.717685788805266	5.622829359367759	5.233749212753376	1.2039728043259366	5.7	-0.9555114450274361	6.0	1.139434283188364	3.72	-0.2151113796169453	2.84	-0.2151113796169453	2.84	0.579818495252942	3.4	-1.5040773967762742	12.0	-0.1823215567939547	3.5	-0.2151113796169453	2.84	-0.78845736036427	5.0	0.6217571844732726	2.84	-0.0925791812930932	3.3	1.139434283188364	3.72	-1.631199404215613	6.0	-0.5877866649021192	5.2	-0.37843643572024527	4.86	5.5	30.423474938794307	3.72	0	5.138302265577965	0.003360558957629299	0.6562652526206496	0.003449694856803563	4.9216764680313805E-6	0.677097843428915	0.27468082574268105	0.1865950984465776	0.24992021091088537	0.28880386489985577
5400000	-43749.22271440109	-43379.49454148072	-369.72817292036996	-43379.49454148072	30.09031056797719	0.388991745896963	0.7396670026617407	0.18672124352672903	0.36249250628138374	0.24694133949120214	0.21218664171289142	0.7566709767786289	-349.78355745462267	0.071576656594822	0.9227166268268872	0.007748656024819474	30.253126711498588	8	28.505637709365097	21.020572783857705	18.44741464845537	6.166128992682863	6.0	3.2788318687206113	4.120502826985757	2.913306847358739	3.4	12.0	6.039969351132121	2.84	5.185346832499053	10.402685454191122	3.3247036505941834	10.818085961634804	5.838285535954806	7.5446031424663875	1.2039728043259366	5.7	-0.9555114450274361	6.0	1.139434283188364	3.72	-0.2151113796169453	2.84	-0.2151113796169453	2.84	0.579818495252942	3.4	-1.5040773967762742	12.0	-0.1823215567939547	3.5	-0.2151113796169453	2.84	-0.78845736036427	5.0	0.6217571844732726	2.84	-0.0925791812930932	3.3	1.139434283188364	3.72	-1.631199404215613	6.0	-0.5877866649021192	5.2	-0.37843643572024527	4.86	6.384129428578233	29.91789331825422	3.72	0	5.346177721213847	0.003218036862335797	0.6456315244078161	0.003322316004924032	4.144558366064389E-6	0.6645445908778	0.2781032025772695	0.18344573462135674	0.24489514753225694	0.2935559152691166
5450000	-43745.64984307834	-43374.24399728241	-371.4058457959359	-43374.24399728241	30.103527213579216	0.39605823731245227	0.688777409680424	0.1568210768618813	0.380211927254295	0.22698478913895265	0.21398899973015145	0.6874614550298311	-351.6506300305657	0.10352782166219701	0.8842208419271247	0.007999461713607442	30.43429804264227	8	26.604221320773046	28.464350765722433	18.062152921675974	9.249646413096142	6.0	3.0942427288975476	4.073728447910825	2.84	4.39685273976207	12.15644126213359	6.142778129752852	3.8878643222429368	5.0	7.6843926432042755	5.211056261772001	9.285177558322815	5.2	8.075181210943763	1.2039728043259366	5.7	-0.9555114450274361	6.0	1.139434283188364	3.72	-0.2151113796169453	2.84	-0.2151113796169453	2.84	0.579818495252942	3.4	-1.5040773967762742	12.0	-0.1823215567939547	3.5	-0.2151113796169453	2.84	-0.78845736036427	5.0	0.6217571844732726	2.84	-0.0925791812930932	3.3	1.139434283188364	3.72	-1.631199404215613	6.0	-0.5877866649021192	5.2	-0.37843643572024527	4.86	5.5	29.85006060717916	3.72	0	5.866510828873161	0.0032474951061845945	0.6677295162292672	0.0034558918583294765	5.16077539168701E-6	0.6990279111007879	0.27721077476390227	0.17707077578066438	0.24397188378101542	0.30174656567441777
5500000	-43747.509425521326	-43392.69702751944	-354.8123980018857	-43392.69702751944	28.8076788152996	0.43060090920716615	0.688777409680424	0.16593012698060805	0.36198127124953594	0.21671549933495152	0.22748964599405766	0.7846756819141416	-335.34520588209676	0.07688507269841113	0.9157109550563334	0.013488602390610822	30.844090222766678	8	25.5	26.684279738902738	22.356887138051157	5.7	6.0	4.131686647493431	5.371483785439002	2.9535828124229835	4.08297446658533	12.45066318119699	3.5	5.39122100444168	5.0	8.62547488920663	5.233180249680733	6.774898504014474	5.2	5.127903924858298	1.2039728043259366	5.7	-0.9555114450274361	6.0	1.139434283188364	3.72	-0.2151113796169453	2.84	-0.2151113796169453	2.84	0.579818495252942	3.4	-1.5040773967762742	12.0	-0.1823215567939547	3.5	-0.2151113796169453	2.84	-0.78845736036427	5.0	0.6217571844732726	2.84	-0.0925791812930932	3.3	1.139434283188364	3.72	-1.631199404215613	6.0	-0.5877866649021192	5.2	-0.37843643572024527	4.86	5.5	28.10187228753469	3.8739611078481446	0	5.523046756111859	0.0035600922018008724	0.6234485284928816	0.0037533257361947376	5.009025030653379E-6	0.6418426253419836	0.27684608196292587	0.17511690104064842	0.2507198913800085	0.29731712561641693
5550000	-43761.825109414465	-43403.462951810085	-358.3621576043835	-43403.462951810085	28.80312796057941	0.36984629137745245	0.635788766680454	0.18127448866406454	0.36114100929646414	0.20203234719285093	0.21204361106085373	0.714302173285003	-336.94868475143767	0.06121049200760526	0.9393585209358267	0.005063076595302553	31.89809283894401	9	25.845119578093424	25.3110525566224	17.21722035068068	6.380869688847892	6.0	3.31084260494035	3.72	4.170838759575759	7.114945760331541	13.54512458200739	8.909386101039884	2.84	5.0	4.0717143248637955	5.822489251880572	8.045045555907647	5.366356432291247	5.379535689991475	1.2039728043259366	5.7	-0.9555114450274361	6.0	1.139434283188364	3.72	-0.2151113796169453	2.84	-0.2151113796169453	2.84	0.579818495252942	3.4	-1.5040773967762742	12.0	-0.1823215567939547	3.5	-0.2151113796169453	2.84	-0.78845736036427	5.0	0.6217571844732726	2.84	-0.0925791812930932	3.3	1.139434283188364	3.72	-1.631199404215613	6.0	-0.5877866649021192	5.2	-0.37843643572024527	4.86	5.5	26.093714468984782	3.72	0	6.130419704933633	0.003161385646875766	0.5732605989409468	0.00350034071191155	4.153585320674125E-6	0.6369827097785707	0.2859108099247674	0.17611738651775513	0.24079383451444458	0.2971779690430326
5600000	-43812.09777542776	-43431.42576018356	-380.6720152441983	-43431.42576018356	30.008407027540482	0.4017224098689338	0.6407470718546429	0.1816224250259919	0.34813366075110813	0.1999336447856808	0.22853902308449578	0.7516272311891079	-361.49809924326627	0.07290080639365107	0.9211468059785771	0.008499568361770392	30.083637135155698	7	28.518183609503787	25.488804264883875	19.39864890090221	5.7	6.189146700217197	4.136047777562251	5.485171352199592	17.21200822165801	5.3154374856890705	12.931868194853893	8.014953584957695	6.290095702933117	5.0	4.394227974644291	3.3	10.243051243431745	5.2	4.933783578800024	1.2039728043259366	5.7	-0.9555114450274361	6.0	1.139434283188364	3.72	-0.2151113796169453	2.84	-0.2151113796169453	2.84	0.579818495252942	3.4	-1.5040773967762742	12.0	-0.1823215567939547	3.5	-0.2151113796169453	2.84	-0.78845736036427	5.0	0.6217571844732726	2.84	-0.0925791812930932	3.3	1.139434283188364	3.72	-1.631199404215613	6.0	-0.5877866649021192	5.2	-0.37843643572024527	4.86	5.5	28.623445084381412	3.802741316750334	0	6.149397416326879	0.0030508583847446095	0.5671180748908007	0.003128814257657782	3.4488972784540175E-6	0.6168752463909127	0.27847769994939403	0.1796379546600599	0.25203252602540416	0.28985181936514176
5650000	-43763.81997445443	-43391.57301623503	-372.24695821940276	-43391.57301623503	30.76895735765758	0.3847337891429469	0.639804357246792	0.18076082529268453	0.3540770933867652	0.22970191088549974	0.2687251547687932	0.8865493107347053	-350.93759836764355	0.11836801175720348	0.8706176810404848	0.010723326932737828	32.065213780835464	8	29.123451620074317	23.511967115959962	19.68471789166997	11.962838482795032	6.0	3.2272930243734304	3.72	10.150691272104652	7.402242588003589	12.419292376252914	3.5	2.84	5.2786668355492665	2.9780799763378134	3.603397467273015	8.63865834634322	5.261274311503848	5.2468781223877174	1.2039728043259366	5.7	-0.9555114450274361	6.0	1.139434283188364	3.72	-0.2151113796169453	2.84	-0.2151113796169453	2.84	0.579818495252942	3.4	-1.5040773967762742	12.0	-0.1823215567939547	3.5	-0.2151113796169453	2.84	-0.78845736036427	5.0	0.6217571844732726	2.84	-0.0925791812930932	3.3	1.139434283188364	3.72	-1.631199404215613	6.0	-0.5877866649021192	5.2	-0.37843643572024527	4.86	5.5	29.345346394212964	3.72	0	5.407859211192033	0.00294887765950149	0.5535856691011951	0.003188797383817489	3.371037291426933E-6	0.6210199379815121	0.28278911690838837	0.18259543752447188	0.24476362620199782	0.28985181936514176
5700000	-43747.088162861306	-43396.7655962511	-350.32256661021046	-43396.7655962511	29.184532611411917	0.3857650985366031	0.6356741910779082	0.1694749902696795	0.3279110160341685	0.19935376024641333	0.2745137204097832	0.9357383169673895	-331.04232028838805	0.019381037355676634	0.9814037422551388	0.007591670569916138	30.13153351821693	10	25.94940086578687	20.193125871818438	18.568031905148235	8.033646870592207	6.0	2.84	3.72	4.7864211998951305	3.4	13.421915033988569	3.5	2.8521681681547157	5.0	4.188070013156993	4.717209241192775	6.202890628184678	5.2	7.154374715825435	1.2039728043259366	5.7	-0.9555114450274361	6.0	1.139434283188364	3.72	-0.2151113796169453	2.84	-0.2151113796169453	2.84	0.579818495252942	3.4	-1.5040773967762742	12.0	-0.1823215567939547	3.5	-0.2151113796169453	2.84	-0.78845736036427	5.0	0.6217571844732726	2.84	-0.0925791812930932	3.3	1.139434283188364	3.72	-1.631199404215613	6.0	-0.5877866649021192	5.2	-0.37843643572024527	4.86	5.5	25.994263613832	3.7306539022125556	0	5.042719674845194	0.0030826232397419087	0.5773761512331469	0.0034294896091093784	4.7721218867526044E-6	0.6607765353685946	0.2800068584086239	0.17604314429686155	0.2496118362632985	0.2943381610312159
5750000	-43792.037577766016	-43412.26938715784	-379.768190608179	-43412.26938715784	31.20250196976921	0.4059798897472037	0.6756635911226525	0.16130573063003628	0.32487737461055194	0.21553357960429556	0.26108700081494585	0.8284002244728454	-359.7476300493216	0.11179947299186142	0.8715190688351789	0.011445957095166883	31.5070336089063	6	27.610695537813836	21.68321636180859	20.619299254870235	10.835544724981087	7.0516884797259785	3.5062954299288056	3.72	5.24328000532043	4.292775093635705	12.206173975270712	4.786363401086731	8.606741472595195	5.0821882305956985	5.556606176466896	3.625377073763284	7.038608597883448	5.2	5.476705381246963	1.2039728043259366	5.7	-0.9555114450274361	6.0	1.139434283188364	3.72	-0.2151113796169453	2.84	-0.2151113796169453	2.84	0.579818495252942	3.4	-1.5040773967762742	12.0	-0.1823215567939547	3.5	-0.2151113796169453	2.84	-0.78845736036427	5.0	0.6217571844732726	2.84	-0.0925791812930932	3.3	1.139434283188364	3.72	-1.631199404215613	6.0	-0.5877866649021192	5.2	-0.37843643572024527	4.86	5.828000692697108	28.253275142416225	3.8106277093102134	0	5.754220736468359	0.002827873915914912	0.5499079826011545	0.003226348317772237	2.8563432744659928E-6	0.5802651684337251	0.2834945311034893	0.17604314429686155	0.25266541343295496	0.28779691116669404
5800000	-43773.233110109955	-43405.35754727205	-367.8755628379075	-43405.35754727205	30.374486933774996	0.338570961632386	0.618279841298516	0.17565612166810193	0.3167452695003777	0.23279564909609163	0.27507067973787697	1.0124994972437447	-348.40598372019315	0.0676410944686503	0.9328571450541723	0.00962053695529664	30.62239088645346	7	26.611921303527627	21.692081353265714	20.864959912837737	12.427825659327269	6.426174541445762	3.024580599571664	4.044225518751643	3.384767401523807	4.175666975840835	12.0	4.831042445114188	2.84	5.0	11.947372217618776	3.3	7.994330539311687	5.2	8.096287657193718	1.2039728043259366	5.7	-0.9555114450274361	6.0	1.139434283188364	3.72	-0.2151113796169453	2.84	-0.2151113796169453	2.84	0.579818495252942	3.4	-1.5040773967762742	12.0	-0.1823215567939547	3.5	-0.2151113796169453	2.84	-0.78845736036427	5.0	0.6217571844732726	2.84	-0.0925791812930932	3.3	1.139434283188364	3.72	-1.631199404215613	6.0	-0.5877866649021192	5.2	-0.37843643572024527	4.86	6.200081388135172	26.777792955634173	3.8219209264796836	0	5.7742367263220125	0.0030981085726759943	0.6123647760170264	0.0033806758143234334	3.6796043156150357E-6	0.6279836722551495	0.2894298338044378	0.18202427525055548	0.24474268123511436	0.2838032097098922
5850000	-43758.439979225426	-43387.94914521247	-370.4908340129567	-43387.94914521247	29.520707597577356	0.37288913138232893	0.6553520260027809	0.16962737383527232	0.3345826660173669	0.22492412653442206	0.2793745206086607	0.9420993518088051	-344.96303588581645	0.016605251213906564	0.9843552028331735	0.006910071913670387	33.46186091660633	5	26.038917047910314	23.537185982888353	21.14599901869972	5.7	6.0	3.93988950881143	4.269692319221282	5.668993008464275	6.745030601188891	13.20349015938438	3.5091731279689506	4.922015198995076	5.014566302713638	2.84	3.3	8.521958029931856	6.1614682791886555	6.05098207803703	1.2039728043259366	5.7	-0.9555114450274361	6.0	1.139434283188364	3.72	-0.2151113796169453	2.84	-0.2151113796169453	2.84	0.579818495252942	3.4	-1.5040773967762742	12.0	-0.1823215567939547	3.5	-0.2151113796169453	2.84	-0.78845736036427	5.0	0.6217571844732726	2.84	-0.0925791812930932	3.3	1.139434283188364	3.72	-1.631199404215613	6.0	-0.5877866649021192	5.2	-0.37843643572024527	4.86	5.672225197805942	26.633475639695163	3.906446008459933	0	7.701983625829721	0.0031924244219554572	0.5869696201289463	0.003420449014032595	4.196390202368391E-6	0.628064568536454	0.28304084198318746	0.18099376259887606	0.2388654905713949	0.2970999048465415
5900000	-43765.89302351228	-43391.69327392141	-374.1997495908709	-43391.69327392141	29.086749345808418	0.3944582505081865	0.773901597626773	0.19584127360865053	0.3913926042667909	0.2422317410036321	0.16250170030657235	0.6572746221255781	-353.57946370584835	0.11740428535818945	0.887045354246842	0.008656179585203084	31.233509114987687	3	25.506204507892907	24.083979453040026	21.44778720589433	6.342937045936737	9.357266229711676	2.84	3.72	5.649943867454208	5.265977260769312	13.31856694799287	7.084194599911248	6.143323015933723	5.338789912499358	5.002964062104834	6.907492271564109	8.270849265700162	5.806125656212627	5.2434351116485844	1.2039728043259366	5.7	-0.9555114450274361	6.0	1.139434283188364	3.72	-0.2151113796169453	2.84	-0.2151113796169453	2.84	0.579818495252942	3.4	-1.5040773967762742	12.0	-0.1823215567939547	3.5	-0.2151113796169453	2.84	-0.78845736036427	5.0	0.6217571844732726	2.84	-0.0925791812930932	3.3	1.139434283188364	3.72	-1.631199404215613	6.0	-0.5877866649021192	5.2	-0.37843643572024527	4.86	6.065277526599174	27.756894417486663	3.8539414797083618	0	6.72320731754738	0.0030640277125714753	0.6302525746994049	0.003327564575974254	4.736506516436257E-6	0.6927677028228053	0.2799227944057069	0.18876742980660532	0.23826316850916648	0.2930466072785212
5950000	-43797.84594209162	-43416.483329653085	-381.36261243853335	-43416.483329653085	29.53782585629312	0.4004601027756227	0.6968724110682782	0.1717124149152787	0.3314637601634892	0.21809366210465078	0.19691345081493958	0.7280688014007654	-362.66971862672466	0.04809415657295186	0.9366152084108944	0.016296594156669536	29.91616770391968	4	26.734528498962767	20.101481328685047	20.433814599978923	6.405002360139323	7.775538190815451	2.9419865469902593	3.72	2.9436796162060537	4.689657766326532	12.975160514539905	7.36948322054451	6.32036682569738	5.0	2.84	5.543798376953929	7.798217390519512	6.0442447370367525	5.2726027997013825	1.2039728043259366	5.7	-0.9555114450274361	6.0	1.139434283188364	3.72	-0.2151113796169453	2.84	-0.2151113796169453	2.84	0.579818495252942	3.4	-1.5040773967762742	12.0	-0.1823215567939547	3.5	-0.2151113796169453	2.84	-0.78845736036427	5.0	0.6217571844732726	2.84	-0.0925791812930932	3.3	1.139434283188364	3.72	-1.631199404215613	6.0	-0.5877866649021192	5.2	-0.37843643572024527	4.86	5.68815879576573	27.85941228893017	4.242072423531592	0	6.328431416024354	0.0030509105326712448	0.6109594606908583	0.0033428095125429226	4.114451486723227E-6	0.6641389368376489	0.27493964842005886	0.1822211142988773	0.24620892497739552	0.2966303123036682
6000000	-43782.29953946366	-43392.80860927707	-389.490930186594	-43392.80860927707	29.064778245893496	0.37326784756227843	0.70202965380463	0.17011538072373888	0.3447715361753695	0.2514273705803637	0.22210231973699823	0.7820531170644629	-370.1505032400319	0.10987064523596518	0.8757504334609884	0.01146754265395947	30.0779815944675	5	27.460680513083325	20.8116145418407	21.73157930691343	6.558581064206912	9.006327639603041	3.5677670970518944	3.72	3.0660148168688646	3.815058603512635	16.549013202225574	3.520613075290044	3.5696217694628634	5.991879329900253	2.962693318692849	5.790109250803407	7.8168616139881895	6.38062717421302	4.86	1.2039728043259366	5.7	-0.9555114450274361	6.0	1.139434283188364	3.72	-0.2151113796169453	2.84	-0.2151113796169453	2.84	0.579818495252942	3.4	-1.5040773967762742	12.0	-0.1823215567939547	3.5	-0.2151113796169453	2.84	-0.78845736036427	5.0	0.6217571844732726	2.84	-0.0925791812930932	3.3	1.139434283188364	3.72	-1.631199404215613	6.0	-0.5877866649021192	5.2	-0.37843643572024527	4.86	6.033359792758567	27.64376279243624	3.8237101137218086	0	7.603368738075879	0.0030190422329345497	0.6347327497732903	0.0031283860422086436	3.4312449976801238E-6	0.6306533592031865	0.28611784671321355	0.180235277328442	0.2384611368356831	0.2951857391226612
6050000	-43780.52505527409	-43394.42971497697	-386.09534029712336	-43394.42971497697	30.013038611065518	0.37756577819377324	0.6298327214215195	0.1662217141191725	0.32216878120238795	0.21276459778298157	0.2636892810185286	0.9145664202072771	-366.83629095290814	0.07584173552561317	0.9129208254194744	0.009747417250975117	30.16508111152942	7	28.935803805035476	19.65853950806636	21.04142056023788	8.373189338674358	6.0	3.2609777299325224	3.72	4.055965413259864	4.8299280216568965	13.42389098820333	6.092899885799026	2.84	5.0	3.270584326777957	5.31935288209266	7.326872213956865	5.540868218878683	8.520035727257481	1.2039728043259366	5.7	-0.9555114450274361	6.0	1.139434283188364	3.72	-0.2151113796169453	2.84	-0.2151113796169453	2.84	0.579818495252942	3.4	-1.5040773967762742	12.0	-0.1823215567939547	3.5	-0.2151113796169453	2.84	-0.78845736036427	5.0	0.6217571844732726	2.84	-0.0925791812930932	3.3	1.139434283188364	3.72	-1.631199404215613	6.0	-0.5877866649021192	5.2	-0.37843643572024527	4.86	5.5	29.112753265417755	3.72	0	6.068895061801111	0.002965228573832289	0.6334531378936777	0.0032680924111	4.363459250111631E-6	0.6789711650804262	0.28383741668812745	0.17740441510429844	0.2472830470706852	0.2914751211368888
6100000	-43796.28869517637	-43399.20085691902	-397.0878382573496	-43399.20085691902	31.313930850056973	0.3804563494818391	0.7020062725431343	0.17146644995338706	0.35452465131388944	0.22558992757955004	0.24248798298162424	0.8396906632529089	-375.97639927194274	0.07058582439170519	0.9324869066777495	0.0068095824417744736	31.62653385333166	5	28.590425858435044	19.0	21.530085365825425	12.45817168221872	9.337079575497755	4.673293844521191	3.72	4.824606434569756	5.341426833389306	13.656196380790991	6.358171491011514	2.84	5.102916271980848	11.788262665184188	8.594810954779772	7.273799881884768	5.635584225976883	4.86	1.2039728043259366	5.7	-0.9555114450274361	6.0	1.139434283188364	3.72	-0.2151113796169453	2.84	-0.2151113796169453	2.84	0.579818495252942	3.4	-1.5040773967762742	12.0	-0.1823215567939547	3.5	-0.2151113796169453	2.84	-0.78845736036427	5.0	0.6217571844732726	2.84	-0.0925791812930932	3.3	1.139434283188364	3.72	-1.631199404215613	6.0	-0.5877866649021192	5.2	-0.37843643572024527	4.86	6.90077614699973	28.93961514036628	3.7202878366703307	0	5.069500746101087	0.0028603024156199437	0.6251988701844537	0.003104308369713394	3.933894677920003E-6	0.698413799583585	0.2817027365622264	0.17874177749538417	0.2423460061299424	0.29720947981244694
6150000	-43782.147763587454	-43390.52447246519	-391.6232911222632	-43390.52447246519	29.523519270110917	0.40142285735389927	0.7005151077398232	0.15835335751566576	0.3740412862243512	0.23147753032255802	0.3057141920740178	1.0971075261666958	-372.24950813175303	0.08186251797237414	0.8983229487415174	0.01344934191988433	30.009379185518018	4	27.531508628110977	19.721802273727786	20.31102253941857	5.7	10.663877628433502	4.740575180835412	4.359493962148578	3.3393511513473553	5.70458562856345	13.460325948972422	3.874784971899402	6.964762935330872	5.0	7.2237582119813055	3.6364194484592294	6.55106515449975	5.861804140950555	6.424181472543026	1.2039728043259366	5.7	-0.9555114450274361	6.0	1.139434283188364	3.72	-0.2151113796169453	2.84	-0.2151113796169453	2.84	0.579818495252942	3.4	-1.5040773967762742	12.0	-0.1823215567939547	3.5	-0.2151113796169453	2.84	-0.78845736036427	5.0	0.6217571844732726	2.84	-0.0925791812930932	3.3	1.139434283188364	3.72	-1.631199404215613	6.0	-0.5877866649021192	5.2	-0.37843643572024527	4.86	6.413937991519589	27.791476283240478	3.740651748754764	0	5.188529417407154	0.0028449872922523137	0.606870213689006	0.0031213860148340783	4.443496770487549E-6	0.7412406842410606	0.2788470737849787	0.17056779970037106	0.2448519924946042	0.305733134020046
6200000	-43765.279524663616	-43383.17746580366	-382.10205885995987	-43383.17746580366	29.947150279503425	0.40242395982524165	0.680272541868134	0.1746375004504196	0.3309876493981131	0.22593605459275512	0.26229573542294354	1.0183007732249165	-362.92036012270853	0.11247710189410466	0.8355431077863453	0.022939187154556624	30.854422203939006	8	25.971098240053884	24.536982051810604	18.464176892932382	7.473701019087276	6.0	4.902643580732652	4.984938021379999	2.84	3.4	13.232724841781616	5.81725373807155	4.646007326354708	5.0	6.095670553532446	10.753448666142367	6.113250395398724	6.34026649015644	5.343984306808006	1.2039728043259366	5.7	-0.9555114450274361	6.0	1.139434283188364	3.72	-0.2151113796169453	2.84	-0.2151113796169453	2.84	0.579818495252942	3.4	-1.5040773967762742	12.0	-0.1823215567939547	3.5	-0.2151113796169453	2.84	-0.78845736036427	5.0	0.6217571844732726	2.84	-0.0925791812930932	3.3	1.139434283188364	3.72	-1.631199404215613	6.0	-0.5877866649021192	5.2	-0.37843643572024527	4.86	5.5	27.568638063807548	3.877530691778293	0	6.150245065216335	0.003012795106909375	0.634013122427381	0.0032625295716774815	4.134432154861428E-6	0.6985757437034058	0.28518533969665943	0.17599157531029289	0.2390890979839806	0.299733987009067
6250000	-43765.455484532504	-43388.67162134343	-376.78386318907866	-43388.67162134343	28.765274409211806	0.4147952124751053	0.6419891792442058	0.18369163166146318	0.3164020780484329	0.22871947987799507	0.2609231908478797	0.8466343514462955	-357.0033323707789	0.10733074634577257	0.867209380260097	0.011628926359083245	28.97770744777826	6	25.921999038119026	26.025372014239387	18.017726587889978	9.426330579299576	6.257891879181289	3.599431526976475	3.8527482539673152	12.433481278551907	3.5248380564515847	12.0	3.5	2.84	5.0	5.324225296675869	4.579413435261613	7.02880932397534	5.465324552455099	4.961648687279937	1.2039728043259366	5.7	-0.9555114450274361	6.0	1.139434283188364	3.72	-0.2151113796169453	2.84	-0.2151113796169453	2.84	0.579818495252942	3.4	-1.5040773967762742	12.0	-0.1823215567939547	3.5	-0.2151113796169453	2.84	-0.78845736036427	5.0	0.6217571844732726	2.84	-0.0925791812930932	3.3	1.139434283188364	3.72	-1.631199404215613	6.0	-0.5877866649021192	5.2	-0.37843643572024527	4.86	5.5	26.04433645151602	3.72	0	6.155953206371521	0.0031600357926332705	0.6222740175477639	0.0032521111577708353	4.861621647193113E-6	0.7086672390815809	0.2745282758684467	0.17826016053753907	0.2592692831168974	0.2879422804771168
6300000	-43785.47299718547	-43417.41249062499	-368.06050656047665	-43417.41249062499	29.272266224674652	0.40150236681574314	0.64032800535365	0.17652339528373523	0.2989531733671855	0.1989957147132269	0.20171097313648773	0.7077312841967529	-349.4520424828989	0.06187677831429429	0.9287117337965076	0.01442728024708881	30.124520533107866	8	26.632792189280746	19.640397188490418	18.116896254217444	7.63131002829451	6.0	4.148141175641287	4.689030402457242	2.84	3.665851763791486	12.0	4.56230097995732	2.84	5.5343883084696	3.2425377160722184	7.4034081087565795	6.0	6.221222086652606	5.111163799082685	1.2039728043259366	5.7	-0.9555114450274361	6.0	1.139434283188364	3.72	-0.2151113796169453	2.84	-0.2151113796169453	2.84	0.579818495252942	3.4	-1.5040773967762742	12.0	-0.1823215567939547	3.5	-0.2151113796169453	2.84	-0.78845736036427	5.0	0.6217571844732726	2.84	-0.0925791812930932	3.3	1.139434283188364	3.72	-1.631199404215613	6.0	-0.5877866649021192	5.2	-0.37843643572024527	4.86	5.5	27.351612033627195	3.72	0	5.847220240461389	0.0033000557763210557	0.6234882384388126	0.0034408978102116214	4.329883564145093E-6	0.6373672763517956	0.2733932324663113	0.174371349677336	0.2568439801104855	0.2953914377458671
6350000	-43797.24376467232	-43397.466957767676	-399.77680690464246	-43397.466957767676	32.00356098080973	0.39870624368067303	0.6785759385172592	0.1797058343446639	0.3446673630192529	0.21428134443336475	0.21958790813058862	0.7382207602875186	-378.62961446724336	0.07947795614643541	0.8816496677971687	0.019947244236951076	32.26431396749633	6	28.262497214431683	20.747100805687953	20.615009941636178	11.560709265648237	7.341506691463236	3.325946925609778	4.495174659556316	2.84	4.319411313337154	12.26777406438504	5.476727065856444	2.84	5.0	7.890423331968438	8.114841985216074	6.0	5.5846339907632645	6.2441377329007945	1.2039728043259366	5.7	-0.9555114450274361	6.0	1.139434283188364	3.72	-0.2151113796169453	2.84	-0.2151113796169453	2.84	0.579818495252942	3.4	-1.5040773967762742	12.0	-0.1823215567939547	3.5	-0.2151113796169453	2.84	-0.78845736036427	5.0	0.6217571844732726	2.84	-0.0925791812930932	3.3	1.139434283188364	3.72	-1.631199404215613	6.0	-0.5877866649021192	5.2	-0.37843643572024527	4.86	5.5	30.801391770326656	3.7698171576242934	0	7.5901777016122205	0.0028124473703646353	0.6158128709605405	0.00308388986686263	3.069111339129109E-6	0.6526090712829467	0.2752317697608228	0.17704874157800993	0.25299756284435354	0.2947219258168136
6400000	-43771.700870517125	-43408.36050430439	-363.3403662127345	-43408.36050430439	26.97020957114641	0.3923470102223838	0.6941933734455008	0.16719105352300895	0.3198535983102796	0.24068745370625655	0.23478242050320555	0.8000332271703036	-342.06289475721053	0.1249019786323277	0.8112832522430987	0.024732933612580773	32.365021186567695	7	25.5	24.64978337295221	17.475576772843137	5.768876702711104	6.487327141249858	3.2787030320732073	3.72	2.9076456868377916	4.02661888116033	12.428974530720154	5.0642117351155065	4.751978306328334	5.0	4.930461844897607	3.3	7.170103864016126	7.058531901258273	4.86	1.2039728043259366	5.7	-0.9555114450274361	6.0	1.139434283188364	3.72	-0.2151113796169453	2.84	-0.2151113796169453	2.84	0.579818495252942	3.4	-1.5040773967762742	12.0	-0.1823215567939547	3.5	-0.2151113796169453	2.84	-0.78845736036427	5.0	0.6217571844732726	2.84	-0.0925791812930932	3.3	1.139434283188364	3.72	-1.631199404215613	6.0	-0.5877866649021192	5.2	-0.37843643572024527	4.86	5.5	25.58593860290504	3.72	0	6.774875820923939	0.0033426696412375534	0.6229072376746916	0.003655313161579259	3.761231143791292E-6	0.6169157827054094	0.27471318940634126	0.18323542679731802	0.24499218174527004	0.29705920205107056
6450000	-43757.076954917815	-43383.24565908363	-373.83129583418344	-43383.24565908363	30.570627705201456	0.372523508389644	0.6728965018087729	0.1609880027588498	0.3595190969580332	0.21302257118637244	0.21943518170760892	0.7733035066960315	-354.1801725396329	0.08508964381110065	0.9198024973021506	0.009000072355450497	30.62261448276974	9	26.133612800711866	24.78886735020721	20.568352340401855	5.7	6.367409622547308	2.896007533761056	4.124592049051499	11.12004384869622	3.6446036828564994	12.033951014052205	6.590256069881007	2.84	5.448903276716075	3.6289204974288687	10.275603534016163	8.886578988119219	7.767923443787945	4.86	1.2039728043259366	5.7	-0.9555114450274361	6.0	1.139434283188364	3.72	-0.2151113796169453	2.84	-0.2151113796169453	2.84	0.579818495252942	3.4	-1.5040773967762742	12.0	-0.1823215567939547	3.5	-0.2151113796169453	2.84	-0.78845736036427	5.0	0.6217571844732726	2.84	-0.0925791812930932	3.3	1.139434283188364	3.72	-1.631199404215613	6.0	-0.5877866649021192	5.2	-0.37843643572024527	4.86	5.5	27.859811084548276	3.72	0	7.047609232511559	0.0030396224439048925	0.6740693497384042	0.0031814717406548863	4.559301535913533E-6	0.6750530484020392	0.281320908004414	0.17266620319555104	0.24822664803467426	0.29778624076536064
6500000	-43774.68795649345	-43406.86683699858	-367.82111949486773	-43406.86683699858	27.868196535614235	0.4086466806838829	0.6765488393307217	0.17068379051414878	0.356064076511701	0.24029834109379708	0.19814641748443587	0.6809870134716932	-347.1303708501061	0.119859381998362	0.8703977206770054	0.009459574188350917	28.601206713876536	8	25.71601762892796	21.2961343618098	20.805413337478285	6.058752197312274	6.079260821378276	3.032303276434419	4.096919017324025	2.84	5.8707956867545485	12.0	3.5	11.21776705168497	5.0	6.439074406952259	11.298923480009181	7.517082347667586	6.057600012373921	4.86	1.2039728043259366	5.7	-0.9555114450274361	6.0	1.139434283188364	3.72	-0.2151113796169453	2.84	-0.2151113796169453	2.84	0.579818495252942	3.4	-1.5040773967762742	12.0	-0.1823215567939547	3.5	-0.2151113796169453	2.84	-0.78845736036427	5.0	0.6217571844732726	2.84	-0.0925791812930932	3.3	1.139434283188364	3.72	-1.631199404215613	6.0	-0.5877866649021192	5.2	-0.37843643572024527	4.86	5.5	26.242130539206535	3.72	0	7.46602035497765	0.003334308163222869	0.7047899359994315	0.00353529023729098	5.229749499249808E-6	0.7141139457271589	0.27803178525518846	0.178128263543746	0.2500777702350005	0.29376218096606493
6550000	-43746.53002676425	-43373.84953563479	-372.6804911294578	-43373.84953563479	29.54960935245551	0.40791819102405263	0.702275635904762	0.171931106540235	0.3811180949691361	0.23120793361988737	0.23214861473316065	0.7600356851181722	-353.2790440807157	0.0995893471941157	0.8933300112343697	0.012108524221677906	30.455925726900286	6	26.531188333546183	21.21857800362717	20.41472639815221	8.329136821211389	7.366005374204153	3.8596559906230774	4.027875467254872	4.902411163656852	6.074500528018812	12.42473447117881	3.5	2.84	5.0	6.8370017157026215	4.4267155011597765	7.886371447454945	5.943983417732292	4.86	1.2039728043259366	5.7	-0.9555114450274361	6.0	1.139434283188364	3.72	-0.2151113796169453	2.84	-0.2151113796169453	2.84	0.579818495252942	3.4	-1.5040773967762742	12.0	-0.1823215567939547	3.5	-0.2151113796169453	2.84	-0.78845736036427	5.0	0.6217571844732726	2.84	-0.0925791812930932	3.3	1.139434283188364	3.72	-1.631199404215613	6.0	-0.5877866649021192	5.2	-0.37843643572024527	4.86	6.510201416641514	27.63248834510627	3.72	0	6.037622178096761	0.002975680935123585	0.6140445642768446	0.003193450775369092	3.668823253923871E-6	0.6534514482671369	0.2814573838445245	0.18026197580418127	0.23760519108539407	0.3006754492659
6600000	-43764.637269511484	-43401.04120436983	-363.5960651416542	-43401.04120436983	28.51255343992501	0.43774365384911124	0.7519308833409399	0.1777819153600082	0.3384884915699159	0.21837235705914473	0.24632070215357754	0.764321454662454	-343.85198059956986	0.12232087385012896	0.8773824941434355	0.009117960304272827	29.56293447620563	8	26.448047535148486	21.739486023677845	21.479305328318432	7.401455198505984	6.910860292976827	2.84	3.72	3.140235329176356	5.209010906146451	12.0	3.5	2.84	5.7024382967040195	5.852124682655335	10.078907811279567	9.180563991122806	5.582071527013004	4.86	1.2039728043259366	5.7	-0.9555114450274361	6.0	1.139434283188364	3.72	-0.2151113796169453	2.84	-0.2151113796169453	2.84	0.579818495252942	3.4	-1.5040773967762742	12.0	-0.1823215567939547	3.5	-0.2151113796169453	2.84	-0.78845736036427	5.0	0.6217571844732726	2.84	-0.0925791812930932	3.3	1.139434283188364	3.72	-1.631199404215613	6.0	-0.5877866649021192	5.2	-0.37843643572024527	4.86	6.170705167770896	26.977416274931816	4.125756648044292	0	5.1292635135280715	0.0030313212481783984	0.6277686396139883	0.003262088709991269	4.414846299245208E-6	0.6794023352206093	0.27075546057295474	0.18048213532000687	0.2452993985871372	0.30346300551990113
6650000	-43779.433346223464	-43413.044065891154	-366.3892803323139	-43413.044065891154	30.200385241891198	0.44772698243835496	0.7453970553470355	0.16761321287973474	0.3901875847405848	0.22814189419477832	0.25475882654098175	0.8276869201073989	-344.263303310955	0.051587889814469115	0.9452702705105664	0.00962052632487173	32.34213791725616	7	25.888046888491225	23.319607283852225	20.619221100312643	10.062017300812704	6.0	2.84	4.007108714374817	15.491041082538468	3.8893746351385072	12.0	7.507472174178314	4.853131471962996	5.0	3.764917920062358	7.201570595828582	7.326148041984496	5.581471923266642	5.6308234730567035	1.2039728043259366	5.7	-0.9555114450274361	6.0	1.139434283188364	3.72	-0.2151113796169453	2.84	-0.2151113796169453	2.84	0.579818495252942	3.4	-1.5040773967762742	12.0	-0.1823215567939547	3.5	-0.2151113796169453	2.84	-0.78845736036427	5.0	0.6217571844732726	2.84	-0.0925791812930932	3.3	1.139434283188364	3.72	-1.631199404215613	6.0	-0.5877866649021192	5.2	-0.37843643572024527	4.86	5.6385950057383685	26.720626941022303	3.72	0	5.5780344701071245	0.003041456775527117	0.5269838530912155	0.003364943642515517	2.868853778179031E-6	0.5524908587809688	0.28266149258976825	0.17422779656596918	0.2389190244994462	0.30419168634481636
6700000	-43788.30410703888	-43411.38585023579	-376.9182568030876	-43411.38585023579	29.65719756809196	0.3684463115173867	0.7586862613051166	0.19169567672220592	0.365861572280426	0.2263994774094936	0.257360152894712	0.8333023941767016	-357.91797288512237	0.09845523442242088	0.869170022300531	0.020368558125242207	29.813918302667506	10	27.2673054075836	19.0	21.523561519358914	5.7	6.0	4.409462099487864	3.72	3.1060276817434196	5.03176134249383	12.0	4.712184055529348	2.84	5.0	3.159053577357871	7.725681338276775	8.860472742096807	6.644558264167392	9.082631190202939	1.2039728043259366	5.7	-0.9555114450274361	6.0	1.139434283188364	3.72	-0.2151113796169453	2.84	-0.2151113796169453	2.84	0.579818495252942	3.4	-1.5040773967762742	12.0	-0.1823215567939547	3.5	-0.2151113796169453	2.84	-0.78845736036427	5.0	0.6217571844732726	2.84	-0.0925791812930932	3.3	1.139434283188364	3.72	-1.631199404215613	6.0	-0.5877866649021192	5.2	-0.37843643572024527	4.86	6.417358665718703	27.6908817414189	3.72	0	6.15201240007451	0.0032161985695442563	0.6453464875229298	0.0033313262801696933	3.923961903116765E-6	0.6108340169292646	0.2780852700472744	0.18109233945205158	0.23765365407029446	0.3031687364303795
6750000	-43754.43949194301	-43379.88423366793	-374.55525827508046	-43379.88423366793	28.734735584057947	0.394097344622753	0.6919915019704191	0.1693459356870721	0.3377333422393281	0.2193313074748444	0.2502250202970213	0.895551944924115	-355.57392430955844	0.10542540403501632	0.8504101575601927	0.020456230169074923	30.602962989344714	8	26.776963912840795	21.24243926238066	21.659193891778596	8.987089889632829	6.0	2.84	3.72	3.6185003648621734	4.075398774487063	13.526431890703673	3.5	8.892472508973572	5.2141328553762865	4.674963596258984	3.3	8.34288659333184	5.814463685750688	4.86	1.2039728043259366	5.7	-0.9555114450274361	6.0	1.139434283188364	3.72	-0.2151113796169453	2.84	-0.2151113796169453	2.84	0.579818495252942	3.4	-1.5040773967762742	12.0	-0.1823215567939547	3.5	-0.2151113796169453	2.84	-0.78845736036427	5.0	0.6217571844732726	2.84	-0.0925791812930932	3.3	1.139434283188364	3.72	-1.631199404215613	6.0	-0.5877866649021192	5.2	-0.37843643572024527	4.86	5.5	27.485096411550842	3.72	0	5.981068177157758	0.0031311866378697854	0.6469870576321212	0.0032716975058053534	3.59972213153943E-6	0.6087864795511483	0.2858993165433494	0.17695629837665672	0.24333312868974466	0.2938112563902492
6800000	-43775.88584194962	-43408.60316131627	-367.28268063334593	-43408.60316131627	28.982563897220682	0.40095982941764186	0.6879918152004357	0.18662828917696989	0.34633712975790126	0.22678680973351298	0.2839155513238809	0.9648042250479111	-346.8725520375858	0.05426648101086385	0.9277901394161523	0.010987799204870011	31.586833794121322	10	27.22200236369169	19.093874991227228	21.077574513222274	7.875146360186195	6.0	3.422255012613237	3.9207613839585007	2.84	5.556634570309192	13.19771109149701	3.5	3.3751193991004396	5.276580493797856	2.9754540673981382	3.3	7.155562090508147	5.714411366173716	4.86	1.2039728043259366	5.7	-0.9555114450274361	6.0	1.139434283188364	3.72	-0.2151113796169453	2.84	-0.2151113796169453	2.84	0.579818495252942	3.4	-1.5040773967762742	12.0	-0.1823215567939547	3.5	-0.2151113796169453	2.84	-0.78845736036427	5.0	0.6217571844732726	2.84	-0.0925791812930932	3.3	1.139434283188364	3.72	-1.631199404215613	6.0	-0.5877866649021192	5.2	-0.37843643572024527	4.86	5.5	28.2540466502753	3.72	0	5.686457484272069	0.003090092104668025	0.5177199423819759	0.003298981553717397	2.6266035678100827E-6	0.52267635427025	0.2746969599285633	0.18038058832161707	0.249592614278974	0.2953298374708455
6850000	-43783.55861207748	-43414.76565980274	-368.79295227474483	-43414.76565980274	29.518400194528578	0.39445419220659417	0.6651654363914623	0.18473003240074026	0.31613099442019327	0.21607337703853788	0.26826216670046504	0.9289994057613632	-349.2085330365938	0.07171363246665347	0.9286019733682443	0.01196165632806444	31.103415751309093	9	26.353905488789223	19.7571461241897	22.440254192223342	5.7	6.0	3.0783108028605555	4.449546283820684	2.84	4.729295142622442	13.29028217683721	4.551612186208296	3.9786396708395078	5.0	3.9741435737090334	4.936196003723565	8.031754150982962	5.2	5.083535800026104	1.2039728043259366	5.7	-0.9555114450274361	6.0	1.139434283188364	3.72	-0.2151113796169453	2.84	-0.2151113796169453	2.84	0.579818495252942	3.4	-1.5040773967762742	12.0	-0.1823215567939547	3.5	-0.2151113796169453	2.84	-0.78845736036427	5.0	0.6217571844732726	2.84	-0.0925791812930932	3.3	1.139434283188364	3.72	-1.631199404215613	6.0	-0.5877866649021192	5.2	-0.37843643572024527	4.86	5.5	27.349782251490367	3.72	0	5.590649542164944	0.003043074230973979	0.5530452490335954	0.003306058226821352	2.5099668287481097E-6	0.5358117706221617	0.28215790856412676	0.1815873479704733	0.24474134529068364	0.29151339817471617
6900000	-43761.394451482345	-43383.093281252804	-378.30117022954374	-43383.093281252804	30.250771557824383	0.378358448846189	0.6399825682274051	0.168999209980379	0.3127235379347537	0.2137944463427873	0.20217809544350718	0.7205523077159699	-358.56562464389276	0.0688847948108662	0.9138257874627389	0.01132990667155361	31.56540543718006	5	25.92639215762222	27.20152811276633	21.562409487770186	8.449520193674386	6.836609910608786	3.8000159448613218	4.072435240981918	5.325289462048199	5.370465195867932	12.0	4.722465785021075	4.937582349976334	5.0	7.989936659416068	6.424215819600438	8.93814337673576	5.2	4.86	1.2039728043259366	5.7	-0.9555114450274361	6.0	1.139434283188364	3.72	-0.2151113796169453	2.84	-0.2151113796169453	2.84	0.579818495252942	3.4	-1.5040773967762742	12.0	-0.1823215567939547	3.5	-0.2151113796169453	2.84	-0.78845736036427	5.0	0.6217571844732726	2.84	-0.0925791812930932	3.3	1.139434283188364	3.72	-1.631199404215613	6.0	-0.5877866649021192	5.2	-0.37843643572024527	4.86	5.61282709453472	27.97153441725389	3.916231939421483	0	5.477757569106382	0.0030233139366844723	0.5181070857834158	0.0033236951396156604	3.262007840434194E-6	0.5719813922909273	0.28192936772363064	0.17499544578180956	0.2459700888348176	0.2971050976597421
6950000	-43748.390930993635	-43373.095775411115	-375.29515558251825	-43373.095775411115	29.915988754985747	0.37993401587419756	0.6352365023865033	0.1564204906073589	0.33113619990101106	0.21579422864603393	0.2018528114355712	0.6821280015894754	-356.07317754555356	0.07530020133205337	0.9159419995376548	0.00804078592874668	30.983597965866547	6	26.550069934267963	24.024706994359903	21.01389292288944	9.754512738362463	6.250174319856126	3.308798415309677	4.096230536687407	6.783811598401656	3.4746286151417767	12.0	3.5	4.749592089616106	5.0	8.006419239784423	9.374182805007466	8.600062744463079	5.2	7.093457347632811	1.2039728043259366	5.7	-0.9555114450274361	6.0	1.139434283188364	3.72	-0.2151113796169453	2.84	-0.2151113796169453	2.84	0.579818495252942	3.4	-1.5040773967762742	12.0	-0.1823215567939547	3.5	-0.2151113796169453	2.84	-0.78845736036427	5.0	0.6217571844732726	2.84	-0.0925791812930932	3.3	1.139434283188364	3.72	-1.631199404215613	6.0	-0.5877866649021192	5.2	-0.37843643572024527	4.86	5.5	27.863165533945693	4.0515883995440936	0	4.629282851821005	0.003098541280069884	0.4991113194252336	0.0032721839018031175	2.85738003097474E-6	0.5535040585291857	0.28016269638485464	0.1748442001171969	0.24801505840781105	0.29697804509013725
7000000	-43779.27758399312	-43396.91748544062	-382.3600985524959	-43396.91748544062	30.21369567582112	0.41753778636790984	0.678262882629086	0.17195005418179868	0.3274536134937807	0.21630669618749213	0.17683163713230163	0.6609482398929678	-362.80727657926036	0.07341435679556994	0.9141058419367677	0.013088314021789024	31.262754487924184	5	25.682862187631628	20.928092548790108	20.892144036889462	5.7	7.152746958302962	3.1653784900559985	4.233755900705339	4.62856488468064	8.840809282711115	12.0	6.584270297738708	2.84	5.259175770548034	8.081128637100704	11.97954950171318	7.791685064410425	6.981367794446553	8.321046248333785	1.2039728043259366	5.7	-0.9555114450274361	6.0	1.139434283188364	3.72	-0.2151113796169453	2.84	-0.2151113796169453	2.84	0.579818495252942	3.4	-1.5040773967762742	12.0	-0.1823215567939547	3.5	-0.2151113796169453	2.84	-0.78845736036427	5.0	0.6217571844732726	2.84	-0.0925791812930932	3.3	1.139434283188364	3.72	-1.631199404215613	6.0	-0.5877866649021192	5.2	-0.37843643572024527	4.86	6.491042551086474	26.161387489257155	4.237244866026237	0	6.561440734759451	0.003153237963748074	0.580258509491712	0.0032911445938999936	3.754752391922225E-6	0.6485623352574605	0.27811883268968907	0.1752742157257242	0.25005892210297664	0.29654802948160996
7050000	-43799.4378252658	-43429.266234380055	-370.17159088574454	-43429.266234380055	30.95573076544958	0.4409321912951747	0.714478788841912	0.17612599775302398	0.36323958733904493	0.23583042382448616	0.2652400955753925	0.935126321529176	-348.03780139677207	0.031670144196674084	0.9701830793887763	0.0066067884227160485	32.11731361722764	3	26.8404079599852	21.673019264309666	19.626442955031145	6.394282548858512	7.034823924184426	5.160456676344099	5.119842162334434	13.971159325075718	3.8351341371523113	12.0	3.8532580428545513	6.131565118643115	5.0	8.223013330422154	3.64123622773464	8.37017029001388	5.699645031816765	10.928502649643793	1.2039728043259366	5.7	-0.9555114450274361	6.0	1.139434283188364	3.72	-0.2151113796169453	2.84	-0.2151113796169453	2.84	0.579818495252942	3.4	-1.5040773967762742	12.0	-0.1823215567939547	3.5	-0.2151113796169453	2.84	-0.78845736036427	5.0	0.6217571844732726	2.84	-0.0925791812930932	3.3	1.139434283188364	3.72	-1.631199404215613	6.0	-0.5877866649021192	5.2	-0.37843643572024527	4.86	5.7346902412233565	28.449231117281787	4.230277332197473	0	5.835937528967975	0.003108420659795872	0.5547463387321242	0.003323542468601302	4.256101593110531E-6	0.6493631047260433	0.2797959408534911	0.17878204353908903	0.242320810200656	0.2991012054067639
7100000	-43749.545030487854	-43399.36117254979	-350.18385793806493	-43399.36117254979	31.211984721348035	0.41844740405047165	0.6979751895196272	0.18672988932901685	0.34743236572272335	0.22981529772775322	0.22861002383681897	0.8623351257157471	-328.40827827210245	0.06023617820942747	0.9455640823723129	0.007599565486426896	32.06613503905391	4	25.68369208255945	23.241593293094873	19.656830225948717	7.539797318134305	6.72283060201961	3.9238469301519503	4.005817210158149	2.84	6.138512341742945	12.478164376813945	4.364365136044825	9.135728636491338	5.020442166813995	2.84	3.534135745755279	7.159770514290134	5.288790329836985	7.106390405395336	1.2039728043259366	5.7	-0.9555114450274361	6.0	1.139434283188364	3.72	-0.2151113796169453	2.84	-0.2151113796169453	2.84	0.579818495252942	3.4	-1.5040773967762742	12.0	-0.1823215567939547	3.5	-0.2151113796169453	2.84	-0.78845736036427	5.0	0.6217571844732726	2.84	-0.0925791812930932	3.3	1.139434283188364	3.72	-1.631199404215613	6.0	-0.5877866649021192	5.2	-0.37843643572024527	4.86	5.5	28.052068106674774	3.72	0	4.299518347333576	0.003173028507405501	0.5603943244359629	0.00351654267562465	3.900327475772972E-6	0.5924508135329635	0.2723962284774401	0.1789534317957387	0.25326280283792246	0.2953875368888987
7150000	-43768.05871095049	-43398.61687303957	-369.4418379109221	-43398.61687303957	29.762326163970833	0.37230157827624916	0.6848599291316826	0.1824155306767522	0.3372577799084101	0.22557614295946798	0.2210854813282216	0.7778656340986093	-350.5285162583731	0.08106160548250783	0.903330685124142	0.01521107271688684	30.634729730209884	9	27.355101221398165	20.109652012651235	20.457859445094495	6.157049578717812	6.0	4.057707032900793	3.72	5.39336337702175	3.4	12.0	7.076697817507042	6.51791552358108	5.0126589317669685	3.3024215714865783	3.3	9.36749279948143	5.816957914447297	9.87320279928601	1.2039728043259366	5.7	-0.9555114450274361	6.0	1.139434283188364	3.72	-0.2151113796169453	2.84	-0.2151113796169453	2.84	0.579818495252942	3.4	-1.5040773967762742	12.0	-0.1823215567939547	3.5	-0.2151113796169453	2.84	-0.78845736036427	5.0	0.6217571844732726	2.84	-0.0925791812930932	3.3	1.139434283188364	3.72	-1.631199404215613	6.0	-0.5877866649021192	5.2	-0.37843643572024527	4.86	5.5670926024847205	27.816439855619954	3.72	0	4.610736167241098	0.003009129753001249	0.567653778367378	0.0031922734003782425	3.988074580247569E-6	0.6327177944348263	0.2776945335098133	0.1792125706259833	0.24946309819886536	0.2936297976653379
7200000	-43759.94510095011	-43392.23256972	-367.71253123011485	-43392.23256972	29.96104286321429	0.3888475614409759	0.653870930054249	0.17244311669216483	0.34058344117538636	0.25109164200653916	0.20264386852534028	0.7325512894982563	-348.56074047586355	0.06691019168416996	0.9365955843794976	0.008331224228248522	30.054948612127845	2	26.37882869551564	24.591633829174974	22.18648552217736	7.293321518366914	6.886336619036504	2.9214125543407023	3.806477218854365	3.5006551085087616	5.321042410801817	12.433988483243352	6.979229559516255	4.948852065882717	5.148713820619868	4.022295460770605	12.227705342109275	10.718812380110423	6.55232094762172	7.84965707612347	1.2039728043259366	5.7	-0.9555114450274361	6.0	1.139434283188364	3.72	-0.2151113796169453	2.84	-0.2151113796169453	2.84	0.579818495252942	3.4	-1.5040773967762742	12.0	-0.1823215567939547	3.5	-0.2151113796169453	2.84	-0.78845736036427	5.0	0.6217571844732726	2.84	-0.0925791812930932	3.3	1.139434283188364	3.72	-1.631199404215613	6.0	-0.5877866649021192	5.2	-0.37843643572024527	4.86	6.32332021572915	26.504064699555745	3.8012286460204887	0	5.281946721190819	0.0032411263004771752	0.523123887290598	0.0033628429630719607	3.613164843711554E-6	0.5936565329980401	0.2867404715276983	0.18102643342202582	0.2465298585014497	0.28570323654882607
7250000	-43788.163204948505	-43403.26476373286	-384.8984412156423	-43403.26476373286	31.019287313251656	0.4064900804621642	0.7200202199984292	0.17515644624923904	0.3187117405964248	0.2191157061921344	0.23153290506633462	0.8318234340458897	-364.7163123089281	0.10184645612327067	0.8821991644350414	0.01001581952490129	31.263681094063237	11	25.5	19.470883481830647	22.535721849604695	8.352624354496498	7.238268306310507	2.957766069217551	3.72	7.695689856045703	5.532468175622195	12.715894035246007	3.5	2.9152568694163343	5.0345057273266	4.2317954551168215	3.3	10.066814073049507	5.99252019742825	4.86	1.2039728043259366	5.7	-0.9555114450274361	6.0	1.139434283188364	3.72	-0.2151113796169453	2.84	-0.2151113796169453	2.84	0.579818495252942	3.4	-1.5040773967762742	12.0	-0.1823215567939547	3.5	-0.2151113796169453	2.84	-0.78845736036427	5.0	0.6217571844732726	2.84	-0.0925791812930932	3.3	1.139434283188364	3.72	-1.631199404215613	6.0	-0.5877866649021192	5.2	-0.37843643572024527	4.86	5.5	25.686855423732936	3.80839719216632	0	5.265741306345776	0.0030317455356957345	0.618133882483842	0.003296076646007832	4.081699537360491E-6	0.6703491529532651	0.2782786518779949	0.1756403067829445	0.25088573393532076	0.2951953074037397
7300000	-43800.65823199455	-43417.54628030785	-383.111951686707	-43417.54628030785	30.145865675279424	0.41742543243522673	0.7080231378864286	0.20178464624570314	0.39135223481045234	0.2366455664154135	0.26690049416742084	0.8422119834806577	-364.2539911220961	0.09413110813252816	0.8568193569159853	0.021906817804739548	30.360848285749018	9	25.5	25.396345977961374	22.70713007650946	10.653956745612549	6.176212279550042	3.868898367931485	4.057574745532707	13.541710436270762	5.868531399172961	12.0	3.5	3.213102105283854	5.0	3.5072669483671355	4.012312169731533	9.047714000341767	5.2	4.86	1.2039728043259366	5.7	-0.9555114450274361	6.0	1.139434283188364	3.72	-0.2151113796169453	2.84	-0.2151113796169453	2.84	0.579818495252942	3.4	-1.5040773967762742	12.0	-0.1823215567939547	3.5	-0.2151113796169453	2.84	-0.78845736036427	5.0	0.6217571844732726	2.84	-0.0925791812930932	3.3	1.139434283188364	3.72	-1.631199404215613	6.0	-0.5877866649021192	5.2	-0.37843643572024527	4.86	5.5	26.76173289568556	4.0632634711644835	0	4.969450057119794	0.003060011238870772	0.5457142242010047	0.003284756559919244	3.8050496802123035E-6	0.6453729619693489	0.2721381106277065	0.1871399395279487	0.2462583969198241	0.2944635529245206
7350000	-43782.11143986597	-43408.183518084945	-373.92792178102326	-43408.183518084945	30.854384503076474	0.42175557600125924	0.6892938407274571	0.18535811356516474	0.3611712431086205	0.22615220162333963	0.21728706439979148	0.7990630877557585	-353.716433178756	0.12479096132682543	0.83707444121042	0.012027099254841937	31.416734162928005	9	25.5	19.0	24.218528523763517	5.7	6.0	3.5361266456907483	3.72	4.005746241994428	5.565027655208045	12.0	3.5427164126213615	2.84	5.0	6.081590467400864	3.3	8.18975167959736	5.661363460456388	5.8005378047346925	1.2039728043259366	5.7	-0.9555114450274361	6.0	1.139434283188364	3.72	-0.2151113796169453	2.84	-0.2151113796169453	2.84	0.579818495252942	3.4	-1.5040773967762742	12.0	-0.1823215567939547	3.5	-0.2151113796169453	2.84	-0.78845736036427	5.0	0.6217571844732726	2.84	-0.0925791812930932	3.3	1.139434283188364	3.72	-1.631199404215613	6.0	-0.5877866649021192	5.2	-0.37843643572024527	4.86	6.905365167821151	27.228235640307616	4.0531348209681495	0	5.473628100044797	0.003216993863290917	0.5630653290214104	0.0033762730330453433	3.7609983435930612E-6	0.643576289510741	0.27786068831465266	0.182674942115051	0.24255958190880117	0.29690478766149503
7400000	-43794.00305859557	-43409.294142373605	-384.7089162219635	-43409.294142373605	32.03320370592842	0.38661419890208687	0.676946606057493	0.17522243083762254	0.3248720243681406	0.22617731963105014	0.2635658593904057	0.852389619435242	-362.6639047874465	0.05345733886142686	0.9421105559264145	0.00563496075594093	32.06112521719382	6	27.06683871679385	19.0	23.19335068176182	8.07485643598661	6.395886503244929	4.046087127837912	3.72	3.2943771327740863	3.4	13.268391189706643	7.526049091781143	10.058910910306281	5.537683182152756	6.472558746234995	3.6990265424631175	9.574798076247292	5.2	7.88138982854904	1.2039728043259366	5.7	-0.9555114450274361	6.0	1.139434283188364	3.72	-0.2151113796169453	2.84	-0.2151113796169453	2.84	0.579818495252942	3.4	-1.5040773967762742	12.0	-0.1823215567939547	3.5	-0.2151113796169453	2.84	-0.78845736036427	5.0	0.6217571844732726	2.84	-0.0925791812930932	3.3	1.139434283188364	3.72	-1.631199404215613	6.0	-0.5877866649021192	5.2	-0.37843643572024527	4.86	8.054866238527199	28.20815957042754	3.943985687058818	0	4.69503388583761	0.002721639927560366	0.6344247311079934	0.0030211666434450473	3.517463306873607E-6	0.6690399983504342	0.27994775733502336	0.18214515288009275	0.24753638054266835	0.29037070924221536
7450000	-43774.36045955582	-43392.932876859275	-381.4275826965455	-43392.932876859275	31.792570607693527	0.42361272296459646	0.690735361567349	0.19317254906564466	0.3457210776964194	0.2183279852631748	0.23819945426621256	0.830270232192093	-360.34120612731317	0.0711237775131313	0.9244712713907933	0.00828632187866856	31.83139502336822	8	26.0081882457457	23.090095468562314	23.938324151085993	8.12218558008414	6.0	2.864147746752621	3.72	3.052401825466642	9.916210523603858	12.89019997676564	4.120421863046324	2.84	5.0	11.56488857308491	3.6757266046396837	7.562473553650012	5.578230851749568	4.86	1.2039728043259366	5.7	-0.9555114450274361	6.0	1.139434283188364	3.72	-0.2151113796169453	2.84	-0.2151113796169453	2.84	0.579818495252942	3.4	-1.5040773967762742	12.0	-0.1823215567939547	3.5	-0.2151113796169453	2.84	-0.78845736036427	5.0	0.6217571844732726	2.84	-0.0925791812930932	3.3	1.139434283188364	3.72	-1.631199404215613	6.0	-0.5877866649021192	5.2	-0.37843643572024527	4.86	6.061397702369901	27.17358001876745	3.893991876928919	0	5.681121962834801	0.0028715198103742875	0.530132535324698	0.003184632418433775	2.97930838602052E-6	0.6153398573189806	0.27302428088765696	0.17466067893127118	0.253536242989637	0.2987787971914347
7500000	-43802.80730537494	-43414.47094193114	-388.3363634437993	-43414.47094193114	30.577019113746193	0.3933399886509168	0.7076561458880388	0.17339832007159572	0.3613723315243616	0.22950092832394073	0.2484710304396081	0.8815076771831856	-368.8147496964152	0.11773694712415744	0.8633939057687845	0.013880184732233222	30.91821701051167	8	26.913432567390753	20.253053343933736	21.102660770319687	6.515837337801708	6.050118009876032	2.8523191247582576	4.496605355087223	2.8696242561331617	5.713556013141981	12.0	3.5	2.84	5.552639764398442	2.84	3.893008256427112	8.426175926888513	5.2	6.419513007529844	1.2039728043259366	5.7	-0.9555114450274361	6.0	1.139434283188364	3.72	-0.2151113796169453	2.84	-0.2151113796169453	2.84	0.579818495252942	3.4	-1.5040773967762742	12.0	-0.1823215567939547	3.5	-0.2151113796169453	2.84	-0.78845736036427	5.0	0.6217571844732726	2.84	-0.0925791812930932	3.3	1.139434283188364	3.72	-1.631199404215613	6.0	-0.5877866649021192	5.2	-0.37843643572024527	4.86	8.074245800926407	27.43542223462395	4.200598498221439	0	6.061991039256275	0.0027211255845615997	0.5779789284430127	0.003169591527269987	3.1661529528100416E-6	0.63774247639675	0.2784719473209334	0.17963197510889714	0.2429243318926995	0.29897174567746976
7550000	-43781.3716629958	-43400.65497365061	-380.7166893451885	-43400.65497365061	30.58525914861638	0.4245387559326608	0.7247880705236915	0.18879867550638052	0.3922717040047001	0.23076378439672063	0.24287609179455505	0.7857115816132908	-359.94630601013006	0.10184622585068928	0.8766297381402917	0.01296866374558543	31.65807443659547	7	27.141898036305115	19.682321756208594	19.94621949250664	7.223067762069557	6.0	3.537517116926674	3.89375508462709	4.250277391967424	4.578934517233189	12.0	7.698068208607531	4.364255039890736	5.0	3.0353635220020534	3.6880741870449705	6.124439900660257	5.2	5.947417498720245	1.2039728043259366	5.7	-0.9555114450274361	6.0	1.139434283188364	3.72	-0.2151113796169453	2.84	-0.2151113796169453	2.84	0.579818495252942	3.4	-1.5040773967762742	12.0	-0.1823215567939547	3.5	-0.2151113796169453	2.84	-0.78845736036427	5.0	0.6217571844732726	2.84	-0.0925791812930932	3.3	1.139434283188364	3.72	-1.631199404215613	6.0	-0.5877866649021192	5.2	-0.37843643572024527	4.86	6.527271124024271	27.26413202272996	3.863201164672626	0	6.000354359196023	0.002935311797258795	0.5992824784475077	0.0033382845803362872	4.1290301780129644E-6	0.6742208852527164	0.27826148934342776	0.18360262619366002	0.2440590303716168	0.2940768540912952
7600000	-43812.28090179466	-43429.68047406685	-382.60042772780247	-43429.68047406685	29.44680537173558	0.39252825884655623	0.6907636928857448	0.19272887689641782	0.33660275265409145	0.22574762925465638	0.23694049872709824	0.8062642126727668	-361.23257739501133	0.10859547779067157	0.8595123324936527	0.014838288244927831	32.238682904558864	8	26.933452234934077	22.468673987074336	19.727771252575426	5.910712956094925	6.778836054254661	3.8298570725763565	4.225914262674289	2.84	3.910112199391058	12.0	4.508194645308524	3.561729396712599	5.221364448605203	2.84	5.583092178543185	6.849162663736339	5.2	5.111880093411878	1.2039728043259366	5.7	-0.9555114450274361	6.0	1.139434283188364	3.72	-0.2151113796169453	2.84	-0.2151113796169453	2.84	0.579818495252942	3.4	-1.5040773967762742	12.0	-0.1823215567939547	3.5	-0.2151113796169453	2.84	-0.78845736036427	5.0	0.6217571844732726	2.84	-0.0925791812930932	3.3	1.139434283188364	3.72	-1.631199404215613	6.0	-0.5877866649021192	5.2	-0.37843643572024527	4.86	5.525185139948636	27.906218120352882	3.9718941646391386	0	6.133608232379415	0.002932830937284211	0.555124283537231	0.003249921034108133	3.326251883708931E-6	0.6211294487250542	0.2610004382985427	0.18313299778192646	0.25476427532924734	0.3011022885902833
7650000	-43799.01960251786	-43404.59884194416	-394.42076057370286	-43404.59884194416	31.10168943774824	0.40947038903077115	0.6494465327222064	0.17782259584124402	0.3373188034227721	0.23713770902991518	0.25008063417338033	0.8807655263819931	-374.9853536987174	0.11466246774331285	0.843521577114926	0.019028046546900348	31.148742453786873	12	25.5	22.498862099833907	22.694684848208237	7.617146540270571	6.0	3.339401674268627	3.72	3.390119317941931	3.4	12.0	3.5	2.84	5.0	4.400076460073423	3.607949617469878	8.707437246594255	5.4654864126536875	6.096733059843986	1.2039728043259366	5.7	-0.9555114450274361	6.0	1.139434283188364	3.72	-0.2151113796169453	2.84	-0.2151113796169453	2.84	0.579818495252942	3.4	-1.5040773967762742	12.0	-0.1823215567939547	3.5	-0.2151113796169453	2.84	-0.78845736036427	5.0	0.6217571844732726	2.84	-0.0925791812930932	3.3	1.139434283188364	3.72	-1.631199404215613	6.0	-0.5877866649021192	5.2	-0.37843643572024527	4.86	6.143489686933493	28.514625095590283	4.53510541584511	0	6.86054827561874	0.002822076910268416	0.5914407229803661	0.003162603234735726	2.9270223661405568E-6	0.6181566405765415	0.28401368957579853	0.1756019549707592	0.2457339259609475	0.29465042949249454
7700000	-43794.620095987295	-43411.83070311402	-382.78939287327404	-43411.83070311402	30.378989777917795	0.3543423757664372	0.6094348903679544	0.15321876103078472	0.3340252338663713	0.19912345273880427	0.25601861698019074	0.8038178094533384	-364.2369643497022	0.14477000709335508	0.8142590440542389	0.014256292945248524	30.52756449008054	6	25.639684173816562	23.718765108489848	20.509045388567824	5.7	6.021623745210066	2.84	3.72	5.4372830147733096	5.293282393783671	12.198804992009313	5.250612635592203	3.0202867444741686	5.0	4.8690722868445535	3.556368927380678	7.791503394068278	5.2	5.82777329246283	1.2039728043259366	5.7	-0.9555114450274361	6.0	1.139434283188364	3.72	-0.2151113796169453	2.84	-0.2151113796169453	2.84	0.579818495252942	3.4	-1.5040773967762742	12.0	-0.1823215567939547	3.5	-0.2151113796169453	2.84	-0.78845736036427	5.0	0.6217571844732726	2.84	-0.0925791812930932	3.3	1.139434283188364	3.72	-1.631199404215613	6.0	-0.5877866649021192	5.2	-0.37843643572024527	4.86	6.145909575569341	26.288448331250137	4.36342858867004	0	6.233470102307279	0.00285852954000622	0.5707132856534893	0.0031528048437786363	3.3668929867396504E-6	0.6327225498251859	0.28517334899917546	0.1713275658027569	0.2542815215244039	0.28921756367366347
7750000	-43751.27388677813	-43373.84346313402	-377.4304236441069	-43373.84346313402	30.204450286486118	0.4118504854455624	0.6951417768710527	0.17542464832865412	0.328093768062921	0.23399820444564345	0.27965565418190846	0.8649740548408094	-358.0410241068867	0.09743787930880751	0.8999770163356702	0.012035163097150532	30.38277442201343	8	25.5	19.0	17.598595377906914	10.295573483419155	7.061558247845124	3.8559762901784125	4.145311361106247	4.868276219002351	5.143459888446705	13.983542803752902	3.5	4.596558155903526	5.0	2.84	4.5557871310356095	7.798544387595899	5.214864875428066	4.86	1.2039728043259366	5.7	-0.9555114450274361	6.0	1.139434283188364	3.72	-0.2151113796169453	2.84	-0.2151113796169453	2.84	0.579818495252942	3.4	-1.5040773967762742	12.0	-0.1823215567939547	3.5	-0.2151113796169453	2.84	-0.78845736036427	5.0	0.6217571844732726	2.84	-0.0925791812930932	3.3	1.139434283188364	3.72	-1.631199404215613	6.0	-0.5877866649021192	5.2	-0.37843643572024527	4.86	6.155504148959617	28.231443738893535	3.8531316554133594	0	6.848053348585443	0.0032588241188475668	0.6220349400962402	0.003329205058219647	4.6841473127089304E-6	0.6738367487868353	0.283823075261686	0.1802893177983388	0.2435345087267765	0.2923530982131985
7800000	-43762.961952775884	-43372.073815425305	-390.88813735057596	-43372.073815425305	30.547350926539487	0.4132844799354899	0.6597569247115235	0.18191417858368086	0.3416469536541619	0.2255965603367739	0.2422509846744267	0.8437005831990054	-370.8495564332958	0.08540817724111358	0.9043744938629227	0.010761400967532971	31.145442240186316	6	25.5	23.351371394312846	17.601853571469057	5.9859732702300805	6.8467584506643275	2.84	3.72	6.3202638767288395	7.264511889276013	13.419794644664703	4.2713225386201215	5.18001942396862	5.1392785677483355	7.991875921414425	5.790454941547817	7.890476076449306	5.2	7.422248419044598	1.2039728043259366	5.7	-0.9555114450274361	6.0	1.139434283188364	3.72	-0.2151113796169453	2.84	-0.2151113796169453	2.84	0.579818495252942	3.4	-1.5040773967762742	12.0	-0.1823215567939547	3.5	-0.2151113796169453	2.84	-0.78845736036427	5.0	0.6217571844732726	2.84	-0.0925791812930932	3.3	1.139434283188364	3.72	-1.631199404215613	6.0	-0.5877866649021192	5.2	-0.37843643572024527	4.86	6.980031877306695	27.761792962182167	3.915388218857581	0	6.221036673690855	0.003069820457031708	0.6213533109966964	0.003309324035731556	4.5306207151650225E-6	0.6941252448338348	0.2863604956316719	0.17895571319813355	0.24822464513091766	0.2864591460392767
7850000	-43800.4491997898	-43414.00067565646	-386.44852413333786	-43414.00067565646	29.398539213488437	0.3689112007627499	0.6896429646857422	0.1838111757822455	0.36134335791748073	0.22931616283018283	0.27364798836763304	0.9280095478355773	-367.2371031934313	0.10007823555236843	0.8651425935122222	0.0179516294998166	30.170436948410394	11	27.696561186065534	22.507785929283788	18.189762003276726	6.598294107799602	7.5940872546893745	3.184067755733838	3.72	2.84	3.4	12.0	4.210069871106234	3.4415978226748236	5.0	2.84	5.106112389029129	8.33514880629184	6.662713748150324	4.86	1.2039728043259366	5.7	-0.9555114450274361	6.0	1.139434283188364	3.72	-0.2151113796169453	2.84	-0.2151113796169453	2.84	0.579818495252942	3.4	-1.5040773967762742	12.0	-0.1823215567939547	3.5	-0.2151113796169453	2.84	-0.78845736036427	5.0	0.6217571844732726	2.84	-0.0925791812930932	3.3	1.139434283188364	3.72	-1.631199404215613	6.0	-0.5877866649021192	5.2	-0.37843643572024527	4.86	5.5	27.698067219168728	3.8701979945481284	0	4.869124298987876	0.0029453583374818423	0.6837257914771906	0.0032326301968482853	4.301918488204482E-6	0.6921973930372413	0.28445465194983954	0.17960416281682756	0.24508965175585687	0.2908515334774759
7900000	-43815.693130617794	-43421.924962237164	-393.7681683806282	-43421.924962237164	29.438771881748224	0.3906578060659611	0.7368150201727693	0.188601438535858	0.33639212953537484	0.23418964813841905	0.1676165887494641	0.6942267951331458	-373.7297802890805	0.06521351703737284	0.9255026904643207	0.005600622869392084	30.16273200331884	4	26.578310308512762	23.5980057746113	19.23656684565518	9.708529525595418	6.0	2.84	3.847861304906783	4.398701387920341	4.1307866326511995	12.0	4.465160534026597	7.2193660365182755	5.1118664348887135	3.54250045949142	4.687601669987045	6.738982401290212	5.716130464352059	5.587843268325741	1.2039728043259366	5.7	-0.9555114450274361	6.0	1.139434283188364	3.72	-0.2151113796169453	2.84	-0.2151113796169453	2.84	0.579818495252942	3.4	-1.5040773967762742	12.0	-0.1823215567939547	3.5	-0.2151113796169453	2.84	-0.78845736036427	5.0	0.6217571844732726	2.84	-0.0925791812930932	3.3	1.139434283188364	3.72	-1.631199404215613	6.0	-0.5877866649021192	5.2	-0.37843643572024527	4.86	6.278998126557091	27.35425207464052	3.849935474525528	0	5.538701871279633	0.0029836481183301605	0.6378435512490543	0.0032097369147171717	3.530989173409635E-6	0.6531522599777039	0.2682256731037931	0.18706165968022526	0.2531040535649939	0.29160861365098767
7950000	-43779.05195034446	-43394.99831394828	-384.05363639618315	-43394.99831394828	31.495788234019372	0.3953935390281038	0.6864371893952936	0.15888987737188529	0.35702239806621383	0.21354417948643792	0.231463088717571	0.8053191582163985	-362.5330600636575	0.10252452345741467	0.8881402442352337	0.010440234822400989	32.15832856063795	9	25.5	23.293432918279656	16.040469233597864	6.474107919884712	6.0	2.84	4.793731644822371	2.9565011236972913	4.79098663112084	12.0	3.5	5.287019983421329	5.0	3.6543574437167634	6.107776861817528	7.566046178705992	5.2	6.079578967950991	1.2039728043259366	5.7	-0.9555114450274361	6.0	1.139434283188364	3.72	-0.2151113796169453	2.84	-0.2151113796169453	2.84	0.579818495252942	3.4	-1.5040773967762742	12.0	-0.1823215567939547	3.5	-0.2151113796169453	2.84	-0.78845736036427	5.0	0.6217571844732726	2.84	-0.0925791812930932	3.3	1.139434283188364	3.72	-1.631199404215613	6.0	-0.5877866649021192	5.2	-0.37843643572024527	4.86	6.50499294318762	25.711204380446112	3.72	0	6.270095329617878	0.002910619259280367	0.6052716301392238	0.003194204307714261	4.042443304037473E-6	0.708548031375787	0.27551089964840486	0.1766842062783318	0.24718467079622564	0.30062022327703763
8000000	-43788.65195637967	-43396.06325602675	-392.5887003529224	-43396.06325602675	30.82005595830498	0.41291490525925245	0.6181751023634524	0.1713429712559893	0.3091845865446483	0.2172142093626678	0.255648152957023	0.8193016447789254	-372.47242703612505	0.10723314379960526	0.8705950159239788	0.010761659195920197	31.310074708752662	6	26.584122752068204	24.613649134446437	16.269121158387964	5.7	7.004804249616074	3.1008607965075488	5.520608246961983	4.953286200017623	5.570733934164282	12.0	4.771702252351771	3.819147046979236	5.0	9.28232979387838	5.392286110141163	7.83223878786406	5.42116949711698	6.564925197443399	1.2039728043259366	5.7	-0.9555114450274361	6.0	1.139434283188364	3.72	-0.2151113796169453	2.84	-0.2151113796169453	2.84	0.579818495252942	3.4	-1.5040773967762742	12.0	-0.1823215567939547	3.5	-0.2151113796169453	2.84	-0.78845736036427	5.0	0.6217571844732726	2.84	-0.0925791812930932	3.3	1.139434283188364	3.72	-1.631199404215613	6.0	-0.5877866649021192	5.2	-0.37843643572024527	4.86	5.5	27.68329504326514	4.111349401591026	0	5.93424289567071	0.0029432074764881395	0.6620603614345969	0.003164763944014613	3.2121969166293202E-6	0.6364333042385117	0.27551089964840486	0.17714171248526317	0.257865226987672	0.2894821608786599
8050000	-43820.47806847806	-43421.48458082594	-398.9934876521186	-43421.48458082594	31.528317058145866	0.3901573774120363	0.670997329261184	0.17576895217786384	0.3703278801511849	0.23451832019537577	0.25061739116259757	0.8343556302049729	-378.2085391219967	0.10018584450397658	0.8843118010676324	0.013143637134371848	31.712071507988433	5	25.5	27.352871400028455	16.53056284528634	7.905531247388319	6.235865467743412	3.6063599647145113	4.64415745986384	4.322315801958552	3.874681947779159	12.0	5.37879422257533	2.84	5.518137473049718	4.752507654177309	11.898701288865613	7.225803269992824	5.754396086869466	7.629651009429745	1.2039728043259366	5.7	-0.9555114450274361	6.0	1.139434283188364	3.72	-0.2151113796169453	2.84	-0.2151113796169453	2.84	0.579818495252942	3.4	-1.5040773967762742	12.0	-0.1823215567939547	3.5	-0.2151113796169453	2.84	-0.78845736036427	5.0	0.6217571844732726	2.84	-0.0925791812930932	3.3	1.139434283188364	3.72	-1.631199404215613	6.0	-0.5877866649021192	5.2	-0.37843643572024527	4.86	5.749964494077029	29.07124900270866	3.7942663939874097	0	5.885688032932977	0.002756990831085555	0.6468876700858036	0.0031676608513954464	3.5605572778473232E-6	0.6809691708115613	0.27959221018197583	0.17417301531415358	0.23943399660415632	0.3068007778997142
8100000	-43798.25357377497	-43412.34258103712	-385.91099273784863	-43412.34258103712	29.042185062087785	0.375882079265113	0.6752625482133904	0.17652278518506473	0.35157119390427854	0.22075151483490799	0.2884371125313931	0.9269002833946185	-364.3688583579293	0.13694560865622454	0.8337674397302862	0.013063267631486611	32.16354282990112	5	25.5	19.491414045849712	19.514305956914036	6.717099219570039	6.398909978558952	3.623953912211469	3.8984886538873234	2.84	7.2862054439106485	12.0	5.56365806332661	4.544072373951426	5.274326435626151	3.9557443596120403	4.560362912663133	6.721981743548007	5.5890862837170205	7.162368302206409	1.2039728043259366	5.7	-0.9555114450274361	6.0	1.139434283188364	3.72	-0.2151113796169453	2.84	-0.2151113796169453	2.84	0.579818495252942	3.4	-1.5040773967762742	12.0	-0.1823215567939547	3.5	-0.2151113796169453	2.84	-0.78845736036427	5.0	0.6217571844732726	2.84	-0.0925791812930932	3.3	1.139434283188364	3.72	-1.631199404215613	6.0	-0.5877866649021192	5.2	-0.37843643572024527	4.86	5.512040240255086	28.96167744963555	3.7632971048997224	0	5.235967842189936	0.00284220951572442	0.6121212170429479	0.0032253301891967717	3.932175167968567E-6	0.7010304631962023	0.29157431089827945	0.17773536364452708	0.238084080162397	0.29260624529479634
8150000	-43793.331597292585	-43401.410124432245	-391.9214728603422	-43401.410124432245	30.67606933129843	0.3872871143152764	0.6378546643410192	0.15996340946190896	0.3586773150830598	0.234420164363506	0.25057982694653314	0.8567484974632318	-371.9543104486459	0.10753492956593218	0.8886822275644622	0.006846866666117623	30.684393584935176	4	27.860337760301604	19.0	22.741612672705706	8.824950676866985	6.643778816616097	5.311609167362416	4.314173394300258	9.685702818803417	3.6897675158269108	12.524280726638349	5.0322088171804955	5.018213532151216	5.0	6.28510665845028	10.948450201596742	7.737100801227509	5.5141191262892955	6.693253762859196	1.2039728043259366	5.7	-0.9555114450274361	6.0	1.139434283188364	3.72	-0.2151113796169453	2.84	-0.2151113796169453	2.84	0.579818495252942	3.4	-1.5040773967762742	12.0	-0.1823215567939547	3.5	-0.2151113796169453	2.84	-0.78845736036427	5.0	0.6217571844732726	2.84	-0.0925791812930932	3.3	1.139434283188364	3.72	-1.631199404215613	6.0	-0.5877866649021192	5.2	-0.37843643572024527	4.86	6.57706212125599	29.02777628071125	4.474657431601805	0	5.598517697880243	0.0029355245786368334	0.6224254275572235	0.0032357902974665073	4.847487060762539E-6	0.7332736097863677	0.2883661462840423	0.17772546435465159	0.23792714810177717	0.2959812412595289
8200000	-43767.135537097136	-43393.3444638175	-373.79107327963476	-43393.3444638175	28.66151070349058	0.39589269072774125	0.6650997379344985	0.16322546532920007	0.3521889191272368	0.2229861004339501	0.25859363113534906	0.8550422542316255	-354.33449523588297	0.06543240007251623	0.9305645566629612	0.012756735209928797	30.566091846657514	6	26.810539505726386	24.56824737161435	17.9561078541634	5.7	6.0	2.84	3.72	7.045428676119843	3.4	13.438182887987487	3.5	3.7928075550152323	5.14848150250016	5.11477393523841	6.445467628052917	6.303284792068382	5.811063258637249	5.000554880545096	1.2039728043259366	5.7	-0.9555114450274361	6.0	1.139434283188364	3.72	-0.2151113796169453	2.84	-0.2151113796169453	2.84	0.579818495252942	3.4	-1.5040773967762742	12.0	-0.1823215567939547	3.5	-0.2151113796169453	2.84	-0.78845736036427	5.0	0.6217571844732726	2.84	-0.0925791812930932	3.3	1.139434283188364	3.72	-1.631199404215613	6.0	-0.5877866649021192	5.2	-0.37843643572024527	4.86	5.70709543577153	27.295881337837056	4.194513845919923	0	5.146576719387282	0.0029896758653411523	0.6849504174278992	0.003328565176986042	4.583266004034627E-6	0.7183223620824681	0.28249386259372333	0.17546560754518414	0.24293547574588675	0.2991050541152057
8250000	-43767.006008067365	-43392.96374881958	-374.0422592477864	-43392.96374881958	30.270547621513373	0.35325969765846077	0.6954298754432405	0.19401214079456805	0.3116466554751579	0.23720409593582603	0.2663118152954322	0.8218180341937641	-353.7104017804218	0.13967377589992122	0.834165397506888	0.009889229252133584	30.92304134965501	10	26.142139401390267	21.2934455616314	16.356391226479083	8.183330388152807	6.0	3.121594929215887	4.424122628779601	10.607595794395289	4.764513261557216	12.174541875384492	3.7644447702140464	6.272940619882299	5.0	4.281686551266553	3.3	6.723323525027886	5.2	4.86	1.2039728043259366	5.7	-0.9555114450274361	6.0	1.139434283188364	3.72	-0.2151113796169453	2.84	-0.2151113796169453	2.84	0.579818495252942	3.4	-1.5040773967762742	12.0	-0.1823215567939547	3.5	-0.2151113796169453	2.84	-0.78845736036427	5.0	0.6217571844732726	2.84	-0.0925791812930932	3.3	1.139434283188364	3.72	-1.631199404215613	6.0	-0.5877866649021192	5.2	-0.37843643572024527	4.86	5.5	27.78992050432721	4.3142128478684105	0	5.166127628750526	0.003098740872348974	0.7705227610258752	0.003374851711454647	4.289365636538707E-6	0.6657851240056927	0.27569676379769326	0.1889971535783203	0.24595137455323415	0.2893547080707523
8300000	-43748.65653796785	-43376.458428209065	-372.19810975878136	-43376.458428209065	28.820554179169815	0.39906967633925644	0.7195382731918426	0.17154696585380502	0.33446582747221804	0.23317573772881148	0.24747327046479584	0.7807659354004788	-352.62533400565945	0.09137373791942001	0.9038119726627339	0.011239208201413506	30.03308394611638	4	26.656544778130694	24.72664473368277	16.879139687810405	7.163833388806779	6.0	3.9206682583477144	3.7964060769546903	3.352933708240456	3.4	15.247967115021298	4.504469755370638	5.516227730518258	5.158394292945258	3.2279059349004684	5.4881526050200415	8.87675463932138	5.75502777633952	5.454545996378295	1.2039728043259366	5.7	-0.9555114450274361	6.0	1.139434283188364	3.72	-0.2151113796169453	2.84	-0.2151113796169453	2.84	0.579818495252942	3.4	-1.5040773967762742	12.0	-0.1823215567939547	3.5	-0.2151113796169453	2.84	-0.78845736036427	5.0	0.6217571844732726	2.84	-0.0925791812930932	3.3	1.139434283188364	3.72	-1.631199404215613	6.0	-0.5877866649021192	5.2	-0.37843643572024527	4.86	7.076976582264069	28.313732826093503	3.738963594432615	0	5.488487091247978	0.003280608604747324	0.7072110033181442	0.003459005319334636	3.858386360967402E-6	0.656187268153014	0.27829072287739864	0.18263186425480676	0.24057861883226092	0.2984987940355337
8350000	-43762.2638840005	-43389.35222300805	-372.91166099245265	-43389.35222300805	30.417819805883266	0.4033521019899265	0.7573654847621909	0.1654383067013902	0.3391037748876057	0.2247680786706947	0.22299127326894744	0.7626696627799773	-353.19457654541344	0.11239657185407603	0.8756276011796776	0.015689649832512705	30.844289990345665	11	26.031503936424137	19.003482798539338	16.33308534382884	6.826503543751239	6.171729310305804	2.902776559147069	4.296059830456836	3.8802454838569282	3.4	12.0	3.5	9.577594326373909	5.0	4.153160101042812	4.687585205782792	6.989080777607012	5.2	4.86	1.2039728043259366	5.7	-0.9555114450274361	6.0	1.139434283188364	3.72	-0.2151113796169453	2.84	-0.2151113796169453	2.84	0.579818495252942	3.4	-1.5040773967762742	12.0	-0.1823215567939547	3.5	-0.2151113796169453	2.84	-0.78845736036427	5.0	0.6217571844732726	2.84	-0.0925791812930932	3.3	1.139434283188364	3.72	-1.631199404215613	6.0	-0.5877866649021192	5.2	-0.37843643572024527	4.86	5.5	26.563743912840433	4.0008933542805725	0	4.842296053335646	0.0032653099930082656	0.7412279054353793	0.003524624645736682	7.487665354331125E-6	0.8591622708407052	0.2753979498332562	0.18530126451406895	0.24444107961454803	0.2948597060381268
8400000	-43751.998318668746	-43381.928528540375	-370.06979012836865	-43381.928528540375	31.75976864212898	0.4084654557627595	0.7187139570155833	0.17668261441021577	0.35826859589012167	0.24584386595039603	0.21811078299982953	0.7721667653890522	-349.18886174678715	0.07294847025143386	0.9058358680437767	0.016395510353007313	31.77782487585219	10	26.030816040346334	19.0	17.950261889598067	6.242433462157581	6.0	2.959747042074183	5.00645385980056	2.84	3.4	13.52077866552804	3.758789126416985	2.84	5.0	6.123747961963916	3.3	6.472030595517297	6.521971777778854	5.6135901644638935	1.2039728043259366	5.7	-0.9555114450274361	6.0	1.139434283188364	3.72	-0.2151113796169453	2.84	-0.2151113796169453	2.84	0.579818495252942	3.4	-1.5040773967762742	12.0	-0.1823215567939547	3.5	-0.2151113796169453	2.84	-0.78845736036427	5.0	0.6217571844732726	2.84	-0.0925791812930932	3.3	1.139434283188364	3.72	-1.631199404215613	6.0	-0.5877866649021192	5.2	-0.37843643572024527	4.86	5.5	30.047079357252766	4.344512722608718	0	5.242967039949994	0.00303092513768728	0.6944169324690589	0.00335252987281514	7.06940202319636E-6	0.8543347466149289	0.27848145722324946	0.18936205365548522	0.24087710250788788	0.2912793866133774
8450000	-43774.4853220416	-43396.91878114566	-377.56654089594156	-43396.91878114566	30.64095230008229	0.4021083849868139	0.7149647545107441	0.1859390599610942	0.34246888210062537	0.23246674715529933	0.23819283915933792	0.8075178372017153	-358.0241153931925	0.11535588918613818	0.8428639817063283	0.020576170905174468	30.907290500180153	7	26.521249472920584	19.718618462824967	17.88635747344939	6.215374563192518	7.047979068785116	3.0617300338317754	4.338955505365849	9.938297826719271	4.9552721774912705	12.268342390676821	3.5	4.501800527225986	5.221140964027567	3.153168436355416	5.223524375895813	7.0702346222965975	6.253133461214938	4.86	1.2039728043259366	5.7	-0.9555114450274361	6.0	1.139434283188364	3.72	-0.2151113796169453	2.84	-0.2151113796169453	2.84	0.579818495252942	3.4	-1.5040773967762742	12.0	-0.1823215567939547	3.5	-0.2151113796169453	2.84	-0.78845736036427	5.0	0.6217571844732726	2.84	-0.0925791812930932	3.3	1.139434283188364	3.72	-1.631199404215613	6.0	-0.5877866649021192	5.2	-0.37843643572024527	4.86	5.5	28.706937859997574	4.934379731931032	0	6.371864043111176	0.0028321223510329387	0.7083168774159198	0.0034071395193977965	4.3111517709763966E-6	0.7143517968723073	0.28751525639091824	0.18795108142521785	0.23422978719020984	0.290303874993654
8500000	-43758.24068544541	-43393.23222344358	-365.0084620018291	-43393.23222344358	28.717195181541527	0.3852863606061919	0.6553261344774386	0.167687193976969	0.3499747419891799	0.22192247227120743	0.28206450318313425	0.8966922332196953	-345.2403614585315	0.07989201807905613	0.9092607704547163	0.00942352818249212	30.345798670763166	9	26.870458827525226	21.955579833117614	17.39268929388558	7.524166298075165	6.0	3.8000668594100446	3.72	3.2836079986425997	3.4	12.346000614453601	3.580905193427461	2.84	5.0	2.8625755771786734	3.3	6.716726399073976	5.518686080435398	4.86	1.2039728043259366	5.7	-0.9555114450274361	6.0	1.139434283188364	3.72	-0.2151113796169453	2.84	-0.2151113796169453	2.84	0.579818495252942	3.4	-1.5040773967762742	12.0	-0.1823215567939547	3.5	-0.2151113796169453	2.84	-0.78845736036427	5.0	0.6217571844732726	2.84	-0.0925791812930932	3.3	1.139434283188364	3.72	-1.631199404215613	6.0	-0.5877866649021192	5.2	-0.37843643572024527	4.86	5.5	26.941950590521095	4.046340839371181	0	5.519489568236379	0.0030656614872579995	0.7101389370343348	0.003494790633043814	6.986049806303647E-6	0.8180178641602077	0.2810168929007792	0.17816080064781653	0.24547556172997653	0.29534674472142775
8550000	-43765.220055696496	-43376.428931348164	-388.7911243483307	-43376.428931348164	28.833805493135248	0.42091294721289063	0.6891425663905822	0.15991050913204663	0.33239753065700767	0.24904072999730767	0.19705233267317782	0.7141861363064121	-368.6025571412237	0.06956281866942245	0.9283380452958913	0.009370915388762344	29.069577524299806	5	26.887881295474394	20.441882189425208	17.73147555572654	9.603137322838396	6.671428423866425	3.0108593780900863	4.001575379360968	4.022391936465037	4.135335459464724	12.0	4.213761513809722	3.490385087304504	6.013178034536338	2.989064346570711	8.40109065391557	9.170609326459456	6.1162407563415515	5.665807703719894	1.2039728043259366	5.7	-0.9555114450274361	6.0	1.139434283188364	3.72	-0.2151113796169453	2.84	-0.2151113796169453	2.84	0.579818495252942	3.4	-1.5040773967762742	12.0	-0.1823215567939547	3.5	-0.2151113796169453	2.84	-0.78845736036427	5.0	0.6217571844732726	2.84	-0.0925791812930932	3.3	1.139434283188364	3.72	-1.631199404215613	6.0	-0.5877866649021192	5.2	-0.37843643572024527	4.86	5.933327572455321	28.052426854385	4.578844768491899	0	6.843717169741098	0.0026943492896936675	0.7353251684675102	0.0032578275637989143	5.788959781864282E-6	0.8278979295611745	0.2787222276488327	0.17903100819358278	0.25356014970114094	0.2886866144564436
8600000	-43761.67183461557	-43391.43966248698	-370.2321721285881	-43391.43966248698	29.847173227850146	0.3923934970546253	0.6421897974590705	0.16449377894186865	0.3068808323295678	0.22319529456617543	0.20803478626547853	0.6881116081425539	-350.6725170974601	0.05326848408009614	0.9434937167704334	0.007751071838988774	30.494527231986076	6	27.082190243321755	25.11817841558293	18.8485775032834	7.096926215678289	7.575810536925244	3.3555334259064695	3.72	2.84	3.4	12.574319790214513	4.553882165271376	6.496662418812815	5.0	3.3025060849111347	8.672758948737588	8.795046893417629	5.2	7.479699880265407	1.2039728043259366	5.7	-0.9555114450274361	6.0	1.139434283188364	3.72	-0.2151113796169453	2.84	-0.2151113796169453	2.84	0.579818495252942	3.4	-1.5040773967762742	12.0	-0.1823215567939547	3.5	-0.2151113796169453	2.84	-0.78845736036427	5.0	0.6217571844732726	2.84	-0.0925791812930932	3.3	1.139434283188364	3.72	-1.631199404215613	6.0	-0.5877866649021192	5.2	-0.37843643572024527	4.86	5.510320904827559	27.15266571857614	4.306922039629622	0	5.925186494730344	0.0029580227364835597	0.684082624995822	0.00342751302481409	4.467648740876386E-6	0.7189786701257231	0.27493536094672333	0.17774554827688058	0.2585285565902269	0.2887905341861693
8650000	-43759.969153714315	-43388.43875384625	-371.53039986806607	-43388.43875384625	30.707269205647606	0.3671776584826179	0.6558459840718001	0.16356593824363674	0.3414990333153848	0.2207456134107936	0.2137066024731719	0.7443179457092594	-351.7526074289872	0.1174732086110358	0.8519540195152216	0.013576254402814594	31.2451185304718	7	27.77630270267374	27.264510550366634	18.671283011192173	5.7	7.836644271909591	3.447120183113037	3.72	3.330455452675904	4.574933793640008	12.666032709108014	4.432636467541358	5.285604668048886	5.0	2.84	3.3	8.828021330338519	7.031528423853945	4.98420149684429	1.2039728043259366	5.7	-0.9555114450274361	6.0	1.139434283188364	3.72	-0.2151113796169453	2.84	-0.2151113796169453	2.84	0.579818495252942	3.4	-1.5040773967762742	12.0	-0.1823215567939547	3.5	-0.2151113796169453	2.84	-0.78845736036427	5.0	0.6217571844732726	2.84	-0.0925791812930932	3.3	1.139434283188364	3.72	-1.631199404215613	6.0	-0.5877866649021192	5.2	-0.37843643572024527	4.86	5.8042480577317725	27.81697907126647	3.8819045329276345	0	6.693986375741709	0.002874626405648366	0.6706172029752864	0.0033563407202717387	5.102870450325435E-6	0.7324481410273819	0.28218810522728066	0.17731381836304108	0.24383566563474193	0.29666241077493644
8700000	-43760.55490509156	-43384.355837859686	-376.19906723186824	-43384.355837859686	29.144458631529286	0.39592204182952023	0.6430934120523316	0.17921945883781912	0.31777781520965076	0.21295151689225528	0.2641704601200124	0.8615255159271439	-356.3630115598479	0.04426129362985825	0.9526791629340049	0.007788426535132897	30.86458742011099	8	27.65070255596222	23.849265058173103	18.714687724433276	7.514209131360769	6.0	3.057357496589122	3.72	12.136351131233573	3.41182094313914	12.12879460099546	3.5	10.843364280359864	5.0	3.8824696686180036	3.941302951129009	7.184511673308209	5.897905723061378	6.443071934653756	1.2039728043259366	5.7	-0.9555114450274361	6.0	1.139434283188364	3.72	-0.2151113796169453	2.84	-0.2151113796169453	2.84	0.579818495252942	3.4	-1.5040773967762742	12.0	-0.1823215567939547	3.5	-0.2151113796169453	2.84	-0.78845736036427	5.0	0.6217571844732726	2.84	-0.0925791812930932	3.3	1.139434283188364	3.72	-1.631199404215613	6.0	-0.5877866649021192	5.2	-0.37843643572024527	4.86	5.5	28.5687264830698	3.7730412121109547	0	6.9511965818208985	0.0030298067240371214	0.6189970678463149	0.003317669978939536	5.030668343119576E-6	0.732388569595921	0.27579188258408843	0.17611421224560977	0.2555166501439066	0.29257725502639537
8750000	-43769.91592566673	-43385.64031636645	-384.27560930028085	-43385.64031636645	31.89881214805726	0.3691843984327206	0.6498999860307281	0.1764246679678449	0.35460063799007935	0.22424938793588575	0.2778850135656723	1.0033518994172632	-362.680011383127	0.055535938502814484	0.9332342888188712	0.012238071489498497	32.1998706581323	2	26.14579744507369	20.934816358044163	17.72963630576533	5.958028003464476	9.740524638747369	3.6952757549707638	4.291355728731302	4.621746682201062	7.904250659109573	12.383888514109353	3.5	3.429981827219151	5.194663398538537	2.84	3.4750164157135592	8.450627581615269	5.726311277733078	4.9190959108278145	1.2039728043259366	5.7	-0.9555114450274361	6.0	1.139434283188364	3.72	-0.2151113796169453	2.84	-0.2151113796169453	2.84	0.579818495252942	3.4	-1.5040773967762742	12.0	-0.1823215567939547	3.5	-0.2151113796169453	2.84	-0.78845736036427	5.0	0.6217571844732726	2.84	-0.0925791812930932	3.3	1.139434283188364	3.72	-1.631199404215613	6.0	-0.5877866649021192	5.2	-0.37843643572024527	4.86	6.0462728204195715	31.807378208188066	4.474986755015884	0	6.861117475273892	0.003011821828333228	0.5964233968839081	0.003295889587538948	3.6195567477820477E-6	0.6385794685152302	0.2892318016268278	0.17803868441864704	0.2432449252853815	0.28948458866914384
8800000	-43745.14061466705	-43376.24743902084	-368.89317564621166	-43376.24743902084	30.441659564750392	0.43293886184892316	0.7329409249124006	0.17322125158462934	0.3602099263050761	0.23199280399431138	0.2742759729296468	0.9049853394317056	-348.38649255240864	0.06965653129250099	0.9226933139367043	0.008769058885705583	31.43140277378815	5	28.879645159578626	22.750077563845327	18.223809005863234	10.20449674420834	6.0	3.415912652957103	4.041840637578009	3.647182622864925	3.4	12.42800183356081	4.2582736581665035	5.891624614090018	5.0	4.684348984494098	8.81744667616529	8.970891820527125	5.202524472595434	9.04730652729888	1.2039728043259366	5.7	-0.9555114450274361	6.0	1.139434283188364	3.72	-0.2151113796169453	2.84	-0.2151113796169453	2.84	0.579818495252942	3.4	-1.5040773967762742	12.0	-0.1823215567939547	3.5	-0.2151113796169453	2.84	-0.78845736036427	5.0	0.6217571844732726	2.84	-0.0925791812930932	3.3	1.139434283188364	3.72	-1.631199404215613	6.0	-0.5877866649021192	5.2	-0.37843643572024527	4.86	5.756052169295663	29.988618187546372	3.895919051879034	0	5.038719615193521	0.0029482475725237855	0.52490144642632	0.0034090477193373446	2.7460111861743856E-6	0.5487367497596426	0.2734226719390587	0.17828103616094382	0.24522931737207454	0.30306697452792314
8850000	-43736.19761368995	-43379.9068046821	-356.29080900785243	-43379.9068046821	30.816018553494178	0.38917789884724086	0.6935506529969654	0.17965143751219353	0.3247038641607426	0.22406976546535567	0.2783627797857988	0.8853148303048552	-336.29397338603667	0.09284584374716603	0.888043271794405	0.01383766329309923	31.28331915182905	3	27.685390245451845	24.017299442505085	19.395467424197864	7.649346246545188	6.234846331695627	2.9964198532911506	3.72	2.887933628912969	3.6105901449556805	13.149000709468368	4.971245413288389	3.0196851816513988	5.125201788089113	2.9152557540449116	4.538398560895454	8.421793703064814	5.2	4.9442204720159815	1.2039728043259366	5.7	-0.9555114450274361	6.0	1.139434283188364	3.72	-0.2151113796169453	2.84	-0.2151113796169453	2.84	0.579818495252942	3.4	-1.5040773967762742	12.0	-0.1823215567939547	3.5	-0.2151113796169453	2.84	-0.78845736036427	5.0	0.6217571844732726	2.84	-0.0925791812930932	3.3	1.139434283188364	3.72	-1.631199404215613	6.0	-0.5877866649021192	5.2	-0.37843643572024527	4.86	6.11999827856314	28.644917187839898	3.794153931352362	0	5.42780350531339	0.002950949512874735	0.6420196189045577	0.0032833166146947076	3.50709552083778E-6	0.6088697784962133	0.27326616666525616	0.18098399407752425	0.2470894076672576	0.2986604315899622
8900000	-43747.303187605336	-43394.37708254721	-352.9261050581279	-43394.37708254721	27.7516804926548	0.3856215789078065	0.689828246328614	0.17013790795382222	0.3356745736243569	0.19167489615365954	0.23552908597853842	0.7712136398840579	-333.4576669558476	0.053210224751114046	0.9429887885805355	0.01125432235685482	29.03289210413817	8	26.497100061717347	20.742443403066783	16.0	5.7	6.883254443382268	4.074088077655392	3.9270672308243597	3.3838533205941546	6.553764744971648	12.0	5.692053595407185	2.84	5.0	3.936577823152544	5.769057057544921	6.5532250572342985	5.2	5.722050506202555	1.2039728043259366	5.7	-0.9555114450274361	6.0	1.139434283188364	3.72	-0.2151113796169453	2.84	-0.2151113796169453	2.84	0.579818495252942	3.4	-1.5040773967762742	12.0	-0.1823215567939547	3.5	-0.2151113796169453	2.84	-0.78845736036427	5.0	0.6217571844732726	2.84	-0.0925791812930932	3.3	1.139434283188364	3.72	-1.631199404215613	6.0	-0.5877866649021192	5.2	-0.37843643572024527	4.86	5.5	27.2389410351443	3.7955777043867345	0	4.90911476666435	0.00335285643804981	0.6309653659355297	0.0037423830191398604	3.6897298404383555E-6	0.569265702732445	0.28068133433816067	0.1819932940374095	0.24698001818359724	0.2903453534408328
8950000	-43731.70034330935	-43362.625327086214	-369.07501622313225	-43362.625327086214	29.32659688341936	0.40210394935320554	0.6671286933235621	0.17646781249169305	0.3412771278938601	0.21846607809426724	0.1925107820679296	0.7173269615281035	-348.09802424999884	0.09365269518359265	0.9007008536361699	0.007984047600700938	31.70132439278901	4	29.107361597244278	19.30995345577903	16.884870256984932	8.722376955062673	6.022367521070547	3.9023514253716822	3.8096161632269334	3.923263195573556	8.443071383770548	12.590215885137022	5.018129298103018	3.8408824209484678	5.0	3.9423509688691585	6.928699337354869	7.190863299859871	5.2	4.9364803767068	1.2039728043259366	5.7	-0.9555114450274361	6.0	1.139434283188364	3.72	-0.2151113796169453	2.84	-0.2151113796169453	2.84	0.579818495252942	3.4	-1.5040773967762742	12.0	-0.1823215567939547	3.5	-0.2151113796169453	2.84	-0.78845736036427	5.0	0.6217571844732726	2.84	-0.0925791812930932	3.3	1.139434283188364	3.72	-1.631199404215613	6.0	-0.5877866649021192	5.2	-0.37843643572024527	4.86	5.96370108660991	29.215881682520436	3.822046230676778	0	5.729364765856467	0.0031829037004290034	0.6355425813680183	0.003365603784958176	4.559035404410024E-6	0.692844598610482	0.2794924972607101	0.181682433673483	0.2492530814958379	0.2895719875699691
9000000	-43773.09702711702	-43397.74675638549	-375.35027073153356	-43397.74675638549	29.80219188981927	0.3857030149692115	0.6523331312332433	0.16410812718261195	0.32699977872820685	0.22631156828074714	0.18992292057009483	0.6937532845322608	-356.7067734311872	0.09205735337018674	0.8823377589510857	0.016281230576845714	30.057994764054204	9	28.57942022532123	19.365533098281855	18.006856100430063	7.7914492097792	6.0	3.971929288820874	3.72	4.186738723727692	5.263532476804251	13.315023011285932	4.712710605447103	5.544795526616278	5.0	5.19696191522101	3.3	7.851507632771695	5.2	4.86	1.2039728043259366	5.7	-0.9555114450274361	6.0	1.139434283188364	3.72	-0.2151113796169453	2.84	-0.2151113796169453	2.84	0.579818495252942	3.4	-1.5040773967762742	12.0	-0.1823215567939547	3.5	-0.2151113796169453	2.84	-0.78845736036427	5.0	0.6217571844732726	2.84	-0.0925791812930932	3.3	1.139434283188364	3.72	-1.631199404215613	6.0	-0.5877866649021192	5.2	-0.37843643572024527	4.86	6.4850430062493025	29.56028365746738	4.026082493182055	0	6.182099064630785	0.003190021285303788	0.6303428943631535	0.003432615126123806	4.196883149895493E-6	0.6412865470664488	0.272645122784414	0.17581818268260602	0.250125582407526	0.3014111121254541
9050000	-43767.41803889248	-43396.519831113714	-370.89820777876645	-43396.519831113714	31.588757569049804	0.38596047342449613	0.6433147167857123	0.1833723166856923	0.3193245220773272	0.22867809861939908	0.24040270557846533	0.8228885663033817	-349.330844017848	0.07845027747491008	0.9206720397865308	0.0066571033204405	32.02154652826895	4	25.70492547086264	20.01332472062759	26.766727374327107	5.808951349015537	7.0091413419319	3.80947242761373	3.877282369538882	3.64451276878676	6.087422755079479	13.50467458091934	5.198584492247	3.9698136226482617	5.0	4.886930041621959	12.547603773549564	8.238166315801648	5.2	4.86	1.2039728043259366	5.7	-0.9555114450274361	6.0	1.139434283188364	3.72	-0.2151113796169453	2.84	-0.2151113796169453	2.84	0.579818495252942	3.4	-1.5040773967762742	12.0	-0.1823215567939547	3.5	-0.2151113796169453	2.84	-0.78845736036427	5.0	0.6217571844732726	2.84	-0.0925791812930932	3.3	1.139434283188364	3.72	-1.631199404215613	6.0	-0.5877866649021192	5.2	-0.37843643572024527	4.86	6.335261236070223	28.587054224570846	3.826878975783	0	6.188213023932983	0.0031851948681402144	0.571546565245245	0.0033449443043642407	3.949648504193391E-6	0.618253066051581	0.2824802484127652	0.18465168394294257	0.24800385213152243	0.2848642155127699
9100000	-43761.90925596914	-43395.57546734356	-366.333788625586	-43395.57546734356	31.200967417790824	0.3853528074891312	0.741582706171735	0.18153358625513186	0.3476837441915083	0.2378534715638979	0.2554331990502385	0.8493393441463586	-345.7789839948577	0.07417648180518445	0.9175272590758274	0.00937459116750066	31.491208180809394	7	27.5813035370562	19.45902573020466	20.224765385478932	5.850230521071287	7.217477568668263	3.0230348882926115	4.432234597232353	3.318184241094545	3.4	13.061980646817238	5.411289137462832	2.84	5.0	4.616054893642897	6.9693261986202835	7.853959024792228	5.669953947630931	6.583979956881899	1.2039728043259366	5.7	-0.9555114450274361	6.0	1.139434283188364	3.72	-0.2151113796169453	2.84	-0.2151113796169453	2.84	0.579818495252942	3.4	-1.5040773967762742	12.0	-0.1823215567939547	3.5	-0.2151113796169453	2.84	-0.78845736036427	5.0	0.6217571844732726	2.84	-0.0925791812930932	3.3	1.139434283188364	3.72	-1.631199404215613	6.0	-0.5877866649021192	5.2	-0.37843643572024527	4.86	5.5	29.107666921795534	3.8137963358940317	0	6.495481941731593	0.0031846206952192402	0.5673788208452041	0.003469019571800264	3.833335204527341E-6	0.5948019297027595	0.27602212841965973	0.17742680664615385	0.2447813759858899	0.30176968894829653
9150000	-43740.16043003413	-43385.424676929986	-354.73575310414515	-43385.424676929986	30.023984986087186	0.4138481673565954	0.6223050497910216	0.1674861221713462	0.3184371113305284	0.22761439763030236	0.2601309114546424	0.8796090021221631	-335.2097553418215	0.07337190088517298	0.9332797053744286	0.006723762486305103	30.53211146104375	8	25.5	19.330353906963783	16.467710538114126	6.129085188314157	6.0	3.008668845786024	4.019947517905815	4.022978616254041	6.93766647273928	12.7241695556515	3.5	2.84	5.0	5.16636945810337	4.279060591990792	8.12405262416412	5.918302678564505	5.619447699683441	1.2039728043259366	5.7	-0.9555114450274361	6.0	1.139434283188364	3.72	-0.2151113796169453	2.84	-0.2151113796169453	2.84	0.579818495252942	3.4	-1.5040773967762742	12.0	-0.1823215567939547	3.5	-0.2151113796169453	2.84	-0.78845736036427	5.0	0.6217571844732726	2.84	-0.0925791812930932	3.3	1.139434283188364	3.72	-1.631199404215613	6.0	-0.5877866649021192	5.2	-0.37843643572024527	4.86	5.7426801989793255	27.63160667580708	3.72	0	6.205775899781081	0.003189156609699247	0.5359300057639922	0.0035055878733049766	2.9188673412141385E-6	0.5317139490708824	0.2825837262960056	0.1757953187220835	0.24835068242109581	0.2932702725608151
9200000	-43750.956158172274	-43396.01111979077	-354.9450383815027	-43396.01111979077	30.10522484714106	0.385981670302905	0.6227880327642958	0.17273315855829663	0.34334387373107117	0.20801205675583198	0.2632790559337982	0.8729107410292629	-336.09688457511305	0.0982243590364465	0.9018382008840674	0.012732233288721745	30.73025753696979	9	25.643106339011922	19.600137733413415	17.596719674466037	5.7	7.167612990265078	2.84	4.171929257145147	4.920084686538118	4.502751826530815	12.0	3.5	3.70498262119236	5.0	4.060218970205032	7.271114773387059	10.437501094601373	5.228747136943832	4.86	1.2039728043259366	5.7	-0.9555114450274361	6.0	1.139434283188364	3.72	-0.2151113796169453	2.84	-0.2151113796169453	2.84	0.579818495252942	3.4	-1.5040773967762742	12.0	-0.1823215567939547	3.5	-0.2151113796169453	2.84	-0.78845736036427	5.0	0.6217571844732726	2.84	-0.0925791812930932	3.3	1.139434283188364	3.72	-1.631199404215613	6.0	-0.5877866649021192	5.2	-0.37843643572024527	4.86	5.5	28.036860319480922	3.72	0	5.0035238627018135	0.0032000332961998907	0.4969761991972843	0.0035356142290423756	2.7834791766215494E-6	0.5081355202024375	0.2815957602377574	0.1730313243700102	0.25171051219068713	0.2936624032015453
9250000	-43780.449290734505	-43426.37912610525	-354.0701646292577	-43426.37912610525	29.25174037041629	0.3875972389091538	0.6778064871131797	0.16702904044368297	0.3459325412099482	0.23795308740653262	0.22296488495917158	0.7559938578508154	-334.7060307030105	0.05385041946598633	0.9467384743471774	0.00685622425148879	29.740472500170288	8	25.5	25.290296671156845	17.177742567677434	7.005122327893167	6.320467222389536	2.84	3.72	2.84	3.4	12.0	5.344783007466666	9.887779425675715	5.326277230736292	5.136392868646532	3.7559651655671793	9.670474634923073	5.276116156363472	6.177131428443899	1.2039728043259366	5.7	-0.9555114450274361	6.0	1.139434283188364	3.72	-0.2151113796169453	2.84	-0.2151113796169453	2.84	0.579818495252942	3.4	-1.5040773967762742	12.0	-0.1823215567939547	3.5	-0.2151113796169453	2.84	-0.78845736036427	5.0	0.6217571844732726	2.84	-0.0925791812930932	3.3	1.139434283188364	3.72	-1.631199404215613	6.0	-0.5877866649021192	5.2	-0.37843643572024527	4.86	5.606913840282661	26.76765789604447	3.751801804478499	0	5.2426023033963824	0.003285452904644465	0.5265958941290328	0.00342386173054438	2.827264471174837E-6	0.525997857324158	0.2872585334268155	0.1760847550610905	0.2493072114965898	0.28734950001550413
9300000	-43745.874750189396	-43374.5053520809	-371.36939810849475	-43374.5053520809	30.118210927979323	0.40752722082974285	0.6937858311510912	0.18149842246731693	0.3459325412099482	0.23716330770572275	0.22421986651243966	0.8125326396359137	-352.8167362314858	0.0870825257210772	0.8713906495941011	0.021804390181128182	30.187443897197173	7	25.99773348028579	19.0	17.087891537919987	8.76450533674118	6.0	3.4326501967211804	3.72	3.310235738635125	6.386173768362638	12.541338019591771	6.272042628843106	3.6335258360419944	5.0	2.84	4.52515270094805	9.214501269748	5.5054365266230025	4.86	1.2039728043259366	5.7	-0.9555114450274361	6.0	1.139434283188364	3.72	-0.2151113796169453	2.84	-0.2151113796169453	2.84	0.579818495252942	3.4	-1.5040773967762742	12.0	-0.1823215567939547	3.5	-0.2151113796169453	2.84	-0.78845736036427	5.0	0.6217571844732726	2.84	-0.0925791812930932	3.3	1.139434283188364	3.72	-1.631199404215613	6.0	-0.5877866649021192	5.2	-0.37843643572024527	4.86	5.537152213044522	28.71544632705254	3.8764242185479496	0	4.894501720188661	0.00326034701490176	0.5574361277612261	0.0034915244243646864	3.0841714883722667E-6	0.5583652116985526	0.2784583468192556	0.1819693242092075	0.24414693744306898	0.29542539152846786
9350000	-43794.619690847234	-43414.19876673058	-380.42092411665504	-43414.19876673058	30.249837722273885	0.38582407311303424	0.7186997517753777	0.18435953598390284	0.3763668141868906	0.23623464218392903	0.22231091819233964	0.768030986631669	-361.7044330809032	0.15232395399128015	0.7987231599314262	0.015579316481277455	30.261340539126422	8	27.573728611556497	25.434015969910494	17.11373489352073	5.7	6.0	3.862762405036981	4.976423281226926	4.500188983478582	3.4	12.0	5.724714863480102	5.920107836806776	5.0	5.299561947555101	6.162566534578764	10.597813943514383	5.2	9.780153368403031	1.2039728043259366	5.7	-0.9555114450274361	6.0	1.139434283188364	3.72	-0.2151113796169453	2.84	-0.2151113796169453	2.84	0.579818495252942	3.4	-1.5040773967762742	12.0	-0.1823215567939547	3.5	-0.2151113796169453	2.84	-0.78845736036427	5.0	0.6217571844732726	2.84	-0.0925791812930932	3.3	1.139434283188364	3.72	-1.631199404215613	6.0	-0.5877866649021192	5.2	-0.37843643572024527	4.86	5.5	29.107908475569154	3.72	0	4.831463656156423	0.0032681386771195886	0.4781096105735787	0.003576251644145843	2.6141295762002155E-6	0.5148885428504317	0.283054504985435	0.1847976793124671	0.24350002651103467	0.2886477891910632
9400000	-43805.558677128174	-43421.064488588774	-384.49418853939835	-43421.064488588774	30.70703517784318	0.40098752463493775	0.736164565160127	0.17098256126909173	0.3621012295260753	0.24030991695626638	0.20605660359269537	0.7221460606101169	-364.8221724669849	0.11997815838823706	0.8594886924514576	0.009398061457700809	30.94948415797639	8	28.871912547832476	22.94218558007139	20.31260193165593	5.7	6.19310513080622	4.800214018510925	4.654676094389351	2.84	3.4	12.0	5.667401408868429	6.302839444374481	5.0	5.818594906249688	8.201377078804002	8.544849701117068	5.2	5.844807817229097	1.2039728043259366	5.7	-0.9555114450274361	6.0	1.139434283188364	3.72	-0.2151113796169453	2.84	-0.2151113796169453	2.84	0.579818495252942	3.4	-1.5040773967762742	12.0	-0.1823215567939547	3.5	-0.2151113796169453	2.84	-0.78845736036427	5.0	0.6217571844732726	2.84	-0.0925791812930932	3.3	1.139434283188364	3.72	-1.631199404215613	6.0	-0.5877866649021192	5.2	-0.37843643572024527	4.86	5.5	29.21381040729201	3.72	0	5.465350098022998	0.0030803938869091935	0.520617106629134	0.0032898610605673765	2.1326369909383E-6	0.4965153215960773	0.2762020396298953	0.179539558790525	0.24405181563432923	0.3002065859452505
9450000	-43780.22311790432	-43387.24772863509	-392.97538926923306	-43387.24772863509	30.58199775726086	0.41812830078119767	0.7534915643835265	0.17938350695883462	0.3577117760665684	0.24453044913131733	0.2307334156492593	0.7954830224634751	-373.2744843896913	0.0697033723007232	0.9211140269222282	0.012213712811298646	30.70999530559919	6	27.022733654743803	20.179670003192538	19.861679158141325	6.870641938940683	7.348846372312289	3.9746664435460435	4.2083193704146185	2.9745685172614302	3.9261219111811325	13.786345784645585	4.390117965035549	6.615216831237427	5.2051377975814415	9.519644140847253	9.742292471553242	8.123236371743976	5.2	4.86	1.2039728043259366	5.7	-0.9555114450274361	6.0	1.139434283188364	3.72	-0.2151113796169453	2.84	-0.2151113796169453	2.84	0.579818495252942	3.4	-1.5040773967762742	12.0	-0.1823215567939547	3.5	-0.2151113796169453	2.84	-0.78845736036427	5.0	0.6217571844732726	2.84	-0.0925791812930932	3.3	1.139434283188364	3.72	-1.631199404215613	6.0	-0.5877866649021192	5.2	-0.37843643572024527	4.86	5.5	29.14360751003003	3.7229128972672205	0	5.348191423251204	0.0027518499032571243	0.6221707983680308	0.0031109529470727967	2.3900868367568336E-6	0.5654011127736001	0.2716770185832758	0.17763213959294055	0.24056624618331113	0.31012459564047257
9500000	-43785.652795954804	-43397.92082865361	-387.7319673011967	-43397.92082865361	29.232501609447063	0.4283498755291966	0.7363429265243391	0.17291795932477202	0.3714794388181424	0.25337173063694846	0.2337153482042498	0.7606350831928381	-368.76457666752566	0.08283181823356636	0.8883028672082547	0.021889708207623634	30.00488574538017	5	27.83303247674727	20.76354071380749	19.252536477274166	7.675482824352298	7.408863133338579	2.84	5.0826892442230305	2.84	4.328614121842402	12.675200390391675	6.686368387925407	4.245037728639507	5.0	5.958697381854472	3.3551328051736427	6.42316536712901	5.314871005905642	5.94812629145301	1.2039728043259366	5.7	-0.9555114450274361	6.0	1.139434283188364	3.72	-0.2151113796169453	2.84	-0.2151113796169453	2.84	0.579818495252942	3.4	-1.5040773967762742	12.0	-0.1823215567939547	3.5	-0.2151113796169453	2.84	-0.78845736036427	5.0	0.6217571844732726	2.84	-0.0925791812930932	3.3	1.139434283188364	3.72	-1.631199404215613	6.0	-0.5877866649021192	5.2	-0.37843643572024527	4.86	5.5	28.32320238503769	4.22063095255351	0	4.9382910500201875	0.0031186801861258855	0.644965652326224	0.003327814697378142	2.6840791791393287E-6	0.5299548488052032	0.27631437177874485	0.1819295011070896	0.23258005008357374	0.3091760770305918
9550000	-43803.25531150268	-43436.59350550479	-366.66180599789146	-43436.59350550479	27.89198143384964	0.42082405414031404	0.7259916833060174	0.17696065452041335	0.30143247024915076	0.23014299579778477	0.25236295570639805	0.8362072057845402	-347.8224161745816	0.11439172685768688	0.8620287837408755	0.02108163488527948	29.227984043514333	13	26.141857524017688	19.0	17.96331196165326	8.601407431777847	6.0	3.2938999828960926	3.8925765938153774	2.84	3.4	12.0	5.283528729262187	2.84	5.0	5.184366109720516	3.3	6.3492755642583685	5.2	4.86	1.2039728043259366	5.7	-0.9555114450274361	6.0	1.139434283188364	3.72	-0.2151113796169453	2.84	-0.2151113796169453	2.84	0.579818495252942	3.4	-1.5040773967762742	12.0	-0.1823215567939547	3.5	-0.2151113796169453	2.84	-0.78845736036427	5.0	0.6217571844732726	2.84	-0.0925791812930932	3.3	1.139434283188364	3.72	-1.631199404215613	6.0	-0.5877866649021192	5.2	-0.37843643572024527	4.86	5.5	27.585292473385127	3.87724398396059	0	4.78696490422542	0.003466697470926955	0.5675632208454781	0.0037140800566921035	3.860327494762869E-6	0.5752201275277775	0.2655267894502056	0.19006450023013563	0.24290338285414595	0.3015053274655129
9600000	-43767.54327510384	-43387.44544412453	-380.09783097930364	-43387.44544412453	28.88749476736214	0.40215994381600517	0.6692524845022062	0.17427741730553342	0.3483481406195479	0.227375196748442	0.2900381930826994	1.0059748609782626	-359.9577873819311	0.04689336790289687	0.9423016665632807	0.009483426138500521	29.04664796299614	5	25.5	19.547379511902317	18.077728947306532	10.314855759415524	6.765279422810418	2.9859025265522416	3.8624244694523493	3.7673292220428527	5.737103968654856	12.0	4.141334067540465	5.089056955375585	5.0	7.882030550389728	4.104115686627732	8.803241451080018	6.041902289333774	5.3490173942127885	1.2039728043259366	5.7	-0.9555114450274361	6.0	1.139434283188364	3.72	-0.2151113796169453	2.84	-0.2151113796169453	2.84	0.579818495252942	3.4	-1.5040773967762742	12.0	-0.1823215567939547	3.5	-0.2151113796169453	2.84	-0.78845736036427	5.0	0.6217571844732726	2.84	-0.0925791812930932	3.3	1.139434283188364	3.72	-1.631199404215613	6.0	-0.5877866649021192	5.2	-0.37843643572024527	4.86	5.5	28.451891263061206	3.72	0	5.217163838166078	0.0030398678116051845	0.6458304147502077	0.003234998182177731	3.1972329265820906E-6	0.6142379469923106	0.28357517161604895	0.17920057829556993	0.24321233051101407	0.294011919577367
9650000	-43794.018553826056	-43396.57122062916	-397.44733319690073	-43396.57122062916	29.452888777141922	0.42528291953857866	0.733235026071748	0.17534476818702657	0.3675831633720891	0.23453649057304643	0.27969825419080385	0.9431047619878754	-376.5247427948797	0.03254548228174649	0.9627778810555856	0.012300688509294284	31.67473581284069	5	26.22019551383587	20.467769038977394	17.715214645120344	10.09234209172228	9.40025596034064	4.158433505472556	5.230167945073276	6.398843155863271	3.4	12.0	4.86130575698207	2.84	5.0	10.677093303519047	4.346715853157435	6.634214659898876	6.018750739445513	8.303785401292158	1.2039728043259366	5.7	-0.9555114450274361	6.0	1.139434283188364	3.72	-0.2151113796169453	2.84	-0.2151113796169453	2.84	0.579818495252942	3.4	-1.5040773967762742	12.0	-0.1823215567939547	3.5	-0.2151113796169453	2.84	-0.78845736036427	5.0	0.6217571844732726	2.84	-0.0925791812930932	3.3	1.139434283188364	3.72	-1.631199404215613	6.0	-0.5877866649021192	5.2	-0.37843643572024527	4.86	5.543264334944381	28.190785633067634	3.8171232019053662	0	5.522464426756497	0.0031279268932833245	0.626284339759118	0.0032083494992266558	3.2019997088673865E-6	0.6147349427951562	0.2763280738038413	0.1835796382579966	0.24438672023250574	0.2957055677056562
9700000	-43792.66126582325	-43391.39674667203	-401.2645191512209	-43391.39674667203	29.59989823872476	0.3715714222477493	0.6701744956349005	0.1638607384463242	0.338108812894833	0.23668951543369715	0.2912476182855572	0.996682241346838	-381.5832107916892	0.05723528289962059	0.9344510658180386	0.012261888336773575	30.7145660890278	5	25.5	27.17306322606232	22.164177881991826	10.251759496117192	9.890666294946795	3.1911520788844197	5.4270843043125465	3.9010786679464684	5.901852283982307	12.0	3.5	2.84	5.0	3.417281852087251	9.831394385420767	9.475717289468538	7.286368891978068	5.208849299504414	1.2039728043259366	5.7	-0.9555114450274361	6.0	1.139434283188364	3.72	-0.2151113796169453	2.84	-0.2151113796169453	2.84	0.579818495252942	3.4	-1.5040773967762742	12.0	-0.1823215567939547	3.5	-0.2151113796169453	2.84	-0.78845736036427	5.0	0.6217571844732726	2.84	-0.0925791812930932	3.3	1.139434283188364	3.72	-1.631199404215613	6.0	-0.5877866649021192	5.2	-0.37843643572024527	4.86	6.679562231672351	29.446020099756577	3.9957962751052776	0	4.757977416090385	0.0027858065925096724	0.6821339777321017	0.0029641001618127597	3.1153964835980115E-6	0.6428362862222123	0.284783677034407	0.18415133604013295	0.24064490909551234	0.29042007782994755
9750000	-43796.31349465317	-43397.73882250234	-398.5746721508322	-43397.73882250234	27.995828889054465	0.3727102673360578	0.648111583609833	0.18075275343814187	0.331913511371677	0.21580702239546287	0.27982418743952114	0.91256855297302	-378.7209203966178	0.11314234639688826	0.845585987045395	0.01394199220458922	28.761378980741984	5	26.23221988018829	22.708818552781107	22.22873223587687	6.528382623299497	7.060109481211384	3.515303981309757	3.7625224112356346	11.025832291992213	3.4	14.778296753958935	5.229708184311897	6.760436404764814	5.0	4.740492186490724	9.24507326673249	10.05761585412264	7.20620422466217	4.86	1.2039728043259366	5.7	-0.9555114450274361	6.0	1.139434283188364	3.72	-0.2151113796169453	2.84	-0.2151113796169453	2.84	0.579818495252942	3.4	-1.5040773967762742	12.0	-0.1823215567939547	3.5	-0.2151113796169453	2.84	-0.78845736036427	5.0	0.6217571844732726	2.84	-0.0925791812930932	3.3	1.139434283188364	3.72	-1.631199404215613	6.0	-0.5877866649021192	5.2	-0.37843643572024527	4.86	6.932862381113818	26.77789942032728	4.3523939623829895	0	5.27629825898069	0.002717633866121443	0.6394785537467532	0.0030571903055335078	3.6584850721006587E-6	0.6892195597708453	0.27907663181435216	0.17873048621107906	0.24510282610416556	0.2970900558704031
9800000	-43771.67548319302	-43382.45995788646	-389.2155253065664	-43382.45995788646	27.94814350494204	0.41083686829276594	0.6793662718522839	0.16388871218477585	0.35600016604121604	0.19777028237604585	0.25749873081002905	0.8573138870573355	-369.8358900163227	0.11719800449295473	0.8363706690846596	0.017869202083613426	29.029183797846617	9	25.5	23.13569121309992	19.908303727394042	10.953850811368843	6.383757892285127	4.027611974237569	5.214979949398088	2.84	3.4	13.762497817712514	6.348209336960947	2.84	5.115505740977062	2.84	10.3513653756462	8.319666818647056	6.784220166806796	6.793467617242338	1.2039728043259366	5.7	-0.9555114450274361	6.0	1.139434283188364	3.72	-0.2151113796169453	2.84	-0.2151113796169453	2.84	0.579818495252942	3.4	-1.5040773967762742	12.0	-0.1823215567939547	3.5	-0.2151113796169453	2.84	-0.78845736036427	5.0	0.6217571844732726	2.84	-0.0925791812930932	3.3	1.139434283188364	3.72	-1.631199404215613	6.0	-0.5877866649021192	5.2	-0.37843643572024527	4.86	5.5	25.507292316930876	4.2042600015307725	0	6.3006632338591135	0.0027856384797678613	0.6650342884856886	0.003132805900570855	3.137972779751094E-6	0.640720369037105	0.27898379298021875	0.17450508107203097	0.2479170228297035	0.29859410311804674
9850000	-43784.181248111745	-43390.255677803965	-393.9255703077791	-43390.255677803965	29.9226415687536	0.40884561728341845	0.6427799653450579	0.16388871218477585	0.3461760067716937	0.23059890383515752	0.22896267008424562	0.7629574769403482	-374.08605841517783	0.06548607139249454	0.9191553999911524	0.010989230557819507	31.183731933622028	6	25.74842729418781	19.051700193560677	24.95136552027815	8.155048161924753	6.904698107844196	3.170177425284244	4.996562085540791	2.84	12.249422155453686	12.031865091683477	7.484051073633982	10.971501758830755	5.0	2.84	3.4291328878598293	9.58450168230567	5.2	5.240467416674599	1.2039728043259366	5.7	-0.9555114450274361	6.0	1.139434283188364	3.72	-0.2151113796169453	2.84	-0.2151113796169453	2.84	0.579818495252942	3.4	-1.5040773967762742	12.0	-0.1823215567939547	3.5	-0.2151113796169453	2.84	-0.78845736036427	5.0	0.6217571844732726	2.84	-0.0925791812930932	3.3	1.139434283188364	3.72	-1.631199404215613	6.0	-0.5877866649021192	5.2	-0.37843643572024527	4.86	5.876001683370795	26.09409241318052	4.2992601011611	0	6.864200699471819	0.002776489859242512	0.6156066526042265	0.0030597698447278427	3.1361073709717655E-6	0.6416324248115768	0.281080343484283	0.17495557862531447	0.24706983900403617	0.2968942388863663
9900000	-43783.8017630953	-43398.83863602325	-384.96312707205556	-43398.83863602325	28.594139307000642	0.38188258243121714	0.7068078488225247	0.18198429464869392	0.3439058473690525	0.23306359067402588	0.20936945506905874	0.8159202057217632	-363.0553474563003	0.07715911733452763	0.9281614306405094	0.005713313037346986	31.839325799175366	6	25.5	22.351821081308305	22.779231324718694	8.764440874522826	6.36205259952678	4.169460880231245	5.2017091159568265	3.3265011620698712	3.959265007002396	13.508354701669134	3.7199869801657575	10.260109305260924	5.0	4.434187594753794	3.3	7.869495388297784	5.816374795504889	4.86	1.2039728043259366	5.7	-0.9555114450274361	6.0	1.139434283188364	3.72	-0.2151113796169453	2.84	-0.2151113796169453	2.84	0.579818495252942	3.4	-1.5040773967762742	12.0	-0.1823215567939547	3.5	-0.2151113796169453	2.84	-0.78845736036427	5.0	0.6217571844732726	2.84	-0.0925791812930932	3.3	1.139434283188364	3.72	-1.631199404215613	6.0	-0.5877866649021192	5.2	-0.37843643572024527	4.86	6.134624453864408	25.887906276248653	4.3712343219526675	0	5.817414382246347	0.0032337687094400915	0.6855866814902455	0.003428779991550811	4.3238443112949685E-6	0.6703302919426309	0.2764430528225549	0.18255758502808636	0.24391683980295076	0.297082522346408
9950000	-43819.35259781421	-43425.6991279521	-393.65346986211114	-43425.6991279521	29.824557917987526	0.4129362418652492	0.7312098168466288	0.17592254423699685	0.35968561843190583	0.22186720281492497	0.23763055285833865	0.8069788022442091	-373.44202073017976	0.10616752974085843	0.8413372488008741	0.013027941175605367	31.078635879930268	8	27.28287605626224	27.968952353349007	18.108445274500763	7.864666370221495	6.8894037720661965	2.84	3.72	3.062227273454536	11.80860939529275	12.0	3.7043132637420446	2.84	5.978100746512374	7.698700594717286	3.3	6.909077744903241	6.209174808501941	4.86	1.2039728043259366	5.7	-0.9555114450274361	6.0	1.139434283188364	3.72	-0.2151113796169453	2.84	-0.2151113796169453	2.84	0.579818495252942	3.4	-1.5040773967762742	12.0	-0.1823215567939547	3.5	-0.2151113796169453	2.84	-0.78845736036427	5.0	0.6217571844732726	2.84	-0.0925791812930932	3.3	1.139434283188364	3.72	-1.631199404215613	6.0	-0.5877866649021192	5.2	-0.37843643572024527	4.86	5.5	28.457909993443245	4.049836872910499	0	7.916138351396258	0.003080448160144043	0.7271677753280269	0.0033231698419053757	5.780047374399656E-6	0.7575633847218814	0.2754535652972089	0.1833731912499403	0.24599308328789943	0.29518016016495136
10000000	-43774.35157886831	-43388.04357767597	-386.308001192341	-43388.04357767597	27.63110857303983	0.41755557284841954	0.7289207087942562	0.18554493503874728	0.39307578143166616	0.22598632043172487	0.21045177671606433	0.7207982280872564	-366.20432747913276	0.12153751804279801	0.8582553464252364	0.010206001524453508	30.456107543540146	6	25.68367451562669	21.703033285262073	17.57387083331076	8.44839742557436	6.0	2.9812145144064996	3.7280547874929977	4.337419547036485	3.713457489870541	13.938658742357786	8.482750603479758	14.519183431501856	5.0	7.186523736477912	3.3	6.8371122940905815	5.2	6.678055080847298	1.2039728043259366	5.7	-0.9555114450274361	6.0	1.139434283188364	3.72	-0.2151113796169453	2.84	-0.2151113796169453	2.84	0.579818495252942	3.4	-1.5040773967762742	12.0	-0.1823215567939547	3.5	-0.2151113796169453	2.84	-0.78845736036427	5.0	0.6217571844732726	2.84	-0.0925791812930932	3.3	1.139434283188364	3.72	-1.631199404215613	6.0	-0.5877866649021192	5.2	-0.37843643572024527	4.86	5.5	26.779418174230617	4.514538272201526	0	6.787981367688556	0.002916211663382143	0.7377714030410829	0.0032338095317717246	3.974513465764662E-6	0.6803987751833815	0.2792173056284369	0.18129784111296365	0.23749588739452676	0.30198896586407264
10050000	-43787.48818270183	-43396.121861096035	-391.36632160579444	-43396.121861096035	29.9609857059284	0.4053263132850811	0.7337960211353336	0.18868304484088083	0.3555916952906914	0.23917631350809626	0.2393311916018767	0.769416496368668	-371.458081401849	0.03810414139173529	0.9590142631201298	0.009100863073265925	30.547860935236333	6	26.209684260991295	19.887511643478916	17.003272373851143	7.30017383329815	6.0	3.703813973354793	3.72	2.84	4.583514901594044	12.030896223548128	5.6959493610393634	4.182381382540261	5.0	9.082122149018975	4.750351565089583	9.057189838351848	5.2	5.705608914048968	1.2039728043259366	5.7	-0.9555114450274361	6.0	1.139434283188364	3.72	-0.2151113796169453	2.84	-0.2151113796169453	2.84	0.579818495252942	3.4	-1.5040773967762742	12.0	-0.1823215567939547	3.5	-0.2151113796169453	2.84	-0.78845736036427	5.0	0.6217571844732726	2.84	-0.0925791812930932	3.3	1.139434283188364	3.72	-1.631199404215613	6.0	-0.5877866649021192	5.2	-0.37843643572024527	4.86	6.022538144704348	26.26083926446666	4.9146877277250836	0	6.896227129253972	0.0030043643471932427	0.6555242117095574	0.003156263620534167	3.7292541020469813E-6	0.6794306454830631	0.281516520021283	0.1780990441848082	0.24768667466575223	0.29269776112815654
10100000	-43770.18270867996	-43393.02758535254	-377.155123327424	-43393.02758535254	30.7795453200887	0.3968992097956179	0.670290769887814	0.17888386386744798	0.34536897662548915	0.21970931700105767	0.2249850063036525	0.7006737422327455	-357.12828373794423	0.04423241258088142	0.9463255633008816	0.011901203333928502	31.421767137745153	10	25.5	20.444155252043704	16.0	10.447564738400914	6.0	3.129149976529996	3.72	2.84	7.66509726003153	12.470142828101372	3.5	3.4970242689847595	5.195867521278394	5.520154688492088	7.413650397456222	7.406883865727032	5.2	4.86	1.2039728043259366	5.7	-0.9555114450274361	6.0	1.139434283188364	3.72	-0.2151113796169453	2.84	-0.2151113796169453	2.84	0.579818495252942	3.4	-1.5040773967762742	12.0	-0.1823215567939547	3.5	-0.2151113796169453	2.84	-0.78845736036427	5.0	0.6217571844732726	2.84	-0.0925791812930932	3.3	1.139434283188364	3.72	-1.631199404215613	6.0	-0.5877866649021192	5.2	-0.37843643572024527	4.86	5.5	28.184880014223864	3.767735990101618	0	6.7288923944195265	0.0029649299434441833	0.613354531297919	0.003201455872051375	4.686827627197791E-6	0.7558345669453111	0.2835698791647227	0.18768334513256635	0.2443727147377845	0.28437406096492646
10150000	-43769.122875943096	-43388.65506842939	-380.4678075137041	-43388.65506842939	30.52001274158097	0.37990253446251504	0.6693301557424297	0.15612797752437185	0.3447562393879431	0.2376020703380316	0.23593404928206446	0.7870406636888838	-360.82266035881673	0.051721207916168466	0.9390396189685909	0.0078041237766203995	30.546342666477013	7	26.670717879287054	26.345825642006556	17.620790416471017	8.289295271204038	6.466863286634375	3.097452837285612	3.72	2.84	5.514606984774044	12.0	4.74560825106674	2.84	5.060039146810728	7.267604623915419	3.378520928973462	8.155542361238554	5.2	8.635426424433998	1.2039728043259366	5.7	-0.9555114450274361	6.0	1.139434283188364	3.72	-0.2151113796169453	2.84	-0.2151113796169453	2.84	0.579818495252942	3.4	-1.5040773967762742	12.0	-0.1823215567939547	3.5	-0.2151113796169453	2.84	-0.78845736036427	5.0	0.6217571844732726	2.84	-0.0925791812930932	3.3	1.139434283188364	3.72	-1.631199404215613	6.0	-0.5877866649021192	5.2	-0.37843643572024527	4.86	5.5	27.799899009601823	3.8369444618210027	0	5.2154295135277575	0.003050292766047621	0.6341706448327896	0.003220138927214381	3.7682617532541743E-6	0.6649247413716367	0.28354404700042674	0.1806804979955871	0.23678483122525465	0.29899062377873153
10200000	-43740.81805030394	-43373.4745381323	-367.3435121716375	-43373.4745381323	29.719945569372236	0.3950657964245701	0.642694143545707	0.1653048909093477	0.35540016824118575	0.2205947028057101	0.22485572280821092	0.68125052209873	-347.6486787485388	0.10754264642994117	0.906970063003836	0.006961616865169713	30.420507985356966	8	26.562817017115318	22.99431608160136	19.60041017485311	6.242557642388443	6.0	2.84	3.72	7.889246326952705	3.5746585406608915	12.884288820112218	5.688118718272686	2.84	5.0	2.84	5.455844449503066	8.013314781208155	5.329072231098742	5.708319734047457	1.2039728043259366	5.7	-0.9555114450274361	6.0	1.139434283188364	3.72	-0.2151113796169453	2.84	-0.2151113796169453	2.84	0.579818495252942	3.4	-1.5040773967762742	12.0	-0.1823215567939547	3.5	-0.2151113796169453	2.84	-0.78845736036427	5.0	0.6217571844732726	2.84	-0.0925791812930932	3.3	1.139434283188364	3.72	-1.631199404215613	6.0	-0.5877866649021192	5.2	-0.37843643572024527	4.86	5.5	28.96838973738251	3.941133690523381	0	4.969967552855642	0.0031312441880543985	0.6447853630447695	0.003385407181375887	5.440704682789192E-6	0.7229842037208326	0.2910013829467157	0.1815459472332364	0.2421112587281129	0.28534141109193506
10250000	-43786.318775293345	-43407.78317565632	-378.53559963703043	-43407.78317565632	29.28916427610851	0.3752338233486216	0.6263980707840965	0.1638137161364876	0.32762380802370794	0.21428116909418243	0.2368321716795219	0.7596869341103604	-359.3507922280404	0.1098799992534093	0.8735258545104837	0.012602706711725975	30.822657657403614	6	26.838288770073543	21.383248825003516	19.112931636393007	11.664656652189247	6.0	3.2995301077274366	3.883443502466578	3.4966779707793987	6.944889307733221	12.0	5.5100716832879515	2.84	5.0	3.049305137806552	13.871983761179543	11.594743176626494	5.469098661037949	10.203642406014652	1.2039728043259366	5.7	-0.9555114450274361	6.0	1.139434283188364	3.72	-0.2151113796169453	2.84	-0.2151113796169453	2.84	0.579818495252942	3.4	-1.5040773967762742	12.0	-0.1823215567939547	3.5	-0.2151113796169453	2.84	-0.78845736036427	5.0	0.6217571844732726	2.84	-0.0925791812930932	3.3	1.139434283188364	3.72	-1.631199404215613	6.0	-0.5877866649021192	5.2	-0.37843643572024527	4.86	7.04815429265357	27.284494598711813	3.830178593769915	0	5.336272499912646	0.0030494961911552093	0.6269013796390106	0.0032255396297023817	5.6195903053699055E-6	0.7709397492073904	0.28464584852721775	0.18274115375376582	0.24284373541377488	0.28976926230524164
10300000	-43770.46259150796	-43385.4824986878	-384.98009282016193	-43385.4824986878	28.254540185858264	0.4086066577959777	0.746715918002201	0.1780982747511979	0.3567422426104417	0.253117978701067	0.2007547856189025	0.7495401188018974	-365.3932605598381	0.1277294087633953	0.8591743229984758	0.011783603183693198	29.78054803136648	8	25.5	24.07664899278142	20.72511701109412	6.756144198556337	6.0	3.9995462498832572	4.336756261723383	4.465157374525808	4.889566294108997	12.0	7.284794759040157	4.0962421273371525	5.0	3.0234396059919164	4.874011174376141	10.896704657969112	6.69836839907865	7.503983996670091	1.2039728043259366	5.7	-0.9555114450274361	6.0	1.139434283188364	3.72	-0.2151113796169453	2.84	-0.2151113796169453	2.84	0.579818495252942	3.4	-1.5040773967762742	12.0	-0.1823215567939547	3.5	-0.2151113796169453	2.84	-0.78845736036427	5.0	0.6217571844732726	2.84	-0.0925791812930932	3.3	1.139434283188364	3.72	-1.631199404215613	6.0	-0.5877866649021192	5.2	-0.37843643572024527	4.86	6.860377389299473	26.82445515377722	3.956991425168083	0	6.588378273268184	0.0032219945140125566	0.6443306975561454	0.0033764537015300304	5.457957845883774E-6	0.7145632486082343	0.27895572087770626	0.1784913063500187	0.24284373541377488	0.29970923735850025
10350000	-43811.19316464977	-43409.95384391237	-401.2393207373994	-43409.95384391237	28.84044412657181	0.41230947891048714	0.7189960695256874	0.16928588237779413	0.323168570363004	0.2287317899938959	0.23537940799474114	0.7776633909853304	-381.72523549702083	0.0882381951403503	0.8678577917447381	0.019374256570672085	30.89431315847676	6	25.60455822195327	19.815485323506124	21.043495396640193	6.740756159781092	6.0	3.2192772833106935	3.72	5.652597359403787	6.4457014714799366	12.0	7.300702126252068	4.566696666422496	5.030704922451616	3.7015523468587683	10.432644706328684	12.284982968130912	5.608062634906982	6.179046829044075	1.2039728043259366	5.7	-0.9555114450274361	6.0	1.139434283188364	3.72	-0.2151113796169453	2.84	-0.2151113796169453	2.84	0.579818495252942	3.4	-1.5040773967762742	12.0	-0.1823215567939547	3.5	-0.2151113796169453	2.84	-0.78845736036427	5.0	0.6217571844732726	2.84	-0.0925791812930932	3.3	1.139434283188364	3.72	-1.631199404215613	6.0	-0.5877866649021192	5.2	-0.37843643572024527	4.86	5.5	26.293236968236986	4.085379061452262	0	5.603732632607289	0.002940733884971011	0.7435470550836348	0.0029796200438274947	3.3370246174181575E-6	0.6523639456336258	0.27506487440820954	0.1819087943205106	0.24851001131529918	0.2945163199559807
10400000	-43775.81837428433	-43381.23590570577	-394.5824685785605	-43381.23590570577	28.82367575248087	0.44231371091781435	0.7333138298186426	0.19094926101560541	0.3682746058917058	0.21335806205568972	0.26388792127727523	0.8427610768853642	-374.6066124094479	0.0943918059137307	0.8878920224687828	0.010560741455395428	29.900982380651776	8	25.640226603012753	19.0	21.777012921858194	6.8156561443642545	7.14937461508271	3.676513255718154	4.334527783858725	5.457725680553179	5.291711447170584	12.0	9.250340235338765	4.203946626794547	5.0	4.13834794189904	5.389403421726277	12.813221740400916	5.2	5.054007502927291	1.2039728043259366	5.7	-0.9555114450274361	6.0	1.139434283188364	3.72	-0.2151113796169453	2.84	-0.2151113796169453	2.84	0.579818495252942	3.4	-1.5040773967762742	12.0	-0.1823215567939547	3.5	-0.2151113796169453	2.84	-0.78845736036427	5.0	0.6217571844732726	2.84	-0.0925791812930932	3.3	1.139434283188364	3.72	-1.631199404215613	6.0	-0.5877866649021192	5.2	-0.37843643572024527	4.86	7.2118807795328514	25.729951471800188	3.850478214992254	0	5.993731948670862	0.0030520078945212724	0.7192000592731475	0.00310505576821942	3.425628938154915E-6	0.6407719882820894	0.2789000214737669	0.18262661415642115	0.24371524127638244	0.2947581230934295
10450000	-43758.19654019363	-43384.23035660472	-373.9661835889094	-43384.23035660472	27.79831667901509	0.3745630750397079	0.6795418744297398	0.1716239210098768	0.34119496398850746	0.2239969824089969	0.23796402221037652	0.7751397930478598	-354.1078688186871	0.07481653333061665	0.9130029543375532	0.010797474658945488	30.814094879109064	4	25.884533830973712	22.762189874862997	21.321378174694875	5.874625296588089	6.235515825237721	2.84	4.675111828026241	4.869764983437313	4.427278082909944	13.353161081863284	4.857730248486902	3.2672050250277733	5.423420951565997	5.211779573454793	3.3	10.000532571613766	5.354987635641586	4.931010694759662	1.2039728043259366	5.7	-0.9555114450274361	6.0	1.139434283188364	3.72	-0.2151113796169453	2.84	-0.2151113796169453	2.84	0.579818495252942	3.4	-1.5040773967762742	12.0	-0.1823215567939547	3.5	-0.2151113796169453	2.84	-0.78845736036427	5.0	0.6217571844732726	2.84	-0.0925791812930932	3.3	1.139434283188364	3.72	-1.631199404215613	6.0	-0.5877866649021192	5.2	-0.37843643572024527	4.86	5.5860167758063355	26.057360904923634	4.083522967590704	0	5.9895452736146835	0.0030042460882505713	0.7303074573097886	0.0033044708472879797	4.207084728363525E-6	0.6748580186935144	0.27876680676337484	0.1831318590609814	0.24528301929646304	0.29281831487918075
10500000	-43756.948401532645	-43390.220816423964	-366.7275851086783	-43390.220816423964	28.668320410828734	0.39943167717488504	0.6374913777987332	0.18074142835843235	0.32452012413220854	0.21999537640482797	0.23753266910363335	0.7716248685872994	-347.15454230171184	0.11548201359163075	0.8971708196282743	0.007309457690223289	29.970326163409627	9	26.645301672644614	26.4018723587023	21.197282365751906	8.31411558565708	6.829144927075185	2.84	3.72	2.84	3.4	12.0	5.1875849885677745	2.84	5.0	3.6307743180338883	9.621653713752412	8.85965307105406	5.287203202546238	5.153032107574207	1.2039728043259366	5.7	-0.9555114450274361	6.0	1.139434283188364	3.72	-0.2151113796169453	2.84	-0.2151113796169453	2.84	0.579818495252942	3.4	-1.5040773967762742	12.0	-0.1823215567939547	3.5	-0.2151113796169453	2.84	-0.78845736036427	5.0	0.6217571844732726	2.84	-0.0925791812930932	3.3	1.139434283188364	3.72	-1.631199404215613	6.0	-0.5877866649021192	5.2	-0.37843643572024527	4.86	5.5	26.902545993554835	3.7494011149212847	0	4.857305591101145	0.0033435818778371922	0.6206117722550383	0.003473055724729673	5.7967311491112495E-6	0.725035123164574	0.28188431200914915	0.17548593961065861	0.24882087676490175	0.2938088716152905
10550000	-43775.120885717515	-43401.09501030567	-374.0258754118465	-43401.09501030567	30.447489786008674	0.4024697560770984	0.6727870202986354	0.18358475599351232	0.3600098306180474	0.24151187356544382	0.23009572081143584	0.766638824991917	-354.0149847225942	0.10031956652886742	0.8794375539093723	0.012348192365224109	31.063048572884508	4	26.600216915425186	24.68318445997464	21.875879902029148	7.541651890666624	7.841186690237198	2.84	3.916708728613476	3.614691675961275	4.820808972003758	12.386606302166806	9.099747123587255	7.457621828268196	5.0	4.022208270965195	3.410904295717045	6.830261762595146	6.180965505463498	5.896337182145868	1.2039728043259366	5.7	-0.9555114450274361	6.0	1.139434283188364	3.72	-0.2151113796169453	2.84	-0.2151113796169453	2.84	0.579818495252942	3.4	-1.5040773967762742	12.0	-0.1823215567939547	3.5	-0.2151113796169453	2.84	-0.78845736036427	5.0	0.6217571844732726	2.84	-0.0925791812930932	3.3	1.139434283188364	3.72	-1.631199404215613	6.0	-0.5877866649021192	5.2	-0.37843643572024527	4.86	7.354224137226049	27.394714064271795	3.72	0	6.674140251834883	0.0030481548921942824	0.6638228966562731	0.00336664061868924	4.5944253707504525E-6	0.7004815048565655	0.27837849423325456	0.18387520196829432	0.2527830260027628	0.2849632777956883
10600000	-43757.761772475475	-43380.90601048716	-376.8557619883117	-43380.90601048716	30.57478293179099	0.3925721323134029	0.7132583517067342	0.18079388926801057	0.35553308957102714	0.22219488021118233	0.2530957935702679	0.7914242756932749	-356.80001103658077	0.10835646319993243	0.8718502842148105	0.008814145781189083	30.889921355028182	7	26.61620498738746	20.796171827000844	21.223462823835447	8.6052577983773	8.309524701110414	3.00468311544928	3.72	7.141512804335562	5.286979876097394	12.817275775487731	3.630304681058197	2.84	5.0	7.5658482725265825	4.095658727389517	6.109683010065581	5.2	4.8779629890946765	1.2039728043259366	5.7	-0.9555114450274361	6.0	1.139434283188364	3.72	-0.2151113796169453	2.84	-0.2151113796169453	2.84	0.579818495252942	3.4	-1.5040773967762742	12.0	-0.1823215567939547	3.5	-0.2151113796169453	2.84	-0.78845736036427	5.0	0.6217571844732726	2.84	-0.0925791812930932	3.3	1.139434283188364	3.72	-1.631199404215613	6.0	-0.5877866649021192	5.2	-0.37843643572024527	4.86	6.004963797338861	27.21956289997988	4.288485379425465	0	5.639403677768843	0.002928259668232307	0.64064161829884	0.0032244996763104933	3.6266590874524827E-6	0.6540596974627741	0.27696166432610403	0.18299561758799393	0.24439991109384063	0.29564280699206136
10650000	-43760.454471906975	-43372.541420655274	-387.9130512516979	-43372.541420655274	29.344677198305764	0.4004277577894555	0.7546173777668009	0.18343353423484116	0.34121676283610497	0.2203670298082371	0.19153149915782877	0.7263958532308883	-367.5924065224787	0.06312668394731825	0.929784682206233	0.0049192957336851575	29.82953810848017	6	25.5	19.072948219857018	20.675038130654322	9.338631940243292	7.416869210750048	3.5973376820078555	4.433188748692754	16.4223501517654	4.585795310451957	12.111894223178885	4.032691620031426	7.222854366353266	5.0	3.8996712878667092	5.776246058782844	6.708087593555941	5.341362216030871	4.86	1.2039728043259366	5.7	-0.9555114450274361	6.0	1.139434283188364	3.72	-0.2151113796169453	2.84	-0.2151113796169453	2.84	0.579818495252942	3.4	-1.5040773967762742	12.0	-0.1823215567939547	3.5	-0.2151113796169453	2.84	-0.78845736036427	5.0	0.6217571844732726	2.84	-0.0925791812930932	3.3	1.139434283188364	3.72	-1.631199404215613	6.0	-0.5877866649021192	5.2	-0.37843643572024527	4.86	7.00124451439482	27.42791824960784	3.8547223519246505	0	4.999867159249696	0.0028884895183973964	0.6818428236818309	0.0033447364426033473	4.620873930252661E-6	0.7311553563958343	0.27898057934002024	0.1791305515456625	0.24283798681472799	0.2990508822995892
10700000	-43769.50860762843	-43375.26410127603	-394.24450635240134	-43375.26410127603	30.7878902320049	0.4249787403495157	0.7397262417280346	0.1788536380291807	0.3244387577494249	0.2186292351881529	0.23218236705750114	0.7704172018689939	-373.526935199997	0.1065895355802624	0.8706749498226987	0.014465556455099535	31.550701395047803	7	26.54198030812806	21.066502895324223	22.459243738591233	8.720280204469951	6.610189267819518	3.6472555397671687	3.72	2.84	6.669543647872885	12.977299756175906	6.453424084413086	2.84	5.0	4.397672095642228	3.548910222258448	6.881795508553617	5.236769892520578	5.390566411179968	1.2039728043259366	5.7	-0.9555114450274361	6.0	1.139434283188364	3.72	-0.2151113796169453	2.84	-0.2151113796169453	2.84	0.579818495252942	3.4	-1.5040773967762742	12.0	-0.1823215567939547	3.5	-0.2151113796169453	2.84	-0.78845736036427	5.0	0.6217571844732726	2.84	-0.0925791812930932	3.3	1.139434283188364	3.72	-1.631199404215613	6.0	-0.5877866649021192	5.2	-0.37843643572024527	4.86	5.5	29.024977209792333	4.054144070087154	0	5.069114554901698	0.002658666277510603	0.7533148624156469	0.0031527149288862236	4.19884758336352E-6	0.7596874003702018	0.2811896495217256	0.18485498218603635	0.23775018185981606	0.29620518643242183
10750000	-43777.55324569996	-43379.324168832405	-398.2290768675507	-43379.324168832405	30.84172046439615	0.40935997262378465	0.68835695690963	0.17720636767462064	0.3494665108946309	0.2185492792695519	0.2066451924271739	0.7287399313184391	-377.4940077848682	0.035635636386352074	0.9547642708111399	0.010334955024462812	31.642372848446765	4	26.229498247188534	21.094333327305353	19.959450371774096	11.565749713574474	7.751097401311877	5.126670008054007	5.666232582609225	16.369724683410396	7.6777412183226295	12.900822311301633	3.5505778562865418	2.84	5.048347175288926	4.8337422632633755	10.797553290397595	8.416749210989924	5.472096601710506	8.366914377181484	1.2039728043259366	5.7	-0.9555114450274361	6.0	1.139434283188364	3.72	-0.2151113796169453	2.84	-0.2151113796169453	2.84	0.579818495252942	3.4	-1.5040773967762742	12.0	-0.1823215567939547	3.5	-0.2151113796169453	2.84	-0.78845736036427	5.0	0.6217571844732726	2.84	-0.0925791812930932	3.3	1.139434283188364	3.72	-1.631199404215613	6.0	-0.5877866649021192	5.2	-0.37843643572024527	4.86	5.5	26.969836049382845	3.9410829443605166	0	4.956244116187648	0.0028207107799696775	0.6603719497410785	0.0030781415579711935	3.3295992042896077E-6	0.6601463871070181	0.27038989997042634	0.18022994906046205	0.25380660242966097	0.29557354853945045
10800000	-43811.23746132066	-43417.120611290164	-394.11685003049985	-43417.120611290164	29.20287628313603	0.3637841968861961	0.7218664425142429	0.18710118004250367	0.37250001852004383	0.22102295652444595	0.21771503110490378	0.8151483825637263	-374.7687579973341	0.057276202384273854	0.9185429915550365	0.01149563134043878	29.955457518604565	10	25.5	22.48937686758139	21.450057536256782	6.782693837881744	6.0	5.208975584500511	6.420421945143592	6.482087300656277	3.4	14.964115807847081	3.5	2.84	5.0	2.84	3.7429382176301806	8.740229303100612	5.70732089111893	4.86	1.2039728043259366	5.7	-0.9555114450274361	6.0	1.139434283188364	3.72	-0.2151113796169453	2.84	-0.2151113796169453	2.84	0.579818495252942	3.4	-1.5040773967762742	12.0	-0.1823215567939547	3.5	-0.2151113796169453	2.84	-0.78845736036427	5.0	0.6217571844732726	2.84	-0.0925791812930932	3.3	1.139434283188364	3.72	-1.631199404215613	6.0	-0.5877866649021192	5.2	-0.37843643572024527	4.86	5.5	25.92646501851554	4.443243025186969	0	6.423045167492597	0.0027660588306303827	0.6307507014977936	0.0030067787854806175	4.348163424435554E-6	0.7586662410816196	0.2815156823722406	0.1771758436900332	0.24347198795012195	0.297836485987604
10850000	-43786.80124967551	-43390.53436192547	-396.2668877500419	-43390.53436192547	30.20370355984006	0.4052019165980192	0.6867630540715169	0.16899714960701182	0.3183900946482652	0.22567942743005295	0.24518608298829983	0.8265493268802218	-376.74881279419253	0.04941341065366558	0.9460716790345219	0.011378575336545163	30.852883113810748	8	27.052164889663665	20.32401242838451	21.67922723635481	6.177991391271864	6.656367843432308	4.622056997383094	5.683211601883649	2.84	5.409100166610785	12.0	5.633527342034754	11.680591559289565	5.0	9.479287128200701	8.632801298463605	9.905546368389478	5.247070299327243	4.86	1.2039728043259366	5.7	-0.9555114450274361	6.0	1.139434283188364	3.72	-0.2151113796169453	2.84	-0.2151113796169453	2.84	0.579818495252942	3.4	-1.5040773967762742	12.0	-0.1823215567939547	3.5	-0.2151113796169453	2.84	-0.78845736036427	5.0	0.6217571844732726	2.84	-0.0925791812930932	3.3	1.139434283188364	3.72	-1.631199404215613	6.0	-0.5877866649021192	5.2	-0.37843643572024527	4.86	5.5	27.719290311645764	5.3100829063954755	0	7.96314543489023	0.002640255444802409	0.6214759524751002	0.003060922447378401	3.822005661683566E-6	0.7155900527692604	0.27602903777481225	0.182788175099777	0.24515637034708918	0.2960264167783213
10900000	-43762.84404403235	-43382.20479995469	-380.6392440776538	-43382.20479995469	29.86570746800401	0.40160773665307387	0.715005734189193	0.17467796192753257	0.3349813090547373	0.22848704851376636	0.2793165834320207	0.8935836861342555	-361.12013866624596	0.1322153982962041	0.8252590659649006	0.0113596120070233	30.343235511702826	12	25.5	21.013710219560316	19.59769933588113	6.487654134934433	6.0	2.84	3.72	6.1623915019701645	5.955292585987693	12.0	3.5	2.84	5.0	3.2150756307850887	7.832526991497363	10.391397895478859	6.229527796292835	4.86	1.2039728043259366	5.7	-0.9555114450274361	6.0	1.139434283188364	3.72	-0.2151113796169453	2.84	-0.2151113796169453	2.84	0.579818495252942	3.4	-1.5040773967762742	12.0	-0.1823215567939547	3.5	-0.2151113796169453	2.84	-0.78845736036427	5.0	0.6217571844732726	2.84	-0.0925791812930932	3.3	1.139434283188364	3.72	-1.631199404215613	6.0	-0.5877866649021192	5.2	-0.37843643572024527	4.86	5.5	26.09500829113913	3.9666719410212816	0	5.050754374066198	0.002927094794527598	0.63028597913746	0.0032345239149682735	4.174048541304392E-6	0.7039156438309903	0.2741752379157355	0.18171776337189685	0.2437631713958356	0.30034382731653175
10950000	-43763.448495137054	-43386.33695875763	-377.11153637942425	-43386.33695875763	29.02069922877709	0.3990674619960951	0.6541569918434715	0.162202308469327	0.34690043329267056	0.23739747940877307	0.2543484258288691	0.8781162798267155	-357.58181234754795	0.046881793430158504	0.9452507934638914	0.012835822459170858	29.24965291441421	7	26.136179826599562	21.774824837827317	21.35665193649764	7.093692396902625	6.0	3.8685772491969677	5.301776487850755	2.84	5.9349843030704195	12.061820560647815	6.823517602282378	4.563935666299782	5.0	2.867153978484303	5.883782823289349	7.794219279425562	5.2	5.294846566311976	1.2039728043259366	5.7	-0.9555114450274361	6.0	1.139434283188364	3.72	-0.2151113796169453	2.84	-0.2151113796169453	2.84	0.579818495252942	3.4	-1.5040773967762742	12.0	-0.1823215567939547	3.5	-0.2151113796169453	2.84	-0.78845736036427	5.0	0.6217571844732726	2.84	-0.0925791812930932	3.3	1.139434283188364	3.72	-1.631199404215613	6.0	-0.5877866649021192	5.2	-0.37843643572024527	4.86	5.5	26.515230171488163	3.7963180017352642	0	5.030689898120489	0.0029520509712376948	0.6612978123652228	0.0033765924485092847	4.260064844704118E-6	0.6991213041922679	0.2839001706277748	0.1842767585176807	0.23991064432170534	0.29191242653283894
11000000	-43775.85746741142	-43397.46975493832	-378.3877124731024	-43397.46975493832	28.199999059813376	0.3834545464954024	0.6464806402437867	0.17897054245814056	0.33566462711640693	0.2314795348035566	0.24534693559490026	0.8048824170448108	-359.4913695767247	0.049121393634359065	0.9317436207671506	0.016431045529423004	29.975580613931132	6	25.5	21.964783257037308	17.99542248136349	8.80928043104125	6.31405202053026	3.735517641948567	3.72	3.595450100415391	5.728818408984389	14.599758060901255	3.5	6.477437361904614	5.126197274868194	6.4103421112925645	5.079496497269835	7.441622930362697	5.383178508462076	4.86	1.2039728043259366	5.7	-0.9555114450274361	6.0	1.139434283188364	3.72	-0.2151113796169453	2.84	-0.2151113796169453	2.84	0.579818495252942	3.4	-1.5040773967762742	12.0	-0.1823215567939547	3.5	-0.2151113796169453	2.84	-0.78845736036427	5.0	0.6217571844732726	2.84	-0.0925791812930932	3.3	1.139434283188364	3.72	-1.631199404215613	6.0	-0.5877866649021192	5.2	-0.37843643572024527	4.86	5.5	26.38696419661818	4.140146563297218	0	5.231900957722387	0.0030420025546852693	0.6537719635469726	0.0033552461810000887	5.016081437232415E-6	0.7356187215049975	0.27797387833339954	0.17860551962176446	0.24971761815725793	0.29370298388757776
11050000	-43783.92515694389	-43397.99918357417	-385.9259733697267	-43397.99918357417	29.341915800702473	0.3845959821540542	0.6768558267189935	0.17544279483031539	0.34523194448055683	0.21676087595486795	0.22172020699984296	0.7197248020108976	-366.58260898375903	0.039972579864448514	0.9487788681373902	0.010444553725555946	30.322573914247585	2	26.801149429722766	20.77575770317395	19.134550980185693	7.11284431526225	6.255485785039914	4.595541838702144	4.721252555888896	10.436087342392653	5.413681104209262	14.305635330204733	4.214274677337403	3.81201941247173	5.21669714937337	2.84	5.956183333091104	8.691270128682202	5.657696352159542	7.686584459846252	1.2039728043259366	5.7	-0.9555114450274361	6.0	1.139434283188364	3.72	-0.2151113796169453	2.84	-0.2151113796169453	2.84	0.579818495252942	3.4	-1.5040773967762742	12.0	-0.1823215567939547	3.5	-0.2151113796169453	2.84	-0.78845736036427	5.0	0.6217571844732726	2.84	-0.0925791812930932	3.3	1.139434283188364	3.72	-1.631199404215613	6.0	-0.5877866649021192	5.2	-0.37843643572024527	4.86	5.78449887782831	28.653003425542593	4.236258832004359	0	5.10232644308597	0.0029491356632434804	0.6688541859497613	0.003211233374597989	4.677585668608404E-6	0.7384100914990693	0.2824164104892958	0.1793996990245073	0.2442985311418056	0.29388535934439103
11100000	-43765.456661539545	-43382.953600984394	-382.503060555152	-43382.953600984394	29.204710814532408	0.3973919883617436	0.6274623930680124	0.14459790080908644	0.34114398857583866	0.207569602262108	0.21600460060537194	0.7646799601523919	-363.61246176782265	0.06931685905862511	0.916878355159545	0.011616695176504438	29.88046512292596	9	27.85125768140241	24.084281653392555	24.11379470048674	5.7	6.0	3.235415109853907	3.966420346510558	4.254127031098961	5.415957211005386	12.0	4.2738557359759515	2.84	5.586692044930359	12.036619636458074	9.611340485875969	6.368285843041622	5.394000493905001	7.100528241008963	1.2039728043259366	5.7	-0.9555114450274361	6.0	1.139434283188364	3.72	-0.2151113796169453	2.84	-0.2151113796169453	2.84	0.579818495252942	3.4	-1.5040773967762742	12.0	-0.1823215567939547	3.5	-0.2151113796169453	2.84	-0.78845736036427	5.0	0.6217571844732726	2.84	-0.0925791812930932	3.3	1.139434283188364	3.72	-1.631199404215613	6.0	-0.5877866649021192	5.2	-0.37843643572024527	4.86	6.999027534691154	28.668587945358407	4.169925401117808	0	6.089632067842011	0.002929623877393435	0.6404534392809669	0.0032753695376456743	4.509585469692147E-6	0.7094011961812572	0.27574519609350906	0.171666093696087	0.25139727070740386	0.30119143950299976
11150000	-43782.103292036416	-43393.72974549496	-388.3735465414559	-43393.72974549496	30.330628680585164	0.4365924306558118	0.7652882148474754	0.19839080981775636	0.35420277420697377	0.2402592038863306	0.2868384708786828	1.0120783824096735	-368.5066502022986	0.10918098197254895	0.8630269500244202	0.014628460165954848	30.812247571392998	10	28.462019921890963	23.278899284394868	18.84715627049245	9.21653561369452	6.538183320680244	5.415481283560533	3.7751330616476597	2.84	3.844195958757842	12.0	3.5	3.703844548780113	5.0	2.84	3.3	6.585435192393589	6.041822637970973	5.494014762583944	1.2039728043259366	5.7	-0.9555114450274361	6.0	1.139434283188364	3.72	-0.2151113796169453	2.84	-0.2151113796169453	2.84	0.579818495252942	3.4	-1.5040773967762742	12.0	-0.1823215567939547	3.5	-0.2151113796169453	2.84	-0.78845736036427	5.0	0.6217571844732726	2.84	-0.0925791812930932	3.3	1.139434283188364	3.72	-1.631199404215613	6.0	-0.5877866649021192	5.2	-0.37843643572024527	4.86	6.930733112963882	29.941183109338024	4.057814225839338	0	5.261358461514857	0.002892076652568667	0.5869997627659057	0.0032093909503371023	3.2304545768826615E-6	0.6274920069229402	0.2709502478629022	0.18516812800975502	0.24103123896302114	0.3028503851643213
11200000	-43806.88189533679	-43423.72380228405	-383.15809305274274	-43423.72380228405	30.30189463338969	0.3986096888242484	0.7242058789238774	0.18332912543332497	0.3356451596393114	0.24738786875829297	0.31191046194514854	1.132697955945059	-363.8033551579347	0.1079409823848902	0.853492162497788	0.02116294918495603	30.302372685009278	6	25.5	20.061159365722382	17.900359119816372	6.613413021237362	6.086399258769225	2.8850499280643316	3.72	2.84	5.024119218685346	14.042682055765598	6.915775358907698	4.704229666909027	5.0	6.391807443960079	3.420608153227475	6.8818202681451215	5.711344818553245	4.86	1.2039728043259366	5.7	-0.9555114450274361	6.0	1.139434283188364	3.72	-0.2151113796169453	2.84	-0.2151113796169453	2.84	0.579818495252942	3.4	-1.5040773967762742	12.0	-0.1823215567939547	3.5	-0.2151113796169453	2.84	-0.78845736036427	5.0	0.6217571844732726	2.84	-0.0925791812930932	3.3	1.139434283188364	3.72	-1.631199404215613	6.0	-0.5877866649021192	5.2	-0.37843643572024527	4.86	7.13556032022057	27.778506573450787	4.034350873468546	0	5.5319745960904365	0.0032389319812339713	0.6647909081475749	0.0033994385951090843	3.486720517479696E-6	0.6104221300801554	0.27294786875329047	0.18370454696357844	0.2494793596241519	0.2938682246589789
11250000	-43761.56977901245	-43387.1813422387	-374.3884367737518	-43387.1813422387	29.80036853120639	0.4104093353314028	0.6699848361354268	0.17609855134317734	0.3520224953733188	0.2145171806598804	0.283839014682707	0.9847647814730627	-354.0870735147702	0.09379393270595128	0.8897862918131948	0.015875403286310787	31.426551429581444	7	25.5	20.866796286884195	20.43544069992578	10.29702469615444	6.0	3.5202112860711763	3.72	7.199698672002862	3.8625573150175856	13.044808392662857	3.710608379828912	3.1308172510202144	5.0	9.062415811478655	3.3	7.054588851958545	5.2	5.733180104504746	1.2039728043259366	5.7	-0.9555114450274361	6.0	1.139434283188364	3.72	-0.2151113796169453	2.84	-0.2151113796169453	2.84	0.579818495252942	3.4	-1.5040773967762742	12.0	-0.1823215567939547	3.5	-0.2151113796169453	2.84	-0.78845736036427	5.0	0.6217571844732726	2.84	-0.0925791812930932	3.3	1.139434283188364	3.72	-1.631199404215613	6.0	-0.5877866649021192	5.2	-0.37843643572024527	4.86	5.841513516857723	27.556307278148303	3.8359107684883735	0	4.653093011240279	0.003247339840561652	0.6748728870267469	0.0034543534455925436	4.6926004324794855E-6	0.6712647822040377	0.2689557391147503	0.18040833832726233	0.24900756076504105	0.30162836179294594
11300000	-43765.56789427959	-43393.08235769175	-372.48553658784806	-43393.08235769175	31.58369416504891	0.3861237178554572	0.7052956374267575	0.16255221167680642	0.3417512773030523	0.2025255985916871	0.21629572967205066	0.803897599619666	-351.423627953344	0.09091811067550415	0.9080801826235502	0.008231106294393152	31.704166661598926	3	27.353558658340372	20.629811882391138	22.114730800545214	8.527173313212872	6.808012690638021	3.740230109880745	3.769326401008028	4.564223318312776	3.4	16.128361186989597	4.1468832318664655	12.080289815794092	5.073718616954839	2.84	4.75473716356523	6.99717982026612	5.525810093615918	7.564448846687573	1.2039728043259366	5.7	-0.9555114450274361	6.0	1.139434283188364	3.72	-0.2151113796169453	2.84	-0.2151113796169453	2.84	0.579818495252942	3.4	-1.5040773967762742	12.0	-0.1823215567939547	3.5	-0.2151113796169453	2.84	-0.78845736036427	5.0	0.6217571844732726	2.84	-0.0925791812930932	3.3	1.139434283188364	3.72	-1.631199404215613	6.0	-0.5877866649021192	5.2	-0.37843643572024527	4.86	6.10392777986734	28.649346529374448	3.72	0	5.396866362872274	0.003108354184074259	0.684833216091006	0.0032970282083341785	4.861276449304715E-6	0.7136403796266332	0.27033842665012475	0.18057211120415115	0.24756829879217357	0.3015211633535501
11350000	-43771.07145290688	-43406.161290173404	-364.91016273347327	-43406.161290173404	30.59879880147097	0.4277477889796339	0.7801885760008581	0.18122343714413497	0.35668408745556535	0.2343963883956731	0.27658996730440577	0.8858161209659219	-345.1622572179144	0.0997398700374156	0.8865709689132871	0.010165281882802942	30.60681192069906	9	28.62282646967965	26.60474648940918	16.02926730170741	8.04706788062447	6.0	3.279562688594525	3.72	4.432096286369134	3.4	14.554873576830108	3.5	2.84	5.051583204573431	5.371428088599819	5.960850835127996	7.064869796198708	5.2	5.451731173927691	1.2039728043259366	5.7	-0.9555114450274361	6.0	1.139434283188364	3.72	-0.2151113796169453	2.84	-0.2151113796169453	2.84	0.579818495252942	3.4	-1.5040773967762742	12.0	-0.1823215567939547	3.5	-0.2151113796169453	2.84	-0.78845736036427	5.0	0.6217571844732726	2.84	-0.0925791812930932	3.3	1.139434283188364	3.72	-1.631199404215613	6.0	-0.5877866649021192	5.2	-0.37843643572024527	4.86	6.534109492336138	29.152989611186534	3.72	0	4.791483770708295	0.0032690501782838806	0.5604418418168992	0.0033445268693752936	3.80577055734212E-6	0.6252929053427866	0.27078679710105796	0.1777431280503277	0.2506787669935854	0.30079130785502856
11400000	-43739.70363467329	-43372.42263816166	-367.28099651163495	-43372.42263816166	31.4965261638732	0.4408082176839632	0.7066886979756737	0.18296544599314113	0.3429530011710134	0.231693616197843	0.29088305013884186	0.9750782601961038	-345.86188248720936	0.09385117577173444	0.9129773511911308	0.007899202598820916	31.55513664255605	8	27.964709289575133	25.304363752397556	19.645305914570663	5.7	6.0	3.2093958993140945	3.72	6.921862530689707	3.8485657868001746	14.556820981146368	4.68608882211093	3.429003924316057	5.0	10.49980359062415	3.3	6.421147286793524	5.872643400059403	4.86	1.2039728043259366	5.7	-0.9555114450274361	6.0	1.139434283188364	3.72	-0.2151113796169453	2.84	-0.2151113796169453	2.84	0.579818495252942	3.4	-1.5040773967762742	12.0	-0.1823215567939547	3.5	-0.2151113796169453	2.84	-0.78845736036427	5.0	0.6217571844732726	2.84	-0.0925791812930932	3.3	1.139434283188364	3.72	-1.631199404215613	6.0	-0.5877866649021192	5.2	-0.37843643572024527	4.86	5.5	30.40206762821476	3.790161877706748	0	5.422665599680744	0.0032253531695788647	0.6858283628662761	0.0033678226881107675	4.246773937206828E-6	0.6356195152421583	0.2816847687379923	0.1800399599653362	0.246171307836066	0.292103963460605
11450000	-43764.83768808762	-43386.16639938227	-378.6712887053449	-43386.16639938227	31.572530700874715	0.3896723018557346	0.674115355812895	0.17281234438353657	0.34525244068951616	0.24384522114390914	0.29185481466072016	0.9707967548959984	-357.07963892601174	0.081478768960796	0.8963339417302321	0.014205185390798614	32.11526027055572	11	27.861465547362066	28.30151926222235	18.07459036546055	5.7	6.368075815247725	2.9682615303212714	3.72	2.84	4.417782201446404	12.0	3.5	3.9562977356232603	5.0	9.510407879777437	11.927428465686253	7.057304307694303	5.2	4.86	1.2039728043259366	5.7	-0.9555114450274361	6.0	1.139434283188364	3.72	-0.2151113796169453	2.84	-0.2151113796169453	2.84	0.579818495252942	3.4	-1.5040773967762742	12.0	-0.1823215567939547	3.5	-0.2151113796169453	2.84	-0.78845736036427	5.0	0.6217571844732726	2.84	-0.0925791812930932	3.3	1.139434283188364	3.72	-1.631199404215613	6.0	-0.5877866649021192	5.2	-0.37843643572024527	4.86	5.781159864059141	30.186291730546937	3.72	0	6.144315198851088	0.0029786263464509884	0.65838166256364	0.0032092900751787812	3.540290058326796E-6	0.6376305868783624	0.2753906327270548	0.18299226778919989	0.24288774504819016	0.29872935443555476
11500000	-43750.45409257187	-43383.176025119894	-367.27806745197563	-43383.176025119894	30.564103208662157	0.4057274340786493	0.6957611166360541	0.18626775025430847	0.34805435642139904	0.24032861406617917	0.2582235730479135	0.9234173969202268	-347.7924378996315	0.06519037370271843	0.9193756238816492	0.0138610412403716	30.602849565529628	8	26.117354982339087	19.417033809459674	17.859335442372704	8.020565939785588	6.0	3.321425293320606	3.72	4.072471180954625	4.365072261546545	14.684240079294533	5.686075075271526	2.84	5.0	2.925630873334478	9.62470276323659	7.264454256156186	5.7368215164450715	4.86	1.2039728043259366	5.7	-0.9555114450274361	6.0	1.139434283188364	3.72	-0.2151113796169453	2.84	-0.2151113796169453	2.84	0.579818495252942	3.4	-1.5040773967762742	12.0	-0.1823215567939547	3.5	-0.2151113796169453	2.84	-0.78845736036427	5.0	0.6217571844732726	2.84	-0.0925791812930932	3.3	1.139434283188364	3.72	-1.631199404215613	6.0	-0.5877866649021192	5.2	-0.37843643572024527	4.86	5.5	26.158293605849057	3.7933270575017395	0	5.523047346150769	0.003262832145079409	0.6139444837397393	0.0034939949276612233	3.5935378161854443E-6	0.616861834255615	0.28148692597452124	0.17796860908382808	0.24540633300996195	0.2951381319316883
11550000	-43739.83157638957	-43357.26339410394	-382.5681822856315	-43357.26339410394	30.12109871392663	0.3956268314152736	0.7298930005581532	0.18624715563337169	0.34073955549909757	0.26169423115019874	0.30287708803588576	1.0022717305447522	-362.98384752886176	0.024375502377176308	0.9645818287812743	0.013713386276169482	30.214440957582543	8	26.044215851627435	22.801836151795815	19.03210343296138	5.7	7.694826283255585	3.6851151439150986	4.26971787074739	2.84	6.281794145993618	12.0	5.369217349159145	2.84	5.048908217224305	2.84	9.371943783134618	6.751397779760299	5.823087000107166	8.115666874848305	1.2039728043259366	5.7	-0.9555114450274361	6.0	1.139434283188364	3.72	-0.2151113796169453	2.84	-0.2151113796169453	2.84	0.579818495252942	3.4	-1.5040773967762742	12.0	-0.1823215567939547	3.5	-0.2151113796169453	2.84	-0.78845736036427	5.0	0.6217571844732726	2.84	-0.0925791812930932	3.3	1.139434283188364	3.72	-1.631199404215613	6.0	-0.5877866649021192	5.2	-0.37843643572024527	4.86	5.5	29.01384885370788	3.802685121699516	0	4.769495847254306	0.0031659978476078123	0.6511627591768435	0.003298873570100897	3.955268688886995E-6	0.6824362000363371	0.2846728165514838	0.1845454961917222	0.24321373575071978	0.28756795150607384
11600000	-43770.605114277765	-43369.83003023755	-400.77508404021756	-43369.83003023755	29.89876573852542	0.3887546550083399	0.7502098688237038	0.18574255964460523	0.3917222627916157	0.2341343254203116	0.2683815878285173	0.9009297800437374	-380.5601121990956	0.09078222500923971	0.8819708590218255	0.014516281898812928	31.002797298715752	5	27.888154673960578	27.29039630602012	20.984196331266745	8.155994272361324	6.823198776445161	4.2728286352122575	4.319616562439519	6.228520259082279	7.337574637401877	12.001703388322586	6.506104050879338	3.0022461660917115	5.0	4.69224229124724	4.301724530770073	8.041951665842765	6.177700686516906	4.86	1.2039728043259366	5.7	-0.9555114450274361	6.0	1.139434283188364	3.72	-0.2151113796169453	2.84	-0.2151113796169453	2.84	0.579818495252942	3.4	-1.5040773967762742	12.0	-0.1823215567939547	3.5	-0.2151113796169453	2.84	-0.78845736036427	5.0	0.6217571844732726	2.84	-0.0925791812930932	3.3	1.139434283188364	3.72	-1.631199404215613	6.0	-0.5877866649021192	5.2	-0.37843643572024527	4.86	6.964008373141729	28.741927868110707	3.987279642255746	0	4.817535840121477	0.002726347984786428	0.7135929946523458	0.0030897663118700635	3.4699983415699067E-6	0.6940107755480496	0.27795744690299506	0.1785262899546849	0.23934921104087262	0.304167052101447
11650000	-43758.56147895013	-43382.48577339853	-376.0757055515972	-43382.48577339853	29.920198178879197	0.38748264076382727	0.723606367975696	0.165957136684064	0.35544424441870653	0.23086023956867774	0.28285661884130725	0.9422162436646712	-356.12111592685557	0.08334579261551653	0.9042365378216953	0.00825664041600274	30.68977543066814	6	26.885134202752308	24.206477118517903	21.53223367886667	10.310528505264507	6.74982614231188	3.1353521422596176	3.72	2.84	3.52315113138793	13.813950160917424	3.5	4.385299904508768	5.0	4.197855544888788	3.71783220288088	6.963720593430617	5.729727326471519	5.716181561084374	1.2039728043259366	5.7	-0.9555114450274361	6.0	1.139434283188364	3.72	-0.2151113796169453	2.84	-0.2151113796169453	2.84	0.579818495252942	3.4	-1.5040773967762742	12.0	-0.1823215567939547	3.5	-0.2151113796169453	2.84	-0.78845736036427	5.0	0.6217571844732726	2.84	-0.0925791812930932	3.3	1.139434283188364	3.72	-1.631199404215613	6.0	-0.5877866649021192	5.2	-0.37843643572024527	4.86	6.021154875458531	27.02709233593882	3.92596942449552	0	4.546131379870373	0.0031184064110743393	0.6140744775035754	0.003286128306780352	4.839747998190336E-6	0.7286561890206649	0.2872491860203234	0.18268391208910412	0.241111302722909	0.2889555991676631
11700000	-43780.37205687669	-43405.02584892551	-375.3462079511846	-43405.02584892551	31.303695657284607	0.38603510714655953	0.702415300052162	0.17797285707765256	0.30882307263551473	0.21933471043492545	0.2272036985000708	0.8010336621415889	-354.13611837486485	0.04669694528024337	0.9489609582611236	0.005686866916001639	31.49882260993119	5	27.60042497107386	19.0	21.16263624614824	7.507748847327186	9.890244688739887	3.422258073328482	3.72	2.9830460245502564	3.4	14.124455428548728	3.818085768155814	3.673140091155751	5.33540876696904	2.84	9.661030054069647	6.481928928216992	5.201173984100246	6.398058174524204	1.2039728043259366	5.7	-0.9555114450274361	6.0	1.139434283188364	3.72	-0.2151113796169453	2.84	-0.2151113796169453	2.84	0.579818495252942	3.4	-1.5040773967762742	12.0	-0.1823215567939547	3.5	-0.2151113796169453	2.84	-0.78845736036427	5.0	0.6217571844732726	2.84	-0.0925791812930932	3.3	1.139434283188364	3.72	-1.631199404215613	6.0	-0.5877866649021192	5.2	-0.37843643572024527	4.86	5.5	29.858034224165568	4.1575029711896	0	5.15130553174455	0.0030900248021842407	0.7140247143458531	0.003066445766563413	5.154490146964675E-6	0.7631531845021462	0.2714651158141897	0.1840092411680489	0.2445721897138937	0.2999534533038673
11750000	-43792.970282974406	-43404.11244845224	-388.85783452217044	-43404.11244845224	29.293027477065333	0.40878637541322405	0.6959373192883994	0.1819478907939381	0.3349781693170363	0.21998939472726628	0.22442125421838055	0.8007840876051071	-369.2117727349749	0.0677453883816312	0.9367272417441302	0.008921101219998326	30.267554997638882	9	27.67802680947778	23.716707701007675	19.43761687644353	5.7	6.0	3.814729746801341	3.72	4.229962616956906	3.4	13.481367569475095	3.5	11.06707736210985	5.0	4.025035579562509	10.54422847448933	7.690063762432085	5.2	7.836018173804534	1.2039728043259366	5.7	-0.9555114450274361	6.0	1.139434283188364	3.72	-0.2151113796169453	2.84	-0.2151113796169453	2.84	0.579818495252942	3.4	-1.5040773967762742	12.0	-0.1823215567939547	3.5	-0.2151113796169453	2.84	-0.78845736036427	5.0	0.6217571844732726	2.84	-0.0925791812930932	3.3	1.139434283188364	3.72	-1.631199404215613	6.0	-0.5877866649021192	5.2	-0.37843643572024527	4.86	5.5	28.679516582758506	4.893191279389806	0	5.514290211812441	0.0033126389212554913	0.6526584003886672	0.003289036509798109	5.125663623899548E-6	0.71595320308669	0.27730743445695616	0.17872018595335318	0.25570895441590363	0.2882634251737866
11800000	-43769.84017962415	-43396.545066474704	-373.29511314944654	-43396.545066474704	27.384207820355986	0.4141356837564101	0.6411933555617373	0.1753619933670124	0.3428140267073417	0.22055052599575756	0.22220366625481994	0.7514491279334194	-353.7363917755367	0.0700457546484743	0.9183347504303278	0.011472745500636095	29.993288680850455	3	25.5	24.004794565669076	18.543701710127404	5.746820619045814	6.57224897227021	2.862385086538463	4.327549002898649	5.162917348231008	4.030001967331934	18.02267546752306	4.606938918775545	3.4673814950517925	5.525699560069321	3.478842991605223	3.904396285407429	6.968189591951001	5.320559204482615	6.461530221099823	1.2039728043259366	5.7	-0.9555114450274361	6.0	1.139434283188364	3.72	-0.2151113796169453	2.84	-0.2151113796169453	2.84	0.579818495252942	3.4	-1.5040773967762742	12.0	-0.1823215567939547	3.5	-0.2151113796169453	2.84	-0.78845736036427	5.0	0.6217571844732726	2.84	-0.0925791812930932	3.3	1.139434283188364	3.72	-1.631199404215613	6.0	-0.5877866649021192	5.2	-0.37843643572024527	4.86	5.668788252546452	27.162494010052164	4.359521506683825	0	5.7819954686499475	0.0032329525534775983	0.7511415928628001	0.003309048936823591	6.7845053037325745E-6	0.7926457943441659	0.27554491784145957	0.1759933314482565	0.25273154967485334	0.2957302010354302
11850000	-43780.45297583732	-43389.801264555026	-390.651711282288	-43389.801264555026	28.91319456290551	0.4019654638741895	0.7193762707862907	0.1709811072192833	0.379908816058497	0.23882178183922362	0.1976554383633749	0.7201910055738968	-371.46785729920344	0.10400974874232002	0.8540841664972728	0.019808448551691518	30.142741899633727	8	27.286892403708645	20.200067352440986	19.553157395126146	5.7	6.1230478383182625	3.3850718782091724	4.187633947980082	5.030469835118837	3.4	13.161860611695596	3.5	3.001627377659461	5.0	6.758253962199984	6.8241345645856715	7.118359616511355	5.2	5.553577188072125	1.2039728043259366	5.7	-0.9555114450274361	6.0	1.139434283188364	3.72	-0.2151113796169453	2.84	-0.2151113796169453	2.84	0.579818495252942	3.4	-1.5040773967762742	12.0	-0.1823215567939547	3.5	-0.2151113796169453	2.84	-0.78845736036427	5.0	0.6217571844732726	2.84	-0.0925791812930932	3.3	1.139434283188364	3.72	-1.631199404215613	6.0	-0.5877866649021192	5.2	-0.37843643572024527	4.86	5.5	28.59184535142989	4.559429395799654	0	5.9271495867694215	0.0031653993272541276	0.7240010308860781	0.0032481657858858017	5.097695243637369E-6	0.7585534184737146	0.2810659730091258	0.17310523891225688	0.24014745654389644	0.30568133153472044
11900000	-43793.66088292473	-43391.20487120941	-402.45601171531644	-43391.20487120941	29.846242529230626	0.4267499900879702	0.7287403196101907	0.18539704030771206	0.3466201058008009	0.236503275318394	0.21026344087694304	0.7102700935918836	-382.52522998069537	0.07714429164862907	0.8919670831026005	0.011870226458602232	30.087683984729267	7	27.423686190003064	27.327054808614655	20.43981936458974	10.356231727678908	6.0	4.4201930412228245	3.83561188929124	2.84	12.379482724122864	13.642808510640352	5.075258179721666	15.458931356728433	5.0	5.579341227504361	3.3	8.553900167666198	5.2	8.37012136555694	1.2039728043259366	5.7	-0.9555114450274361	6.0	1.139434283188364	3.72	-0.2151113796169453	2.84	-0.2151113796169453	2.84	0.579818495252942	3.4	-1.5040773967762742	12.0	-0.1823215567939547	3.5	-0.2151113796169453	2.84	-0.78845736036427	5.0	0.6217571844732726	2.84	-0.0925791812930932	3.3	1.139434283188364	3.72	-1.631199404215613	6.0	-0.5877866649021192	5.2	-0.37843643572024527	4.86	5.5	27.855523530994834	4.421176447266542	0	5.38961340050248	0.0030122832071229535	0.7970642922822396	0.003151388935400077	5.244962801060012E-6	0.8003790661901182	0.28159364590957425	0.18126439188162366	0.24248156081549302	0.29466040139330857
11950000	-43734.510767375556	-43357.436745249965	-377.0740221255887	-43357.436745249965	30.497369684330682	0.41025638238583256	0.6742125444907886	0.16534569542772085	0.33790609544040956	0.21041266508540873	0.2643906474611681	0.8787790636228651	-357.42787285434184	0.0969204958216379	0.8959909543032775	0.009846632875507402	30.613101928047822	4	28.33034245925517	22.766096216595326	18.922883020134286	8.855231648621594	6.0	4.071222369293582	4.120823992776385	9.755076251304725	5.427465396562485	13.399027992470838	3.5	2.986789403593351	5.2337254879081145	5.285870665640583	3.9378548159494735	7.778097552018845	5.2785737158091175	6.189516195801637	1.2039728043259366	5.7	-0.9555114450274361	6.0	1.139434283188364	3.72	-0.2151113796169453	2.84	-0.2151113796169453	2.84	0.579818495252942	3.4	-1.5040773967762742	12.0	-0.1823215567939547	3.5	-0.2151113796169453	2.84	-0.78845736036427	5.0	0.6217571844732726	2.84	-0.0925791812930932	3.3	1.139434283188364	3.72	-1.631199404215613	6.0	-0.5877866649021192	5.2	-0.37843643572024527	4.86	5.524313922778203	28.537962426852832	3.974981949718021	0	6.33164001702625	0.003049574052847666	0.6506840596244547	0.003225878300366164	6.274257062776774E-6	0.83633778744805	0.27636396529698626	0.17679668452964462	0.24598347565023423	0.30085587452313434
12000000	-43743.06467678833	-43362.405230677476	-380.6594461108537	-43362.405230677476	27.39424920108671	0.3758379727051397	0.6257998565683812	0.15642430607243576	0.31849941342668364	0.20675868466741962	0.24903920786852246	0.8396031261453075	-361.5251136583824	0.08608144733703535	0.9047110737304342	0.013350959591372263	29.681285782486054	8	25.5	20.162533251494786	18.80167554663613	7.9740813837797715	6.0	3.6101101687602504	3.72	4.062329695800736	10.169201167591188	12.0	6.735740035191066	14.797190634439989	5.4429409877449855	8.764258477903262	7.451295095017717	8.609723074830216	5.358177656094447	6.578240453507448	1.2039728043259366	5.7	-0.9555114450274361	6.0	1.139434283188364	3.72	-0.2151113796169453	2.84	-0.2151113796169453	2.84	0.579818495252942	3.4	-1.5040773967762742	12.0	-0.1823215567939547	3.5	-0.2151113796169453	2.84	-0.78845736036427	5.0	0.6217571844732726	2.84	-0.0925791812930932	3.3	1.139434283188364	3.72	-1.631199404215613	6.0	-0.5877866649021192	5.2	-0.37843643572024527	4.86	5.5	26.079019986109248	3.9264136801577085	0	5.69011697211578	0.0030015020877609652	0.7313063968144805	0.003179591077742472	5.6176138426337325E-6	0.7957127592083509	0.2820236479855674	0.17213583966361695	0.24555029070160794	0.3002902216492071
12050000	-43750.92633563088	-43386.87764353509	-364.04869209579135	-43386.87764353509	27.551176988655815	0.4160008667690341	0.722374663257973	0.17970709172177707	0.3762792816889425	0.24554643761545092	0.2630865441692714	0.8236073181192224	-342.44300480574225	0.0736639637613105	0.9151285382816401	0.012538743191788325	27.92610957543205	10	25.5	26.524540509589144	18.13737362912816	7.155732258761055	6.0	3.430402937441108	3.72	3.181516206793836	5.933565546704324	15.137810134792971	3.5	2.84	5.0	11.987524469304404	5.683654820786461	10.008025770743453	5.2	6.070360934027798	1.2039728043259366	5.7	-0.9555114450274361	6.0	1.139434283188364	3.72	-0.2151113796169453	2.84	-0.2151113796169453	2.84	0.579818495252942	3.4	-1.5040773967762742	12.0	-0.1823215567939547	3.5	-0.2151113796169453	2.84	-0.78845736036427	5.0	0.6217571844732726	2.84	-0.0925791812930932	3.3	1.139434283188364	3.72	-1.631199404215613	6.0	-0.5877866649021192	5.2	-0.37843643572024527	4.86	5.5	26.63556062909604	3.7237769937682117	0	4.734688890153885	0.003300691648888028	0.6195316715399747	0.0036428220429009315	7.693350527399987E-6	0.82297385345499	0.2861232287326548	0.18605496377261432	0.23260988975816804	0.29521191773656225
12100000	-43737.85902506568	-43377.58103173457	-360.27799333111153	-43377.58103173457	29.8861869258002	0.3949513712079404	0.7074636439567074	0.16959604689973426	0.338944816095146	0.23986921962203614	0.26695896754162673	0.9218865712207505	-339.80626832149136	0.09294085036260781	0.9032132553030444	0.01008193106168781	31.42058889240273	8	25.808797546310174	25.14289791014346	17.703554289117253	10.532275785757234	6.0	3.1202992882617884	3.72	2.84	4.942869595446784	13.670349705932384	3.5	2.84	5.0	12.254026856468908	3.4370312723694125	8.832249441529113	5.850327081358587	6.578060012588327	1.2039728043259366	5.7	-0.9555114450274361	6.0	1.139434283188364	3.72	-0.2151113796169453	2.84	-0.2151113796169453	2.84	0.579818495252942	3.4	-1.5040773967762742	12.0	-0.1823215567939547	3.5	-0.2151113796169453	2.84	-0.78845736036427	5.0	0.6217571844732726	2.84	-0.0925791812930932	3.3	1.139434283188364	3.72	-1.631199404215613	6.0	-0.5877866649021192	5.2	-0.37843643572024527	4.86	5.5	27.98824574572904	3.72	0	4.760201761126334	0.0032281607201327398	0.5982479694272324	0.003484724712575912	6.316889677017353E-6	0.7958364014173915	0.2890104535941714	0.18142276322983528	0.23385222201504716	0.2957145611609456
12150000	-43762.49145219182	-43398.88399597088	-363.6074562209419	-43398.88399597088	28.950116065866272	0.37865389922498477	0.6729535177088992	0.17560735753049012	0.33943354930685454	0.23947603947866636	0.26124220883232174	0.8619343526746434	-344.6310012344642	0.08873543141280674	0.9118014683739439	0.014262012866928601	29.502379058090774	4	26.601300717573196	19.5078273153054	18.42953650747366	9.529611583450528	6.9684978531815585	3.23241767695362	4.006525878380227	3.0732142203408426	7.954949468076455	12.080436082503887	4.473250041094729	2.93676695656685	5.0	11.565386968751863	4.344148931808246	8.613679857694237	5.2	7.268127717746073	1.2039728043259366	5.7	-0.9555114450274361	6.0	1.139434283188364	3.72	-0.2151113796169453	2.84	-0.2151113796169453	2.84	0.579818495252942	3.4	-1.5040773967762742	12.0	-0.1823215567939547	3.5	-0.2151113796169453	2.84	-0.78845736036427	5.0	0.6217571844732726	2.84	-0.0925791812930932	3.3	1.139434283188364	3.72	-1.631199404215613	6.0	-0.5877866649021192	5.2	-0.37843643572024527	4.86	5.5	27.14404464986472	4.4391825659873145	0	6.210250542855212	0.003174220820675403	0.5555546827706619	0.0033487029991058313	3.7306526950909876E-6	0.6112083866065885	0.28679615463415353	0.18391014015769838	0.24291449144935967	0.28637921375878783
12200000	-43762.90554733035	-43390.41309319305	-372.4924541373015	-43390.41309319305	29.77623529204727	0.39258996877009794	0.6698031137838255	0.14778594957068683	0.3365325393351835	0.22388250949785973	0.26718393839656984	0.9099813863946685	-352.94259822603533	0.035940977318502626	0.9657770526556926	0.009079922114721818	30.23446153570074	3	27.166246143123075	22.88954664993092	20.74932556989678	6.525338724435826	6.9413716235657095	4.973210350575923	4.09797063434922	3.137520104210127	3.4	12.343360211717119	7.1159826086379745	5.371084644944355	5.0	8.468156718760135	3.3	9.656687218233897	6.183143746415641	5.670362048617012	1.2039728043259366	5.7	-0.9555114450274361	6.0	1.139434283188364	3.72	-0.2151113796169453	2.84	-0.2151113796169453	2.84	0.579818495252942	3.4	-1.5040773967762742	12.0	-0.1823215567939547	3.5	-0.2151113796169453	2.84	-0.78845736036427	5.0	0.6217571844732726	2.84	-0.0925791812930932	3.3	1.139434283188364	3.72	-1.631199404215613	6.0	-0.5877866649021192	5.2	-0.37843643572024527	4.86	5.924639518976657	27.48002238512611	3.915326680210029	0	7.278853876633847	0.0033470449543178834	0.6856992556774485	0.003364240518304031	7.843223534102162E-6	0.8467378088678924	0.27664796622904075	0.1842360865925807	0.24463230281660886	0.2944836443617691
12250000	-43728.925220389545	-43374.773380301864	-354.1518400876791	-43374.773380301864	29.5260944331655	0.40131628010489173	0.6714951588755623	0.1699680539186219	0.3351128930751661	0.2343068799041172	0.2654519200926317	0.802393458234673	-334.72923624919025	0.10663152257015487	0.8848299244947219	0.013010497642214217	29.69545360340954	5	26.433948789113007	19.93583831345437	17.6118304071079	6.5688059457262495	6.0	2.9247303032250156	3.72	3.049141821937777	3.4	12.679647835000537	4.2040130748639974	5.1304962136732755	5.0	3.7319304491055463	6.529047647764234	8.627337384606	5.448411693034393	7.374937705105525	1.2039728043259366	5.7	-0.9555114450274361	6.0	1.139434283188364	3.72	-0.2151113796169453	2.84	-0.2151113796169453	2.84	0.579818495252942	3.4	-1.5040773967762742	12.0	-0.1823215567939547	3.5	-0.2151113796169453	2.84	-0.78845736036427	5.0	0.6217571844732726	2.84	-0.0925791812930932	3.3	1.139434283188364	3.72	-1.631199404215613	6.0	-0.5877866649021192	5.2	-0.37843643572024527	4.86	5.616051062137023	28.795742056442727	3.8500888285719754	0	6.618033818204148	0.0036925525492277653	0.7000287995874037	0.003626318500834311	7.956300560424091E-6	0.7660161801322405	0.2768817318234934	0.18477648406637362	0.2473311490421738	0.29101063506795855
12300000	-43739.63933275367	-43385.680826110896	-353.95850664277833	-43385.680826110896	29.577219427862985	0.423506256858987	0.7425206841503118	0.1703949209542803	0.3641673683143674	0.20863002327892932	0.22477676849138886	0.8325542543324128	-334.42311992357395	0.11879465779421104	0.867414991417038	0.012849101538626007	29.740083585022226	8	26.346660406869038	23.34547116651602	18.889945174396384	6.15021808017945	6.0	4.879814772625581	3.72	2.84	3.4	12.595774150044958	3.5	6.432911704563995	5.0	7.494100035666807	3.6649952385564375	7.913383662914485	5.2	7.8548408099327105	1.2039728043259366	5.7	-0.9555114450274361	6.0	1.139434283188364	3.72	-0.2151113796169453	2.84	-0.2151113796169453	2.84	0.579818495252942	3.4	-1.5040773967762742	12.0	-0.1823215567939547	3.5	-0.2151113796169453	2.84	-0.78845736036427	5.0	0.6217571844732726	2.84	-0.0925791812930932	3.3	1.139434283188364	3.72	-1.631199404215613	6.0	-0.5877866649021192	5.2	-0.37843643572024527	4.86	5.888952645132117	28.298980023298977	3.72	0	5.344315590473343	0.0036546513902735367	0.683839176661934	0.0035986335907294015	7.155091243878823E-6	0.7727922008108106	0.27723548544379106	0.16972365205144982	0.24365810667725288	0.30938275582750563
12350000	-43756.974406434856	-43401.8472958323	-355.1271106025585	-43401.8472958323	29.720950111783996	0.4070715237268026	0.724594045445409	0.18811408714768169	0.32535938684520477	0.22917122405493526	0.23789420443201204	0.8173400138020936	-335.2906915986891	0.041845782861095936	0.9550841823042712	0.011720026252500902	30.854621665930082	8	26.351423837451964	20.424259161593163	17.381780955011163	6.147375216609715	6.0	3.764153731017307	3.72	2.84	3.5004699114501547	12.0	3.5	4.774026207972084	5.052635249712364	6.933774396782571	3.8838330100392864	8.777012279400054	5.2	4.86	1.2039728043259366	5.7	-0.9555114450274361	6.0	1.139434283188364	3.72	-0.2151113796169453	2.84	-0.2151113796169453	2.84	0.579818495252942	3.4	-1.5040773967762742	12.0	-0.1823215567939547	3.5	-0.2151113796169453	2.84	-0.78845736036427	5.0	0.6217571844732726	2.84	-0.0925791812930932	3.3	1.139434283188364	3.72	-1.631199404215613	6.0	-0.5877866649021192	5.2	-0.37843643572024527	4.86	5.942201085401403	27.502753144149104	3.7817939766311186	0	4.970279947652767	0.003626303397574436	0.6711708447889193	0.0035539484860923824	7.154994991345563E-6	0.7754971595492561	0.2785733117458426	0.18020629627114437	0.24789558147617552	0.2933248105068369
12400000	-43762.15716845693	-43388.104821524015	-374.05234693291226	-43388.104821524015	31.67941749487819	0.40233636629741487	0.6881323462261889	0.17744564449372743	0.3439180587613887	0.2449810829671689	0.23985613519575807	0.8347442698137196	-351.3736683672089	0.03797589765231352	0.9669084471515315	0.006082004595859096	32.17674053230888	5	25.5	20.95854576525855	18.731856258887795	10.761002659662132	7.441144831463834	3.398200329458647	5.033985210058835	7.139897474180002	3.4	13.490262963769508	5.1765640523634735	15.671147798383009	5.0	4.952761167981644	3.3963795050209513	7.58514244517947	5.2	9.660254723978227	1.2039728043259366	5.7	-0.9555114450274361	6.0	1.139434283188364	3.72	-0.2151113796169453	2.84	-0.2151113796169453	2.84	0.579818495252942	3.4	-1.5040773967762742	12.0	-0.1823215567939547	3.5	-0.2151113796169453	2.84	-0.78845736036427	5.0	0.6217571844732726	2.84	-0.0925791812930932	3.3	1.139434283188364	3.72	-1.631199404215613	6.0	-0.5877866649021192	5.2	-0.37843643572024527	4.86	5.5	28.680454325154102	4.375059164039351	0	5.502438887591592	0.0034801472809994054	0.7242468404116031	0.0033851885005265502	6.371038196328981E-6	0.7621582194347841	0.27479806637449006	0.18125253600342678	0.2486101886768176	0.29533920894526494
12450000	-43752.64193821774	-43381.920588860194	-370.7213493575501	-43381.920588860194	30.165540286454437	0.39686246527687813	0.7128796262271475	0.19241488609085186	0.3462257244704255	0.24978729053365745	0.18405257192088306	0.7282551129299504	-350.73062362069845	0.08662513573707305	0.8929558800419838	0.009339090941039022	30.255351602257132	5	25.796241287156057	26.671090603847286	16.442291802673164	10.904892931169103	7.449302205755112	2.84	4.339223988275271	5.454041726966445	3.529430542765595	12.0	5.958505789135275	2.84	5.0	3.6538264322632883	11.330012290901557	8.524093838586603	5.2	5.534656772699696	1.2039728043259366	5.7	-0.9555114450274361	6.0	1.139434283188364	3.72	-0.2151113796169453	2.84	-0.2151113796169453	2.84	0.579818495252942	3.4	-1.5040773967762742	12.0	-0.1823215567939547	3.5	-0.2151113796169453	2.84	-0.78845736036427	5.0	0.6217571844732726	2.84	-0.0925791812930932	3.3	1.139434283188364	3.72	-1.631199404215613	6.0	-0.5877866649021192	5.2	-0.37843643572024527	4.86	5.6075865985611255	27.852881095739065	4.347220155816888	0	6.02017595462606	0.003602513212879179	0.7263299250943936	0.0035599417861941927	6.717401156957281E-6	0.7521234580851074	0.2740821634407884	0.1861321646909332	0.25013394698793145	0.2896517248803464
12500000	-43726.583317334414	-43367.550449339826	-359.03286799459204	-43367.550449339826	29.623617675294255	0.4384936991340933	0.7605924516896965	0.1719080440258518	0.3557332984218114	0.23939172541480216	0.222497448205441	0.8008781150616199	-337.8263252260348	0.05212872093731827	0.9404553186910257	0.008247160257798062	31.36049312757925	8	25.66450014491145	23.646650621532146	20.42275954941128	8.216047548352435	6.062605188847702	2.84	3.72	2.939623309028372	3.4	12.0	3.8975600206250984	13.495500802207287	5.0	3.8525686887654174	10.509304944904471	6.930730223862267	5.346481962459282	4.86	1.2039728043259366	5.7	-0.9555114450274361	6.0	1.139434283188364	3.72	-0.2151113796169453	2.84	-0.2151113796169453	2.84	0.579818495252942	3.4	-1.5040773967762742	12.0	-0.1823215567939547	3.5	-0.2151113796169453	2.84	-0.78845736036427	5.0	0.6217571844732726	2.84	-0.0925791812930932	3.3	1.139434283188364	3.72	-1.631199404215613	6.0	-0.5877866649021192	5.2	-0.37843643572024527	4.86	5.5	25.948153956854433	4.068439304394674	0	5.340149855027591	0.0034256799792656612	0.7642015711492954	0.0035874675901438275	6.220622111931598E-6	0.7390248147259553	0.2751477744920601	0.17705501222921366	0.24137914883308828	0.3064180644456374
12550000	-43755.43093541182	-43381.96388908174	-373.46704633008795	-43381.96388908174	32.253211716874645	0.4247490761500051	0.7467620809757559	0.17966310230687993	0.3812574567851495	0.269076115639621	0.24634760217395218	0.8472751055968644	-350.6850616035465	0.08775128594910861	0.903834971946976	0.010875806360504153	32.39854155932939	7	26.652287949978298	20.65057857872309	19.883866031130513	8.374696446010226	6.0	3.0560288828815017	3.72	3.903912166808978	6.567187770598013	12.0	7.188115131123618	8.429544008093094	5.0	3.0455198343632692	8.269540713393448	8.116998276977979	5.277712739051175	6.056359281266883	1.2039728043259366	5.7	-0.9555114450274361	6.0	1.139434283188364	3.72	-0.2151113796169453	2.84	-0.2151113796169453	2.84	0.579818495252942	3.4	-1.5040773967762742	12.0	-0.1823215567939547	3.5	-0.2151113796169453	2.84	-0.78845736036427	5.0	0.6217571844732726	2.84	-0.0925791812930932	3.3	1.139434283188364	3.72	-1.631199404215613	6.0	-0.5877866649021192	5.2	-0.37843643572024527	4.86	5.503835985843641	29.326991449012695	4.006315891051541	0	4.793941073391311	0.0032871585663813247	0.6544002239648925	0.0034718676616904186	5.779652718231435E-6	0.7209766143970864	0.27392652304393533	0.18045369913893944	0.24137914883308828	0.3042406289840365
12600000	-43731.45336385674	-43380.9631557688	-350.49020808794336	-43380.9631557688	29.630772011230547	0.39711546006756526	0.6925156876291155	0.15888163262812488	0.33602277521588475	0.24586024419928992	0.2416318506115806	0.8060444555852911	-331.03052862788843	0.11078553963092319	0.8769408330754467	0.012331425762005153	29.929015350864688	8	25.77314413118145	19.36192448623095	17.8427029181822	6.825971786898493	6.0	3.2579610059484874	4.489146960422588	8.029518079530359	7.8786850656547625	12.0	4.114712657157991	3.3829602105882124	5.0	4.333026677148663	3.3	6.6904202436533415	5.2	6.837596121494052	1.2039728043259366	5.7	-0.9555114450274361	6.0	1.139434283188364	3.72	-0.2151113796169453	2.84	-0.2151113796169453	2.84	0.579818495252942	3.4	-1.5040773967762742	12.0	-0.1823215567939547	3.5	-0.2151113796169453	2.84	-0.78845736036427	5.0	0.6217571844732726	2.84	-0.0925791812930932	3.3	1.139434283188364	3.72	-1.631199404215613	6.0	-0.5877866649021192	5.2	-0.37843643572024527	4.86	5.5	28.162628691562404	3.726309651049595	0	4.466747462515832	0.0036951348643977353	0.7048946708059878	0.0036406176281568296	7.615957117415487E-6	0.762898101284392	0.2844567449686609	0.17925512599361557	0.2397251943566341	0.2965629346810889
12650000	-43732.852772717975	-43384.379220437615	-348.47355228036287	-43384.379220437615	28.258182104808526	0.43764227223659136	0.6855363852329022	0.1641381065887192	0.34783361392919043	0.23623200048527454	0.23545066192509254	0.8129805245371176	-328.92105432887075	0.05450159782900345	0.9435548238985779	0.009013261083484003	29.53730440712162	8	26.762628259769905	19.68449494705867	19.11051786282837	9.137975718683256	6.808118475087133	3.1825292589358596	4.776623270047709	9.288951087908478	3.4	14.334351069746392	3.635984695659307	4.54834494977041	5.0	2.84	3.7089270947269264	7.459907031580642	5.2	4.86	1.2039728043259366	5.7	-0.9555114450274361	6.0	1.139434283188364	3.72	-0.2151113796169453	2.84	-0.2151113796169453	2.84	0.579818495252942	3.4	-1.5040773967762742	12.0	-0.1823215567939547	3.5	-0.2151113796169453	2.84	-0.78845736036427	5.0	0.6217571844732726	2.84	-0.0925791812930932	3.3	1.139434283188364	3.72	-1.631199404215613	6.0	-0.5877866649021192	5.2	-0.37843643572024527	4.86	5.5	27.447243285298097	4.1450253462978885	0	5.120670583495571	0.0035802831466404546	0.5892294550438413	0.0036489353909908337	4.999642435849264E-6	0.6427993314472596	0.28269381986295894	0.17568996772667564	0.24194855668934337	0.2996676557210216
12700000	-43751.99344142357	-43390.308719672	-361.684721751566	-43390.308719672	30.459015142713064	0.37059363396924394	0.7087629250397095	0.1666864605133799	0.378342380297548	0.23512720938951645	0.26881838584854567	0.866518276738726	-341.4783905283275	0.07011693723741545	0.9332353929550175	0.009053497076383428	30.8692619680139	7	27.17927481012011	19.25638395846891	17.153870222167022	9.34237881287987	6.203609784910177	3.7850435703459815	3.72	2.84	5.510608159437676	12.0	4.945550049738379	2.84	5.066772436914765	7.2460078849654534	3.3492033501558347	7.471913004219968	5.339419079587678	6.499608944539477	1.2039728043259366	5.7	-0.9555114450274361	6.0	1.139434283188364	3.72	-0.2151113796169453	2.84	-0.2151113796169453	2.84	0.579818495252942	3.4	-1.5040773967762742	12.0	-0.1823215567939547	3.5	-0.2151113796169453	2.84	-0.78845736036427	5.0	0.6217571844732726	2.84	-0.0925791812930932	3.3	1.139434283188364	3.72	-1.631199404215613	6.0	-0.5877866649021192	5.2	-0.37843643572024527	4.86	5.5	30.09731112694987	3.910581663890875	0	5.622457632023859	0.0036053343652454736	0.696213747328773	0.0035094729807599086	5.5778668939420815E-6	0.6789886639341837	0.2866562302861694	0.17961625978964854	0.23126794640412598	0.30245956352005565
12750000	-43744.19415674093	-43384.43739673236	-359.75676000856924	-43384.43739673236	27.66002570678378	0.40550297963310356	0.704557060055384	0.17798166836722049	0.32528062528127083	0.23476400473121747	0.2790014511334878	0.9581995735495994	-339.79909682442656	0.11106423821122545	0.8678964106332271	0.015902456753123476	28.956999125302175	7	26.723301918742102	22.020566173580104	16.388831219219078	6.83672155887474	6.0	4.014086897467363	3.72	15.959198160596262	6.366186728513965	12.284577328513093	3.512670121830099	2.84	5.0	6.9296063833086015	3.424198222009405	7.5076979665431045	5.725055863143572	8.011594942656165	1.2039728043259366	5.7	-0.9555114450274361	6.0	1.139434283188364	3.72	-0.2151113796169453	2.84	-0.2151113796169453	2.84	0.579818495252942	3.4	-1.5040773967762742	12.0	-0.1823215567939547	3.5	-0.2151113796169453	2.84	-0.78845736036427	5.0	0.6217571844732726	2.84	-0.0925791812930932	3.3	1.139434283188364	3.72	-1.631199404215613	6.0	-0.5877866649021192	5.2	-0.37843643572024527	4.86	5.5	27.52291422089986	3.9827259939331037	0	5.458909839169614	0.0034537121738524817	0.7001111078522572	0.0036021721668472615	5.550201426991354E-6	0.6775858480646829	0.2785643783666789	0.17342341880795606	0.2402932605490449	0.3077189422763196
12800000	-43743.499478016594	-43375.82475548341	-367.67472253318346	-43375.82475548341	31.32665513717736	0.4287333488081938	0.704954630142651	0.19325365356286342	0.36249893851189996	0.22808753790040037	0.24920239877220027	0.8403079371799609	-345.517487214101	0.0917312095925493	0.9093446986103078	0.008623091887228634	32.104404058115925	5	27.970220364550727	21.269205702992895	16.0	8.923383295919075	6.984678209428127	3.0642897056958054	3.72	3.6971356116759364	4.0376561703292655	13.906538670827432	7.7466141543145755	2.84	5.479528369676506	4.570299894927069	4.617374250877453	7.193110715532839	5.281190363935702	7.42293040042588	1.2039728043259366	5.7	-0.9555114450274361	6.0	1.139434283188364	3.72	-0.2151113796169453	2.84	-0.2151113796169453	2.84	0.579818495252942	3.4	-1.5040773967762742	12.0	-0.1823215567939547	3.5	-0.2151113796169453	2.84	-0.78845736036427	5.0	0.6217571844732726	2.84	-0.0925791812930932	3.3	1.139434283188364	3.72	-1.631199404215613	6.0	-0.5877866649021192	5.2	-0.37843643572024527	4.86	6.16262770398714	30.954200027480706	3.751999113770797	0	4.939247349697386	0.0032181594400425406	0.6539447472275168	0.0034372006101446046	4.934451188271827E-6	0.6924191563207717	0.279070715851118	0.17699269736150047	0.24043255187079357	0.3035040349165874
12850000	-43747.476979244035	-43387.75951520955	-359.7174640344808	-43387.75951520955	28.996256777770235	0.3816524691920889	0.6579388584892852	0.16990176210465574	0.3470090251869395	0.22792257802338317	0.23668867174268074	0.7597485164410445	-340.4827559103536	0.07931379789296067	0.9109341425637711	0.01638478298329849	30.96827011226494	5	27.55964864929763	20.897334714578246	16.478135754116774	6.691074872209102	6.0	3.6278183593723337	3.72	4.901493594023927	3.4	13.002336123884527	5.0492821135128985	4.559289108973422	5.0	4.749526852303884	5.323117731162238	7.687725908683117	6.249584719047117	4.917878232217854	1.2039728043259366	5.7	-0.9555114450274361	6.0	1.139434283188364	3.72	-0.2151113796169453	2.84	-0.2151113796169453	2.84	0.579818495252942	3.4	-1.5040773967762742	12.0	-0.1823215567939547	3.5	-0.2151113796169453	2.84	-0.78845736036427	5.0	0.6217571844732726	2.84	-0.0925791812930932	3.3	1.139434283188364	3.72	-1.631199404215613	6.0	-0.5877866649021192	5.2	-0.37843643572024527	4.86	5.72684426715011	28.03977422238783	3.811651876679722	0	4.83387201763228	0.0032365979415029194	0.6244560945517421	0.0033713195200236537	4.6328744362500485E-6	0.6955449968291029	0.27681413779193925	0.17644403071498296	0.250650488259761	0.2960913432333162
12900000	-43766.19999167724	-43396.22408701813	-369.9759046591122	-43396.22408701813	29.472292971829937	0.3959558714688027	0.7137156190671635	0.19053492341066058	0.3303101033404597	0.2176455443869841	0.23151447927598864	0.7792224576869775	-349.68258341963906	0.07373315096421951	0.9294838626073605	0.005428102742772153	29.54472114288737	8	28.101641496159615	19.56781722304201	17.330550538160846	6.795275356677211	6.0	4.262644931318677	3.72	11.506668050782862	3.4	12.277449803246041	3.5	3.8978162398753704	5.188027338950628	4.436115588477292	6.557460652547758	8.16915523227222	5.2	5.620156542711214	1.2039728043259366	5.7	-0.9555114450274361	6.0	1.139434283188364	3.72	-0.2151113796169453	2.84	-0.2151113796169453	2.84	0.579818495252942	3.4	-1.5040773967762742	12.0	-0.1823215567939547	3.5	-0.2151113796169453	2.84	-0.78845736036427	5.0	0.6217571844732726	2.84	-0.0925791812930932	3.3	1.139434283188364	3.72	-1.631199404215613	6.0	-0.5877866649021192	5.2	-0.37843643572024527	4.86	5.5	28.361604094184962	3.878550373076228	0	5.53311333268278	0.003363467030496431	0.6792275246847446	0.0033764722594296923	4.872874633497373E-6	0.695116072422043	0.2776175565529565	0.18454863479678757	0.2501370222682814	0.2876967863819739
12950000	-43759.74389449783	-43389.10675249254	-370.6371420052892	-43389.10675249254	29.16466600673752	0.37826742350202897	0.6905664685823617	0.18650769179775867	0.34518018086533153	0.21542287097676005	0.25637003584455437	0.8347982282734159	-349.0455609680199	0.09420373758611632	0.8575097007446836	0.016985520830552926	32.225523215827494	8	27.685294421422107	19.0	16.72091031689966	9.084539191169732	6.015831289004942	3.191582936524471	3.72	5.407158899239959	4.916435837140155	12.005838814772282	6.3550507375544765	3.4206700363719618	5.0	3.2161126330573815	7.509267670884459	6.695591229939012	5.2	7.655898388159649	1.2039728043259366	5.7	-0.9555114450274361	6.0	1.139434283188364	3.72	-0.2151113796169453	2.84	-0.2151113796169453	2.84	0.579818495252942	3.4	-1.5040773967762742	12.0	-0.1823215567939547	3.5	-0.2151113796169453	2.84	-0.78845736036427	5.0	0.6217571844732726	2.84	-0.0925791812930932	3.3	1.139434283188364	3.72	-1.631199404215613	6.0	-0.5877866649021192	5.2	-0.37843643572024527	4.86	5.677128176549812	28.821629189858697	3.7323972158409413	0	6.053222251979039	0.0034517966714960233	0.6924432087611508	0.0035583894080189263	4.7614815698546745E-6	0.6639782706945002	0.2804600412718883	0.1798829635741116	0.24183553593804247	0.29782145921595704
13000000	-43762.937746293224	-43395.279936561405	-367.6578097318228	-43395.279936561405	31.521228505831655	0.3953619934925041	0.6256869165761626	0.17754206476724718	0.32974897786447127	0.19725813573936787	0.23110407824465273	0.7627949128875142	-346.44963861627383	0.084426041624241	0.9167553035705364	0.008322709821250345	31.871268669491013	5	27.506634326430955	27.20693527548033	16.98408733347911	5.773591850991018	6.0	3.403216289121335	3.72	4.700158336427641	4.73917341779543	13.606986742857808	7.5939319744159315	7.596395890405687	5.132211482195193	2.843157623782719	3.569165316326216	8.14330959657463	6.076237342969673	4.955928527956107	1.2039728043259366	5.7	-0.9555114450274361	6.0	1.139434283188364	3.72	-0.2151113796169453	2.84	-0.2151113796169453	2.84	0.579818495252942	3.4	-1.5040773967762742	12.0	-0.1823215567939547	3.5	-0.2151113796169453	2.84	-0.78845736036427	5.0	0.6217571844732726	2.84	-0.0925791812930932	3.3	1.139434283188364	3.72	-1.631199404215613	6.0	-0.5877866649021192	5.2	-0.37843643572024527	4.86	5.620666536823423	28.93752695223361	4.434765376112983	0	6.480111328792775	0.0030914582341092928	0.677518964067345	0.0030722371037660563	3.6854422348216342E-6	0.6454912673759222	0.2819833375333951	0.17110567044448022	0.2547967024046757	0.29211428961744834
13050000	-43774.30522240909	-43392.07707663877	-382.2281457703211	-43392.07707663877	29.43243052070682	0.38776185756662573	0.6718830348072531	0.17076994243855112	0.32511180654883864	0.21139993373032512	0.21229116839813258	0.7524072973353592	-363.5935311271046	0.05099422192698889	0.9194021319666008	0.023153859465376528	29.632185990612026	8	26.91643925163405	20.344358547002425	17.120718918846187	5.7	7.154478114308203	3.5831818225001206	3.72	4.44904610412466	3.9890601245643813	12.0	8.92935381437175	6.318300886885894	5.0	2.9693164624726247	7.333152751569191	7.67030554308008	5.2	5.4128905261645	1.2039728043259366	5.7	-0.9555114450274361	6.0	1.139434283188364	3.72	-0.2151113796169453	2.84	-0.2151113796169453	2.84	0.579818495252942	3.4	-1.5040773967762742	12.0	-0.1823215567939547	3.5	-0.2151113796169453	2.84	-0.78845736036427	5.0	0.6217571844732726	2.84	-0.0925791812930932	3.3	1.139434283188364	3.72	-1.631199404215613	6.0	-0.5877866649021192	5.2	-0.37843643572024527	4.86	5.5	28.483008064339284	3.8387127775320335	0	7.630175903963378	0.003407773861522234	0.7064831644271383	0.0032340919964370307	5.198555985761295E-6	0.7293440833677308	0.27632840713607765	0.18115226730227008	0.2473109030581537	0.2952084225034979
13100000	-43762.6770491491	-43371.90551714544	-390.771532003662	-43371.90551714544	30.30440005848406	0.39432936332110224	0.6832360456887638	0.17569660901114867	0.3386632217015625	0.2364328660022439	0.2527305328677545	0.8868084127950571	-371.5635003687101	0.11633236333727388	0.8506249561576036	0.02188260284435018	30.724717596560176	7	28.233016427306666	21.132297193682376	19.301075348221108	8.918152770778294	6.599305115162607	3.240043821678284	3.72	6.556565547187739	8.572514257580412	12.0	3.5	2.84	5.0	4.95934598739096	6.071826857310067	8.806697625451168	5.720033805453868	5.6106722254106	1.2039728043259366	5.7	-0.9555114450274361	6.0	1.139434283188364	3.72	-0.2151113796169453	2.84	-0.2151113796169453	2.84	0.579818495252942	3.4	-1.5040773967762742	12.0	-0.1823215567939547	3.5	-0.2151113796169453	2.84	-0.78845736036427	5.0	0.6217571844732726	2.84	-0.0925791812930932	3.3	1.139434283188364	3.72	-1.631199404215613	6.0	-0.5877866649021192	5.2	-0.37843643572024527	4.86	5.856569093330134	28.832161968022387	3.7924821760515597	0	5.992805606769569	0.0031670147641968535	0.6802731047841938	0.0031590512777147656	4.774621573999579E-6	0.7332115877537793	0.27914075380834985	0.18429849907268225	0.2406684426034767	0.2958923045154904
[truncated: 1,595,586 more chars]
