# Supplementary material for: Diversity, Distribution, Systematics and Conservation Status of Podocarpaceae
Source: Plants (Basel). 2023 Mar 3;12(5):1171. doi: 10.3390/plants12051171 (PMC10005643; doi:10.3390/plants12051171)
Supplement: Supplementary file 1 [file plants-12-01171-s001.zip › Supplementary data/supermatrix_15_matK.fasta]

>Agathis alba
agtactcggcttttaagtgcgactaaggtcttttacacgttcggatgaagtaaaaaattcgtccatatcatcggtaaagttcgtaagactacgactgatcctgaaagggaaatgaatggaaaaaacagcatgtcgttctaacaatcttgacttgatgagacttgatttgatcatatttgatcagaaccagatttcattcaaggaatcgaatagatgggaaatatcttatatatccgtagatggatgtataatatgcgcatctgttcaaacaaatgcgataatttttggagtaaaatgcgaataaattcgtggttaagtcgagtgagtcaatggataaagctagatggcttgaatcataagtaaaaccagaggaacgagcttctgttcctcgttttaacgaggaattccctttgctaatcagaagttaagagcattttagtaaccgatagggggaagtttttccctga-gtagatcagggatttatacacccgcaatgattcctaagtactcgagtacaaatgtgtaagagaaatagtgtactgaccaggtccatttattccatgagtcaggagagcgatcgaaccgccaatataaaagaattttgttcttccttatgacgaatgagatctttgaatagagaatcttcagatagggattttctattctgtcccgaccagatcgcaccatgtaaaatttaataatccaagaagttattatagggctataaccgaggtttttttaatgaatgagttccaaagaggtggaaacaaacatagatcttggcaacaatgctttttatatccgctcttttttcaggaagatctttatgcaattgctcatgattatcatttagatagatcgagttcttccgaaccggcggaaatttgcatttccaatgatttgagttttctaactgtaaaacgttcgattagtcggatacgtcaacagaatgagtcaattgttttattttggaattgtgatcgaaatcaatggattgatc---------gcaataggagttcttcttctgaattgatattaaaaggcttggcagtggtcttggaaatttcgttttcaatgcgattaaaaaattctctagaagttatgaatggatggaagagtttccgatccacccattgcctagttcctcttatggaggataaattcccacattccaattatatattagatatacgagtaccctactctattcatcctgagattttggttcgagcttttcgtcgctggatccgagatgctccttctttgcatctattacgacgcattctttat------gaatgtcaaaataggtctaatgcagacaatttgcagaaagcaattttggttgtcctgagagagaatacgaagttctatctgttcctatggaattcttatgtttatgaatgcgaatccattttagttcctcttctgaaacgatcttatcattcacggtcgttgtcctatggatcttttcccgatcgaattcattttgatcgaaagatcaaacatattctcatatttccgcgtaaaaaatcaa------ccaaaaagatctggttgttaaaggatcctttcattcactatgtgagatatggagaaagatcccttatagctctggagggtactcaccttcaagtgaaaaaatgtagatatcatcttctaaacttttggcaatgttatttccatctttggtt---ccaaccgtatagggtatggattcttgaattatccaagaattgttcctcttttctaggtttttttctgagtgtgaaaatgaaatctttcatggttaggaccaaaatggtagatgatttattgattaccaatatcattacga---atgaattggatccaatagcccctattagatccataataggattattagctaaagaaaggttctgcgacatctcagggcgaccaatttgtaaattggcttggaccagtttatcagatgatgatatcctcgatcgattcgatcgaatttgtagaaatctttttcattactacagtggatctttcaatcaagatggtttatattctataaagtatatacttctactttcatgtgctaaaactttagcctgtaaacataaaagtacgatacgcgtagttcgagaagaattaggttcggaactcttcacaaaatcgttctcaaaagaacgagaattcatttcttcgttcttttcaaagactcgttcgcagagagaacgaatttggcatttagatattctccgaataaatcccttggctaattcctggcaaaagatacagaat-----aaaaaaatagaaaacttatttgaacaatgaaatgcttattgagcaattgccgggatcaattcatgatcctatttaatttttttccacctgggaacgcaaatgattatgaaatcaatacatggagaaagccgtgtgcaatgaaaattgcaagcacggtttggggagagatttctcgcccttatagtaggagcagataatccactccac--
>Agathis dammara
agtactcggcttttaagtgcgactaaggtcttttacacgttcggatgaagtaaaaaattcgtccatatcatcggtaaagttcgtaagactacgactgatcctgaaaggaaaatgaatggaaaaaacagcatgtcgttctaacaatcttgacttgatgagacttgatttgatcatatttgatcagaaccagatttcattcaaggaatcgaatagatgggaaatatcttatatatccgtagatggatgtataatatgcgcatctgttcaaacaaatgcgataatttttggagtaaaatgcgaataaattcgtggttaagtcgagtgagtcaatggataaagctagatggcttgaatcataagtaaaaccagaggaacgagcttctgttcctcgttttaacaaggaattccctttgctaatcagaagttaagagcattttagtaaccgatagggggaagtttttccctga-gtagatcagggatttatacacccgcaatgattcctaagtactcgagtacaaatgtgtaagagaaatagtgtactgaccaggtccatttattccatgagtcaggagagcgatcgaaccgccaatataaaagaattttgtccttccttatgacgaatgagatctttgaatagagaatcttcagatagggattttctattctgtcccgaccagatcgcaccatgtaaaatttcataatcaaagaagttattatagggctataaccgaggtttttttaatgaatgagttccaaagaggtggaaacaaacatagatcttggcaacaatgctttttatatccgctcttttttcaggaagatctttatgcaattgctcatgattatcatttagatagatcgagttcttccgaaccggcggaaatttgcatttccaatgatttgagttttctaactgtaaaacgttcgattagtcggatacgtcaacagaatgagacaattgttttattttggaattgtgatcgaaatcaatggattgatc---------gcaataggagttcttcttctgaattgatattaaaaggcttggcagtggtcttggaaatttcgttttcaatgcgattaaaaaattttctagaagttatgaatggatggaagagtttccgatccacccattgcctagttcctcttatggaggataaattcccacattccaattatatattagatatacgagtaccctactctattcatcctgagattttggttcgagcttttcgtcgctggatccgagatgctccttctttgcatctattacgacgcattctttat------gaatgtcaaaataggtctaatgcagacaatttgcagaaagcaattttggttgtcctgagagaaaatatgaagttctatctgttcctatggaattcttatgtttatgaatgcgaatccattttagttcctcttctgaaacgatcttatcattcacggtcgttgtcctatggatcttttcccgatcgaattcattttgatcgaaagatcaaacatattctcatatttccgcgtaaaaaatcaa------ccaaaaagatctggttgttaaaggatcctttcattcactatgtgagatatggagaaagatcccttatagctctgaagggtactccccttcaagtgaaaaaatgtagatatcatcttctaagcttttggcaatgttatttccatctttggtt---ccaaccgtatagggtatggattcttgaattatccaagaattgttcctcttttctaggtttttttctgagtgtgaaaatgaaatctttcatggttaggaccaaaatggtagatgatttattgattaccaatatcattacga---atgaattggatccaatagcccctattagatccataataggattattagctaaagaaaggttctgcgacatctcagggcgaccaatttgtaaattggcttggaccagtttatcagatgatgatatcctcgatcgattcgatcgaatttgtagaaatctttttcattactacagtggatctttcaatcaagatggtttatattctataaagtatatacttctactttcatgtgctaaaactttagcctgtaaacataaaagtacgatacgcgtagttcgagaagaattaggttcggaactcttcacaaaatcgtcctcaaaagaacgagaattcatttcttcgttcttttcaaagactcgttcgcagagagaacgaatttggcatttagatattctccgaataaatcccttggctaattcctggcaaaagatacagaat-----aaaaaaatagaaaacttatttgaacaatgaaatgcttattgagcaattgccgggatcaattcatgatcctatttaatttttttccacctgggaacgcaaatgattatgaaatcaatacatggagaaagccgtgtgcaatgaaaattgcaagcacggtttggggagagatttctcgctcttatagtaggagcagataatccactccat--
>Agathis atropurpurea
----------------------------------------------------------------------------------------------------------------------------------------------------------------------------------------------------------------------------------------------------------------------------------------------------------------------------------------------------------------------------------------------------------------------------------------------------------------------------------------------------------------------------------------------------------------------------------------------------------------------------------------------------------------------------------------------------------------------------------------------------------------------atgaatgagttccaaagaggtggaaacaaacatagatcttggcaacaatgctttttatatccgctcttttttcaggaagatctttatgcaattgctcatgattatcatttagatagatcgagttcttccgaaccggcggaaatttgcatttccaatgatttgagttttctaactgtaaaacgttcgattagtcggatacgtcaacagaatgagtcaattgttttattttggaattgtgatcgaaatcaatggattgatc---------gcaataggagttcttcttctgaattgatattaaaaggcttggcagtggtcttggaaatttcgttttcaatgcgattaaaaaattctctagaagttatgaatggatggaagagtttccgatccacccattgcctagttcctcttatggaggataaattcccacattccaattatatattagatatacgagtaccctactctattcatcctgagattttggttcgagcttttcgtcgctggatccgagatgctccttctttgcatctattacgacgcattctttat------gaatgtcaaaataggtctaatgcagacaatttgcagaaagcaattttggttgtcctgagagaaaatacgaagttctatctgttcctatggaattcttatgtttatgaatgcgaatccattttagttcctcttctgaaacgatcttatcattcacggtcgttgtcctatggatcttttcccgatcgaattcattttgatcgaaagatcaaacatattctcatatttccgcgtaaaaaatcaa------ccaaaaagatctggttgttaaaggatcctttcattcactatgtgagatatggagaaagatcccttatagctctgaagggtactcaccttcaagtgaaaaaatgtagatatcatcttctaaacttttggcaatgttatttccatctttggtt---ccaaccgtatagggtatggattcttgaattatccaagaattgttcctcttttctaggtttttttctgagtgtgaaaatgaaatctttcatggttaggaccaaaatggtagatgatttattgattaccaatatcattacga---atgaattggatccaatagcccctattagatccataataggattattagctaaagaaaggttctgcgacatctcagggcgaccaatttgtaaattggcttggaccagtttatcagatgatgatatcctcgatcgattcgatcga----------------------------------------------------------------------------------------------------------------------------------------------------------------------------------------------------------------------------------------------------------------------------------------------------------------------------------------------------------------------------------------------------------------------------------------------------------------------------------------------------------------------------
>Agathis macrophylla
----------------------------------------------------------------------------------------------------------------------------------------------------------------------------------------------------------------------------------------------------------------------------------------------------------------------------------------------------------------------------------------------------------------------------------------------------------------------------------------------------------------------------------------------------------------------------------------------------------------------------------------------------------------------------------------------------------------------------------------------------------------------atgaatgagttccaaagaggtggaaacaaacatagatcttggcaacaatgctttttatatccgctcttttttcaggaagatctttatgcaattgctcatgattatcatttagatagatcgagttcttccgaaccggcggaaatttgcatttccaatgatttgagttttctaactgtaaaacgttcgattagtcggatacgtcaacagaatgagtcaattgttttattttggaattgtgatcgaaatcaatggattgatc---------gcaataggagttcttcttctgaattgatattaaaaggcttggcagtggtcttggaaatttcgttttcaatgcgattaaaaaattctctagaagttatgaatggatggaagagtttccgatccacccattgcctagttcctcttatggaggataaattcccacattccaattatatattagatatacgagtaccctactctattcatcctgagattttggttcgagcttttcgtcgctggatccgagatgctccttctttgcatctattacgacgcattctttat------gaatgtcaaaataggtctaatgcagacaatttgcagaaagcaattttggttgtcctgagagaaaatacgaagttctatctgttcctatggaattcttatgtttatgaatgcgaatccattttagttcctcttctgaaacgatcttatcattcacggtcgttgtcctatggatcttttcccgatcgaattcattttgatcgaaagatcaaacatattctcatatttccgcgtaaaaaatcaa------ccaaaaagatctggttgttaaaggatcctttcattcactatgtgagatatggagaaagatcccttatagctctgaagggtactcaccttcaagtgaaaaaatgtagatatcatcttctaaacttttggcaatgttatttccatctttggtt---ccaaccgtatagggtatggattcttgaattatccaagaattgttcctcttttctaggtttttttctgagtgtgaaaatgaaatctttcatggttaggaccaaaatggtagatgatttattgattaccaatatcattacga---atgaattggatccaatagcccctattagatccataataggattattagctaaagaaaggttctgcgacatctcagggcgaccaatttgtaaattggcttggaccagtttatcagatgatgatatcctcgatcgattcgatcga----------------------------------------------------------------------------------------------------------------------------------------------------------------------------------------------------------------------------------------------------------------------------------------------------------------------------------------------------------------------------------------------------------------------------------------------------------------------------------------------------------------------------
>Agathis microstachya
----------------------------------------------------------------------------------------------------------------------------------------------------------------------------------------------------------------------------------------------------------------------------------------------------------------------------------------------------------------------------------------------------------------------------------------------------------------------------------------------------------------------------------------------------------------------------------------------------------------------------------------------------------------------------------------------------------------------------------------------------------------------atgaatgagttccaaagaggtggaaacaaacatagatcttggcaacaatgctttttatatccgctcttttttcaggaagatctttatgcaattgctcatgattatcatttagatagatcgagttcttccgaaccggcggaaatttgcatttccaatgattttagttttctaactgtaaaacgttcgattagtcggatacgtcaacagaatgagtcaattgttttattttggaattgtgatcgaaatcaatggattgatc---------gcaataggagttcttcttctgaattgatattaaaaggcttggcagtggtcttggaaatttcgttttcaatgcgattaaaaaattctctagaagttatgaatggatggaagagtttccgatccacccattgcctagttcctcttatggaggataaattcccacattccaattatatattagatatacgagtaccctactctattcatcctgagattttggttcgagcttttcgtcgctggatccgagatgctccttctttgcatctattacgacgcattctttat------gaatgtcaaaataggtctaatgcagacaatttgcagaaagcaattttggttgtcctgagagaaaatacgaagttctatctgttcctatggaattcttatgtttatgaatgcgaatccattttagttcctcttctgaaacgatcttatcattcacggtcgttgtcctatggatcttttcccgatcgaattcattttgatcgaaagatcaaacatattctcatatttccgcgtaaaaaatcaa------ccaaaaagatctggttgttaaaggatcctttcattcactatgtgagatatggagaaagatcccttatagctctgaagggtactcaccttcaagtgaaaaaatgtagatatcatcttctaaacttttggcaatgttatttccatctttggtt---ccaaccgtatagggtatggattcttgaattatccaagaattgttcctcttttctaggtttttttctgagtgtgaaaatgaaatctttcatggttaggaccaaaatggtagatgatttattgattaccaatatcattacga---atgaattggatccaatagcccctattagatccataataggattattagctaaagaaaggttctgcgacatctcagggcgaccaatttgtaaattggcttggaccagtttatcagatgatgatatcctcgatcgattcgatcga----------------------------------------------------------------------------------------------------------------------------------------------------------------------------------------------------------------------------------------------------------------------------------------------------------------------------------------------------------------------------------------------------------------------------------------------------------------------------------------------------------------------------
>Agathis australis
----------------------------------------------------------------------------------------------------------------------------------------------------------------------------------------------------------------------------------------------------------------------------------------------------------------------------------------------------------------------------------------------------------------------------------------------------------------------------------------------------------------------------------------------------------------------------------------------------------------------------------------------------------------------------------------------------------------------------------------------------------------------atgaatgagttccaaagaggtggaaacaaacatagatcttggcaacaatgctttttatatccgctcttttttcaggaagatctttatgcaattgctcatgattatcatttagatagatcgagttcttccgaaccggcggaaatttgcatttccaatgatttgagttttctaactgtaaaacgttcgattagtcggatacgtcaacagaatgagtccattgttttattttggaattgtgatcgaaatcaatggattgatc---------gcaataggagttcttcttctgaattgatattaaaaggcttggcagtggtcttggaaatttcgttttcaatgcgattaaaaaattctctagaagttatgaatggatggaagagtttccgatccacccattgcctagttcctcttatggaggataaattcccacattctaattatatattagatatacgagtaccctactctattcatcctgagattttggttcgagcttttcgtcgctggatccgagatgctccttctttgcatctattacgacgcattctttat------gaatgtcaaaataggtctaatgcagacaatttgcagaaagcaattttggttgtcctgagagaaaatacgaagttctatctgttcctatggaattcttatgtttatgaatgcgaatccattttagttcctcttctgaaacgatcttctcattcacggtcgttgtcctatggatcttttcccgatcgaattcattttgatcgaaagatcaaacatattctcatatttccgcgtaaaaaatcaa------ccaaaaagatctggttgttaaaggatcctttcattcactatgtgagatatggagaaagatcccttatagctctgaagggtactcaccttcaagtgaaaaaatgtagatatcatcttctaaacttttggcaatgttatttccatctttggtt---ccaaccgtatagggtatggattcttgaattatccaagaattgttcctcttttctaggtttttttctgagtgttaaaatgaaatctttcatggttaggaccaaaatggtagatgatttattgattaccaatatcattacga---atgaattggatccaatagcccctattagatccataataggattcttagctaaagaaaggttctgcgacatctcagggcgaccaatttgtaaattggcttggaccagtttatcagatgatgatatcctcgatcgattcgatcgaatttgtagaaatctttttcattactacagtggatctttcaatcaagatggtttatattctataaagtatatacttctactttcatgtgctaaaactttagcctgtaaacataaaagtacgatacgcgtagttcgagaagaattaggttcggaactcttcacaaaatcgttctcaaaagaacgagaattcatttcttcgttcttttcaaagactcgttcgcagagagaacgaatttggcatttagatattctccgaataaatcccttggctaattcctggcaaaagatacagaat-----aaaaaaatagaaaacttatttgaacaatga-----------------------------------------------------------------------------------------------------------------------------------------------------------------------------------
>Agathis borneensis
----------------------------------------------------------------------------------------------------------------------------------------------------------------------------------------------------------------------------------------------------------------------------------------------------------------------------------------------------------------------------------------------------------------------------------------------------------------------------------------------------------------------------------------------------------------------------------------------------------------------------------------------------------------------------------------------------------------------------------------------------------------------atgaatgagttccaaagaggtggaaccaaacatagatcttggcaccaatgctttttatatccgctcttttttcaggaagatctttatgcaattgctcatgattatcatttagatagatcgagttcttccgaaccggcggaaatttgcatttccaatgatttgagttttctaactgtaaaacgttcgattagtcggatacgtcaacagaatgagtcaattgttttattttggaattgtgatcgaaatcaatggattgatc---------gcaataggagttcttcttctgaattggtattaaaaggcttggcagtggtcttggaaatttcgttttcaatgcgattaaaaaattttctagaagttatgaatggatggaagagtttccgatccacccattgcctagttcctcttatggaggataaattcccacattccaattatatattagatatacgagtaccctactctattcatcctgagattttggttcgagcttttcgtcgctggatccgagatgctccttctttgcatctattacgacgcattctttat------gaatgtcaaaataggtctaatgcagacaatttgcagaaagcaattttggttgtcctgagagaaaatacgaagttctatctgttcctatggaattcttatgtttatgaatgcgaatccattttagttcctcttctgaaacgatcttatcattcacggtcgttgtcctatggatcttttcccgatcgaattcattttgatcgaaagatcaaacatattctcatatttccgcgtaaaaaatcaa------ccaaaaagatctggttgttaaaggatcctttcattcactatgtgagatatggggaaagatcccttatagctctgaagggtactcaccttcaagtgaaaaaatgtagatatcatcttctaaacttttggcaatgttatttccatctttggtt---ccaaccgtatagggtatggattcttgaattatccaagaattgttcctcttttctaggtttttttctgagtgtgaaaatgaaatctttcatggttaggaccaaaatggtagatgatttattgattaccaatatcattacga---atgaattggatccaatagcccctattagatccataataggattattagctaaagaaaggttctgcgacatctcagggcgaccaatttgtaaattggcttggaccagtttatcagatgatgatatcctcgatcgattcgatcgaatttgtagaaatctttttcattactacagtggatctttcaatcaagatggtttatattctataaagtatatacttctactttcatgtgctaaaactttagcctgtaaacataaaagtacgatacgcgtagttcgagaagaattaggttcggaactcttcacaaaatcgttctcaaaagaacgagaattcatttcttcgttcttttcaaagactcgttcgcagagagaacgaatttggcatttagatattctccgaataaatcccttggctaattcctggcaaaagatacagaat-----aaaaaaatagaaaacttatttgaacaatga-----------------------------------------------------------------------------------------------------------------------------------------------------------------------------------
>Agathis robusta
----------------------------------------------------------------------------------------------------------------------------------------------------------------------------------------------------------------------------------------------------------------------------------------------------------------------------------------------------------------------------------------------------------------------------------------------------------------------------------------------------------------------------------------------------------------------------------------------------------------------------------------------------------------------------------------------------------------------------------------------------------------------atgaatgagttccaaagaggtggaaacaaacatagatcttggcaacaatgctttttatatccgctcttttttcaggaagatctttatgcaattgctcatgattatcatttagatagatcgagttcttccgaaccggcggaaatttgcatttccaatgatttgagttttctaactgtaaaacgttcgattagtcggatacgtcaacagaatgagtcaattgttttattttggaattgtgatcgaaatcaatggattgatc---------gcaataggagttcttcttctgaattgatattaaaaggcttggcagtggtcttggaaatttcgttttcaatgcgattaaaaaattctctagaagttatgaatggatggaagagtttccgatccacccattgcctagttcctcttatggaggataaattcccacattccaattatatattagatatacgagtaccctactctattcatcctgagattttggttcgagcttttcgtcgctggatccgagatgctccttctttgcatctattacgacgcattctttat------gaatgtcaaaataggtctaatgcagacaatttgcagaaagcaattttggttgtcctgagagaaaatacgaagttctatctgttcctatggaattcttatgtttatgaatgcgaatccattttagttcctcttctgaggcgatcttatcattcacggnnnnnnnnnnnnnnnnnnnnnnnnnnnnnnnnnnnnnnnnnnnnnnnnnnnnnnnnnnnnnnnnnnnnnnnnnnnnnnnnnnnnn------nnnnnnnnnnnnnnnnnnnnnnnnnnnnnttcattcactatgtgagatatggagaaagatcccttatagctctgaagggtactcaccttcaagtgaaaaaatgtagatatcatcttctaaacttttggcaatgttatttccatctttggtt---ccaaccgtatagggtatggattcttgaattatccaagaattgttcctcttttctaggtttttttctgagtgtgaaaatgaaatctttcatggttaggaccaaaatggtagatgatttattgattaccaatatcattacga---atgaattggatccaatagcccctattagatccataataggattattagctaaagaaaggttctgcgacatctcagggcgaccaatttgtaaattggcttggaccagtttatcagatgatgatatcctcgatcgattcgatcgaatttgtagaaatctttttcattactacagtggatctttcaatcaagatggtttatattctataaagtatatacttctactttcatgtgctaaaactttagcctgtaaacataaaagtacgatacgcgtagttcgagaagaattaggttcggaactcttcacaaaatcgttctcaaaagaacgagaattcatttcttcgttcttttcaaagactcgttcgcagagagaacgaatttggcatttagatattctccgaataaatcccttggctaattcctggcaaaagatacagaat-----aaaaaaatagaaaactta-----------------------------------------------------------------------------------------------------------------------------------------------------------------------------------------------
>Agathis vitiensis
----------------------------------------------------------------------------------------------------------------------------------------------------------------------------------------------------------------------------------------------------------------------------------------------------------------------------------------------------------------------------------------------------------------------------------------------------------------------------------------------------------------------------------------------------------------------------------------------------------------------------------------------------------------------------------------------------------------------------------------------------------------------atgaatgagttccaaagaggtggaaacaaacatagatcttggcaacaatgctttttatatccgctcttttttcaggaagatctttatgcaattgctcatgattatcatttagatagatcgagttcttccgaaccggcggaaatttgcatttccaatgatttgagttttctaactgtaaaacgttcgattagtcggatacgtcaacagaatgagtcaattgttttattttggaattgtgatcgaaatcaatggattgatc---------gcaataggagttcttcttctgaattgatattaaaaggcttggcagtggtcttggaaatttcgttttcaatgcgattaaaaaattctctagaagttatgaatggatggaagagtttccgatccacccattgcctagttcctcttatggaggataaattcccacattccaattatatattagatatacgagtaccctactctattcatcctgagattttggttcgagcttttcgtcgctggatccgagatgctccttctttgcatctattacgacgcattctttat------gaatgtcaaaataggtctaatgcagacaatttgcagaaagcaattttggttgtcctgagagaaaatacgaagttctatctgttcctatggaattcttatgtttatgaatgcgaatccattttagttcctcttctgaaacgatcttttca--------------------------------------------------------------------------------------------------------------------------------------------------------------------------------------------------------------------------------------------------------------------------------------------------------------------------------------------------------------------------------------------------------------------------------------------------------------------------------------------------------------------------------------------------------------------------------------------------------------------------------------------------------------------------------------------------------------------------------------------------------------------------------------------------------------------------------------------------------------------------------------------------------------------------------------------------------------------------------------------------------------------------------------------------------------------------------------
>Araucaria angustifolia
----------------------------------------------------------------------------------------------------------------------------------------------------------------------------------------------------------------------------------------------------------------------------------------------------------------------------------------------------------------------------------------------------------------------------------------------------------------------------------------------------------------------------------------------------------------------------------------------------------------------------------------------------------------------------------------------------------------------------------------------------------------------atgaatgagttccaaagaggtggaaacaaacatagatcttggcaacaatgctttttatatccgctcttttttcaggaagatctttatgcaattgctcatgattatcatttagatagatcgagttcttctgaaccggcggaaatttgcatttccaatgattttagttttttaactgtaaaacgttcgattagtcggatacgtcaacagaatgagtccattgttttattttggaattgtgatcgaaatcaatggattgatc---------gcaataggagttcttcttctgaattgatattagaaggcttggtagtggtcttggaaatttcgttttcaatgcgattaaaacattctctagaagttatgaatggatggaagagtttccgatccgcccatagcctatttcctcttatggaggagaaattcccacattctaattatatattagatatacaagtaccctactctattcatccagagattttggttcgagcttttcgtcgctggatccgggatgctccttctttgcatctattacgacgcattctttat------gaatgtcaaaacagttctaatgcagaaaatttgcagaaagccattttggttgtcctgagagaaaatacgaagttctacctgttcctatggaattcttatgtttatgaatgcgaatccattttagttcctcttctgaaacgatcttctcattcacggtcgttgtcctatggatcttttcccgatcgaactcattttgatcgaaagatcaaacatattctaatatttccgcgtaaaaattcaa------ggaaaaagatctggttgttaaaggatcctttcattcactatgtgagatatggagaaagatcccttatagctctgaagggtactcaccttcaagtgaaaaaatgtagatatcatcttctaaacttttggcaatgttatttccatctttggtt---ccaaccgtatagggtatggattcttgaattatccaagaattgttcctcttttctaggtttttttctgagtgttaaaatgaaatctctcatggttaggaccaaaaaggtagatgatttaatgattacctatatcattacga---atgaattggatccaatagcccctattagatccataataggattattagctaaagaaaggttctgcgacatctcagggcgaccaattagtaaattggcttggaccagtttatcagatgatgatatcctcgatcgattcgatcga----------------------------------------------------------------------------------------------------------------------------------------------------------------------------------------------------------------------------------------------------------------------------------------------------------------------------------------------------------------------------------------------------------------------------------------------------------------------------------------------------------------------------
>Araucaria araucana
----------------------------------------------------------------------------------------------------------------------------------------------------------------------------------------------------------------------------------------------------------------------------------------------------------------------------------------------------------------------------------------------------------------------------------------------------------------------------------------------------------------------------------------------------------------------------------------------------------------------------------------------------------------------------------------------------------------------------------------------------------------------atgaatgagttccaaagaggtggaaacaaacatagatcttggcaacaatgctttttatatccgctcttttttcaggaagatctttatgcaattgctcatgattatcatttagatagatcgagttcttctgaaccggcggaaatttgcatttccaatgattttagttttttaactgtaaaacgttcgattagtcggatacgtcaacagaatgagtcaattgttttattttggaattgtgatcgaaatcaatggattgatc---------gcaataggagttcttcttctgaattgatattagaaggcttggtagtggtcttggaaatttcgttttcaatgcgattaaaacattctctagaagttatgaatggatggaagagtttccgatccgcccatagcctatttcctcttatggaggagaaattcccacattctaattatatattagatatacgagtaccctactctattcatccagagattttggttcgagcttttcgtcgctggatccgggatgctccttctttgcatctattacgacgcattctttat------gaatgtcaaaacagttctaatgcagaaaatttgcagaaagccattttggttgtcctgagagaaaatacgaagttctacctgttcctatggaattcttatggttatgaatgcgaatccattttagttcctcttctgaaacgatcttctcattcacggtcgttgtcctatggatcttttcccgatcgaactcattttgatcgaaagatcaaacatattctaatatttccgcgtaaaaattcaa------ggaaaaagatctggttgttaaaggatcctttcattcactatgtgagatatggagaaagatcccttatagctctgaagggtactcaccttcaagtgaaaaaatgtagatatcatcttctaaacttttggcaatgttatttccatctttggtt---ccaaccgtatagggtatggattcttgaattatccaagaattgttcctcttttctaggtttttttctgagtgttaaaatgaaatctctcatggttaggaccaaaaaggtagatgatttaatgattacctatatcattacga---atgaattggatccaatagcccctattagatccataataggattattagctaaagaaaggttctgcgacatctcagggcgaccaattagtaaattggcttggaccagtttatcagatgattatatcctcgatcgattcgatcgaatttggaggaatctttttaattattacagtggatccatcaatcaagatggtttatattgtataaagtatatacttctactttcatgtgctaaaactttagcctgtaaacataaaagtacgatacgcgtagttcgggaagaattaggttcggaactcttcacaaaatcgttctcaaaagaacgagaattcatttcttcgttcttttcaaagactcgttcgcagagagaacgaatttggcatttagatattctccggataattcccttggctaattcctggcaaaagatacagaat-----aaaaaaatagaaaactta-----------------------------------------------------------------------------------------------------------------------------------------------------------------------------------------------
>Araucaria hunsteinii
----------------------------------------------------------------------------------------------------------------------------------------------------------------------------------------------------------------------------------------------------------------------------------------------------------------------------------------------------------------------------------------------------------------------------------------------------------------------------------------------------------------------------------------------------------------------------------------------------------------------------------------------------------------------------------------------------------------------------------------------------------------------atgaatgagttccaaagaggtggaaacaaacatagatcttggcaacaatgctttttatatccgctcttttttcaggaagatctttatgcaattgctcatgattatcatttagatagatcgagttcttctgaaccggcggaaatttgcatttccaatgattttagttttttaactgtaaaacgttcgattagtcggatacgtcaacagaatgagtcaattgttttattttggaattgtgatcgaaatcaatggattgatc---------gcaataggagttcttcttctgaattgatattagaaggcttagtagtggtcttggaaatttcgttttcaatgcgattaaaacattctctagaagttatgaatggatggaagagtttccgatccacccatagcctatttcctcttatggaggataaattcccacattctaattatatattagatatacgagtaccctactctattcatccagagattttggttcgagcttttcgtcgctggatccgggatgctccttctttgcatctattacgacgcattctttat------gaatgtcaaaacagttctaatgcagaaaatttgcagaaagccattttggttgtcctgagagaaaatacgaagttctacctgttcctatggaattcttatgtttatgaatgcgaatccattttagttcttcttctgaaacgatcttctcattcacggtcgttgtcctatggatcttttcccgatcgaactcattttgatcgaaagatccaacatattctcatatttccgcgtaaaaattcaa------ggaaaaagatctggttgttaaaggatccatacattcactatgtgagatatggagaaagatcccttatagctctgaagggtactcaccttcaagtgaaaaaatgtagatatcatctgataaacttttggcaatgttatttccatctttggtt---ccaaccgtatagggtatggattcttgaattatccaagaattgttcctcttttctaggtttttttctgagtgttaaaatgaaatctctcatggttaggaccaaaaaggtagatgatttattgattacctatatcattacga---atgaattggatccaatagcccctattagatccataataggattcttagctaaagaaaggttctgcgacatctcagggcgaccaattagtaaattggcttggaccagtttatcagatgatgatatcctcgatcgattcgatcgaatttggaggaatctttttaattattacagtggatccatcaatcaagatggtttatattgtataaagtatatacttttactttcatgtgctaaaactttagcctgtaaacataaaagtacgatacgcgtagttcgggaagaattaggttcggaactcttcacaaaatcgttctcaaaagaacgagaattcatttcttcgttcttttcaaagactcgttcgcagagagaacgaatttggcatttagatattctccggataattcccttggctaattcctggcaaaagatacagaat---aaaaaaaaatagaaaactta-----------------------------------------------------------------------------------------------------------------------------------------------------------------------------------------------
>Agathis endertii
-----------------------------------------------------------------------------------------------------------------------------------------------------------------------------------------------------------------------------------------------------------------------------------------------------------------------------------------------------------------------------------------------------------------------------------------------------------------------------------------------------------------------------------------------------------------------------------------------------------------------------------------------------------------------------------------------------------------------------------------------------------------------------------------------------------------------------------------------------------------------------------------------------------------------------------------------------------------------------------------------------------------------------------------------------------------------------------------------------------------------------------------------------------------------------------------------------------------------------------------------------------------------------------------------------------------------------------------------------------------------------------------------------------------------------------------------------------------------------------------------------------------cgttgtcctatggatcttttcccgatcgaattcattttgatcgaaagatcaaacatattctcatatttccgcgtaaaaaatcaa------ccaaaaagatctggttgttaaaggatcctttcattcactatgtgagatatggagaaagatcccttatagctctgaagggtactcaccttcaagtgaaaaaatgtagatatcatcttctaaacttttggcaatgttatttccatctttggtt---ccaaccgtatagggtatggattcttgaattatccaagaattgttcctcttttctaggtttttttctgagtgtgaaaatgaaatctttcatggttaggaccaaaatggtagatgatttattgattaccaatatcattacga---atgaattggatccaatagcccctattagatccataataggattattagctaaagaaaggttctgcgacatctcagggcgaccaatttgtaaattggcttggaccagtttatcagatgatgatatcctcgatcgattcgatcgaatttgtagaaatctttttcattactacagtggatctttcaatcaagatggtttatattctataaagtatatacttctact--------------------------------------------------------------------------------------------------------------------------------------------------------------------------------------------------------------------------------------------------------------------------------------------------------------------------------------------------------------------------------------------------------------------------------------------
>Agathis obtusa
-----------------------------------------------------------------------------------------------------------------------------------------------------------------------------------------------------------------------------------------------------------------------------------------------------------------------------------------------------------------------------------------------------------------------------------------------------------------------------------------------------------------------------------------------------------------------------------------------------------------------------------------------------------------------------------------------------------------------------------------------------------------------------------------------------------------------------------------------------------------------------------------------------------------------------------------------------------------------------------------------------------------------------------------------------------------------------------------------------------------------------------------------------------------------------------------------------------------------------------------------------------------------------------------------------------------------------------------------------------------------------------------------------------------------------------------------------------------------------------------------------------------cgttgtcctatggatcttttcccgatcgaattcattttgatcgaaagatcaaacatattctcatatttccgcgtaaaaaatcaa------ccaaaaagatctggttgttaaaggatcctttcattcactatgtgagatatggagaaagatcccttatagctctgaagggtactcaccttcaagtgaaaaaatgtagatatcatcttctaaacttttggcaatgttatttccatctttggtt---ccaaccgtatagggtatggattcttgaattatccaagaattgttcctcttttctaggtttttttctgagtgtgaaaatgaaatctttcatggttaggaccaaaatggtagatgatttattgattaccaatatcattacga---atgaattggatccaatagcccctattagatccataataggattattagctaaagaaaggttctgcgacatctcagggcgaccaatttgtaaattggcttggaccagtttatcagatgatgatatcctcgatcgattcgatcgaatttgtagaaatctttttcattactacagtggatctttcaatcaagatggtttatattctataaagtatatacttctact--------------------------------------------------------------------------------------------------------------------------------------------------------------------------------------------------------------------------------------------------------------------------------------------------------------------------------------------------------------------------------------------------------------------------------------------
>Agathis montana
-----------------------------------------------------------------------------------------------------------------------------------------------------------------------------------------------------------------------------------------------------------------------------------------------------------------------------------------------------------------------------------------------------------------------------------------------------------------------------------------------------------------------------------------------------------------------------------------------------------------------------------------------------------------------------------------------------------------------------------------------------------------------------------------------------------------------------------------------------------------------------------------------------------------------------------------------------------------------------------------------------------------------------------------------------------------------------------------------------------------------------------------------------------------------------------------------------------------------------------------------------------------------------------------------------------------------------------------------------------------------------------------------------------------------------------------------------------------------------------------------------------------cgttgtcctatggatcttttcccgatcgaattcattttgatcgaaagatcaaacatattctcatatttccgcgtaaaaaatcaa------ccaaaaagatctggttgttaaaggatcctttcattcactatgtgagatatggagaaagatcccttatagctctgaagggtactcaccttcaagtgaaaaaatgtagatatcatcttctaaacttttggcaatgttatttccatctttggtt---ccaaccgtatagggtatggattcttgaattatccaagaattgttcctcttttctaggtttttttctgagtgtgaaaatgaaatctttcatggttaggaccaaaatggtagatgatttattgattaccaatatcattacga---atgaattggatccaatagcccctattagatccataataggattattagctaaagaaaggttctgcgacatctcagggcgaccaatttgtaaattggcttggaccagtttatcagatgatgatatcctcgatcgattcgatcgaatttgtagaaatctttttcattactacagtggatctttcaatcaagatggtttatattctataaagtatatactt-------------------------------------------------------------------------------------------------------------------------------------------------------------------------------------------------------------------------------------------------------------------------------------------------------------------------------------------------------------------------------------------------------------------------------------------------
>Agathis lenticula
------------------------------------------------------------------------------------------------------------------------------------------------------------------------------------------------------------------------------------------------------------------------------------------------------------------------------------------------------------------------------------------------------------------------------------------------------------------------------------------------------------------------------------------------------------------------------------------------------------------------------------------------------------------------------------------------------------------------------------------------------------------------------------------------------------------------------------------------------------------------------------------------------------------------------------------------------------------------------------------------------------------------------------------------------------------------------------------------------------------------------------------------------------------------------------------------------------------------------------------------------------------------tttggttcgagcttttcgtcgctggatccgagatgctccttctttgcatctattacgacgcattctttat------gaatgtcaaaataggtctaatgcagacaatttgcagaaagcaattttggttgtcctgagagaaaatacgaagttctatctgttcctatggaattcttatgtttatgaatgcgaatccattttagttcctcttctgaaacgatcttatcattcacggtcgttgtcctatggatcttttcccgatcgaattcattttgatcgaaagatcaaacatattctcatatttccgcgtaaaaaatcaa------ccaaaaagatctggttgttaaaggatcctttcattcactatgtgagatatggagaaagatcccttatagctctgaagggtactcaccttcaagtgaaaaaatgtagatatcatcttctaaacttttggcaatgttatttccatctttggtt---ccaaccgtatagggtatggattcttgaattatccaagaattgttcctcttttctaggtttttttctgagtgtgaaaatgaaatctttcatggttaggaccaaaatggtagatgatttattgattaccaatatcattacga---atgaattggatccaatagcccctattagatccataataggattattagctaaagaaaggttctgcgacatctcagggcgaccaatttgtaaattggcttggaccagtttatcagatgatgatatcctcgatcgattcgatcgaatttgtagaaatctttttcattactacagtggatctttcaatcaagatggtttatattctataaagtatatacttctactttcatgtgctaaaactttagcctgtaaacataaaagtacgatacgcgtagttcgagaagaattaggttcggaactcttcacaaaatcgttctcaaaagaacgagaattcatttcttcgttcttttcaaagactcgttcgcagagagaacgaatttggcatttagatattctccgaataaatcccttggctaattcctggcaaaagatacagaat-----aaaaaaatagaaaacttatttgaacaatgaaatgcttattgagcaattgccgggatcaattcatgatcctatttaatttttttccacctgggaacgcaaatgattatgaaatcaatacatggagaaagccgtgtgcaatgaaaattgcaagcacggtttggggagagatttctcgctcttatagtaggagcagataatccactccatcc
>Wollemia nobilis
-----------------------------------------------------------------------------------------------------------------------------------------------------------------------------------------------------------------------------------------------------------------------------------------------------------------------------------------------------------------------------------------------------------------------------------------------------------------------------------------------------------------------------------------------------------------------------------------------------------------------------------------------------------------------------------------------------------------------------------------------------------------------------------------------------------------------------------------------------------------------------------------------------------------------------------------------------------------------------------------------------------------------------------------------------------------------------------------------------------------------------------------------------------------------------------------------------------------------------------------------------------------------------------------------------------------------------------------------------------------------------------------------------------------------------------------------------------------------------------------------------------------cgttgccctatggatcttttcccgatcgaactcattttgatcgaaagatcaaacatattctcatatttccgcgtaaaaaatcaa------gcaaaaagatctggttgttaaaggatcctttcattcactatgtgagatatggagaaagatcccttatagctctgaagggtactcatcttcaagtgaaaaaatgtagatatcatcttctaaacttttggcaatgttatttccatctttggtt---ccaaccgtatagggtatgtattcttgaattatccaagaattgttcctcttttctaggtttttttatgagtgttaaaatgaaatctttcatggttaggaccaaaatggtagatgatttattgattaccaatatcattacga---atgaattggatccaatagcccctattagatccataataggattattagctaaagaaaggttctgcgacatctcagggcgaccaattagtaaattggcttggaccagtttatcagatgatgatatcctcgatcgattcgatcgaatttgtagaaatctttttcattactacagtggatctttcaatcaagatggtttatattctataaagtatatacttctactttcatgtgctaaaactttagcctgtaaacataaaagtacgatacgcgtagttcgagaagaattaggttcggaactcttcacaaaatcgttctcaaaagaacgagaattcatttcttcgttcttttcaaagactcgttcgcagagagaacgaatttggcatttagatattctccgaataaatcccttggctaattcctggcaaaagatacagaat---aaaaaaaaatagaaaacttatttgaacaatgaaatgcttattgagcaattgccaggatcaattcatgatcctattgaatttttttccacctgggaacgcaaatgattatgaaataaatacatggagaaagccgtgtgcaatgaaaattgcaagcacggtttggggagagatttctctctcttataggaggagcagataatc----------
>Araucaria bernieri
-----------------------------------------------------------------------------------------------------------------------------------------------------------------------------------------------------------------------------------------------------------------------------------------------------------------------------------------------------------------------------------------------------------------------------------------------------------------------------------------------------------------------------------------------------------------------------------------------------------------------------------------------------------------------------------------------------------------------------------------------------------------------------------------------------------------------------------------------------------------------------------------------------------------------------------------------------------------------------------------------------------------------------------------------------------------------------------------------------------------------------------------------------------------------------------------------------------------------------------------------------------------------------------------------------------------------------------------------------------------------------------------------------------------------------------------------------------------------------------------------------------------cgttgtcctatggatcttttcccgatcgaactcattttgatcgaaaaatccaaaatattctcatatttccgcgtaaaaattcaa------gtaaaaagatctggttgttaaaggatcctttcattcactatgtgagatatggagaaagatcccttatagctctgaagggtactcaccttcaagtgaaaaaatgtagatatcatcttctaaacttttggcaatgttatttccatctttggtt---ccaaccgtatagggtatgtattcttgaattatccaagaattgttcctcttttctaggtttttttctgagtgttaaaatgaaatctctcatggttaggaccaaaatggtagatgatttattgattacctatatcattacga---atgaattcgatgcaatagcccctattagatccataataggattattagctaaagaaaggttctgcgacatctcagggcgaccaattagtaaattggcttggaccagtttatcagatgatgatatcctcgatcgattcgatcgaatttggagaaatctttttcattactacagtggatccatcaatcaagatggtttatattgtataaagtatatacttctactttcatgtgctaaaactttagcctgtaaacataaaactacgatacgcgtagttcgggaagaattaggttcggaactcttcacaaaatcgttctcaaaagaacgagaattcatttcttcgttcttttcaaagactcgttcgcagagagaacgattttggcatttagatattctccggataattcccttggctaattcctggcaaaagatacagaat--aaaaaaaaaatagaaaacttatttgaccaatgaaatgcttattgagcaattgccaggatcaattcatgatcctatttaatttttttccacctgggaacgcaaatgattatgaaatcaatacatggagaaagccgtgtgcaatgaaaattgcaagcacggtttggggagagatttctcgctcttataataggagcagataatc----------
>Araucaria biramulata
-----------------------------------------------------------------------------------------------------------------------------------------------------------------------------------------------------------------------------------------------------------------------------------------------------------------------------------------------------------------------------------------------------------------------------------------------------------------------------------------------------------------------------------------------------------------------------------------------------------------------------------------------------------------------------------------------------------------------------------------------------------------------------------------------------------------------------------------------------------------------------------------------------------------------------------------------------------------------------------------------------------------------------------------------------------------------------------------------------------------------------------------------------------------------------------------------------------------------------------------------------------------------------------------------------------------------------------------------------------------------------------------------------------------------------------------------------------------------------------------------------------------cgttgtcctatggatcttttcccgatcgaactcattttgatcgaaaaatccaaaatattctcatatttccgcgtaaaaattcaa------gtaaaaagatctggttgttaaaggatcctttcattcactatgtgagatatggagaaagatcccttatagctctgaagggtactcaccttcaagtgaaaaaatgtagatatcatcttctaaacttttggcaatgttatttccatctttggtt---ccaaccgtatagggtatgtattcttgaattatccaagaattgttcctcttttctaggtttttttctgagtgttaaaatgaaatctctcatggttaggaccaaaatggtagatgatttattgattacctatatcattacga---atgaattcgatgcaatagcccctattagatccataataggattattagctaaagaaaggttctgcgacatctcagggcgaccaattagtaaattggcttggaccagtttatcagatgatgatatcctcgatcgattcgatcgaatttggagaaatctttttcattactacagtggatccatcaatcaagatggtttatattgtataaagtatatacttctactttcatgtgctaaaactttagcctgtaaacataaaactacgatacgcgtagttcgggaagaattaggttcggaactcttcacaaaatcgttctcaaaagaacgagaattcatttcttcgttcttttcaaagactcgttcgcagagagaacgattttggcatttagatattctccggataattcccttggctaattcctggcaaaagatacagaat--aaaaaaaaaatagaaaacttatttgaccaatgaaatgcttattgagcaattgccaggatcaattcatgatcctatttaatttttttccacctgggaacgcaaatgattatgaaatcaatacatggagaaagccgtgtgcaatgaaaattgcaagcacggtttggggagagatttctcgctcttataataggagcagataatc----------
>Araucaria humboldtensis
-----------------------------------------------------------------------------------------------------------------------------------------------------------------------------------------------------------------------------------------------------------------------------------------------------------------------------------------------------------------------------------------------------------------------------------------------------------------------------------------------------------------------------------------------------------------------------------------------------------------------------------------------------------------------------------------------------------------------------------------------------------------------------------------------------------------------------------------------------------------------------------------------------------------------------------------------------------------------------------------------------------------------------------------------------------------------------------------------------------------------------------------------------------------------------------------------------------------------------------------------------------------------------------------------------------------------------------------------------------------------------------------------------------------------------------------------------------------------------------------------------------------cgttgtcctatggatcttttcccgatcgaactcattttgatcgaaaaatccaaaatattctcatatttccgcgtaaaaattcaa------gtaaaaagatctggttgttaaaggatcctttcattcactatgtgagatatggagaaagatcccttatagctctgaagggtactcaccttcaagtgaaaaaatgtagatatcatcttctaaacttttggcaatgttatttccatctttggtt---ccaaccgtatagggtatgtattcttgaattatccaagaattgttcctcttttctaggtttttttctgagtgttaaaatgaaatctctcatggttaggaccaaaatggtagatgatttattgattacctatatcattacga---atgaattcgatgcaatagcccctattagatccataataggattattagctaaagaaaggttctgcgacatctcagggcgaccaattagtaaattggcttggaccagtttatcagatgatgatatcctcgatcgattcgatcgaatttggagaaatctttttcattactacagtggatccatcaatcaagatggtttatattgtataaagtatatacttctactttcatgtgctaaaactttagcctgtaaacataaaactacgatacgcgtagttcgggaagaattaggttcggaactcttcacaaaatcgttctcaaaagaacgagaattcatttcttcgttcttttcaaagactcgttcgcagagagaacgattttggcatttagatattctccggataattcccttggctaattcctggcaaaagatacagaat--aaaaaaaaaatagaaaacttatttgaccaatgaaatgcttattgagcaattgccaggatcaattcatgatcctatttaatttttttccacctgggaacgcaaatgattatgaaatcaatacatggagaaagccgtgtgcaatgaaaattgcaagcacggtttggggagagatttctcgctcttataataggagcagataatc----------
>Araucaria laubenfelsii
-----------------------------------------------------------------------------------------------------------------------------------------------------------------------------------------------------------------------------------------------------------------------------------------------------------------------------------------------------------------------------------------------------------------------------------------------------------------------------------------------------------------------------------------------------------------------------------------------------------------------------------------------------------------------------------------------------------------------------------------------------------------------------------------------------------------------------------------------------------------------------------------------------------------------------------------------------------------------------------------------------------------------------------------------------------------------------------------------------------------------------------------------------------------------------------------------------------------------------------------------------------------------------------------------------------------------------------------------------------------------------------------------------------------------------------------------------------------------------------------------------------------cgttgtcctatggatcttttcccgatcgaactcattttgatcgaaaaatccaaaatattctcatatttccgcgtaaaaattcaa------gtaaaaagatctggttgttaaaggatcctttcattcactatgtgagatatggagaaagatcccttatagctctgaagggtactcaccttcaagtgaaaaaatgtagatatcatcttctaaacttttggcaatgttatttccatctttggtt---ccaaccgtatagggtatgtattcttgaattatccaagaattgttcctcttttctaggtttttttctgagtgttaaaatgaaatctctcatggttaggaccaaaatggtagatgatttattgattacctatatcattacga---atgaattcgatgcaatagcccctattagatccataataggattattagctaaagaaaggttctgcgacatctcagggcgaccaattagtaaattggcttggaccagtttatcagatgatgatatcctcgatcgattcgatcgaatttggagaaatctttttcattactacagtggatccatcaatcaagatggtttatattgtataaagtatatacttctactttcatgtgctaaaactttagcctgtaaacataaaactacgatacgcgtagttcgggaagaattaggttcggaactcttcacaaaatcgttctcaaaagaacgagaattcatttcttcgttcttttcaaagactcgttcgcagagagaacgattttggcatttagatattctccggataattcccttggctaattcctggcaaaagatacagaat--aaaaaaaaaatagaaaacttatttgaccaatgaaatgcttattgagcaattgccaggatcaattcatgatcctatttaatttttttccacctgggaacgcaaatgattatgaaatcaatacatggagaaagccgtgtgcaatgaaaattgcaagcacggtttggggagagatttctcgctcttataataggagcagataatc----------
>Araucaria scopulorum
-----------------------------------------------------------------------------------------------------------------------------------------------------------------------------------------------------------------------------------------------------------------------------------------------------------------------------------------------------------------------------------------------------------------------------------------------------------------------------------------------------------------------------------------------------------------------------------------------------------------------------------------------------------------------------------------------------------------------------------------------------------------------------------------------------------------------------------------------------------------------------------------------------------------------------------------------------------------------------------------------------------------------------------------------------------------------------------------------------------------------------------------------------------------------------------------------------------------------------------------------------------------------------------------------------------------------------------------------------------------------------------------------------------------------------------------------------------------------------------------------------------------cgttgtcctatggatcttttcccgatcgaactcattttgatcgaaaaatccaaaatattctcatatttccgcgtaaaaattcaa------gtaaaaagatctggttgttaaaggatcctttcattcactatgtgagatatggagaaagatcccttatagctctgaagggtactcaccttcaagtgaaaaaatgtagatatcatcttctaaacttttggcaatgttatttccatctttggtt---ccaaccgtatagggtatgtattcttgaattatccaagaattgttcctcttttctaggtttttttctgagtgttaaaatgaaatctctcatggttaggaccaaaatggtagatgatttattgattacctatatcattacga---atgaattcgatgcaatagcccctattagatccataataggattattagctaaagaaaggttctgcgacatctcagggcgaccaattagtaaattggcttggaccagtttatcagatgatgatatcctcgatcgattcgatcgaatttggagaaatctttttcattactacagtggatccatcaatcaagatggtttatattgtataaagtatatacttctactttcatgtgctaaaactttagcctgtaaacataaaactacgatacgcgtagttcgggaagaattaggttcggaactcttcacaaaatcgttctcaaaagaacgagaattcatttcttcgttcttttcaaagactcgttcgcagagagaacgattttggcatttagatattctccggataattcccttggctaattcctggcaaaagatacagaat--aaaaaaaaaatagaaaacttatttgaccaatgaaatgcttattgagcaattgccaggatcaattcatgatcctatttaatttttttccacctgggaacgcaaatgattatgaaatcaatacatggagaaagccgtgtgcaatgaaaattgcaagcacggtttggggagagatttctcgctcttataataggagcagataatc----------
>Araucaria columnaris
-----------------------------------------------------------------------------------------------------------------------------------------------------------------------------------------------------------------------------------------------------------------------------------------------------------------------------------------------------------------------------------------------------------------------------------------------------------------------------------------------------------------------------------------------------------------------------------------------------------------------------------------------------------------------------------------------------------------------------------------------------------------------------------------------------------------------------------------------------------------------------------------------------------------------------------------------------------------------------------------------------------------------------------------------------------------------------------------------------------------------------------------------------------------------------------------------------------------------------------------------------------------------------------------------------------------------------------------------------------------------------------------------------------------------------------------------------------------------------------------------------------------cgttgtcctatggatcttttcccgatcgaactcattttgatcgaaaaatccaaaatattctcatatttccgcgtaaaaattcaa------gtaaaaagatctggttgttaaaggatcctttcattcactatgtgagatatggagaaagatcccttatagctctgaagggtactcaccttcaagtgaaaaaatgtagatatcatcttctaaacttttggcaatgttatttccatctttggtt---ccaaccgtatagggtatgtattcttgaattatccaagaattgttcctcttttctagggttttttctgagtgttaaaatgaaatctctcatggttaggaccaaaatggtagatgatttattgattacctatatcattacga---atgaattcgatgcaatagcccctattagatccataataggattattagctaaagaaaggttctgcgacatctcagggcgaccaattagtaaattggcttggaccagtttatcagatgatgatatcctcgatcgattcgatcgaatttggagaaatctttttcattactacagtggatccatcaatcaagatggtttatattgtataaagtatatacttctactttcatgtgctaaaactttagcctgtaaacataaaactacgatacgcgtagttcgggaagaattaggttcggaactcttcacaaaatcgttctcaaaagaacgagaattcatttcttcgttcttttcaaagactcgttcgcagagagaacgattttggcatttagatattctccggataattcccttggctaattcctggcaaaagatacagaat--aaaaaaaaaatagaaaacttatttgaccaatgaaatgcttattgagcaattgccaggatcaattcatgatcctatttaatttttttccacctgggaacgcaaatgattatgaaatcaatacatggagaaagccgtgtgcaatgaaaattgcaagcacggtttggggagagatttctcgctcttataataggagcagataatc----------
>Araucaria luxurians
-----------------------------------------------------------------------------------------------------------------------------------------------------------------------------------------------------------------------------------------------------------------------------------------------------------------------------------------------------------------------------------------------------------------------------------------------------------------------------------------------------------------------------------------------------------------------------------------------------------------------------------------------------------------------------------------------------------------------------------------------------------------------------------------------------------------------------------------------------------------------------------------------------------------------------------------------------------------------------------------------------------------------------------------------------------------------------------------------------------------------------------------------------------------------------------------------------------------------------------------------------------------------------------------------------------------------------------------------------------------------------------------------------------------------------------------------------------------------------------------------------------------cgttgtcctatggatcttttcccgatcgaactcattttgatcgaaaaatccaaaatattctcatatttccgcgtaaaaattcaa------gtaaaaagatctggttgttaaaggatcctttcattcactatgtgagatatggagaaagatcccttatagctctgaagggtactcaccttcaagtgaaaaaatgtagatatcatcttctaaacttttggcaatgttatttccatctttggtt---ccaaccgtatagggtatgtattcttgaattatccaagaattgttcctcttttctagggttttttctgagtgttaaaatgaaatctctcatggttaggaccaaaatggtagatgatttattgattacctatatcattacga---atgaattcgatgcaatagcccctattagatccataataggattattagctaaagaaaggttctgcgacatctcagggcgaccaattagtaaattggcttggaccagtttatcagatgatgatatcctcgatcgattcgatcgaatttggagaaatctttttcattactacagtggatccatcaatcaagatggtttatattgtataaagtatatacttctactttcatgtgctaaaactttagcctgtaaacataaaactacgatacgcgtagttcgggaagaattaggttcggaactcttcacaaaatcgttctcaaaagaacgagaattcatttcttcgttcttttcaaagactcgttcgcagagagaacgattttggcatttagatattctccggataattcccttggctaattcctggcaaaagatacagaat--aaaaaaaaaatagaaaacttatttgaccaatgaaatgcttattgagcaattgccaggatcaattcatgatcctatttaatttttttccacctgggaacgcaaatgattatgaaatcaatacatggagaaagccgtgtgcaatgaaaattgcaagcacggtttggggagagatttctcgctcttataataggagcagataatc----------
>Araucaria nemorosa
-----------------------------------------------------------------------------------------------------------------------------------------------------------------------------------------------------------------------------------------------------------------------------------------------------------------------------------------------------------------------------------------------------------------------------------------------------------------------------------------------------------------------------------------------------------------------------------------------------------------------------------------------------------------------------------------------------------------------------------------------------------------------------------------------------------------------------------------------------------------------------------------------------------------------------------------------------------------------------------------------------------------------------------------------------------------------------------------------------------------------------------------------------------------------------------------------------------------------------------------------------------------------------------------------------------------------------------------------------------------------------------------------------------------------------------------------------------------------------------------------------------------cgttgtcctatggatcttttcccgatcgaactcattttgatcgaaaaatccaaaatattctcatatttccgcgtaaaaattcaa------gtaaaaagatctggttgttaaaggatcctttcattcactatgtgagatatggagaaagatcccttatagctctgaagggtactcaccttcaagtgaaaaaatgtagatatcatcttctaaacttttggcaatgttatttccatctttggtt---ccaaccgtatagggtatgtattcttgaattatccaagaattgttcctcttttctagggttttttctgagtgttaaaatgaaatctctcatggttaggaccaaaatggtagatgatttattgattacctatatcattacga---atgaattcgatgcaatagcccctattagatccataataggattattagctaaagaaaggttctgcgacatctcagggcgaccaattagtaaattggcttggaccagtttatcagatgatgatatcctcgatcgattcgatcgaatttggagaaatctttttcattactacagtggatccatcaatcaagatggtttatattgtataaagtatatacttctactttcatgtgctaaaactttagcctgtaaacataaaactacgatacgcgtagttcgggaagaattaggttcggaactcttcacaaaatcgttctcaaaagaacgagaattcatttcttcgttcttttcaaagactcgttcgcagagagaacgattttggcatttagatattctccggataattcccttggctaattcctggcaaaagatacagaat--aaaaaaaaaatagaaaacttatttgaccaatgaaatgcttattgagcaattgccaggatcaattcatgatcctatttaatttttttccacctgggaacgcaaatgattatgaaatcaatacatggagaaagccgtgtgcaatgaaaattgcaagcacggtttggggagagatttctcgctcttataataggagcagataatc----------
>Araucaria montana
-----------------------------------------------------------------------------------------------------------------------------------------------------------------------------------------------------------------------------------------------------------------------------------------------------------------------------------------------------------------------------------------------------------------------------------------------------------------------------------------------------------------------------------------------------------------------------------------------------------------------------------------------------------------------------------------------------------------------------------------------------------------------------------------------------------------------------------------------------------------------------------------------------------------------------------------------------------------------------------------------------------------------------------------------------------------------------------------------------------------------------------------------------------------------------------------------------------------------------------------------------------------------------------------------------------------------------------------------------------------------------------------------------------------------------------------------------------------------------------------------------------------cgttgtcctatggatcttttcccgatcgaactcattttgatcgaaaaatccaaaatattctcatatttccgcgtaaaaattcaa------gtaaaaagatctggttgttaaaggatcctttcattcactatgtgagatatggagaaagatcccttatagctctgaagggtactcaccttcaagtgaaaaaatgtagatatcatcttctaaacttttggcaatgttatttccatctttggtt---ccaaccgtatagggtatgtattcttgaattatccaagaattgttcctcttttctaggtttttttctgagtgttaaaatgaaatctctcatggttaggaccaaaatggtagatgatttattgattacctatatcattacga---atgaattcgatgcaatagcccctattagatccataataggattattagctaaagaaaggttctgcgacatctcagggcgaccaattagtaaattggcttggaccagtttatcagatgatgatatcctcgatcgattcgatcgaatttggagaaatctttttcattactacagtggatccatcaatcaagatggtttatattgtataaagtatatacttctactttcatgtgctaaaactttagcctgtaaacataaaactacgatacgcgtagttcgggaagaattaggttcggaactcttcacaaaatcgttctcaaaagaacgagaattcatttcttcgttcttttcaaagactcgttcgcagagagaacgattttggcatttagatattctccggataattcccttggctaattcctggcaaaagatacagaat-aaaaaaaaaaatagaaaacttatttgaccaatgaaatgcttattgagcaattgccaggatcaattcatgatcctatttaatttttttccacctgggaacgcaaatgattatgaaatcaatacatggagaaagccgtgtgcaatgaaaattgcaagcacggtttggggagagatttctcgctcttataataggagcagataatc----------
>Araucaria subulata
-----------------------------------------------------------------------------------------------------------------------------------------------------------------------------------------------------------------------------------------------------------------------------------------------------------------------------------------------------------------------------------------------------------------------------------------------------------------------------------------------------------------------------------------------------------------------------------------------------------------------------------------------------------------------------------------------------------------------------------------------------------------------------------------------------------------------------------------------------------------------------------------------------------------------------------------------------------------------------------------------------------------------------------------------------------------------------------------------------------------------------------------------------------------------------------------------------------------------------------------------------------------------------------------------------------------------------------------------------------------------------------------------------------------------------------------------------------------------------------------------------------------cgttgtcctatggatcttttcccgatcgaactcattttgatcgaaaaatccaaaatattctcatatttccgcgtaaaaattcaa------gtaaaaagatctggttgttaaaggatcctttcattcactatgtgagatatggagaaagatcccttatagctctgaagggtactcaccttcaagtgaaaaaatgtagatatcatcttctaaacttttggcaatgttatttccatctttggtt---ccaaccgtatagggtatgtattcttgaattatccaagaattgttcctcttttctaggtttttttctgagtgttaaaatgaaatctctcatggttaggaccaaaatggtagatgatttattgattacctatatcattacga---atgaattcgatgcaatagcccctattagatccataataggattattagctaaagaaaggttctgcgacatctcagggcgaccaattagtaaattggcttggaccagtttatcagatgatgatatcctcgatcgattcgatcgaatttggagaaatctttttcattactacagtggatccatcaatcaagatggtttatattgtataaagtatatacttctactttcatgtgctaaaactttagcctgtaaacataaaactacgatacgcgtagttcgggaagaattaggttcggaactcttcacaaaatcgttctcaaaagaacgagaattcatttcttcgttcttttcaaagactcgttcgcagagagaacgattttggcatttagatattctccggataattcccttggctaattcctggcaaaagatacagaat-aaaaaaaaaaatagaaaacttatttgaccaatgaaatgcttattgagcaattgccaggatcaattcatgatcctatttaatttttttccacctgggaacgcaaatgattatgaaatcaatacatggagaaagccgtgtgcaatgaaaattgcaagcacggtttggggagagatttctcgctcttataataggagcagataatc----------
>Araucaria rulei
-----------------------------------------------------------------------------------------------------------------------------------------------------------------------------------------------------------------------------------------------------------------------------------------------------------------------------------------------------------------------------------------------------------------------------------------------------------------------------------------------------------------------------------------------------------------------------------------------------------------------------------------------------------------------------------------------------------------------------------------------------------------------------------------------------------------------------------------------------------------------------------------------------------------------------------------------------------------------------------------------------------------------------------------------------------------------------------------------------------------------------------------------------------------------------------------------------------------------------------------------------------------------------------------------------------------------------------------------------------------------------------------------------------------------------------------------------------------------------------------------------------------cgttgtcctatggatcttttcccgatcgaactcattttgatcgaaaaatccaaaatattctcatatttccgcgtaaaaattcaa------gtaaaaagatctggttgttaaaggatcctttcattcactatgtgagatatggagaaagatcccttatagctctgaagggtactcaccttcaagtgaaaaaatgtagatatcatcttctaaacttttggcaatgttatttccatctttggtt---ccaaccgtatagggtatgtattcttgaattatccaagaattgttcctcttttctaggtttttttctgagtgttaaaatgaaatctctcatggttaggaccaaaatggtagatgatttattgattacctatatcattacga---atgaattcgatgcaatagcccctattagatccataataggattattagctaaagaaaggttctgcgacatctcagggcgaccaattagtaaattggcttggaccagtttatcagatgatgatatcctcgatcgattcgatcgaatttggagaaatctttttcattactacagtggatccatcaatcaagatggtttatattgtataaagtatatacttctactttcatgtgctaaaactttagcctgtaaacataaaactacgatacgcgtagttcgggaagaattaggttcggaactcttcacaaaatcgttctcaaaagaacgagaattcatttcttcgttcttttcaaagactcgttcgcagagagaacgattttggcatttagatattctccggataattcccttggctaattcctggcaaaagatacagaataaaaaaaaaaaatagaaaacttatttgaccaatgaaatgcttattgagcaattgccaggatcaattcatgatcctatttaatttttttccacctgggaacgcaaatgattatgaaatcaatacatggagaaagccgtgtgcaatgaaaattgcaagcacggtttggggagagatttctcgctcttataataggagcagataatc----------
>Araucaria schmidii
-----------------------------------------------------------------------------------------------------------------------------------------------------------------------------------------------------------------------------------------------------------------------------------------------------------------------------------------------------------------------------------------------------------------------------------------------------------------------------------------------------------------------------------------------------------------------------------------------------------------------------------------------------------------------------------------------------------------------------------------------------------------------------------------------------------------------------------------------------------------------------------------------------------------------------------------------------------------------------------------------------------------------------------------------------------------------------------------------------------------------------------------------------------------------------------------------------------------------------------------------------------------------------------------------------------------------------------------------------------------------------------------------------------------------------------------------------------------------------------------------------------------cgttgtcctatggatcttttcccgatcgaactcattttgatcgaaaaatccaaaatattctcatatttccgcgtaaaaattcaa------gtaaaaagatctggttgttaaaggatcctttcattcactatgtgagatatggagaaagatcccttatagctctgaagggtactcaccttcaagtgaaaaaatgtagatatcatcttctaaacttttggcaatgttatttccatctttggtt---ccaaccgtatagggtatgtattcttgaattatccaagaattgttcctcttttctaggtttttttctgagtgttaaaatgaaatctctcatggttaggaccaaaatggtagatgatttattgattacctatatcattacga---atgaattcgatgcaatagcccctattagatccataataggattattagctaaagaaaggttctgcgacatctcagggcgaccaattagtaaattggcttggaccagtttatcagatgatgatatcctcgatcgattcgatcgaatttggagaaatctttttcattactacagtggatccatcaatcaagatggtttatattgtataaagtatatacttctactttcatgtgctaaaactttagcctgtaaacataaaactacgatacgcgtagttcgggaagaattaggttcggaactcttcacaaaatcgttctcaaaagaacgagaattcatttcttcgttcttttcaaagactcgttcgcagagagaacgattttggcatttagatattctccggataattcccttggctaattcctggcaaaagatacagaat-aaaaaaaaaaatagaaaacttatttgaccaatgaaatgcttattgagcaattgccaggatcaattcatgatcctatttaatttttttccacctgggaacgcaaatgattatgaaatcaatacatggagaaagccgtgtgcaatgaaaattgcaagcacggtttggggagagatt---------------------------------------
>Araucaria heterophylla
-----------------------------------------------------------------------------------------------------------------------------------------------------------------------------------------------------------------------------------------------------------------------------------------------------------------------------------------------------------------------------------------------------------------------------------------------------------------------------------------------------------------------------------------------------------------------------------------------------------------------------------------------------------------------------------------------------------------------------------------------------------------------------------------------------------------------------------------------------------------------------------------------------------------------------------------------------------------------------------------------------------------------------------------------------------------------------------------------------------------------------------------------------------------------------------------------------------------------------------------------------------------------------------------------------------------------------------------------------------------------------------------------------------------------------------------------------------------------------------------------------------------cgttgtcctatggatcttttcccgatcgaactcattttgatcgaaaaatccaaaatattctcatatttccgcgtaaaaattcaa------gtaaaaagatctggttgttaaaggatcctttcattcactatgtgagatatggagaaagatcccttatagctctgaagggtactcaccttcaagtgaaaaaatgtagatatcatcttctaaacttttggcaatgttatttccatctttggtt---ccaaccgtatagggtatgtattcttgaattatccaagaattgttcctcttttctaggtttttttctgagtgttaaaatgaaatctctcatggttaggaccaaaatggtagatgatttattgattacctatatcattacga---atgaattcgatgcaatagcccctattagatccataataggattattagctaaagaaaggttctgcgacatctcagggcgaccaattagtaaattggcttggaccagtttatcagatgatgatatcctcgatcgattcgatcgaatttggagaaatctttttcattactacagtggatccatcaatcaagatggtttatattgtataaagtatatacttctactttcatgtgctaaaactttagcctgtaaacataaaactacgatacgcgtagttcgggaagaattaggttcgaaactcttcacaaaatcgttctcaaaagaacgagaattcatttcttcgttcttttcaaagactcgttcgcagagagaacgaatttggcatttagatattctccggataattcccttggctaattcctggcaaaagatacagaat---aaaaaaaaatagaaaacttatttgaccaatgaaatgcttattgagcaattgccaggatcaattcatgatcctattgaatttttttccacctgggaacgcaaatgattatgaaatcaatacatggagaaagccgtgtgcaatgaaaattgcaagcacggtttggggagagatttctcgctcttataataggagcagataatc----------
>Araucaria muelleri
-----------------------------------------------------------------------------------------------------------------------------------------------------------------------------------------------------------------------------------------------------------------------------------------------------------------------------------------------------------------------------------------------------------------------------------------------------------------------------------------------------------------------------------------------------------------------------------------------------------------------------------------------------------------------------------------------------------------------------------------------------------------------------------------------------------------------------------------------------------------------------------------------------------------------------------------------------------------------------------------------------------------------------------------------------------------------------------------------------------------------------------------------------------------------------------------------------------------------------------------------------------------------------------------------------------------------------------------------------------------------------------------------------------------------------------------------------------------------------------------------------------------cgttgtcctatggatcttttcccgatcgaactcattttgatcgaaaaatccaaaatattctcatatttccgcgtaaaaattcaa------gtaaaaagatctggttgttaaaggatcctttcattcactatgtgagatatggagaaagatcccttatagctctgaagggtactcaccttcaagtgaaaaaatgtagatatcatcttctaaacttttggcaatgttatttccatctttggtt---ccaaccgtatagggtatgtattcttgaattatccaagaattgttcctcttttctaggtttttttctgagtgttaaaatgaaatctctcatggttaggaccaaaatggtagatgatttattgattacctatatcattacga---atgaattcgatgcaatagcccctattagatccataataggattattagctaaagaaaggttctgcgacatctcagggcgaccaattagtaaattggcttggaccagtttatcagatgatgatatcctcgatcgattcgatcgaatttggagaaatctttttcattactacagtggatccatcaatcaagatggtttatattgtataaagtatatacttctactttcatgtgctaaaactttagcctgtaaacataaaactacgatacgcgtagttcgggaagaattaggttcggaactcttcacaaaatcgttctcaaaagaacgagaattcatttcttcgttcttttcaaagactcgttcgcagagagaacgattttggcatttagatattctccggataattcccttggctaattcctggcaaaagatacagaat---aaaaaaaaatagaaaacttatttgaccaatgaaatgcttattgagcaattgccaggatcaattcatgatcctatttaatttttttccacctgggaacgcaaatgattatgaaatcaatacatggagaaagccgtgtgcaatgaaaattgcaagcacggtttggggagagatttctcgctctt-----------------------------
>Araucaria cunninghamii
--------gcttttaagtgcgactaaggtcttttacacgttcggatgaagtaaaaaattcgtccatatcatcggtaaagttcgtaagactacgactgatcctgaaagggaaatgaatggaaaaaacagcatgtcgttctaacaatcttgacttgatgagacttgatttgttcgtatttgatcagaaccagatttcatccaaggaatcggatagatgggaaatatctattatatccgtagatggatgtataatatgcgcatctgttcaaaccaatgttataaattttggagtaaaatgcgaataaattcgtggttaagtcgagtgagtaaatggataaagctagatggcttgaatcataagtaaaaccagaggaacgagcttctgttcctcattttaacgaggaattccctttgctaatcagacgttaagagcattttagtaaccgataaggggaagtttttccctaatatagattagggatttatacacccgcaatgattcctgagtactcgagtacaaatgtgtaagagaaatagtgtactgaccaggtcaatttattccatgagtcaggagagcgatcgaaccgccaatataaaagatttttgttcttccttatgacgaatgagatctttgaatagagaatcttcagatagggattttctattctgtcccgaccagatcgcaccatgtaaaatttcataatccaagaagtttttatagggccatagccgagggttttttaatgaatgagttccaaagaggtggaaacaaacatagatcttggcaacaatgctttttatatccgctcttttttcaggaagatctttatgcaattgctcatgattatcatttagatagatcgagttcttccgaaccggcggaaatttgcatttccaatgcttttagttttttaactgtaaaacgttcgattagtcggatacgtcaacagaatgagtcaattgttttattttggaattgtgatcgaaatcaatggattgatc---------gcaataggagttcttcttctgaattgatattagaaggcttggtagtggtcttggaaatttcgttttcaatgcgattaaaacattctctagaagttatgaatggatggaagagtttccgatccacccattgcctatttcctcttatggaggagaaattcccacattctaattatatattagatatacgagtaccctactctattcatccggagattttggttcgagcttttcgtcgctggatccgggatgctccttctttgcatctattacgacgcattctttat------gaatgtcaaaatagttctaatgcagaaaatttgcagaaagcaattttggttgtcctgagagaaaatacggagttctacctgttcctatggaattcttatgtttatgaatgcgaatccattttagttcctcttctgaaacgatcttctcattcacggtcgttgtcctatggatcttttcccgatcgaactcattttgatcgaaaaatccaaaatattctcatatttccgcgtaaaaattcaa------gtaaaaagatctggttgttaaaggatcctttcattcactatgtgagatatggagaaagatcccttatagctctgaagggtactcaccttcaagtgaaaaaatgtagatatcatcttctaaacttttggcaatgttatttccatctttggtt---ccaaccgtatagggtatgtattcttgaattatccaagaattgttcctcttttctaggtttttttctgagtgttaaaatgaaatctctcatggttaggaccaaaatggtagatgatttattgattacctatatcattacga---atgaattcgatgcaatagcccctattagatccataataggattattagctaaagaaaggttctgcgacatctcagggcgaccaattagtaaattggcttggaccagtttatcagatgatgatatcctcgatcgattcgatcgaatttggagaaatctttttcattactacagtggatccatcaatcaagatggtttatattgtataaagtatatacttctactttcatgtgctaaaactttagcctgtaaacataaaactacgatacgcgtagttcgggaagaattaggttcggaactcttcacaaaatcgttctcaaaagaacgagaattcatttcttcgttcttttcaaagactcgttcgcagagagaacgaatttggcatttagatattctccggataattcccttggctaattcctggcaaaagatacagaataaaaaaaaaaaatagaaaacttatttgaccaatgaaatgcttattgagcaattgccaggatcaattcatgatcctattgaatttttttccacctgggaacgcaaatgattatgaaatcaatacatggagaaagccgtgtgcaatgaaaattgcaagcacggtttggggagagatttctcgctcttataataggagcagataatccactccac--
>Agathis lanceolata
--------------------------------------------------------------------------------------------------------------------------------------------------------------------------------------------------------------------------------------------------------------------------------------------------------------------------------------------------------------------------------------------------------------------------------------------------------------------------------------------------------------------------------------------------------------------------------------------------------------------------------------------------------------------------------------------------------------------------------------------------------------------------------------------------------------------------------------------------------------------------------------------------------------------------------------------------------------------------------------------------------------------------------------------------------------------------------------------------------------------------------------------------------------------------------------------------------------------------------------------------------------------------------------------------------------------------------------------------------------------------------------------------------------------------------------------------------------------------------------------------------------------------------------------------------------------------------------------------------------------------------------------------------------------------------------------------------------------------------------------------------------------------------------------------------------------------------------------------------------------------------------------------------------------------------------------------------------------------------------------------------------------------------------------------------------------------------------------------------tcaatcaagatggtttatattctataaagtatatacttctactttcatgtgctaaaactttagcctgtaaacataaaagtacgatacgcgtagttcgagaagaattaggttcggaactcttcacaaaatcgttctcaaaagaacgagaattcatttcttcgttcttttcaaagactcgttcgcagagagaacgaatttggcatttagatattctccgaataaatcccttggctaattcctggcaaaagatacagaat-----aaaaaaatagaaaacttatttgaacaatgaaatgcttattgagcaattgccgggatcaattcatgatcctatttaatttttttccacctgggaacgcaaatgattatgaaatcaatacatggagaaagccgtgtgcaatgaaaattgcaagcacggtttggggagagatttctcgctcttatagtaggagcagataatc----------
>Agathis moorei
--------------------------------------------------------------------------------------------------------------------------------------------------------------------------------------------------------------------------------------------------------------------------------------------------------------------------------------------------------------------------------------------------------------------------------------------------------------------------------------------------------------------------------------------------------------------------------------------------------------------------------------------------------------------------------------------------------------------------------------------------------------------------------------------------------------------------------------------------------------------------------------------------------------------------------------------------------------------------------------------------------------------------------------------------------------------------------------------------------------------------------------------------------------------------------------------------------------------------------------------------------------------------------------------------------------------------------------------------------------------------------------------------------------------------------------------------------------------------------------------------------------------------------------------------------------------------------------------------------------------------------------------------------------------------------------------------------------------------------------------------------------------------------------------------------------------------------------------------------------------------------------------------------------------------------------------------------------------------------------------------------------------------------------------------------------------------------------------------------tcaatcaagatggtttatattctataaagtatatacttctactttcatgtgctaaaactttagcctgtaaacataaaagtacgatacgcgtagttcgagaagaattaggttcggaactcttcacaaaatcgttctcaaaagaacgagaattcatttcttcgttcttttcaaagactcgttcgcagagagaacgaatttggcatttagatattctccgaataaatcccttggctaattcctggcaaaagatacagaat-----aaaaaaatagaaaacttatttgaacaatgaaatgcttattgagcaattgccgggatcaattcatgatcctatttaatttttttccacctgggaacgcaaatgattatgaaatcaatacatggagaaagccgtgtgcaatgaaaattgcaagcacggtttggggagagatttctcgctcttatagtaggagcagataatc----------
>Araucaria bidwillii
-----------------------------------------------------------------------------------------------------------------------------------------------------------------------------------------------------------------------------------------------------------------------------------------------------------------------------------------------------------------------------------------------------------------------------------------------------------------------------------------------------------------------------------------------------------------------------------------------------------------------------------------------------------------------------------------------------------------------------------------------------------------------------------------------------------------------------------------------------------------------------------------------------------------------------------------------------------------------------------------------------------------------------------------------------------------------------------------------------------------------------------------------------------------------------------------------------------------------------------------------------------------------------------------------------------------------------------------------------------------------------------------------------------------------------------------------------------------------------------------------------------------cgttgtcctatggatcttttcccgatcgaactcattttgatcgaaagatccaacatattctcatatttccgcgtaaaaattcaa------ggaaaaagatctggttgttaaaggatccatacattcactatgtgagatatggagaaagatcccttatagctctgaagggtactcaccttcaagtgaaaaaatgtagatatcatctgataaacttttggcaatgttatttccatctttggtt---ccaaccgtatagggtatggattcttgaattatccaagaattgttcctcttttctaggtttttttctgagtgttaaaatgaaatctctcatggttaggaccaaaaaggtagatgatttattgattacctatatcattacga---atgaattggatccaatagcccctattagatccataataggattattagctaaagaaaggttctgcgacatctcagggcgaccaattagtaaattggcttggaccagtttatcagatgatgatatcctcgatcgattcgatcgaatttggaggaatctttttaattattacagtggatccatcaatcaagatggtttatattgtataaagtatatacttctactttcatgtgctaaaactttagcctgtaaacataaaagtacgatacgcgtagttcgggaagaattaggttcggaactcttcacaaaatcgttctcaaaagaacgagaattcatttcttcgttcttttcaaagactcgttcgcagagagaacgaatttggcatttagatattctccggataattcccttggctaattcctggcaaaagatacagaat--aaaaaaaaaatagaaaacttattttaccaatgaaatgcttattcagcaattgccaggatcaattcatgatcctatttaa-ttttttccacctgggaacgcaaatgattatgaaatcaatac-------------------------------------------------------------------------------------------
>Acmopyle sahniana
----------------------------------------------------------------------------------------------------------------------------------------------------------------------------------------------------------------------------------------------------------------------------------------------------------------------------------------------------------------------------------------------------------------------------------------------------------------------------------------------------------------------------------------------------------------------------------------------------------------------------------------------------------------------------------------------------------------------------------------------------------------------------------------------------------------------------------------------------------------------------------------------------------------------------------------------------------------------------------------------------------------------------------------------------------------------------------------------------------------------------------------------------------------------------------------------------------------------------------------------------------------------------------------------------------------tctttgcatctattgcgatgcattctctat------gaatgccaaaatagttccagttccaagaatttgcagaaaacaattctggttagcccgggggagaataaaaaattatccctgttcttgtggaattcttatgtttgtgaatgtgaatccattctagttccccttctgaagcgattttctaattcacaattgttgccctatggatctcttcccgaacgaactcattttgatcgaaaaatgaaaaaaattttcatatttcgttgtacaatttcaa------cgaaaaggatctggctcttaaaggatcctttatttcactatgtgagatatcgagaaagatctctcgtagcactgaagggtagtgcacttcaagtgaaaaaatggagatataatcttttccacttttggctacgttattcccatctttggtc---ccaaccgtatagggtatggattctcgaattacccaaaaagtgtttttattctcttgggttttctctgagtataaaaatgaaatatctcgcagttaggatcaaaatgctagaggattcattcatgactgacctcattatca---atgaaattcatccaatagctccaattagatcaataatttctttcttggctaaagaaaggttatgtgacatctctggtcggccaattagtaaatttgcctgggccagtctgacagatgacgatatcctcgatcgattcgatcgaatttggagtaattttttccattactacagtggatctttcaatcaagagggcttatatagtataa------------------------------------------------------------------------------------------------------------------------------------------------------------------------------------------------------------------------------------------------------------------------------------------------------------------------------------------------------------------------------------------------------------------------------------------------------------
>Afrocarpus dawei
----------------------------------------------------------------------------------------------------------------------------------------------------------------------------------------------------------------------------------------------------------------------------------------------------------------------------------------------------------------------------------------------------------------------------------------------------------------------------------------------------------------------------------------------------------------------------------------------------------------------------------------------------------------------------------------------------------------------------------------------------------------------------------------------------------------------------------------------------------------------------------------------------------------------------------------------------------------------------------------------------------------------------------------------------------------------------------------------------------------------------------------------------------------------------------------------------------------------------------------------------------------------------------------------------------------tgtttgcatctattgcgatgcattctatat------gaatgtcgaaatagttccagttccaagaattcgcagaaagcaattttggttagtctgaaagagaataaaaaattctatctgttcttgtggaattcttatgtttgtgaatgtgaatccattctagttccccttatgaagcgattttttcattcccaattgttgtcctatggatctcttcccgaacgaactcattttgatcgaaaaatcaagcatattctcatatttccttgtacaatttcaa------cgaaaaggatctggttcttaaagaatcctctctttcactatgtgagatatcgagaaagatcgctcgtagcgctgaagggtagcgcacttcaagtgaaaaaatgcaaatataatcttctccacttttggctacgttattcccatctttggccataccaaccatatagggtatggattttcgaattacccaagaattttttttcttttctcgggttctctctgagcataaaaatgaaatatctcgcggttagaacaaaaatgctagataattcattcattgctgacctcattacca---atgaaattcatccaatagctccaattagatcaatcatttctttcttggctaaagaaaggttctgtgacatctttggtcggccaattagtaaatttgcctggaccagtctgacagatgatgatatccttgatcgattcgatcgaatttggagtaatttttttcattactacagtggatctttcaataaagatggcctttatagtataa------------------------------------------------------------------------------------------------------------------------------------------------------------------------------------------------------------------------------------------------------------------------------------------------------------------------------------------------------------------------------------------------------------------------------------------------------------
>Afrocarpus falcatus
----------------------------------------------------------------------------------------------------------------------------------------------------------------------------------------------------------------------------------------------------------------------------------------------------------------------------------------------------------------------------------------------------------------------------------------------------------------------------------------------------------------------------------------------------------------------------------------------------------------------------------------------------------------------------------------------------------------------------------------------------------------------------------------------------------------------------------------------------------------------------------------------------------------------------------------------------------------------------------------------------------------------------------------------------------------------------------------------------------------------------------------------------------------------------------------------------------------------------------------------------------------------------------------------------------------tgtttgcatctattgcgatgcattctatat------gaatgtcgaaatagttccagttccaagaattcgcagaaagcaattttggttagtctgaaagagaataaaaaattctatctgttcttgtggaattcttatgtttgtgaatgtgaatccattctagttccccttatgaagcgattttttcattcccaattgttgtcctatggatctcttcccgaacgaactcattttgatcgaaaaatcaagcatattctcatatttccttgtacaatttcaa------cgaaaaggatctggttcttaaagaatcctctctttcactatgtgagatatcgagaaagatcgctcgtagcgctgaagggtagcgcacttcaagtgaaaaaatgcaaatataatcttctccacttttggctacgttattcccatctttggccataccaaccatatagggtatggattttcgaattacccaagaattttttttcttttctcgggttctctctgagcataaaaatgaaatatctcgcggttagaacaaaaatgctagataattcattcattgctgacctcattacca---atgaaattcatccaatagctccaattagatcaatcatttctttcttggctaaagaaaggttctgtgacatctttggtcggccaattagtaaatttgcctggaccagtctgacagatgatgatatccttgatcgattcgatcgaatttggagtaatttttttcattactacagtggatctttcaataaagatggcctttatagtataa------------------------------------------------------------------------------------------------------------------------------------------------------------------------------------------------------------------------------------------------------------------------------------------------------------------------------------------------------------------------------------------------------------------------------------------------------------
>Afrocarpus usambarensis
----------------------------------------------------------------------------------------------------------------------------------------------------------------------------------------------------------------------------------------------------------------------------------------------------------------------------------------------------------------------------------------------------------------------------------------------------------------------------------------------------------------------------------------------------------------------------------------------------------------------------------------------------------------------------------------------------------------------------------------------------------------------------------------------------------------------------------------------------------------------------------------------------------------------------------------------------------------------------------------------------------------------------------------------------------------------------------------------------------------------------------------------------------------------------------------------------------------------------------------------------------------------------------------------------------------tgtttgcatctattgcgatgcattctatat------gaatgtcgaaatagttccagttccaagaattcgcagaaagcaattttggttagtctgaaagagaataaaaaattctatctgttcttgtggaattcttatgtttgtgaatgtgaatccattctagttccccttatgaagcgattttttcattcccaattgttgtcctatggatctcttcccgaacgaactcattttgatcgaaaaatcaagcatattctcatatttccttgtacaatttcaa------cgaaaaggatctggttcttaaagaatcctctctttcactatgtgagatatcgagaaagatcgctcgtagcgctgaagggtagcgcacttcaagtgaaaaaatgcaaatataatcttctccacttttggctacgttattcccatctttggccataccaaccatatagggtatggattttcgaattacccaagaattttttttcttttctcgggttctctctgagcataaaaatgaaatatctcgcggttagaacaaaaatgctagataattcattcattgctgacctcattacca---atgaaattcatccaatagctccaattagatcaatcatttctttcttggctaaagaaaggttctgtgacatctttggtcggccaattagtaaatttgcctggaccagtctgacagatgatgatatccttgatcgattcgatcgaatttggagtaatttttttcattactacagtggatctttcaataaagatggcctttatagtataa------------------------------------------------------------------------------------------------------------------------------------------------------------------------------------------------------------------------------------------------------------------------------------------------------------------------------------------------------------------------------------------------------------------------------------------------------------
>Afrocarpus gracilior
----------------------------------------------------------------------------------------------------------------------------------------------------------------------------------------------------------------------------------------------------------------------------------------------------------------------------------------------------------------------------------------------------------------------------------------------------------------------------------------------------------------------------------------------------------------------------------------------------------------------------------------------------------------------------------------------------------------------------------------------------------------------------------------------------------------------------------------------------------------------------------------------------------------------------------------------------------------------------------------------------------------------------------------------------------------------------------------------------------------------------------------------------------------------------------------------------------------------------------------------------------------------------------------------------------------tgtttgcatctattgcgatgcattctatat------gaatgtcgaaatagttccagttccaagaattcgcagaaagcaattttggttagtctgaaagagaataaaaaattctatctgttcttgtggaattcttatgtttgtgaatgtgaatccattctagttccccttatgaagcgattttttcattcccaattgttgtcctatggatctcttcccgaacgaactcattttgatcgaaaaatcaagcatattctcatatttccttgtacaatttcaa------cgaaaaggatctggttcttaaagaatcctctctttcactatgtgagatatcgagaaagatcgctcgtagcgctgaagggtagcgcacttcaagtgaaaaaatgcaaatataatcttctccacttttggctacgttattcccatctttggccataccaaccatatagggtatggattttcgaattacccaagaattttttttcttttctcgggttctctctgagcataaaaatgaaatatctcgcggttagaacaaaaatgctagataattcattcattgctgacctcattacca---atgaaattcatccaatagctccaattagatcaatcatttctttcttggctaaagaaaggttctgtgacatctttggtcggccaattagtaaatttgcctgggccagtctgacagatgatgatatccttgatcgattcgatcgaatttggagtaatttttttcattactacagtggatctttcaataaagatggcctttatagtataa------------------------------------------------------------------------------------------------------------------------------------------------------------------------------------------------------------------------------------------------------------------------------------------------------------------------------------------------------------------------------------------------------------------------------------------------------------
>Afrocarpus mannii
----------------------------------------------------------------------------------------------------------------------------------------------------------------------------------------------------------------------------------------------------------------------------------------------------------------------------------------------------------------------------------------------------------------------------------------------------------------------------------------------------------------------------------------------------------------------------------------------------------------------------------------------------------------------------------------------------------------------------------------------------------------------------------------------------------------------------------------------------------------------------------------------------------------------------------------------------------------------------------------------------------------------------------------------------------------------------------------------------------------------------------------------------------------------------------------------------------------------------------------------------------------------------------------------------------------tgtttgcatctattgcgatgcattctatat------gaatgtcgaaatagttccagttccaagaattcgcagaaagcaattttggttagtctgaaagagaataaaaaattctatctgttcttgtggaattcttatgtttgtgaatgtgaatccattctagttccccttatgaagcgattttttcattcccaattgttgtcctatggatctcttcccgaacgaactcattttgatcgaaaaatcaagcatattctcatatttccttgtacaatttcaa------cgaaaaggatctggttcttaaagaatcctctctttcactatgtgagatatcgagaaagatcgctcgtagcgctgaagggtagcgcacttcaagtgaaaaaatgcaaatataatcttctccacttttggctacgttattcccatctttggccataccaaccatatagggtatggattttcgaattacccaagaattttttttcttttctcgggttctctctgagcataaaaatgaaatatctcgcggttagaacaaaaatgctagataattcattcattgctgacctcattacca---atgaaattcatccaatagctccaattagatcaatcatttctttcttggctaaagaaaggttctgtgacatctttggtcggccaattagtaaatttgcctgggccagtctgacagatgatgatatccttgatcgattcgatcgaatttggagtaatttttttcattactacagtggatctttcaataaagatggcctttatagtataa------------------------------------------------------------------------------------------------------------------------------------------------------------------------------------------------------------------------------------------------------------------------------------------------------------------------------------------------------------------------------------------------------------------------------------------------------------
>Nageia cf.
----------------------------------------------------------------------------------------------------------------------------------------------------------------------------------------------------------------------------------------------------------------------------------------------------------------------------------------------------------------------------------------------------------------------------------------------------------------------------------------------------------------------------------------------------------------------------------------------------------------------------------------------------------------------------------------------------------------------------------------------------------------------------------------------------------------------------------------------------------------------------------------------------------------------------------------------------------------------------------------------------------------------------------------------------------------------------------------------------------------------------------------------------------------------------------------------------------------------------------------------------------------------------------------------------------------tgtttgcatctattgcgatgcattctatat------gaatgtcgaaatagttccagttccaagaattcgcagaaagcaattttggttagtctgaaagagaataaaaaattctatctgttcttgtggaattcttatgtttgtgaatgtgaatccattctagttccccttatgaagcgattttttcattcccaattgttgtcctatggatctcttcccgaacgaactcattttgatcgaaaaatcaagcatattctcatatttccttgtccaatttcaa------cgaaaaggatctggttcttaaagaatcctctctttcactatgtgagatatcgagaaagatcgctcgtagcgctgaaaggtagcgcacttcaagtgaaaaaatggaaatataatcttctccacttttggctacgttattcccatctttggcc---ccaaccatatagggtatggatttttgaattatcaaagaattttttttcttttctcgggttctctctgagcataaaaatgaaatatctcgcggttagaacaaaaatgctagataattcattcgttgctgacctcattacca---atgaaattcatccaatagctccaattagatcaatcatttctttcttggctaaagaaaggttctgtgacatctttggtcggccaattagtaaaattgcctgggccagtctgacagatgatgatatcctcgatcgattcgatcgaatttggagtaatttttttcattactacagtggatctttcaataaagatggcctttatagtataa------------------------------------------------------------------------------------------------------------------------------------------------------------------------------------------------------------------------------------------------------------------------------------------------------------------------------------------------------------------------------------------------------------------------------------------------------------
>Nageia motleyi
----------------------------------------------------------------------------------------------------------------------------------------------------------------------------------------------------------------------------------------------------------------------------------------------------------------------------------------------------------------------------------------------------------------------------------------------------------------------------------------------------------------------------------------------------------------------------------------------------------------------------------------------------------------------------------------------------------------------------------------------------------------------------------------------------------------------------------------------------------------------------------------------------------------------------------------------------------------------------------------------------------------------------------------------------------------------------------------------------------------------------------------------------------------------------------------------------------------------------------------------------------------------------------------------------------------tgtttgcatctattgcgatgcattctatat------gaatgtcgaaatagttcgaattccaagaattcgcagaaagcaattttggttagtctgaaagagaataaaaaattctatctgttcttgtggaattcttatgtttgtgaatgtgaatccattctagttccccttatgaagcgattttttcattcccaattgttgtcctatggatctcttcccgaacgaactcattttgatcgaaaaatcaagcatattctcatatttccttgtccaatttcaa------cgaaaaggatctggttcttaaagaatcctctctttcactatgcgagatatcgagaaagatcgctcgtagcgctgaaaggtagcgcacttcaagtgaaaaaatggaaatataatcttctccacttttggctacgttattcccatctttggcc---ccaaccatatagggtatggatttttgaattatccaagaattttttttcttttctcgggttctctctgagcataaaaatgaaatatctcgcggttagaacaaaaatgctagataattcattcgttgctgacctcattacca---atgaaattcatccaatagctccaattagatcaatcatttctttcttggctaaagaaaggttctgtgacatctttggtcggccaattagtaaaattgcctgggccagtctgacagatgatgatatcctcgatcgattcgatcgaatttggagcaatttttttcattactacagtggatctttcaataaagatggcctttatagtataa------------------------------------------------------------------------------------------------------------------------------------------------------------------------------------------------------------------------------------------------------------------------------------------------------------------------------------------------------------------------------------------------------------------------------------------------------------
>Nageia wallichiana
----------------------------------------------------------------------------------------------------------------------------------------------------------------------------------------------------------------------------------------------------------------------------------------------------------------------------------------------------------------------------------------------------------------------------------------------------------------------------------------------------------------------------------------------------------------------------------------------------------------------------------------------------------------------------------------------------------------------------------------------------------------------------------------------------------------------------------------------------------------------------------------------------------------------------------------------------------------------------------------------------------------------------------------------------------------------------------------------------------------------------------------------------------------------------------------------------------------------------------------------------------------------------------------------------------------tgtttgcatctattgcgatgcattctatat------gaatgtcgaaatagttcgaattccaagaattcgcagaaagcaattttggttagtctgaaagagaataaaaaattctatctgttcttgtggaattcttatgtttgtgaatgtgaatccattctagttccccttatgaagcgattttttcattcccaattgttgtcctatggatctcttcccgaacgaactcattttgatcgaaaaatcaagcatattctcatatttccttgtccaatttcaa------cgaaaaggatctggttcttaaagaatcctctctttcactatgcgagatatcgagaaagatcgctcgtagcgctgaaaggtagcgcacttcaagtgaaaaaatggaaatataatcttctccacttttggctacgttattcccatctttggcc---ccaaccatatagggtatggatttttgaattatccaagaattttttttcttttctcgggttctctctgagcataaaaatgaaatatctcgcggttcgaacaaaaatgctagataattcattcgttgctgacctcattacca---atgaaattcatccaatagctccaattagatcaatcatttctttcttggctaaagaaaggttctgtgacatctttggtcggccaattagtaaaattgcctgggccagtctgacagatgatgatatcctcgatcgattcgatcgaatttggagcaatttttttcattactacagtggatctttctataaagatggcctttatagtataa------------------------------------------------------------------------------------------------------------------------------------------------------------------------------------------------------------------------------------------------------------------------------------------------------------------------------------------------------------------------------------------------------------------------------------------------------------
>Nageia formosensis
-----------------------------------------------------------------------------------------------------------------------------------------------------------------------------------------------------------------------------------------------------------------------------------------------------------------------------------------------------------------------------------------------------------------------------------------------------------------------------------------------------------------------------------------------------------------------------------------------------------------------------------------------------------------------------------------------------------------------------------------------------------------------------------------------------------cttggcagcaatgctttttatacccactattttttcagcaagatctttatggaattgctcatgatcatcattcagatagacaaaattgctttgaaccatcggaatttaggatttccaatgagtttagttttctaactgtaaaacgttcgattaatcgcatacgtaaattaaaggattctatttttttatttcgaaatttccatccaaatcaatggatggatc---------acaataggaattcttattccttcttgatattagaaggctttactgtggtcttggaagtttcattctcaatgcgagccaaatattcta---aaattatggatggatgcaaaagtttccgatccatccattgtctattccctcttatagaagagaaattcccacattcaaattatatatcagatatacgactaccttacgttattcatccagaaattttggttcgaatctttcgtcgctggatccgagacgctccttgtttgcatctattgcgatgcattctatat------gaatgtcgaaatagttccagttccaagaattcgcagaaagcaattttggttagtctgaaagagaataaaaaattctatctgttcttgtggaattcttatgtttgtgaatgtgaatccattctagttccccttatgaagcgattttttcattcccaattgttgtcctatggatctcttcccgaacgaactcattttgatcgaaaaatcaagcatattctcatatttccttgtccaatttcaa------cgaaaaggatctggttcttaaagaatcctctctttcactatgtgagatatcgagaaagatcgctcgtagcgctgaaaggtagcgcacttcaagtgaaaaaatggaaatataatcttctccacttttggctacgttattcccatctttggcc---ccaaccatatagggtatggatttttgaattatcaaagaattttttttcttttctcgggttctctctgagcataaaaatgaaatatctcgcggttagaacaaaaatgctagataattcattcgttgctgacctcattacca---atgaaattcatccaatagctccaattagatcaatcatttctttcttggctaaagaaaggttctgtgacatctttggtcggccaattagtaaaattgcctgggccagtctgacagatgatgatatcctcgatcgattcgatcgaatttggagtaatttttttcattactacagtggatctttcaataaagatggcctttatagtataaagtatatacttctacttt------------------------------------------------------------------------------------------------------------------------------------------------------------------------------------------------------------------------------------------------------------------------------------------------------------------------------------------------------------------------------------------------------------------------------------------
>Nageia nankoensis
-----------------------------------------------------------------------------------------------------------------------------------------------------------------------------------------------------------------------------------------------------------------------------------------------------------------------------------------------------------------------------------------------------------------------------------------------------------------------------------------------------------------------------------------------------------------------------------------------------------------------------------------------------------------------------------------------------------------------------------------------------------------------------------------------------------cttggcagcaatgctttttatacccactattttttcagcaagatctttatggaattgctcatgatcatcattcagatagacaaaattgctttgaaccatcggaatttaggatttccaatgagtttagttttctaactgtaaaacgttcgattaatcgcatacgtaaattaaaggattctatttttttatttcgaaatttccatccaaatcaatggatggatc---------acaataggaattcttattccttcttgatattagaaggctttactgtggtcttggaagtttcattctcaatgcgagccaaatattcta---aaattatggatggatgcaaaagtttccgatccatccattgtctattccctcttatagaagagaaattcccacattcaaattatatatcagatatacgactaccttacgttattcatccagaaattttggttcgaatctttcgtcgctggatccgagacgctccttgtttgcatctattgcgatgcattctatat------gaatgtcgaaatagttccagttccaagaattcgcagaaagcaattttggttagtctgaaagagaataaaaaattctatctgttcttgtggaattcttatgtttgtgaatgtgaatccattctagttccccttatgaagcgattttttcattcccaattgttgtcctatggatctcttcccgaacgaactcattttgatcgaaaaatcaagcatattctcatatttccttgtccaatttcaa------cgaaaaggatctggttcttaaagaatcctctctttcactatgtgagatatcgagaaagatcgctcgtagcgctgaaaggtagcgcacttcaagtgaaaaaatggaaatataatcttctccacttttggctacgttattcccatctttggcc---ccaaccatatagggtatggatttttgaattatcaaagaattttttttcttttctcgggttctctctgagcataaaaatgaaatatctcgcggttagaacaaaaatgctagataattcattcgttgctgacctcattacca---atgaaattcatccaatagctccaattagatcaatcatttctttcttggctaaagaaaggttctgtgacatctttggtcggccaattagtaaaattgcctgggccagtctgacagatgatgatatcctcgatcgattcgatcgaatttggagtaatttttttcattactacagtggatctttcaataaagatggcctttatagtataaagtatatact--------------------------------------------------------------------------------------------------------------------------------------------------------------------------------------------------------------------------------------------------------------------------------------------------------------------------------------------------------------------------------------------------------------------------------------------------
>Nageia nagi
----------------------------------------------------------------------------------------------------------------------------------------------------------------------------------------------------------------------------------------------------------------------------------------------------------------------------------------------------------------------------------------------------------------------------------------------------------------------------------------------------------------------------------------------------------------------------------------------------------------------------------------------------------------------------------------------------------------------------------------------------------------------atgtatgaattccgaagagacgcaaacaagcatagatcttggcagcaatgctttttatacccactattttttcagcaagatctttatggaattgctcatgatcatcattcagatagacaaaattgctttgaaccatcggaatttaggatttccaatgagtttagttttctaactgtaaaacgttcgattaatcgcatacgtaaattaaaggattctatttttttatttcgaaatttccatccaaatcaatggatggatc---------acaataggaattcttattccttcttgatattagaaggctttactgtggtcttggaagtttcattctcaatgcgagccaaatattcta---aaattatggatggatgcaaaagtttccgatccatccattgtctattccctcttatagaagagaaattcccacattcaaattatatatcagatatacgactaccttacgttattcatccagaaattttggttcgaatctttcgtcgctggatccgagacgctccttgtttgcatctattgcgatgcattctatat------gaatgtcgaaatagttccagttccaagaattcgcagaaagcaattttggttagtctgaaagagaataaaaaattctatctgttcttgtggaattcttatgtttgtgaatgtgaatccattctagttccccttatgaagcgattttttcattcccaattgttgtcctatggatctcttcccgaacgaactcattttgatcgaaaaatcaagcatattctcatatttccttgtccaatttcaa------cgaaaaggatctggttcttaaagaatcctctctttcactatgtgagatatcgagaaagatcgctcgtagcgctgaaaggtagcgcacttcaagtgaaaaaatggaaatataatcttctccacttttggctacgttattcccatctttggcc---ccaaccatatagggtatggatttttgaattatcaaagaattttttttcttttctcgggttctctctgagcataaaaatgaaatatctcgcggttagaacaaaaatgctagataattcattcgttgctgacctcattacca---atgaaattcatccaatagctccaattagatcaatcatttctttcttggctaaagaaaggttctgtgacatctttggtcggccaattagtaaaattgcctgggccagtctgacagatgatgatatcctcgatcgattcgatcgaatttggagtaatttttttcattactacagtggatctttcaataaagatggcctttatagtataaagtatatacttctactttcatgcgctaaaactctagcctgtaaacacaaaactacgatacgtgtagttcgggatgaattagggtcggaactcttcacaaaagcgttctcaaaaaaacgagaattcatttctccagtgttatcaaagattcgttcgcagagagaacgattttggcatctagatatttttgagatgaattccctagctaattcctggcaaaagatacgtaat-----caagaaagaaaaaatgtatttgaccaatga-----------------------------------------------------------------------------------------------------------------------------------------------------------------------------------
>Nageia fleuryi
----------------------------------------------------------------------------------------------------------------------------------------------------------------------------------------------------------------------------------------------------------------------------------------------------------------------------------------------------------------------------------------------------------------------------------------------------------------------------------------------------------------------------------------------------------------------------------------------------------------------------------------------------------------------------------------------------------------------------------------------------------------------------------------------------------------------------------------------------------------------------------------------------------------------------------------------------------------------------------------------------------------------------------------------------------------------------------------------------------------------------------------------------------------------------------------------------------------------------------------------------------------------------------------------------------------------catctattgcgatgcattctatat------gaatgtcgaaatagttccagttccaagaattcgcagaaagcaattttggttagtctgaaagagaataaaaaattctatctgttcttgtggaattcttatgtttgtgaatgtgaatccattctagttccccttatgaagcgattttttcattcccaattgttgtcctatggatctcttcccgaacgaactcattttgatcgaaaaatcaagcatattctcatatttccttgtccaatttcaa------cgaaaaggatctggttcttaaagaatcctctctttcactatgtgagatatcgagaaagatcgctcgtagcgctgaaaggtagcgcacttcaagtgaaaaaatggaaatataatcttctccacttttggctacgttattcccatctttggcc---ccaaccatatagggtattgatttttgaattatcaaagaattttttttcttttctcgggttctctctgagcataaaaatgaaatatctcgcggttagaacaaaaatgctagataattcattcgttgctgacctcattacca---atgaaattcatccaatagctccaattagatcaatcatttctttcttggctaaagaaaggttctgtgacatctttggtcggccaattagtaaaattgcctgggccagtctgacagatgatgatatcctcgatcgattcgatcgaatttggagtaatttttttcattactacagtggatct----------------------------------------------------------------------------------------------------------------------------------------------------------------------------------------------------------------------------------------------------------------------------------------------------------------------------------------------------------------------------------------------------------------------------------------------------------------------------------------
>Retrophyllum comptonii
-----------------------------------------------------------------------------------------------------------------------------------------------------------------------------------------------------------------------------------------------------------------------------------------------------------------------------------------------------------------------------------------------------------------------------------------------------------------------------------------------------------------------------------------------------------------------------------------------------------------------------------------------------------------------------------------------------------------------------------------------------------------------------------------------------------------------------------------------------------------------------------------------------------------------------------------------------taaaacgttcgattaatcgcatacgtaaattaaaggattcgatttttctatttcgtaatttccatccaaatcaatggatggatc---------acaataggaattcttattccttcttgatattagaaggctttactgtggtcttggaagtttcattctcaatgcgagccaaatattcta---aatttatgaatggatgcaaaagtttccgatccatccattgtctattccctcttatagaagagaaattcccacattcaaattatatatcagatatacgactaccttacggtattcatccagaaattttggttcgaatctttcgtcgctggatccgagacgctccttgtttgcatctattgcgatgcattctatat------gaatgtcgaaatagttccagttccaagaattcccagaaagcaattttggttagtctgaaagagaataaaaaattctatctgttcttgtggaattcttatgtttgtgaatgtgaatccatcctagttccccttatgaagcgattttttcattcacaattgttgtcctatggatctcttcccgaacgaactcattttgatcgaaaaatcaagcatattctcatatttccttgtacaaattcaa------cgaaaaggatctggttcttaaaggatcctttctttcactatgtgagatatcgagaaagatccctcgtagcactgaagggtagcgcacttcaagtgagaaaatggaaatatcatcttctccacttttggctacattattcccgtctttggcc---ccaaccatatagggtatggattttcgaattacccaagaattttttttcttttctcgggttctctctgagcataaaaatgaaatatctcgcggttagaacaaaaatgctagataattcattaattactgacctcattacca---atgaaattcatccaatagctccaattagatcaatcatttctttcttggctaaagaaaggttctgtgacatctttggtcggccaattagtaaatttgcctgggccagtctgacagatgatgatatcctcgatcgattcgatcgaatttggagtaatttttttcattactacagtggatctttcaatcaagatggtctttatagtataaagtatatacttctatt--------------------------------------------------------------------------------------------------------------------------------------------------------------------------------------------------------------------------------------------------------------------------------------------------------------------------------------------------------------------------------------------------------------------------------------------
>Retrophyllum minus
----------------------------------------------------------------------------------------------------------------------------------------------------------------------------------------------------------------------------------------------------------------------------------------------------------------------------------------------------------------------------------------------------------------------------------------------------------------------------------------------------------------------------------------------------------------------------------------------------------------------------------------------------------------------------------------------------------------------------------------------------------------------------------------------------------------------------------------------------------------------------------------------------------------------------------------------------------------------------------------------------------------------------------------------------------------------------------------------------------------------------------------------------------------------------------------------------------------------------------------------------------------------------------------------------------------tgtttgcatctattgcgatgcattctatat------gaatgtcaaaatagttccagttccaagaattcccagaaagcaattttggttagtctgaaagagaataaaaaattctatctgttcttgtggaattcttatgtttgtgaatgtgaatccatcctagttccccttatgaagcgattttttcattcacaatttttgtcctatggatctcttcccgaacgaactcattttgatcgaaaaatcaagcatattctcatatttccttgtacaaattcaa------cgaaaaggatctggttcttaaaggatcctttctttcactatgtgagatatcgagaaagatccctcgtagcactgaagggtagcgcacttcaagtgagaaaatggaaatatcatcttctccacttttggctacgttattcccgtctttggcc---ccaaccatatagggtatggattttcgaattacccaagaattttttttattttctcgggttctctctgagcataaaaatgaaatatctcgcggttagaacaaaaatgctagataattcattaattactgacctcattacca---atgaaattcatccaatagctccaattagatcaatcatttctttcttggctaaagaaaggttctgtgacatctttggtcggccaattagtaaatttgcctgggccagtctgacagatgatgatatcctcgatcgattcgatcgaatttggagtaatttttttcattactacagtggatctttcaatcaagatggtctttatagtataa------------------------------------------------------------------------------------------------------------------------------------------------------------------------------------------------------------------------------------------------------------------------------------------------------------------------------------------------------------------------------------------------------------------------------------------------------------
>Retrophyllum rospigliosii
----------------------------------------------------------------------------------------------------------------------------------------------------------------------------------------------------------------------------------------------------------------------------------------------------------------------------------------------------------------------------------------------------------------------------------------------------------------------------------------------------------------------------------------------------------------------------------------------------------------------------------------------------------------------------------------------------------------------------------------------------------------------------------------------------------------------------------------------------------------------------------------------------------------------------------------------------------------------------------------------------------------------------------------------------------------------------------------------------------------------------------------------------------------------------------------------------------------------------------------------------------------------------------------------------------------tgtttgcatctattgcgatgcattctatat------gaatgtcgaaatagttccagttccaagaattcccagaaagcaattttggttagtctgaaagagaataaaaaattctatctgttcttgtggaattcttatgtttgtgaatgcgaatccatcctagttccccttatgaagcgattttttcattcacaattgttgtcctatggatctcttcccgaacgaactcattttgatcgaaaaatcaagcatattctcatatttccttgtacaaattcaa------cgaaaaggatctggttcttaaaggatcctttctttcactatgtgagatatcgagaaagatccctcgtagcactgaagggtagcgcacttcaagtgaaaaaatggaaatatcatcttctccacttttggctacgttattcccgtctttggcc---ccaaccatatagggtatggattttcgaattacccaagaattttttttcttttctcgggttctctctgagcataaaaatgaaatatctcgcggttagaacaaaaatgctagataattcattaattactgacctcattacca---atgaaattcatccaatagctccaattagatcaatcatttctttcttggctaaagaaaggttctgtgacatctttggtcggccaattagtaaatttgcctgggccagtctgacagatgatgatatcctcgatcgattcgatcgaatttggagtaatttttttcattactacagtggatctttcaatcaagatggtctttatagtataa------------------------------------------------------------------------------------------------------------------------------------------------------------------------------------------------------------------------------------------------------------------------------------------------------------------------------------------------------------------------------------------------------------------------------------------------------------
>Retrophyllum vitiense
----------------------------------------------------------------------------------------------------------------------------------------------------------------------------------------------------------------------------------------------------------------------------------------------------------------------------------------------------------------------------------------------------------------------------------------------------------------------------------------------------------------------------------------------------------------------------------------------------------------------------------------------------------------------------------------------------------------------------------------------------------------------------------------------------------------------------------------------------------------------------------------------------------------------------------------------------------------------------------------------------------------------------------------------------------------------------------------------------------------------------------------------------------------------------------------------------------------------------------------------------------------------------------------------------------------tgtttgcatctattgcgatgcattctatat------gaatgtcgaaatagttccagttccaagaattcccagaaagcaattttggttagtctgaaagagaataaaaaattctatctgttcttgtggaattcttatgtttgtgaatgtgaatccatcctagttccccttatgaagcgattttttcattcacaattgttgtcctatggatctcttcccgaacgaactcattttgatcgaaaaatcaagcatattctcatatttccttgtacaaattcaa------cgaaaaggatctggttcttaaaggatcctttctttcactatgtgagatatcgagaaagatccctcgtagcactgaagggtagcgcacttcaagtgagaaaatggaaatatcatcttttccacttttggctacgttattcccgtctttggcc---ccaaccatatagggtatggattttcgaattacccaataattttttttcttttctcgggttctctctgagcataaaaatgaaatatctcgcggttagaacaaaaatgctagataattcattaattactgacctcattacca---atgaaattcatccaatagctccaattagatcaatcatttctttcttggctaaagaaaggttctgtgacatctttggtcggccaattagtaaatttgcctgggccagtctgacagatgatgatatcctcgatcgattcgatcgaatttggagtaatttttttcattactacagtggatctttcaatcaagatggtctttatagtataa------------------------------------------------------------------------------------------------------------------------------------------------------------------------------------------------------------------------------------------------------------------------------------------------------------------------------------------------------------------------------------------------------------------------------------------------------------
>Podocarpus acutifolius
----------------------------------------------------------------------------------------------------------------------------------------------------------------------------------------------------------------------------------------------------------------------------------------------------------------------------------------------------------------------------------------------------------------------------------------------------------------------------------------------------------------------------------------------------------------------------------------------------------------------------------------------------------------------------------------------------------------------------------------------------------------------------------------------------------------------------------------------------------------------------------------------------------------------------------------------------------------------------------------------------------------------------------------------------------------------------------------------------------------------------------------------------------------------------------------------------------------------------------------------------------------------------------------------------------------tgtttgcatctattgcgatgcattctatat------gaatgtcgaaatagttggagttccgagaattcgcaaaaagcaatttttgttagcctgaaagagaataaaaaattctatctgttcttgtggaattcttatgtttgtgaatgtgaatccattctagttccccttatgaagcgattttctcattcacaattgttgtcctatggatctcttcccgaacgaacccattttgatcgaaaaatcaagcatattctcatatttcgttgtacaatttcaa------cgaaaaggatctggttcttaaaggatcctttatttcactatgtgagatatcgagaaagatccctcgtagcgctgaagggtagcgcacttcaagagaaaaaatggaaatatcatcttctccacttttggctacgttattcccatctttggcc---ccaaccatatagggtatggattttcgaattacccaggaattgtttttcttttctcgggttctctctgagtataaaaatgaaatatctcgcggttagaacaaaaatgctagataattcattcattactgacctcattacca---atgaaattcatccaatagctccaattagatcaatcatttctttcttggctaaagaaaggttctgtgacatctttggtcggccaattagtaaatttgcctgggccagtctgacagatgacgatatcctcgatcgattcgatcgaatttggagtaatttttttcattactacagtgggtctttcaatcaagatggtttatatagtataa------------------------------------------------------------------------------------------------------------------------------------------------------------------------------------------------------------------------------------------------------------------------------------------------------------------------------------------------------------------------------------------------------------------------------------------------------------
>Podocarpus cunninghamii
----------------------------------------------------------------------------------------------------------------------------------------------------------------------------------------------------------------------------------------------------------------------------------------------------------------------------------------------------------------------------------------------------------------------------------------------------------------------------------------------------------------------------------------------------------------------------------------------------------------------------------------------------------------------------------------------------------------------------------------------------------------------------------------------------------------------------------------------------------------------------------------------------------------------------------------------------------------------------------------------------------------------------------------------------------------------------------------------------------------------------------------------------------------------------------------------------------------------------------------------------------------------------------------------------------------tgtttgcatctattgcgatgcattctatat------gaatgtcgaaatagttggagttccgagaattcgcaaaaagcaatttttgttagcctgaaagagaataaaaaattctatctgttcttgtggaattcttatgtttgtgaatgtgaatccattctagttccccttatgaagcgattttctcattcacaattgttgtcctatggatctcttcccgaacgaacccattttgatcgaaaaatcaagcatattctcatatttcgttgtacaatttcaa------cgaaaaggatctggttcttaaaggatcctttatttcactatgtgagatatcgagaaagatccctcgtagcgctgaagggtagcgcacttcaagagaaaaaatggaaatatcatcttctccacttttggctacgttattcccatctttggcc---ccaaccatatagggtatggattttcgaattacccaggaattgtttttcttttctcgggttctctctgagtataaaaatgaaatatctcgcggttagaacaaaaatgctagataattcattcattactgacctcattacca---atgaaattcatccaatagctccaattagatcaatcatttctttcttggctaaagaaaggttctgtgacatctttggtcggccaattagtaaatttgcctgggccagtctgacagatgacgatatcctcgatcgattcgatcgaatttggagtaatttttttcattactacagtgggtctttcaatcaagatggtttatatagtataa------------------------------------------------------------------------------------------------------------------------------------------------------------------------------------------------------------------------------------------------------------------------------------------------------------------------------------------------------------------------------------------------------------------------------------------------------------
>Podocarpus hallii
----------------------------------------------------------------------------------------------------------------------------------------------------------------------------------------------------------------------------------------------------------------------------------------------------------------------------------------------------------------------------------------------------------------------------------------------------------------------------------------------------------------------------------------------------------------------------------------------------------------------------------------------------------------------------------------------------------------------------------------------------------------------------------------------------------------------------------------------------------------------------------------------------------------------------------------------------------------------------------------------------------------------------------------------------------------------------------------------------------------------------------------------------------------------------------------------------------------------------------------------------------------------------------------------------------------tgtttgcatctattgcgatgcattctatat------gaatgtcgaaatagttggagttccgagaattcgcaaaaagcaatttttgttagcctgaaagagaataaaaaattctatctgttcttgtggaattcttatgtttgtgaatgtgaatccattctagttccccttatgaagcgattttctcattcacaattgttgtcctatggatctcttcccgaacgaacccattttgatcgaaaaatcaagcatattctcatatttcgttgtacaatttcaa------cgaaaaggatctggttcttaaaggatcctttatttcactatgtgagatatcgagaaagatccctcgtagcgctgaagggtagcgcacttcaagagaaaaaatggaaatatcatcttctccacttttggctacgttattcccatctttggcc---ccaaccatatagggtatggattttcgaattacccaggaattgtttttcttttctcgggttctctctgagtataaaaatgaaatatctcgcggttagaacaaaaatgctagataattcattcattactgacctcattacca---atgaaattcatccaatagctccaattagatcaatcatttctttcttggctaaagaaaggttctgtgacatctttggtcggccaattagtaaatttgcctgggccagtctgacagatgacgatatcctcgatcgattcgatcgaatttggagtaatttttttcattactacagtgggtctttcaatcaagatggtttatatagtataa------------------------------------------------------------------------------------------------------------------------------------------------------------------------------------------------------------------------------------------------------------------------------------------------------------------------------------------------------------------------------------------------------------------------------------------------------------
>Podocarpus totara
----------------------------------------------------------------------------------------------------------------------------------------------------------------------------------------------------------------------------------------------------------------------------------------------------------------------------------------------------------------------------------------------------------------------------------------------------------------------------------------------------------------------------------------------------------------------------------------------------------------------------------------------------------------------------------------------------------------------------------------------------------------------------------------------------------------------------------------------------------------------------------------------------------------------------------------------------------------------------------------------------------------------------------------------------------------------------------------------------------------------------------------------------------------------------------------------------------------------------------------------------------------------------------------------------------------tgtttgcatctattgcgatgcattctatat------gaatgtcgaaatagtttgagttccgagaattcgcaaaaagcaatttttgttagcctgaaagagaataaaaaattctatctgttcttgtggaattcttatgtttgtgaatgtgaatccattctagttccccttatgaagcgattttctcattcacaattgttgtcctatggatctcttcccgaacgaacccattttgatcgaaaaatcaagcatattctcatatttcgttgtacaatttcaa------cgaaaaggatctggttcttaaaggatcctttatttcactatgtgagatatcgagaaagatccctcgtagcgctgaagggtagcgcacttcaagagaaaaaatggaaatatcatcttctccacttttggctacgttattcccatctttggcc---ccaaccatatagggtatggattttcgaattacccaggaattgtttttcttttctcgggttctctctgagtataaaaatgaaatatctcgcggttagaacaaaaatgctagataattcattcattactgacctcattacca---atgaaattcatccaatagctccaattagatcaatcatttctttcttggctaaagaaaggttctgtgacatctttggtcggccaattagtaaatttgcctgggccagtctgacagatgacgatatcctcgatcgattcgatcgaatttggagtaatttttttcattactacagtgggtctttcaatcaagatggtttatatagtataa------------------------------------------------------------------------------------------------------------------------------------------------------------------------------------------------------------------------------------------------------------------------------------------------------------------------------------------------------------------------------------------------------------------------------------------------------------
>Podocarpus gnidioides
----------------------------------------------------------------------------------------------------------------------------------------------------------------------------------------------------------------------------------------------------------------------------------------------------------------------------------------------------------------------------------------------------------------------------------------------------------------------------------------------------------------------------------------------------------------------------------------------------------------------------------------------------------------------------------------------------------------------------------------------------------------------------------------------------------------------------------------------------------------------------------------------------------------------------------------------------------------------------------------------------------------------------------------------------------------------------------------------------------------------------------------------------------------------------------------------------------------------------------------------------------------------------------------------------------------tgtttgcatctattgcgatgcattctatat------gaatgtcgaaatagttcgagttccgagaattcgcaaaaagcaatttttgttagcctgaaagagaataaaaaattatatctgttcttgtggaattcttatgtttgtgaatgtgaatccattctagttccccttatgaagcgattttctcattcacaattgttgtcctatggatctcttcccgaacgaacccattttgatcgaaaaatcaagcatattctcatatttcgttgtacaatttcaa------cgaaaaggatctggttcttaaaggatcctttatttcactatgtgagatatcgagaaagatccctcgtagcgctgaagggtagcgcacttcaagagaaaaaatggaaatatcatcttctccacttttggctacgttattcccatctttggcc---ccaaccatatagggtatggattttcgaattacccaggaattgtttttcttttctcgggttctctctgagtataaaaatgaaatatctcgcggttagaacaaaaatgctagataattcattcattactgacctcattacca---atgaaattcatccaatagctccaattagatcaatcatttctttcttggctaaagaaaggttctgtgacatctttggtcggccaattagtaaatttgcctgggccagtctgacagatgacgatatcctcgatcgattcgatcgaatttggagtaatttttttcattactacagtgggtctttcaatcaagatggtttatatagtataa------------------------------------------------------------------------------------------------------------------------------------------------------------------------------------------------------------------------------------------------------------------------------------------------------------------------------------------------------------------------------------------------------------------------------------------------------------
>Podocarpus lawrencei
----------------------------------------------------------------------------------------------------------------------------------------------------------------------------------------------------------------------------------------------------------------------------------------------------------------------------------------------------------------------------------------------------------------------------------------------------------------------------------------------------------------------------------------------------------------------------------------------------------------------------------------------------------------------------------------------------------------------------------------------------------------------------------------------------------------------------------------------------------------------------------------------------------------------------------------------------------------------------------------------------------------------------------------------------------------------------------------------------------------------------------------------------------------------------------------------------------------------------------------------------------------------------------------------------------------tgtttgcatctattgcgatgcattctatat------gaatgtcgaaatagttcgagttccgagaattcgcaaaaagcaattttggttagcctgaaagagaataaaaaattatatctgttcttgtggaattcttatgtttgtgaatgtgaatccattctagttccccttatgaagcgattttctcattcacaattgttgtcctatggatctcttcccgaacgaacccattttgatcgaaaaatcaagcatattctcatatttcgttgtacaatttcaa------cgaaaaggatctggttcttaaaggatcctttatttcactatgtgagatatcgagaaagatccctcgtagcgctgaagggtagcgcacttcaagagaaaaaatggaaatatcatcttctccacttttggctacgttattcccatctttggcc---ccaaccatatagggtatggattttcgaattacccaggaattgtttttcttttctcgggttctctctgagtataaaaatgaaatatctcgcggttagaacaaaaatgctagataattcattcattactgacctcattacca---atgaaattcatccaatagctccaattagatcaatcatttctttcttggctaaagaaaggttctgtgacatctttggtcggccaattagtaaatttgcctgggccagtctgacagatgacgatatcctcgatcgattcgatcgaatttggagtaatttttttcattactacagtgggtctttcaatcaagatggtttatatagtataa------------------------------------------------------------------------------------------------------------------------------------------------------------------------------------------------------------------------------------------------------------------------------------------------------------------------------------------------------------------------------------------------------------------------------------------------------------
>Podocarpus nivalis
----------------------------------------------------------------------------------------------------------------------------------------------------------------------------------------------------------------------------------------------------------------------------------------------------------------------------------------------------------------------------------------------------------------------------------------------------------------------------------------------------------------------------------------------------------------------------------------------------------------------------------------------------------------------------------------------------------------------------------------------------------------------------------------------------------------------------------------------------------------------------------------------------------------------------------------------------------------------------------------------------------------------------------------------------------------------------------------------------------------------------------------------------------------------------------------------------------------------------------------------------------------------------------------------------------------tgtttgcatctattgcgatgcattctatat------gaatgtcgaaatagttcgagttccgagaattcgcaaaaagcaattttggttagcctgaaagagaataaaaaattatatctgttcttgtggaattcttatgtttgtgaatgtgaatccattctagttccccttatgaagcgattttctcattcacaattgttgtcctatggatctcttcccgaacgaacccattttgatcgaaaaatcaagcatattctcatatttcgttgtacaatttcaa------cgaaaaggatctggttcttaaaggatcctttatttcactatgtgagatatcgagaaagatccctcgtagcgctgaagggtagcgcacttcaagagaaaaaatggaaatatcatcttctccacttttggctacgttattcccatctttggcc---ccaaccatatagggtatggattttcgaattacccaggaattgtttttcttttctcgggttctctctgagtataaaaatgaaatatctcgcggttagaacaaaaatgctagataattcattcattactgacctcattacca---atgaaattcatccaatagctccaattagatcaatcatttctttcttggctaaagaaaggttctgtgacatctttggtcggccaattagtaaatttgcctgggccagtctgacagatgacgatatcctcgatcgattcgatcgaatttggagtaatttttttcattactacagtgggtctttcaatcaagatggtttatatagtataa------------------------------------------------------------------------------------------------------------------------------------------------------------------------------------------------------------------------------------------------------------------------------------------------------------------------------------------------------------------------------------------------------------------------------------------------------------
>Podocarpus smithii
----------------------------------------------------------------------------------------------------------------------------------------------------------------------------------------------------------------------------------------------------------------------------------------------------------------------------------------------------------------------------------------------------------------------------------------------------------------------------------------------------------------------------------------------------------------------------------------------------------------------------------------------------------------------------------------------------------------------------------------------------------------------------------------------------------------------------------------------------------------------------------------------------------------------------------------------------------------------------------------------------------------------------------------------------------------------------------------------------------------------------------------------------------------------------------------------------------------------------------------------------------------------------------------------------------------tgtttgcatctattgcgatgcattctatat------gaatatcgaaatagttccagttccgagaattcgcaaaaagcaatttttgttagcctgaaagagaataaaaaattctatctgttcttgtggaattcttatgtttgtgaatgtgaatccattctagttccccttatgaagcgattttctcattcacaattgttgtcctatggatctcttcccgaacgaactcattttgatcgaaaaatcaagcatattctcatatttcgttgtacaatttcaa------cgaaaaggatctggttcttaaaggatcctttatttcactatgtgagatatcgagaaagatccctcgtagcgctgaagggtagcgcacttcaagagaaaaaatggaaatatcatcttctccacttttggctacgttattcccatctttggcc---ccaaccgtatagggtatggattttcgaattacccaagaattgttttccttttctcgggttctctctgagtataaaaatgaaatatctcgcggttagaacaaaaatgctagataattcattcattactgacctcattacca---atgaaattcatccaatagctccaattagatcaatcatttctttcttggctaaagaaaggttctgtgacatctttggtcggccaattagtaaatttgcctgggccagtctgacagatgacgatatcctcgatcgattcgatcgaatttggagtaatttttttcattactacagtgggtctttcaatcaagatggtttatatagtataa------------------------------------------------------------------------------------------------------------------------------------------------------------------------------------------------------------------------------------------------------------------------------------------------------------------------------------------------------------------------------------------------------------------------------------------------------------
>Podocarpus atjehensis
----------------------------------------------------------------------------------------------------------------------------------------------------------------------------------------------------------------------------------------------------------------------------------------------------------------------------------------------------------------------------------------------------------------------------------------------------------------------------------------------------------------------------------------------------------------------------------------------------------------------------------------------------------------------------------------------------------------------------------------------------------------------------------------------------------------------------------------------------------------------------------------------------------------------------------------------------------------------------------------------------------------------------------------------------------------------------------------------------------------------------------------------------------------------------------------------------------------------------------------------------------------------------------------------------------------tgtttgcatctattgcgatgcattctatat------gaatgtcgaaatagttccagttccgagaattcgcaaaaagcaatttttgttagcctgaaagagaagaaaaaattctatctgttcttgtggaattcttatgtttgtgaatgtgaatccattctagttccccttatgaagcgattttctcattcacaattgttgtcctatggatctcttcccgaacgaactcattttgatcgaaaaatcaagcatattctcatatttcgttgtacaatttcaa------cgaaaaggatctggttcttaaaggatcctttatttaactatgtgagatatcgagaaagatccctcgtagcgctgaagggtagcgcacttcaagaaaaaaaatggaaatatcatcttctccacttttggctacgttattcccatctttggcc---ccaaccatatagtgtatggattttcgaattacccaagaattgtttttcttttctcgggttctctctgagtataaaaatgaaatatctcgcggttagaacaaaaatgctagataattcattcattactgacctcattacca---atgaaattcatccaatagctccaattagatcaatcatttctttcttggctaaagaaaggttctgtgacatctttggtcggccaattagtaaatttgcctgggccagtctgacagatgacgatatcctcgatcgattcgatcgaatttggagtaatttttttcattactacagtgggtctttcaatcaagatggtttatatagtataa------------------------------------------------------------------------------------------------------------------------------------------------------------------------------------------------------------------------------------------------------------------------------------------------------------------------------------------------------------------------------------------------------------------------------------------------------------
>Podocarpus brasiliensis
----------------------------------------------------------------------------------------------------------------------------------------------------------------------------------------------------------------------------------------------------------------------------------------------------------------------------------------------------------------------------------------------------------------------------------------------------------------------------------------------------------------------------------------------------------------------------------------------------------------------------------------------------------------------------------------------------------------------------------------------------------------------------------------------------------------------------------------------------------------------------------------------------------------------------------------------------------------------------------------------------------------------------------------------------------------------------------------------------------------------------------------------------------------------------------------------------------------------------------------------------------------------------------------------------------------tgtttgcatctattgcgatgcattctatat------gaatgtcgaaatagttccaattccgagaattcgcaaaaagcaatttttgttagcctgaaagagaataaaaaattctatctgtttttgtggaattcttatgtttgtgaatgtgaatccattctagttccccttatgaagcgattttctcattcacaattgttgtcctatggatctcttcccgaacgaactcattttgatcgaaaaatcaagcatattctcatatttcgttgtacaatttcaa------tgaaaaggatctggatcttaaaggatcctttatttcactatgtgagatatcgagaaagatccctcgtagcgctgaagggtagcgcacttcaagagaaaaaatggaaatatcatcttctccacttttggctacgttattcccatctttggcc---ccaaccatatagggtatggattttcgaattacccaagaattgtttttcttttctcgggttctctctgagtataaaaatgaaatatctcgcggttagaataaaaatgctagataattcattcattactgacctcattacca---atgaaattcatccaatagctccaattagatcaatcatttctttcttggctaaagaaaggttctgtgacatctttggtcggccaattagtaaatttgcctgggccagcctgacagatgacgatatcctcgatcgattcgatcgaatttggagtaatttttttcattactacagtgggtctttcaatcaagatggtttatatagtataa------------------------------------------------------------------------------------------------------------------------------------------------------------------------------------------------------------------------------------------------------------------------------------------------------------------------------------------------------------------------------------------------------------------------------------------------------------
>Podocarpus guatemalensis
----------------------------------------------------------------------------------------------------------------------------------------------------------------------------------------------------------------------------------------------------------------------------------------------------------------------------------------------------------------------------------------------------------------------------------------------------------------------------------------------------------------------------------------------------------------------------------------------------------------------------------------------------------------------------------------------------------------------------------------------------------------------------------------------------------------------------------------------------------------------------------------------------------------------------------------------------------------------------------------------------------------------------------------------------------------------------------------------------------------------------------------------------------------------------------------------------------------------------------------------------------------------------------------------------------------tgtttgcatctattgcgatgcattctatat------gaatgtcgaaatagttccaattccgagaattcgcaaaaagcaatttttgttagcctgaaagagaataaaaaattctatctgtttttgtggaattcttatgtttgtgaatgtgaatccattctagttccccttatgaagcgattttctcattcacaattgttgtcctatggatctcttcccgaacgaactcattttgatcgaaaaatcaagcatattctcatatttcgttgtacaatttcaa------tgaaaaggatctggatcttaaaggatcctttatttcactatgtgagatatcgagaaagatccctcgtagcgctgaagggtagcgcacttcaagagaaaaaatggaaatatcatcttctccacttttggctacgttattcccatctttggcc---ccaaccatatagggtatggattttcgaattacccaagaattgtttttcttttctcgggttctctctgagtataaaaatgaaatatctcgcggttagaataaaaatgctagataattcattcattactgacctcattacca---atgaaattcatccaatagctccaattagatcaatcatttctttcttggctaaagaaaggttctgtgacatctttggtcggccaattagtaaatttgcctgggccagcctgacagatgacgatatcctcgatcgattcgatcgaatttggagtaatttttttcattactacagtgggtctttcaatcaagatggtttatatagtataa------------------------------------------------------------------------------------------------------------------------------------------------------------------------------------------------------------------------------------------------------------------------------------------------------------------------------------------------------------------------------------------------------------------------------------------------------------
>Podocarpus trinitensis
----------------------------------------------------------------------------------------------------------------------------------------------------------------------------------------------------------------------------------------------------------------------------------------------------------------------------------------------------------------------------------------------------------------------------------------------------------------------------------------------------------------------------------------------------------------------------------------------------------------------------------------------------------------------------------------------------------------------------------------------------------------------------------------------------------------------------------------------------------------------------------------------------------------------------------------------------------------------------------------------------------------------------------------------------------------------------------------------------------------------------------------------------------------------------------------------------------------------------------------------------------------------------------------------------------------tgtttgcatctattgcgatgcattctatat------gaatgtcgaaatagttctaattccgagaattcacaaaaagcaatttttgttagcctgaaagagaataaaaaattctatctgtttttgtggaattcttatgtttgtgaatgtgaatccattctagttccccttatgaagcgattttctcattcacaattgttgtcctatggatctcttcccgaacgaactcattttgatcgaaaaatcaagcatattctcatatttcgttgtacaatttcaa------cgaaaaggatctggatcttaaaggatcctttatttcactatgtgagatatcgagaaagatccctcgtagcgctgaagggtagcgcacttcaagagaaaaaatggaaatatcatcttctccacttttggctacgttattcccatctttggcc---ccaaccatatagggtatggattttcgaattacccaagaattgtttttcttttctcgggttctctctgagtataaaaatgaaatatctcgcggttagaacaaaaatgctagataattcattcattactgacctcattacca---atgaaattcatccaatagctccaattagatcaatcatttctttcttggctaaagaaaggttctgtgacatctttggtcggccaattagtaaatttgcctgggccagcctgacagatgacgatatcctcgatcgattcgatcgaatttggagtaatttttttcattactacagtgggtctttcaatcaagatggtttatatagtataa------------------------------------------------------------------------------------------------------------------------------------------------------------------------------------------------------------------------------------------------------------------------------------------------------------------------------------------------------------------------------------------------------------------------------------------------------------
>Podocarpus celatus
----------------------------------------------------------------------------------------------------------------------------------------------------------------------------------------------------------------------------------------------------------------------------------------------------------------------------------------------------------------------------------------------------------------------------------------------------------------------------------------------------------------------------------------------------------------------------------------------------------------------------------------------------------------------------------------------------------------------------------------------------------------------------------------------------------------------------------------------------------------------------------------------------------------------------------------------------------------------------------------------------------------------------------------------------------------------------------------------------------------------------------------------------------------------------------------------------------------------------------------------------------------------------------------------------------------tgtttgcatctattgcgatgcattctatat------gaatgtcgaaatagttccaattccgagaattcgcaaaaagcaatttttgttagcctgaaagagaataaaaaattctatctgtttttgtggaattcttatgtttgtgaatgtgaatccattctagttccccttatgaagagattttctcattcacaattgttgtcctatggatctcttcccgaacgaactcattttgatcgaaaaatcaagcatattctcatatttcgttgtacaatttcaa------cgaaaaggatctggatcttaaaggatcctttatttcactatgtgagatatcgagaaagatccctcgtagcgctgaagggtagcgcacttcaagagaaaaaatggaaatatcatcttctccacttttggctacgttattcccatctttggcc---ccaaccatatagggtatggattttcgaattacccaagaattgtttttcttttttcgggttctctctgagtataaaaatgaaatatctcgcggttagaacaaaaatgctagataattcattcattactgacctcattacca---atgaaattcatccaatagctccaattagatcaatcatttctttcttggctaaagaaaggttctgtgacatctttggtcggccaattagtaaatttgcctgggccagcttgacagatgacgatatcctcgatcgattcgatcgaatttggagtaatttttttcattactacagtgggtctttcaatcaagatggtttatatagtataa------------------------------------------------------------------------------------------------------------------------------------------------------------------------------------------------------------------------------------------------------------------------------------------------------------------------------------------------------------------------------------------------------------------------------------------------------------
>Podocarpus urbanii
----------------------------------------------------------------------------------------------------------------------------------------------------------------------------------------------------------------------------------------------------------------------------------------------------------------------------------------------------------------------------------------------------------------------------------------------------------------------------------------------------------------------------------------------------------------------------------------------------------------------------------------------------------------------------------------------------------------------------------------------------------------------------------------------------------------------------------------------------------------------------------------------------------------------------------------------------------------------------------------------------------------------------------------------------------------------------------------------------------------------------------------------------------------------------------------------------------------------------------------------------------------------------------------------------------------tgtttgcatctattgcgatgcattctatat------gaatgtcgaaatagttccaattccgagaattcgcaaaaagcaatttttgttagcctgaaagagaataaaaaattctatctgtttttgtggaattcttatgtttgtgaatgtgaatccattctagttccccttatgaagcgattttttcattcacaattgttgtcctatggatctcttcccgaacgaactcattttgatcgaaaaatcaagcatattctcatatttcgttgtacaatttcaa------cgaaaaggatctggatcttaaaggatcctttatttcactatgtgagatatcgagaaagatccctcgtagcgctgaagggtagcgcacttcaagagaaaaaatggaaatatcatcttctccacttttggctacgttattcccatctttggcc---ccaaccatatagggtatggattttcgaattacccaagaattgtttttcttttctcgggttctctctgaatatcaaaatgaaatatctcgcggttagaacaaaaatgctagataattcattcattactgacctcattacca---atgaaattcatccaatagctccaattagatcaatcatttctttcttggctaaagaaaggttctgtgacatctttggtcggccaattagtaaatttgcctgggccagcctgacagatgacgatatcctcgatcgattcgatcgaatttggagtaatttttttcattactacagtgggtctttcaatcaagatggtttatatagtataa------------------------------------------------------------------------------------------------------------------------------------------------------------------------------------------------------------------------------------------------------------------------------------------------------------------------------------------------------------------------------------------------------------------------------------------------------------
>Podocarpus parlatorei
----------------------------------------------------------------------------------------------------------------------------------------------------------------------------------------------------------------------------------------------------------------------------------------------------------------------------------------------------------------------------------------------------------------------------------------------------------------------------------------------------------------------------------------------------------------------------------------------------------------------------------------------------------------------------------------------------------------------------------------------------------------------------------------------------------------------------------------------------------------------------------------------------------------------------------------------------------------------------------------------------------------------------------------------------------------------------------------------------------------------------------------------------------------------------------------------------------------------------------------------------------------------------------------------------------------tgtttgcatctattgcgatgcattctatat------gaatgtcgaaatagttccagttccgagaattcgcaaaaagcaatttttgttagcctgaaagagaataaaaaattctatctgttcttgtggaattcttatgtttgtgaatgtgaatccattctagttccccttatgaagcgattttctcattcacaattgttgtcctatggatctcttcccgaacgaactcattttgatcgaaaaatcaagcatattctcatatttcgttgtacaatttcaa------cgaaaaggatctggttcttaaagggtcctttatttcactatgtgagatatcgagaaagatcgctcgtagcgctgaagggtagcgcacttcaagagaaaaaatggaaatatcatcttctccacttttggctacgttattcccatctttggcc---ccaaccatatagggtatggattttcaaattacccaagaattgtttttcttttctcgggttctctctgagtataaaaatgaaatatctcgcggttagaacaaaaatgctagataattcattaattactgacctcattacca---atgaaattcatccaatagctccaattagatcaatcatttctttcttggctaaagaaaggttctgtgacatctttggtcggccaattagtaaatttgcctgggccagtctgacagatgacggtatcctcgatcgattcgatcgaatttggagtaattttgttcattactacagtgggtctttcaatcaagatggtttatatagtataa------------------------------------------------------------------------------------------------------------------------------------------------------------------------------------------------------------------------------------------------------------------------------------------------------------------------------------------------------------------------------------------------------------------------------------------------------------
>Podocarpus sprucei
----------------------------------------------------------------------------------------------------------------------------------------------------------------------------------------------------------------------------------------------------------------------------------------------------------------------------------------------------------------------------------------------------------------------------------------------------------------------------------------------------------------------------------------------------------------------------------------------------------------------------------------------------------------------------------------------------------------------------------------------------------------------------------------------------------------------------------------------------------------------------------------------------------------------------------------------------------------------------------------------------------------------------------------------------------------------------------------------------------------------------------------------------------------------------------------------------------------------------------------------------------------------------------------------------------------tgtttgcatctattgcgatgcattctatat------gaatgtcgaaatagttccagttccgagaattcgcaaaaagcaatttttgttagcctgaaagagaataaaaaattctatctgttcttgtggaattcttatgtttgtgaatgtgaatccattctagttccccttatgaagcgattttctcattcacaattgttgtcctatggatctcttcccgaacgaactcattttgatcgaaaaatcaagcatattctcatatttcgttgtacaatttcaa------cgaaaaggatctggttcttaaagggtcctttatttcactatgtgagatatcgagaaagatcgctcgtagcgctgaagggtagcgcacttcaagagaaaaaatggaaatatcatcttctccacttttggctacgttattcccatctttggcc---ccaaccatatagggtatggattttcaaattacccaagaattgtttttcttttctcgggttctctctgagtataaaaatgaaatatctcgcggttagaacaaaaatgctagataattcattaattactgacctcattacca---atgaaattcatccaatagctccaattagatcaatcatttctttcttggctaaagaaaggttctgtgacatctttggtcggccaattagtaaatttgcctgggccagtctgacagatgacggtatcctcgatcgattcgatcgaatttggagtaattttgttcattactacagtgggtctttcaatcaagatggtttatatagtataa------------------------------------------------------------------------------------------------------------------------------------------------------------------------------------------------------------------------------------------------------------------------------------------------------------------------------------------------------------------------------------------------------------------------------------------------------------
>Podocarpus capuronii
----------------------------------------------------------------------------------------------------------------------------------------------------------------------------------------------------------------------------------------------------------------------------------------------------------------------------------------------------------------------------------------------------------------------------------------------------------------------------------------------------------------------------------------------------------------------------------------------------------------------------------------------------------------------------------------------------------------------------------------------------------------------------------------------------------------------------------------------------------------------------------------------------------------------------------------------------------------------------------------------------------------------------------------------------------------------------------------------------------------------------------------------------------------------------------------------------------------------------------------------------------------------------------------------------------------tgtttgcatctattgcgatgcattctatat------gaatgtcgaaatagttccagttccgagaattcgcaaaaagcaatttttgttagcctgaaagagaataaaaaattctatctgttcttgtggaattcttatgtttgtgaatgtgaatccattctagttccccttatgaagcgattttctcattcacaattgttgtcctatggatctcttcccgaacgaactcattttgctcgaaaaatcgagcatattctcatatttcgttgtacaatttcca------cgaaaaggctctggatcttaaaggatcctttatttcactatgtgagatatcgagaaagagcgctcgtagcgctgaagggtagcgcacttcaagagaaaaaatggaaatatcatcttctccacttttggctacgttattcccatctttggcc---ccaaccatatagggtatggattttcgaattacccaagaattgtttttcttttctcgggttctctctgagtataaaaatgaaatatctcgcggttagaacaaaaatgctagataattcattcattactgacctcattacca---atgaaattcatccaatagctccaattagatcaatcatttctttcttggctaaagaaaggttctgtgacatctttggtcggccaattagtaaatttgcctgggccagtctgacagatgacgatatcctcgatcgattcgatcgaatttggagtaatttttttcattactacagtgggtctttcaatcaagatggtttatatagtataa------------------------------------------------------------------------------------------------------------------------------------------------------------------------------------------------------------------------------------------------------------------------------------------------------------------------------------------------------------------------------------------------------------------------------------------------------------
>Podocarpus madagascariensis
----------------------------------------------------------------------------------------------------------------------------------------------------------------------------------------------------------------------------------------------------------------------------------------------------------------------------------------------------------------------------------------------------------------------------------------------------------------------------------------------------------------------------------------------------------------------------------------------------------------------------------------------------------------------------------------------------------------------------------------------------------------------------------------------------------------------------------------------------------------------------------------------------------------------------------------------------------------------------------------------------------------------------------------------------------------------------------------------------------------------------------------------------------------------------------------------------------------------------------------------------------------------------------------------------------------tgtttgcatctattgcgatgcattctatat------gaatgtcgaaatagttccagttccgagaattcgcaaaaagcaatttttgttagcctgaaagagaataaaaaattctatctgttcttgtggaattcttatgtttgtgaatgtgaatccattctagttccccttatgaagcgattttctcattcacaattgttgtcctatggatctcttcccgaacgaactcattttgctcgaaaaatcgagcatattctcatatttcgttgtacaatttcaa------cgaaaaggatctggatcttaaaggatcctttatttcactatgtgagatatcgagaaagagcgctcgtagcgctgaagggtagcgcacttcaagagaaaaaatggaaatatcatcttctccacttttggctacgttattcccatctttggcc---ccaaccatatagggtatggattttcgaattacccaagaattgtttttcttttctcgggttctctctgagtataaaaatgaaatatctcgcggttagaacaaaaatgctagataattcattcattactgacctcattacca---atgaaattcatccaatagctccaattagatcaatcatttctttcttggctaaagaaaggttctgtgacatctttggtcggccaattagtaaatttgcctgggccagtctgacagatgacgatatcctcgatcgattcgatcgaatttggagtaatttttttcattactacagtgggtctttcaatcaagatggtttatatagtataa------------------------------------------------------------------------------------------------------------------------------------------------------------------------------------------------------------------------------------------------------------------------------------------------------------------------------------------------------------------------------------------------------------------------------------------------------------
>Podocarpus elongatus
----------------------------------------------------------------------------------------------------------------------------------------------------------------------------------------------------------------------------------------------------------------------------------------------------------------------------------------------------------------------------------------------------------------------------------------------------------------------------------------------------------------------------------------------------------------------------------------------------------------------------------------------------------------------------------------------------------------------------------------------------------------------------------------------------------------------------------------------------------------------------------------------------------------------------------------------------------------------------------------------------------------------------------------------------------------------------------------------------------------------------------------------------------------------------------------------------------------------------------------------------------------------------------------------------------------tgtttgcatctattgcgatgcattctatat------gaatgtcgaaatagtttcagttccgagaattcgcaaaaaccaatttttgttagcctgaaagagaataaaaaattctatctgttcttgtggaattcttatgtttgtgaatgtgaatccattctagttccccttatgaagcgattttctcattcacaattgttgtcctatggatctcttcccgaacgaactcattttgatcgaaaaatcgagcatattctcatatttcgttgtacaatttcaa------cgaaaaggatctggatcttaaaggatcctttatttcactatgtgagatatcgagaaagagcgctcgtagcgctgaagggtagcgcacttcaagagaaaaaatggaaatataatcttctccacttttggctacgttattcccatctttggcc---ccaaccatatagggtatggattttcgaattacccaagaattgtttttcttttctcgggttctctctgagtataaaaatgaaatatctcgcggttagaacaaaaatgctagataattcattcattactgacctcattacca---atgaaattcatccaatagctccaattagatcaatcatttctttcttggctaaagaaaggttctgtgacatctttggtcggccaattagtaaatttgcctgggccagtctgacagatgacgatatcctcgatcgattcgatcgaatttggagtaatttttttcattactacagtgggtctttcaatcaagatggtttatatagtataa------------------------------------------------------------------------------------------------------------------------------------------------------------------------------------------------------------------------------------------------------------------------------------------------------------------------------------------------------------------------------------------------------------------------------------------------------------
>Podocarpus henkelii
----------------------------------------------------------------------------------------------------------------------------------------------------------------------------------------------------------------------------------------------------------------------------------------------------------------------------------------------------------------------------------------------------------------------------------------------------------------------------------------------------------------------------------------------------------------------------------------------------------------------------------------------------------------------------------------------------------------------------------------------------------------------------------------------------------------------------------------------------------------------------------------------------------------------------------------------------------------------------------------------------------------------------------------------------------------------------------------------------------------------------------------------------------------------------------------------------------------------------------------------------------------------------------------------------------------tgtttgcatctattgcgatgcattctatat------gaatgtcgaaatagtttcagttccgagaattcgcaaaaaccaatttttgttagcctgaaagagaataaaaaattctatctgttcttgtggaattcttatgtttgtgaatgtgaatccattctagttccccttatgaagcgattttctcattcacaattgttgtcctatggatctcttcccgaacgaactcattttgatcgaaaaatcgagcatattttcatatttcgttgtacaatttcaa------cgaaaaggatctggatcttaaaggatcctttatttcactatgtgagatatcgagaaagagcgctcgtagcgctgaagggtagcgcacttcaagagaaaaaatggaaatataatcttctccacttttggctacgttattcccatctttggcc---ccaaccatatagggtatggattttcgaattacccaagaattgtttttcttttctcgggttctctctgagtataaaaatgaaatatctcgcggttagaacaaaaatgctagataattcattcattactgacctcattacca---atgaaattcatccaatagctccaattagatcaatcatttctttcttggctaaagaaaggttctgtgacatctttggtcggccaattagtaaatttgcctgggccagtctgacagatgacgatatcctcgatcgattcgatcgaatttggagtaatttttttcattactacagtgggtctttcaatcaagatggtttatatagtataa------------------------------------------------------------------------------------------------------------------------------------------------------------------------------------------------------------------------------------------------------------------------------------------------------------------------------------------------------------------------------------------------------------------------------------------------------------
>Podocarpus milanjianus
----------------------------------------------------------------------------------------------------------------------------------------------------------------------------------------------------------------------------------------------------------------------------------------------------------------------------------------------------------------------------------------------------------------------------------------------------------------------------------------------------------------------------------------------------------------------------------------------------------------------------------------------------------------------------------------------------------------------------------------------------------------------------------------------------------------------------------------------------------------------------------------------------------------------------------------------------------------------------------------------------------------------------------------------------------------------------------------------------------------------------------------------------------------------------------------------------------------------------------------------------------------------------------------------------------------tgtttgcatctattgcgatgcattctatat------gaatgtcgaaatagtttcagttccgagaattcgcaaaaaccaatttttgttagcctgaaagagaataaaaaattctatctgttcttgtggaattcttatgtttgtgaatgtgaatccattctagttccccttatgaagcgattttctcattcacaattgttgtcctatggatctcttcccgaacgaactcattttgatcgaaaaatcgagcatattttcatatttcgttgtacaatttcaa------cgaaaaggatctggatcttaaaggatcctttatttcactatgtgagatatcgagaaagagcgctcgtagcgctgaagggtagcgcacttcaagagaaaaaatggaaatataatcttctccacttttggctacgttattcccatctttggcc---ccaaccatatagggtatggattttcgaattacccaagaattgtttttcttttctcgggttctctctgagtataaaaatgaaatatctcgcggttagaacaaaaatgctagataattcattcattactgacctcattacca---atgaaattcatccaatagctccaattagatcaatcatttctttcttggctaaagaaaggttctgtgacatctttggtcggccaattagtaaatttgcctgggccagtctgacagatgacgatatcctcgatcgattcgatcgaatttggagtaatttttttcattactacagtgggtctttcaatcaagatggtttatatagtataa------------------------------------------------------------------------------------------------------------------------------------------------------------------------------------------------------------------------------------------------------------------------------------------------------------------------------------------------------------------------------------------------------------------------------------------------------------
>Podocarpus latifolius
------------------------------------------------------------------------------------------------------------------------------------------------------------------------------------------------------------------------------------------------------------------------------------------------------------------------------------------------------------------------------------------------------------------------------------------------------------------------------------------------------------------------------------------------------------------------------------------------------------------------------------------------------------------------------------------------------------------------------------------------------------------------------------------------------------------------------------------------gcaagatctttatgcaattgctcatgatcatcattcagatagagcaaattgctctgaaccctcggaaattcggatttccaatgagtttagttttctaactgtaaaacgttcgattaatcgcatacgtaaattaaaagattcaatttttttatttcggaatttctatccaaatcaatggatggatc---------acaataggaattcttattccttcttgatattagaaggctttactgtggtcttggaagtttcattctcaatacgagccaaatattcta---aatgtatgaatggatgcaaaagtttccgatccatccatggtctattccctcttatagaagataaatttccacattcaaattatatatcagatatacgactaccttacgctattcatccagaaattttggttcgaatctttcgtcgctggatccgagacgctccttgtttgcatctattgcgatgcattctatat------gaatgtcgaaatagtttcagttccgagaattcgcaaaaaccaatttttgttagcctgaaagagaataaaaaattctatctgttcttgtggaattcttatgtttgtgaatgtgaatccattctagttccccttatgaagcgattttctcattcacaattgttgtcctatggatctcttcccgaacgaactcattttgatcgaaaaatcgagcatattctcatatttcgttgtacaatttcaa------cgaaaaggatctggatcttaaaggatcctttatttcactatgtgagatatcgagaaagagcgctcgtagcgctgaagggtagcgcacttcaagagaaaaaatggaaatataatcttctccacttttggctacgttattcccatctttggcc---ccaaccatatagggtatggattttcgaattacccaagaattgtttttcttttctcgggttctctctgagtataaaaatgaaatatctcgcggttagaacaaaaatgctagataattcattcattactgacctcattacca---atgaaattcatccaatagctccaattagatcaatcatttctttcttggctaaagaaaggttctgtgacatctttggtcggccaattagtaaatttgcctgggccagtctgacagatgacgatatcctcgatcgattcgatcgaatttggagtaatttttttcattactacagtgggtctttcaatcaagatggtttatatagtataaagtatatacttctactttcatgcgct----------------------------------------------------------------------------------------------------------------------------------------------------------------------------------------------------------------------------------------------------------------------------------------------------------------------------------------------------------------------------------------------------------------------------------
>Podocarpus lambertii
----------------------------------------------------------------------------------------------------------------------------------------------------------------------------------------------------------------------------------------------------------------------------------------------------------------------------------------------------------------------------------------------------------------------------------------------------------------------------------------------------------------------------------------------------------------------------------------------------------------------------------------------------------------------------------------------------------------------------------------------------------------------------------------------------------------------------------------------------------------------------------------------------tctgaaccctcggaaattcggatttccaatgagtttagttttctaactgtaaaacgttcgattaatcgcatacgtaaattaaaagattcaatttttttatttcggaatttccatccaaatcaatggatggatc---------acaataggaattcttattccttcttgatattagaaggctttactgtggtcttggaagtttcattctcaatacgagccaaatattcta---aatatatgaatggatgcaaaagtttccgatccatccatggtctattccctcttatagaagataaatttccacattcaaattatatatcaggtatacgactaccttacgctattcatccagaaattttggttcgaatctttcgtcgctggatccgagacgctccttgtttgcatctattgcgatgcattctatat------gaatgtcgaaatagttccagttccgagaattcgcaaaaagcaatttttgttagcctgaacgagaataaaaaattctatctgttcttgtggaattcttatgtttgtgaatgtgaatccattctagttccccttatgaagcgattttctcattcacaattgttgtcctatggatctcttcccgaacgaactcattttgatcgaaaaatcaagcatattctcatatttcgttgtacaatttcaa------cgaaaaggatctggttcttaaagggtcctttatttcactatgtgagatatcgagaaagatcgctcgtagcgctgaagggtagcgcacttcaagagaaaaaatggaaatatcatcttctccacttttggctacgttattcccatctttggcc---ccaaccatatagggtatggattttcaaattacccaagaattgtttttcttttctcgggttctctctgagtataaaaatgaaatatctcgcggttagaacaaaaatgctagataattcattaattactgacctcattacca---atgaaattcatccaatagctccaattagatcaatcatttctttcttggctaaagaaaggttctgtgacatctttggtcggccaattagtaaatttgcctgggccagtctgacagatgacggtatcctcgatcgattcgatcgaatttggagtaattttgttcattactacagtgggtctttcaatcaagatggtttatatagtataaagtatatacttcta----------------------------------------------------------------------------------------------------------------------------------------------------------------------------------------------------------------------------------------------------------------------------------------------------------------------------------------------------------------------------------------------------------------------------------------------
>Podocarpus angustifolius
-----------------------------------------------------------------------------------------------------------------------------------------------------------------------------------------------------------------------------------------------------------------------------------------------------------------------------------------------------------------------------------------------------------------------------------------------------------------------------------------------------------------------------------------------------------------------------------------------------------------------------------------------------------------------------------------------------------------------------------------------------------------------------------------------------------cttggcagcaatgctttttatatccactcttttttcagcaagatctttatgcaattgctcatgatcatcattcagatagagcaaattgctctgaaccctcggaaattcggatttccaatgagtttagttttctaactgtaaaacgttcgattaatcgcatacgtaaattaaaagattcaatttttttatttcggaatttccatccaaatcaatggacggatc---------acaatagaaattcttattccttctttatattagaaggctttactgtggtcttggaagtttcattctcaatacgagccaaatattcta---aatgtatgaatggatgcaaaagtttccgatccatccatggtctattccctcttatggaagataaatttccacattcaaattatatatcagatatacgactaccttacgctattcatccagaaattttggttcgaatctttcgtcgctggatccgagacgctccttgtttgcatctattgcgatgcattctatat------gaatgtcgaaatagttccaattccgagaattcgcaaaaagcaatttttgttagcctgaaagagaataaaaaattatatctgtttttgtggaattcttatgtttgtgaatgtgaatccattctagttccccttatgaagcgattttttcattcacaattgttgtcctatggatctcttcccgaacgaactcattttgatcgaaaaatcaagcatattctcatatttcgttgtacaatttcaa------cgaaaaggatctggatcttaaaggatcctttatttcactatgtgagatatcgagaaagatccctcgtagcgctgaagggtagcgcacttcaagagaaaaaatggaaatatcatcttctccacttttggctacgttattcccatctttggcc---ccaaccatatagggtatggattttcgaattacccaagaattgtttttcttttctcggtttctctctgaatataaaaatgaaatatctcgcggttagaacaaaaatgctagataattcattcattactgacctcattacca---atgaaattcatccaatagctccaattagatcaatcatttctttcttggctaaagaaaggttctgtgacatctttggtcggccaattagtaaatttgcctgggccagcctgacagatgacgatatcctcgatcgattcgatcgaatttggagtaatttttttcattactacagtgggtctttcaatcaagatggtttatatagtataaagtatatacttctactt-------------------------------------------------------------------------------------------------------------------------------------------------------------------------------------------------------------------------------------------------------------------------------------------------------------------------------------------------------------------------------------------------------------------------------------------
>Podocarpus ekmanii
-------------------------------------------------------------------------------------------------------------------------------------------------------------------------------------------------------------------------------------------------------------------------------------------------------------------------------------------------------------------------------------------------------------------------------------------------------------------------------------------------------------------------------------------------------------------------------------------------------------------------------------------------------------------------------------------------------------------------------------------------------------------------------------------------------------------------------------------------------------gcaattgctcatgatcatcattcagatagagcaaattgctctgaaccctcggaaattcggatttccaatgagtttagttttctaactgtaaaacgttcgattaatcgcatacgtaaattaaaagattcaatttttttatttcggaatttccatccaaatcaatggacggatc---------acaatagaaattcttattccttctttatattagaaggctttactgtggtcttggaagtttcattctcaatacgagccaaatattcta---aatgtatgaatggatgcaaaagtttccgatccatccatggtctattccctcttatggaagataaatttccacattcaaattatatatcagatatacgactaccttacgctattcatccagaaattttggttcgaatctttcgtcgctggatccgagacgctccttgtttgcatctattgcgatgcattctatat------gaatgtcgaaatagttccaattccgagaattcgcaaaaagcaatttttgttagcctgaaagagaataaaaaattatatctgtttttgtggaattcttatgtttgtgaatgtgaatccattctagttccccttatgaagcgattttttcattcacaattgttgtcctatggatctcttcccgaacgaactcattttgatcgaaaaatcaagcatattctcatatttcgttgtacaatttcaa------cgaaaaggatctggatcttaaaggatcctttatttcactatgtgagatatcgagaaagatccctcgtagcgctgaagggtagcgcacttcaagagaaaaaatggaaatatcatcttctccacttttggctacgttattcccatctttggcc---ccaaccatatagggtatggattttcgaattacccaagaattgtttttcttttctcggtttctctctgaatataaaaatgaaatatctcgcggttagaacaaaaatgctagataattcattcattactgacctcattacca---atgaaattcatccaatagctccaattagatcaatcatttctttcttggctaaagaaaggttctgtgacatctttggtcggccaattagtaaatttgcctgggccagcctgacagatgacgatatcctcgatcgattcgatcgaatttggagtaatttttttcattactacagtgggtctttcaatcaagatggtttatatagtataaagtatatacttctactt-------------------------------------------------------------------------------------------------------------------------------------------------------------------------------------------------------------------------------------------------------------------------------------------------------------------------------------------------------------------------------------------------------------------------------------------
>Podocarpus aristulatus
-----------------------------------------------------------------------------------------------------------------------------------------------------------------------------------------------------------------------------------------------------------------------------------------------------------------------------------------------------------------------------------------------------------------------------------------------------------------------------------------------------------------------------------------------------------------------------------------------------------------------------------------------------------------------------------------------------------------------------------------------------------------------------------------------------------cttggcagcaatgctttttatacccactcttttttcagcaagatctttatgcaattgctcatgatcatcattcagatagagcaaattgctctgaaccctcggaaattcggatttccaatgagtttagttttctaactgtaaaacgttcgattaatcgcatacgtaaattaaaagattcaatttttttatttcggaatttccatccaaatcaatggacggatc---------acaatagaaattcttattccttctttatattagaaggctttactgtggtcttggaagtttcattctcaatacgagccaaatattcta---aatgtatgaatggatgcaaaagtttccgatccatccatggtctattccctcttatggaagataaatttccacattcaaattatatatcagatatacgactaccttacgctattcatccagaaattttggttcgaatctttcgtcgctggatccgagacgctccttgtttgcatctattgcgatgcattctatat------gaatgtcgaaatagttccaattccgagaattcgcaaaaagcaatttttgttagcctgaaagagaataaaaaattatatctgtttttgtggaattcttatgtttgtgaatgtgaatccattctagttccccttatgaagcgattttttcattcacaattgttgtcctatggatctcttcccgaacgaactcattttgatcgaaaaatcaagcatattctcatatttcgttgtacaatttcaa------cgaaaaggatctggatcttaaaggatcctttatttcactatgtgagatatcgagaaagatccctcgtagcgctgaagggtagcgcacttcaagagaaaaaatggaaatatcatcttctccacttttggctacgttattcccatctttggcc---ccaaccatatagggtatggattttcgaattacccaagaattgtttttcttttctcggtttctctctgaatataaaaatgaaatatctcgcggttagaacaaaaatgctagataattcattcattactgacctcattacca---atgaaattcatccaatagctccaattagatcaatcatttctttcttggctaaagaaaggttctgtgacatctttggtcggccaattagtaaatttgcctgggccagcctgacagatgacgatatcctcgatcgattcgatcgaatttggagtaatttttttcattactacagtgggtctttcaatcaagatggtttatatagtataaagtatatacttctactttcatgcgct----------------------------------------------------------------------------------------------------------------------------------------------------------------------------------------------------------------------------------------------------------------------------------------------------------------------------------------------------------------------------------------------------------------------------------
>Podocarpus purdieanus
---------------------------------------------------------------------------------------------------------------------------------------------------------------------------------------------------------------------------------------------------------------------------------------------------------------------------------------------------------------------------------------------------------------------------------------------------------------------------------------------------------------------------------------------------------------------------------------------------------------------------------------------------------------------------------------------------------------------------------------------------------------------------------------------------------------gcagcaatgctttttatacccactcttttttcagcaagatctttatgcaattgctcatgatcatcattcagatagagcaaattgctctgaaccctcggaaattcggatttccaatgagtttagttttctaactgtaaaacgttcgattaatcgcatacgtaaattaaaagattcaatttttttatttcggaatttccatccaaatcaatggacggatc---------acaatagaaattcttattccttctttatattagaaggctttactgtggtcttggaagtttcattctcaatacgagccaaatattcta---aatgtatgaatggatgcaaaagtttccgatccatccatggtctattccctcttatggaagataaatttccacattcaaattatatatcagatatacgactaccttacgctattcatccagaaattttggttcgaatctttcgtcgctggatccgagacgctccttgtttgcatctattgcgatgcattctatat------gaatgtcgaaatagttccaattccgagaattcgcaaaaagcaatttttgttagcctgaaagagaataaaaaattatatctgtttttgtggaattcttatgtttgtgaatgtgaatccattctagttccccttatgaagcgattttttcattcacaattgttgtcctatggatctcttcccgaacgaactcattttgatcgaaaaatcaagcatattctcatatttcgttgtacaatttcaa------cgaaaaggatctggatcttaaaggatcctttatttcactatgtgagatatcgagaaagatccctcgtagcgctgaagggtagcgcacttcaagagaaaaaatggaaatatcatcttctccacttttggctacgttattcccatctttggcc---ccaaccatatagggtatggattttcgaattacccaagaattgtttttcttttctcggtttctctctgaatataaaaatgaaatatctcgcggttagaacaaaaatgctagataattcattcattactgacctcattacca---atgaaattcatccaatagctccaattagatcaatcatttctttcttggctaaagaaaggttctgtgacatctttggtcggccaattagtaaatttgcctgggccagcctgacagatgacgatatcctcgatcgattcgatcgaatttggagtaatttttttcattactacagtgggt------------------------------------------------------------------------------------------------------------------------------------------------------------------------------------------------------------------------------------------------------------------------------------------------------------------------------------------------------------------------------------------------------------------------------------------------------------------------------------------
>Podocarpus oleifolius
-----------------------------------------------------------------------------------------------------------------------------------------------------------------------------------------------------------------------------------------------------------------------------------------------------------------------------------------------------------------------------------------------------------------------------------------------------------------------------------------------------------------------------------------------------------------------------------------------------------------------------------------------------------------------------------------------------------------------------------------------------------------------------------------------------------cttggcagcaatgctttttatacccactcttttttcagcaagatctttatgcaattgctcatgatcatcattcagatagagcaaattgctctgaaccctcggaaattcggatttccaatgagtttagttttctaactgtaaaacgttcgattaatcgcatacgtaaattaaaagattcaatttttttatttcggaatttccatccaaatcaatggatggatc---------acaatagaaattcttattccttcttgatattagaaggctttactgtggtcttggaagtttcattctcaatacgagccaaatattcta---aatgtatgaatggatgcaaaagtttccgatccatccatggtctattccctcttatggaagataaatttccacattcaaattatatatcagatatacgactaccttacgctattcatccagaaattttggttcgaatctttcgtcgctggatccgagacgctccttgtttgcatctattgcgatgcattctatat------gaatgtcgaaatagttccaattccgagaattcgcaaaaagcaatttttgttagcctgaaagagaataaaaaattctatctgtttttgtggaattcttatgtttgtgaatgtgaatccattctagttccccttatgaagagattttctcattcacaattgttgtcctatggatctcttcccgaacgaactcattttgatcgaaaaatcaagcatattctcatatttcgttgtacaatttcaa------cgaaaaggatctggatcttaaaggatcctttatttcactatgtgagatatcgagaaagatccctcgtagcgctgaagggtagcgcacttcaagagaaaaaatggaaatatcatcttctccacttttggctacgttattcccatctttggcc---ccaaccatatagggtatggattttcgaattacccaagaattgtttttcttttttcgggttctctctgagtataaaaatgaaatatctcgcggttagaacaaaaatgctagataattcattcattactgacctcattacca---atgaaattcatccaatagctccaattagatcaatcatttctttcttggctaaagaaaggttctgtgacatctttggtcggccaattagtaaatttgcctgggccagcttgacagatgacgatatcctcgatcgattcgatcgaatttggagtaatttttttcattactacagtgggtctttcaatcaagatggtttatatagtataaagtatatacttct-----------------------------------------------------------------------------------------------------------------------------------------------------------------------------------------------------------------------------------------------------------------------------------------------------------------------------------------------------------------------------------------------------------------------------------------------
>Podocarpus coriaceus
-----------------------------------------------------------------------------------------------------------------------------------------------------------------------------------------------------------------------------------------------------------------------------------------------------------------------------------------------------------------------------------------------------------------------------------------------------------------------------------------------------------------------------------------------------------------------------------------------------------------------------------------------------------------------------------------------------------------------------------------------------------------------------------------------------------------------------------------------------atcattatgcaattgctcatgatcatcattcagatagagcaaattgctctgaaccctcggaaattcggatttccaatgagtttagttttctaactgtaaaacgttcgattaatcgcatacgtaaattaaaagattcaatttttttatttcggaatttccatccaaatcaatggatggatc---------acaatagaaattcttattccttcttgatattagaaggctttactgtggtcttggaagtttcattctcaatacgagccaaatattcta---aatatatgaatggatgcaaaagtttccgatccatccatggtctattccctcttatggaagataaatttccacattcaaatcatatatcagatatacgactaccttacgctattcatccagaaattttggttcgaatctttcgtcgctggatccgagacgctccttgtttgcatctattgcgatgcattctatat------gaatgtcgaaatagttccaattccgagaattcgcaaaaagcaatttttgttagcctgaaagaaaataaaaaattctatctgtttttgtggaattcttatgtttgtgaatgtgaatccattctagttccccttatgaagcgattttctcattcacaattgttgtcctatggatctcttcccgaacgaactcattttgatcgaaaaatcaagcatattctcatatttcgttgtacaatttcaa------tgaaaaggatctggatcttaaaggatcctttatttcactatgtgagatatcgagaaagatccctcgtagcgctgaagggtagcgcacttcaagagaaaaaatggaaatatcatcttctccacttttggctacgttattcccatctttggcc---ccaaccatatagggtatggattttcgaattacccaagaattgtttttcttttctcgggttctctctgagtataaaaatgaaatatctcgcggttagaataaaaatgctagataattcattcattactgacctcattacca---atgaaattcatccaatagctccaattagatcaatcatttctttcttggctaaagaaaggttctgtgatatctttggtcggccaattagtaaattggcctgggccagcctgacagatgacgatatcctcgatcgattcgatcgaatttggagtaatttttttcattactacagtgggtctttcaatcaagatggtttata--------------------------------------------------------------------------------------------------------------------------------------------------------------------------------------------------------------------------------------------------------------------------------------------------------------------------------------------------------------------------------------------------------------------------------------------------------------------
>Podocarpus costaricensis
----------------------------------------------------------------------------------------------------------------------------------------------------------------------------------------------------------------------------------------------------------------------------------------------------------------------------------------------------------------------------------------------------------------------------------------------------------------------------------------------------------------------------------------------------------------------------------------------------------------------------------------------------------------------------------------------------------------------------------------------------------------------------------------------------------------------------ttatacccactcttttttcagcaagatctttatgcaattgctcatgatcatcattcagatagagcaaattgctctgaaccctcggaaattcggatttccaatgagtttagttttctaactgtaaaacgttcgattaatcgcatacgtaaattaaaagattcaatttttttatttcggaatttccatccaaatcaatggatggatc---------acaatagaaattcttattccttcttgatattagaaggctttactgtggtcttggaagtttcattctcaatacgagccaaatattcta---aatatatgaatggatgcaaaagtttccgatccatccatggtctattccctcttatggaagataaatttccacattcaaatcatatatcagatatacgactaccttacgctattcatccagaaattttggttcgaatctttcgtcgctggatccgagacgctccttgtttgcatctattgcgatgcattctatat------gaatgtcgaaatagttccaattccgagaattcgcaaaaagcaatttttgttagcctgaaagagaataaaaaattctatctgtttttgtggaattcttatgtttgtgaatgtgaatccattctagttccccttatgaagcgattttctcattcacaattgttgtcctatggatctcttcccgaacgaactcattttgatcgaaaaatcaagcatattctcatatttcgttgtacaatttcaa------tgaaaaggatctggatcttaaaggatcctttatttcactatgtgagatatcgagaaagatccctcgtagcgctgaagggtagcgcacttcaagagaaaaaatggaaatatcatcttctccacttttggctacgttattcccatctttggcc---ccaaccatatagggtatggattttcgaattacccaagaattgtttttcttttctcgggttctctctgagtataaaaatgaaatatctcgcggttagaacaaaaatgctagataattcattcattactgacctcattacca---atgaaattcatccaatagctccaattagatcaatcatttctttcttggctaaagaaaggttctgtgacatctttggtcggccaattagtaaatttgcctgggccagcctgacagatgacgatatcctcgatcgattcgatcgaatttggagtaatttttttcattactacagtgggtctttcaatcaagatggtttatatagtataaagtatatacttctac---------------------------------------------------------------------------------------------------------------------------------------------------------------------------------------------------------------------------------------------------------------------------------------------------------------------------------------------------------------------------------------------------------------------------------------------
>Podocarpus sellowii
-----------------------------------------------------------------------------------------------------------------------------------------------------------------------------------------------------------------------------------------------------------------------------------------------------------------------------------------------------------------------------------------------------------------------------------------------------------------------------------------------------------------------------------------------------------------------------------------------------------------------------------------------------------------------------------------------------------------------------------------------------------------------------------------------------------tctggcagcaatgctttttatacccactcttttttcagcaagatctttatgcaattgctcatgatcatcattcagatagagcaaattgctctgaaccctcggaaattcggatttccaatgagtttagttttctaactgtaaaacgttcgattaatcgcatacgtaaattaaaagattcaatttttttatttcggaatttcaatccaaatcaatggatggatc---------acaatagaaattcttattccttcttgatattagaaggctttactgtggtcttggaagtttcattctcaatacgagccaaatattcta---aatatatgaatggatgcaaaagtttccgatccatccatggtctattccctcttatggaagataaatttccacattcaaatcatatatcagatatacgactaccttacgctattcatccagaaattttggttcgaatctttcgtcgctggatccgagacgctccttgtttgcatctattgcgatgcattctatat------gaatgtcgaaatagttccaattccgagaattcgcaaaaagcaatttttgttagcctgaaagagaataaaaaattctatctgtttttgtggaattcttatgtttgcgaatgtgaatccattctagttccccttatgaagcgattttctcattcacaattgttgtcctatggatctcttcccgaacgaactcattttgatcgaaaaatcaagcatattctcatatttcgttgtacaatttcaa------tgaaaaggatctggatcttaaaggatcctttatttcactatgtgagatatcgagaaagatccctcgtagcgctgaagggtagcgcacttcaagagaaaaaatggaaatatcatcttctccacttttggctacgttattcccatctttggcc---ccaaccatatagggtatggattttcgaattacccaagaattgtttttcttttctcgggttctctctgagtataaaaatgaaatatctcgcgattagaacaaaaatgctagataattcattcattactgacctcattacca---atgaaattcatccaatagctccaattagatcaatcatttctttcttggctaaagaaaggttctgtgacatctttggtcggccaattagtaaatttgcctgggccagcctgacagatgacgatatcctcgatcgattcgatcgaatttggagtaatttttttcattactacagggggtctttcaatcaagatggtttatatagtataaagtatatacttctact--------------------------------------------------------------------------------------------------------------------------------------------------------------------------------------------------------------------------------------------------------------------------------------------------------------------------------------------------------------------------------------------------------------------------------------------
>Podocarpus matudae
-----------------------------------------------------------------------------------------------------------------------------------------------------------------------------------------------------------------------------------------------------------------------------------------------------------------------------------------------------------------------------------------------------------------------------------------------------------------------------------------------------------------------------------------------------------------------------------------------------------------------------------------------------------------------------------------------------------------------------------------------------------------------------------------------------------------------------------------tctttcngcaagatctttatgcaattgctcatgatcatcattcagatagagcaaattgctctgaaccctcggaaattcggatttccaatgagtttagttttctaactgtaaaacgttcgattaatcgcatacgtaaattaaaagattcaatttttttatttcggaatttccatccaaatcaatggatggatc---------acaataggaattcttattccttcttgatattagaaggctttactgtggtcttggaagtttcattctcaatacgagccaaatattcta---aatgtatgaatggatgcaaaagtttccgatccatccatggtctattccctcttatggaagagaaatttccacattcaaattatatatcagatatacgactaccttacgctattcatccagaaattttggttcgaatctttcgtcgctggatccgagacgctccttgtttgcatctattgcgatgcattctatat------gaatgtcgaaatagttccaattccgagaattcgcaaaaagcaatttttgttagcctgaaagagaataaaaaattctatctgtttttgtggaattcttatgtttgtgaatgtgaatccattctagttccccttatgaagcgattttctcattcacaattgttgtcctatggatctcttcccgaacgaactcattttgatcgaaaaatcaagcatattctcatatttcgttgtacaatttcaa------cgaaaaggatctggatcttaaaggatcctttatttcactatgtgagatatcgagaaagatccctcgtagcgctgaagggtagcgcacttcaagagaaaaaatggaaatatcatcttctccacttttggctacgttattcccatctttggcc---ccaaccatatagggtatggattttcgaattacccaagaattgtttttcttttctcgggttctctctgagtataaaaatgaaatatctcgcggttagaacaaaaatgctagataattcattcattacttacctcattacca---atgaaattcatccaatagctccaattagatcaatcatttctttcttggctaaagaaaggttctgtgacatctttggtcggccaattagtaaatttgcctgggccagcctgacagatgacgatatcctcgatcgattcgatcgaatttggagtaatttttttcattactacagtgggtcttncaatcaagatg---------------------------------------------------------------------------------------------------------------------------------------------------------------------------------------------------------------------------------------------------------------------------------------------------------------------------------------------------------------------------------------------------------------------------------------------------------------------------
>Podocarpus hispaniolensis
------------------------------------------------------------------------------------------------------------------------------------------------------------------------------------------------------------------------------------------------------------------------------------------------------------------------------------------------------------------------------------------------------------------------------------------------------------------------------------------------------------------------------------------------------------------------------------------------------------------------------------------------------------------------------------------------------------------------------------------------------------------------------------------------------------------gcaatgctttttatacccactcttttttcagcaagatctttatgcaattgctcatgatcatcattcagatagagcaaattgctctgaaccctcggaaattcggatttccaatgagtttagttttctaactgtaaaacgttcgattaatcgcatacgtaaattaaaagattcaatttttttatttcggaatttccatccaaatcaatggatggatc---------acaatagaaattcttattccttcttgatattagaaggctttactgcggtcttggaagtttcattctcaatacgagccaaatattcta---aatgtatgaatggatgcaaaagtttccgatccatccatggtctattccctcttatggaagataaatttccacattcaaattatatatcagatatacgactaccttacgctattcatccagaaattttggttcgaatctttcgtcgctggatccgagacgctccttgtttgcatctattgcgatgcattctatat------gaatgtcgaaatagttctaattccgagaattcacaaaaagcaatttttgttagcctgaaagagaataaaaaattctatctgtttttgtggaattcttatgtttgtgaatgtgaatccattctagttccccttatgaagcgattttctcattcacaattgttgtcctatggatctcttcccgaacgaactcattttgatcgaaaaatcaagcatattctcatatttcgttgtacaatttcaa------cgaaaaggatctggatcttaaaggatcctttatttcactatgtgagatatcgagaaagatccctcgtagcgctgaagggtagcgcacttcaagagaaaaaatggaaatatcatcttctccacttttggctacgttattcccatctttggcc---ccaaccatatagggtatggattttcgaattacccaagaattgtttttcttttctcgggttctctctgagtataaaaatgaaatatctcgcggttagaacaaaaatgctagataattcattcattactgacctcattaccaatgatgagattcatccaatagctccaattagatcaatcatttctttcttggctaaagaaaggttctgtgacatctttggtcggccaattagtaaatttgcctgggccagcctgacagatgacgatatcctcgatcgattcgatcgaatttggagtaatttttttcattactacagtgggtctttcaatcaagatggtttatatagtataaagtatatacttc------------------------------------------------------------------------------------------------------------------------------------------------------------------------------------------------------------------------------------------------------------------------------------------------------------------------------------------------------------------------------------------------------------------------------------------------
>Podocarpus nubigenus
-----------------------------------------------------------------------------------------------------------------------------------------------------------------------------------------------------------------------------------------------------------------------------------------------------------------------------------------------------------------------------------------------------------------------------------------------------------------------------------------------------------------------------------------------------------------------------------------------------------------------------------------------------------------------------------------------------------------------------------------------------------------------------------------------------------cttggcagcaatgctttttatacccactcttttttcagcaagatctttatgcaattgctcatgatcatcattcagatagagcaaattgctctgaaccctcggaaattcggatttcca---agtttagttttctaactgtaaaacgttcgattaatcgcatacgtaaattaaaagattccatttttttatttcggaatttccatccaaatcaatggatggatc---------acaataggaattcttattccttcttgatattagaaggctttactgtggtcttggaagtttcattctcaatacgagccaaatattcta---aatgtatgaatggatgcaaaagtttccgatccatccatggtctattccctcttatagaagataaatttccacattcaaattatatatcagatatacgactaccttacgctattcatccagaaattttggttcgaatctttcgtcgctggatccgagacgctccttgtttgcatctattgcgatgcattctatat------gaatgtcgaaatagttccagttccgagaattcgcaaaaagcaatttttgttagcctgaaagagaagaaaaaattctatctgttcttgtggaattcttatgtttgtgaatgtgaatccattctagttccccttatgaagcgattttctcattcacaattgttgtcctatggatctcttcccgaacgaactcattttgatcgaaaaatcaagcatattctcatatttcgttgtacaatttcaa------cgaaaaggatctggttcttaaaggatcctttatttaactatgtgagatatcgagaaagatccctcgtagcgctgaagggtagcgcacttcaagaaaaaaaatggaaatatcatcttctccacttttggctacgttattcccatctttggcc---ccaaccatatagggtatggattttcgaattacccaagaattgtttttcttttctcgggttctctctgagtataaaaatgaaatatctcgcggttagaacaaaaatgctagataattcattcattactgacctcattacca---atgaaattcatccaatagctccaattagatcaatcatttctttcttggctaaagaaaggttctgtgacatctttggtcggccaattagtaaatttgcctgggccagtctgacagatgacgatatcctcgatcgattcgatcgaatttggagtaatttttttcattactacagtgggtctttcaatcaagat----------------------------------------------------------------------------------------------------------------------------------------------------------------------------------------------------------------------------------------------------------------------------------------------------------------------------------------------------------------------------------------------------------------------------------------------------------------------------
>Podocarpus salignus
-------------------------------------------------------------------------------------------------------------------------------------------------------------------------------------------------------------------------------------------------------------------------------------------------------------------------------------------------------------------------------------------------------------------------------------------------------------------------------------------------------------------------------------------------------------------------------------------------------------------------------------------------------------------------------------------------------------------------------------------------------------------------------------------------------------------------------------------------------------------------------------------gcaaattgctctgaaccctcggaaattcggatttccaatgagtttagttttctaactgtaaaacgttcgattaatcgcatacgtgaattaaaagattcaatttttttatttcggaatttccatacaaatcaatggatggatc---------acaataggaattcttattccttcttgatattagaaggctttactgtggtcttggaagtttcattctcaatacgagccaaatattcta---aatgtatgaatggatgcaaaagtttccgatccatccatggtctattccctcttatggaagagaaatttccacattcaaattatatatcagatatacgactaccttacgctattcatccagaaattttggttcgaatctttcgtcgctggatccgagacgctccttgtttgcatctattgcgatgcattctatat------gaatgtcgaaatagttccagttccgagaattcgcaaaaagcaatttttgttagcctgaaagagaagaaaaaattatatctgttcttgtggaattcttatgtttgtgaatgtgaatccattctagttccccttatgaagcgattttttcattcacaattgttgtcctatggatctcttcccgaacgaactcattttgatcgaaaaatcaagcatattctcatatttcgttgtacaatttcaa------cgaaaaggatctggttcttaaaggatcctttatttcactatgtgagataccgagaaagatccctcgtagcgctgaagggtagcgcatttcaagagaaaaaatggaaatatcatcttctccacttttggctacgttattcccatctttggcc---ccaaccgtataggatatggattttcgaattacccaagaattattttccttttctcgggttctctctgagtataaaaatgaaatatctcgcggttagaacaaaaatgctagataattcattcattactgacctcattacca---atgaaattcatccaatagctccaattagatcaatcatttctttcttggctaaagaaaggttctgtgacatctttggtcggccaattagtaaatttgcctgggccagtctgacagatgacgatatcctcgatcgattcgatcgaatttggagtaattttttttattactacagtgggtc-----------------------------------------------------------------------------------------------------------------------------------------------------------------------------------------------------------------------------------------------------------------------------------------------------------------------------------------------------------------------------------------------------------------------------------------------------------------------------------------
>Podocarpus affinis
------------------------------------------------------------------------------------------------------------------------------------------------------------------------------------------------------------------------------------------------------------------------------------------------------------------------------------------------------------------------------------------------------------------------------------------------------------------------------------------------------------------------------------------------------------------------------------------------------------------------------------------------------------------------------------------------------------------------------------------------------------------------------------------------------------------------------------------------------------tgcaattgctcatgatcatcattcagatagagcaaattgctttgaaccctcggaaattaggatttccaatgagtttagttttctaactgtaaaacgttcaattaatcgcatacgtaaagtaaaagattctattttcttatttcggaatttaa---------aatggatggatc---------acaataggaattcttattccttcttgatattagaaggctttactgtggtcttggaagtttcattctcaatgcgagccaaatattcta---aatgtatgaatggatgcaaaagtttccgatccatccatggcctattccctcttatagaagataaattcccacattcaaattatatatcagatatacgaataccttacgctattcatccagaaattttggttcgaatctttcgtcgctggatccgagacgctccttctttgcatctattgcgatgcattctatat------gaatgtggaaatagttccagttccgagaattcgcagaaagcaatttttgctagcctgaaagagaataaaaaattctatatgttcttgtggaattcttatgtttgtgaatgtgaatccattctagttccccttatgaagcgattttctcattcacaattgttgtcctatgggtctcttcccgaacgaactcattttaatcgaaaaatcaagcatattctcatatttcgttgtacaacttcaa------cgaaaaggatctggttcttaaaggatcctttctttaactatgtgagatatcgagaaagatccctcgtagcgctgaagggtagcgcacttcaagtgaaaaaatggaaatatcatcttctccacttttggctacgttattcccatctttggcc---ccaaccgtatagggtatggattttcgaattacccaagaatcttttttcttttctcggatactctttgagtataaaaatgaaatatctcgcggttagaacaaaaatgctaaataattcattcattactgacctcattatca---atgaaattcatccaatagctccaattagaccaataatttctttcttggctaaagaaaggttctgtgacatctttggtcggccaattagtaaatttgcctgggccagtctgactgatgacgatatcctcgatcgattcgatcgaatttggagtaatttttttcattactacagtggctc-ttcaatcaagatg---------------------------------------------------------------------------------------------------------------------------------------------------------------------------------------------------------------------------------------------------------------------------------------------------------------------------------------------------------------------------------------------------------------------------------------------------------------------------
>Podocarpus annamiensis
----------------------------------------------------------------------------------------------------------------------------------------------------------------------------------------------------------------------------------------------------------------------------------------------------------------------------------------------------------------------------------------------------------------------------------------------------------------------------------------------------------------------------------------------------------------------------------------------------------------------------------------------------------------------------------------------------------------------------------------------------------------------------------------------------------------cagcaatgcttt---tacccactcctttttcagcaagatctttattcaattgctcatgatcatcattcagatagagcaaattgctttgaaccctcggaaattaggatttccaatgagtttagttttctaactgtaaaacgttcaattaatcgcatacgtaaagtaaaagattctattttcttatttcggaatttca---------aatggatggatc---------acaataggaattcttattccttcttgatattagaaggctttactgtggtcttggaagtttcattctcaatgcgagccaaatattcta---aatgtatgaatggatgcaaaagtttccgatccatccatggcctattccctcttatagaagagaaattcccacattcaaattatatatcagatatacgaataccttacgctattcatccagaaattttggttcgaatctttcgtcgctggatccgagacgctccttctttgcatctattgcgatgcattctatat------gaatgtggaaatagttccagttccgagaattcgcagaaagcaattttggctagcctgaaagagaataaaaaattatatatgttcttgtggaattcttatgtttgtgaatgtgaatccattctagttccccttatgaagcgattttctcattcacaattgttgtcctatgggtctcttcccgaacgaactcattttaatcgaaaaatcaagcatattctcatatttcgttgtacaacttcaa------cgaaaaggatctggttcttaaaggatcctttctttaactatgtgagatatcgagaaagatccctcgtagcgctgaagggtagcgcacttcaagtgaaaaaatggaaatatcatcttctccacttttggctacgttattcccatctttggcc---ccaaccgtatagggtatggattttcgaattacccaagaatcttttttcttttctcggatactctttgagtataaaaatgaaatatctcgcggttagaacaaaaatgctaaataattcattcattactgacctcattatca---atgaaattcatccaatagctccaattagaccaataatttctttcttggctaaagaaaggttctgtgacatcttcggtcggccaattagtaaatttgcctgggccagtctgactgatgacgatatcctcgatcgattcgatcgaatttggagtaatttttttcattactacagtggctctttcaatcgagatggtttatatagtataaagtatatacttctactttc-----------------------------------------------------------------------------------------------------------------------------------------------------------------------------------------------------------------------------------------------------------------------------------------------------------------------------------------------------------------------------------------------------------------------------------------
>Podocarpus brevifolius
-----------------------------------------------------------------------------------------------------------------------------------------------------------------------------------------------------------------------------------------------------------------------------------------------------------------------------------------------------------------------------------------------------------------------------------------------------------------------------------------------------------------------------------------------------------------------------------------------------------------------------------------------------------------------------------------------------------------------------------------------------------------------------------------------------------cttggcagcaatgcttt---tacccactcctttttcagcaagatctttattcaattgctcatgatcatcattcagatagagcaaattgctttgaaccctcggaaattaggatttccaatgagtttagttttctaactgtaaaacgttcaattaatcgcatacgtaaagtaaaagattctattttcttatttcggaatttaa---------aatggatggatc---------acaataggaattcttattccttcttgatattagaaggctttactgtggtcttggaagtttcattctcaatgcgagccaaatattcta---aatgtatgaatggatgcaaaagtttccgatccatccatggcctattccctcttatagaagagaaattcccacattcaaattatatatcagatatacgaataccttacgctattcatccagaaattttggttcgaatctttcgtcgctggatccgagacgctccttctttgcatctattgcgatgcattctatat------gaatgtggaaatagttccagttccgagaattcgcagaaagcaatttttgctagcctgaaagagaataaaaaattatatatgttcttgtggaattcttatgtttgtgaatgtgaatccattctagttccccttatgaagcgattttctcattcacaattgttgtcctatgggtctcttcccgaacgaactcattttaatcgaaaaatcaagcatattctcatatttcgttgtacaacttcaa------cgaaaaggatctggttcttaaaggatcctttctttaactatgtgagatatcgagaaagatccctcgtagcgctgaagggtagcgcacttcaagtgaaaaaatggaaatatcatcttctccacttttggctacgttattcccatctttggcc---ccaaccgtatagggtatggattttcgaattacccaagaatcttttttcttttctcggatactctttgagtataaaaatgaaatatctcgcggttagaacaaaaatgctaaataactcattcattactgacctcattatca---atgaaattcatccaatagctccaattagaccaataatttctttcttggctaaagaaaggttctgtgacatctttggtcggccaattagtaaatttgcctgggccagtctgactgatgacgatatcctcgatcgattcgatcgaatttggagtaatttttttcattactacagtggctctttcaatcaagatggtttatatagtataaagtatatacttctactttcatgcgct----------------------------------------------------------------------------------------------------------------------------------------------------------------------------------------------------------------------------------------------------------------------------------------------------------------------------------------------------------------------------------------------------------------------------------
>Podocarpus fasciculus
-----------------------------------------------------------------------------------------------------------------------------------------------------------------------------------------------------------------------------------------------------------------------------------------------------------------------------------------------------------------------------------------------------------------------------------------------------------------------------------------------------------------------------------------------------------------------------------------------------------------------------------------------------------------------------------------------------------------------------------------------------------------------------------------------------------cttggcagcaatgcttt---tacccactcctttttcagcaagatctttattcaattgctcatgatcatcattcagatagagcaaattgctttgaaccctcggaaattaggatttccaatgagtttagttttctaactgtaaaacgttcaattaatcgcatacgtaaagtaaaagattctattttcttatttcggaatttaa---------aatggatggatc---------acaataggaattcttattccttcttgatattagaaggctttactgtggtcttggaagtttcattctcaatgcgagccaaatattcta---aatgtatgaatggatgcaaaagtttccgatccatccatggcctattccctcttatagaagagaaattcccacattcaaattatatatcagatatacgaataccttacgctattcatccagaaattttggttcgaatctttcgtcgctggatccgagacgctccttctttgcatctattgcgatgcattctatat------gaatgtggaaatagttccagttccgagaattcgcagaaagcaattttggctagcctgaaagagaataaaaaattatatatgttcttgtggaattcttatgtttgtgaatgtgaatccattctagttccccttatgaagcgattttctccttcacaattgttgtcctatgggtctcttcccgaacgaactcattttaatcgaaaaatcaagcatattctcatatttcgttgtacaacttcaa------cgaaaaggatctggttcttaaaggatcctttctttaactatgtgagatatcgagaaagatccctcgtagcgctgaagggtagcgcacttcaagtgaaaaaatggaaatatcatcttctccacttttggctacgttattcccatctttggcc---ccaaccgtatagggtatggattttcgaattacccaagaatcttttttcttttctcggatactctttgagtataaaaatgaaatatctcgcggttagaacaaaaatgctaaataattcattcattactgacctcattatca---atgaaattcatccaatagctccaattagaccaataatttctttcttggctaaagaaaggttctgtgacatctttggtcggccaattagtaaatttgcctgggccagtctgactgatgacgatatcctcgatcgattcgatcgaatttggagtaatttttttcattactacagtggctctttcaatcaagatggtttatatagtataaagtatatacttctactttc-----------------------------------------------------------------------------------------------------------------------------------------------------------------------------------------------------------------------------------------------------------------------------------------------------------------------------------------------------------------------------------------------------------------------------------------
>Podocarpus macrophyllus
--------------------------------------------------------------------------------------------------------------------------------------------------------------------------------------------------------------------------------------------------------------------------------------------------------------------------------------------------------------------------------------------------------------------------------------------------------------------------------------------------------------------------------------------------------------------------------------------------------------------------------------------------------------------------------------------------------------------------------------------------------------------aaatgtttgaattccgaagagacgcaaacaagcatagatcttggcagcaatgcttt---tacccactcctttttcagcaagatctttattcaattgctcatgatcatcattcagatagagcaaattgctttgaaccctcggaaattaggatttccaatgagtttagttttctaactgtaaaacgttcaattaatcgcatacgtaaagtaaaagattctattttcttatttcggaatttaa---------aatggatggatc---------acaataggaattcttattccttcttgatattagaaggctttactgtggtcttggaagtttcattctcaatgcgagacaaatattcta---aatgtatgaatggatgcaaaagtttccgatccatccatggcctattccctcttatagaagagaaattcccacattcaaattatatatcagatatacgaataccttacgctattcatccagaaattttggttcgaatctttcgtcgctggatccgagacgctccttctttgcatctattgcgatgcattctatat------gaatgtggaaatagttccagttccgataattcgcagaaagcaatttttgctagcctgaaagagaataaaaaattatatatgttcttgtggaattcttatgtttgtgaatgtgaatccattctagttccccttatgaagcgattttctcattcacaattgttgtcctatgggtctcttcccgaacgaactcattttaatcgaaaaatcaagcatattctcatatttcgttgtacaacttcaa------cgaaaaggatctggttcttaaaggatcctttctttaactatgtgagatatcgagaaagatccctcgtagcgctgaagggtagcgcacttcaagtgaaaaaatggaaatatcatcttctccacttttggctacgttattcccatctttggcc---ccaaccgtatagggtatggattttcgaattacccaagaatcttttttcttttctcggatactctttgagtataaaaatgaaatatctcgcggttagaacaaaaatgctaaataattcattcattactgacctcattatca---atgaaattcatccaatagctccaattagaccaataatttctttcttggctaaagaaaggttctgtgacatctttggtcggccaattagtaaatttgcctgggccagtctgactgatgacgatatcctcgatcgattcgatcgaatttggagtaatttttttcattactacagtggctctttcaatcaagatggtttatatagtataaagtatatacttctactttcatgcgctaaaactctagcctgtaaacataaaagtacgatacgtgtagttcgggaggaattagggtcggaactcttcacaaaagcgttctcaaaagaacgagaattcatttattcgtccttttcaaagattcgtt---------------------------------------------------------------------------------------------------------------------------------------------------------------------------------------------------------------------------------------------------------------------------------------------------
>Podocarpus spathoides
---------------------------------------------------------------------------------------------------------------------------------------------------------------------------------------------------------------------------------------------------------------------------------------------------------------------------------------------------------------------------------------------------------------------------------------------------------------------------------------------------------------------------------------------------------------------------------------------------------------------------------------------------------------------------------------------------------------------------------------------------------------------------------------------------------------------------------------------------------------------------------------------------------------------taggatttccaatgagtttagttttctaactgtaaaacgttcaattaatcgcatacgtaaagtaaaagattctattttcttatttcggaatttaa---------aatggatggatc---------acaataggaattcttattccttcttgatattagaaggctttactgtggtcttggaagtttcattctcaatgcgagccaaatattcta---aatgtatgaatggatgcaaaagtttccgatccatccatggcctattccctcttatagaagagaaattcccacattcaaattatatatcagatatacgaataccttacgctattcatccagaaattttggttcgaatctttcgtcgctggatccgagacgctccttctttgcatctattgcgatgcattctatat------gaatgtggaaatagttccagttccgagaattcgcagaaagcaatttttgctagcctgaaagagaataaaaaattatatatgttcttgtggaattcttatgtttgtgaatgtgaatccattctagttccccttatgaagcgattttctcattcacaattgttgtcctatgggtctcttcccgaacgaactcattttaatcgaaaaatcaagcatattctcatatttcgttgtacaacttcaa------cgaaaaggatctggttcttaaaggatcctttctttaactatgtgagatatcgagaaagatccctcgtagcgctgaagggtagcgcacttcaagtgaaaaaatggaaatatcatcttctccacttttggctacgttattcccatctttggcc---ccaaccgtatagggtatggattttcgaattacccaagaatcttttttcttttctcggatactctttgagtataaaaatgaaatatctcgcggttagaacaaaaatgctaaataattcattcattactgacctcattatca---atgaaattcatccaatagctccaattagaccaataatttatttcttggctaaagaaaggttctgtgacatctttggtcggccaattagtaaatttgcctgggccagtctga------------------------------------------------------------------------------------------------------------------------------------------------------------------------------------------------------------------------------------------------------------------------------------------------------------------------------------------------------------------------------------------------------------------------------------------------------------------------------------------------------------------------------------------------------------
>Podocarpus drouynianus
---------------------------------------------------------------------------------------------------------------------------------------------------------------------------------------------------------------------------------------------------------------------------------------------------------------------------------------------------------------------------------------------------------------------------------------------------------------------------------------------------------------------------------------------------------------------------------------------------------------------------------------------------------------------------------------------------------------------------------------------------------------------------------------------------------------------------------------------------agatctttattnaattgctcatgatcatcattcagatagagcaaattgctttgaaccctcggaaattaggatttccaatgagtttagttttctaactgtaaaacgttcaattaatcgcatacgtaaagtaaaagattctattttcttatttcggaatttaa---------aatggatggatc---------acaataggaattcttattccttcttgatattagaaggctttactgtggtcttggaagtttcattctcaatgcgagccaaatattcta---aatgtatgaatggatgcaaaagtttccgatccatccatggcctatttcctcttatagaagataaattcccacattcaaattatatatcagatatacgaataccttacgctattcatccagaaattttggttcgaatctttcgtcgctggatccgagacgctccttctttgcatctattgcgatgcattctatat------gaatgtggaaatagttccagttccgagaattcgcagaaagcaatttttgctagcctgaaagagaataaaaaattatatatgttcttgtggaattcttatgtttgtgaatgtgaatccattctagttccccttatgaagcgattttctcattcacaattgttgtcctatgggtctcttcccgaacgaactcattttaatcgaaaaatcaagcatattctcatatttcgttgtacaacttcaa------cgaaaaggatctggttcttaaaggatcctttctttaactatgtgagatatcgagaaagatccctcgtagcgctgaagggtagcgcacttcaagtgaaaaaatggaaatatcatcttctccacttttggctacgttattcccatctttggcc---ccaaccgtatagggtatggattttcgaattacccaagaatcttttttcttttctcggatactctttgagtataaaaatgaaatatctcgcggttagaacaaaaatgctaaataattcattcattactgacctcattatca---atgaaattcatccaatagctccaattagatcaataatttctttcttggctaaagaaaggttctgtgacatctttggtcggccaattagtaaatttggctgggccagtctgactgatgacgatatcctcgatcgattcgatcgaatttggagtaatttttttcattactacagtgggtctttcaatcaagatg---------------------------------------------------------------------------------------------------------------------------------------------------------------------------------------------------------------------------------------------------------------------------------------------------------------------------------------------------------------------------------------------------------------------------------------------------------------------------
>Podocarpus grayae
-----------------------------------------------------------------------------------------------------------------------------------------------------------------------------------------------------------------------------------------------------------------------------------------------------------------------------------------------------------------------------------------------------------------------------------------------------------------------------------------------------------------------------------------------------------------------------------------------------------------------------------------------------------------------------------------------------------------------------------------------------------------------------------------------------------cttggcagcaatgctttttatacccactcctttttcagcaagatctttattcaattgctcatgatcatcattcagatagagcaaattgctttgaaccctcggaaattaggatttccaatgagtttagttttctaactgtaaaacgttcaattaatcgcatacgtaaagtaaaagattctattttcttatttcggaatttaa---------aatggatggatc---------acaataggaattcttattccttcttgatattagaaggctttactgtggtcttggaagtttcattctcaatgcgagccaaatattcta---aatgtatgaatggatgcaaaagtttccgatccatccacggcctattccctcttatagaagataaattcccacattcaaattatatatcagatatacgaataccttacgctattcatccagaaattttggttcgaatctttcgtcgctggattcgagacgctccttctttgcatctattgcgatgcattctatat------gaatgtggaaatagttccagttccgagaattcgcagaaagcaatttttgctagcctgaaagagaataaaaaattatatatgttcttgtggaattcttatgtttgtgaatgtgaatccattctagttccccttatgaagcgattttctcattcacaattgttgtcctatgggtctcttcccgaacgaactcattttaatcgaaaaatcaagcatattctcatatttcgttgtacaacttcaa------cgaaaaggatctggttcttaaaggatcctttctttaactatgtgagatatcgagaaagatccctcgtagcgctgaagggtagcgcacttcaagtgaaaaaatggaaatatcatcttctccacttttggctacgttattcccatctttggcc---ccaaccgtatagggtatggattttcgaattacccaagaatcttttttcttttctcggatactctttgagtataaaaatgaaatatctcgcggttagaacaaaaatgctaaataattcattcattactgacctcattatca---atgaaattcatccaatagctccaattagatcaataatttatttcttggctaaagaaaggttctgtgacatctttggtcggccaattagtaaatttgcctgggccagtctcactgatgacgatatcctcgatcgattcgatcgaatttggagtaatttttttcattactacagtgggtctttcaatcaagatggtttatatagtataaagtatatacttctactttcatg--------------------------------------------------------------------------------------------------------------------------------------------------------------------------------------------------------------------------------------------------------------------------------------------------------------------------------------------------------------------------------------------------------------------------------------
>Podocarpus longifoliolatus
-----------------------------------------------------------------------------------------------------------------------------------------------------------------------------------------------------------------------------------------------------------------------------------------------------------------------------------------------------------------------------------------------------------------------------------------------------------------------------------------------------------------------------------------------------------------------------------------------------------------------------------------------------------------------------------------------------------------------------------------------------------------------------------------------------------------------------------------------------------------ttgctcatgatcatcattcagatagagcaaattgctttgaaccctcggaaattaggatttccaatgagtttagttttctaactgtaaaacgttcaattaatcgcatacgtaaagtaaaagattctattttcttatttcggaatttaa---------aatggatggatc---------acaataggaattcttattccttcwtgatattagaaggctttactgtggtcttggaagtttcattctcaatgcgagccaaatattcta---aatgtatgaatggatgcaaaagtttccgatccatccatggcctattccctcttatagaagataaattcccacattcaaattatatatcagatatacgaataccttacgctattcatccagaaattttggttcgaatctttcgtcgctggattcgagacgctccttctttgcatctattgcgatgcattctatat------gaatgtggaaatagttccagttccgagaattcgcagaaagcaatttttgctagcctgaaagagaataaaaaattatatatgttcttgtggaattcttatgtttgtgaatgtgaatccattctagttccccttatgaagcgattttctcattcacaattgttgtcctatgggtctcttcccgaacgaactcattttaatcgaaaaatcaagcatattctcatatttcgttgtacaacttcaa------cgaaaaggatctggttcttaaaggatcctttctttaactatgtgagatatcgagaaagatccctcgtagcgctgaagggtagcgcacttcaagtgaaaaaatggaaatatcatcttctccacttttggctacgttattcccatctttggcc---ccaaccgtatagggtatggattttcgaattacccaagaatcttttttcttttctcggatactctttgagtataaaaatgaaatatctcgcggttagaacaaaaatgctaaataattcattcattactgacctcattatca---atgaaattcatccaatagctccaattagatcaataatttctttcttggctaaagaaaggttctgtgacatctttggtcggccaattagtaaatttgcctgggccagtctgactgatgacgatatcctcgatcgattcgatcgaatttggagtaatttttttcattactacagtgggtc-----------------------------------------------------------------------------------------------------------------------------------------------------------------------------------------------------------------------------------------------------------------------------------------------------------------------------------------------------------------------------------------------------------------------------------------------------------------------------------------
>Podocarpus polyspermus
--------------------------------------------------------------------------------------------------------------------------------------------------------------------------------------------------------------------------------------------------------------------------------------------------------------------------------------------------------------------------------------------------------------------------------------------------------------------------------------------------------------------------------------------------------------------------------------------------------------------------------------------------------------------------------------------------------------------------------------------------------------------------------------------------------------ggcagcaatgctttttatacccactcctttttcagcaagatctttattcaattgctcatgatcatcattcagatagagcaaattgctttgaaccctcggaaattaggatttccaatgagtttagttttctaactgtaaaacgttcaattaatcgcatacgtaaagtaaaagattctattttcttatttcggaatttaa---------aatggatggatc---------acaataggaattcttattccttcttgatattagaaggctttactgtggtcttggaagtttcattctcaatgcgagccaaatattcta---aatgtatgaatggatgcaaaagtttccgatccatccatggcctattccctcttatagaagataaattcccacattcaaattatatatcagatatacgaataccttacgctattcatccagaaattttggttcgaatctttcgtcgctggattcgagacgctccttctttgcatctattgcgatgcattctatat------gaatgtggaaatagttccagttccgagaattcgcagaaagcaatttttgctagcctgaaagagaataaaaaattatatatgttcttgtggaattcttatgtttgtgaatgtgaatccattctagttccccttatgaagcgattttctcattcacaattgttgtcctatgggtctcttcccgaacgaactcattttaatcgaaaaatcaagcatattctcatatttcgttgtacaacttcaa------cgaaaaggatctggttcttaaaggatcctttctttaactatgtgagatatcgagaaagatccctcgtagcgctgaagggtagcgcacttcaagtgaaaaaatggaaatatcatcttctccacttttggctacgttattcccatctttggcc---ccaaccgtatagggtatggattttcgaattacccaagaatcttttttcttttctcggatactctttgagtataaaaatgaaatatctcgcggttagaacaaaaatgctaaataattcattcattactgacctcattatca---atgaaattcatccaatagctccaattagatcaataatttctttcttggctaaagaaaggttctgtgacatctttggtcggccaattagtaaatttgcctgggccagtctgactgatgacgatatcctcgatcgattcgatcgaatttggagtaatttttttcattactacagtgggtctttcaatcaagatggtttatatagtataaagtatatacttctactttatggcgct----------------------------------------------------------------------------------------------------------------------------------------------------------------------------------------------------------------------------------------------------------------------------------------------------------------------------------------------------------------------------------------------------------------------------------
>Podocarpus polystachyus
---------------------------------------------------------------------------------------------------------------------------------------------------------------------------------------------------------------------------------------------------------------------------------------------------------------------------------------------------------------------------------------------------------------------------------------------------------------------------------------------------------------------------------------------------------------------------------------------------------------------------------------------------------------------------------------------------------------------------------------------------------------------------------------------------------------------atgctttttatacccactcctttttcagcaagatctttattcaattgctcatgatcatcattcagatagagcaaattgctttgaaccctcggaaattaggatttccaatgagtttagttttctaactgtaaaacgttcaattaatcgcatacgtaaagtaaaagattctattttcttatttcggaatttaa---------aatggatggatc---------acaataggaattcttattccttcttgatattagaaggctttactgtggtcttggaagtttcattctcaatgcgagccaaatattcta---aatgtatgaatggatgcaaaagtttccgatccatccatggcctattccctcttatagaagataaattcccacattcaaattatatatcagatatacgaataccttacgctattcatccagaaattttggttcgaatctttcgtcgctggattcgagacgctccttctttgcatctattgcgatgcattctatat------gaatgtggaaatagttccagttccgagaattcgcagaaagcaatttttgctagcctgaaagagaataaaaaattatatatgttcttgtggaattcttatgtttgtgaatgtgaatccattctagttccccttatgaagcgattttctcattcacaattgttgtcctatgggtctcttcccgaacgaactcattttaatcgaaaaatcaagcatattctcatatttcgttgtacaacttcaa------cgaaaaggatctggttcttaaaggatcctttctttaactatgtgagatatcgagaaagatccctcgtagcgctgaagggtagcgcacttcaagtgaaaaaatggaaatatcatcttctccacttttggctacgttattcccatctttggcc---ccaaccgtatagggtayggattttcgaattacccaagaatcttttttcttttctcggatactctttgagtataaaaatgaaatatctcgcggttagaacaaaaatgctaaataattcatttattactgacctcattatca---atgaaattcatccaatagctccaattagatcaataatttatttcttggctaaagaaaggttctgtgacatctttggtcggccaattagtaaatttgcctgggccagtctgactgatgacgatatcctcgatcgattcgatcgaatttggagtaatttttttcattactacagtgggtctttcaatcaagatggtttatatagtataaagtatatact--------------------------------------------------------------------------------------------------------------------------------------------------------------------------------------------------------------------------------------------------------------------------------------------------------------------------------------------------------------------------------------------------------------------------------------------------
>Podocarpus rubens
--------------------------------------------------------------------------------------------------------------------------------------------------------------------------------------------------------------------------------------------------------------------------------------------------------------------------------------------------------------------------------------------------------------------------------------------------------------------------------------------------------------------------------------------------------------------------------------------------------------------------------------------------------------------------------------------------------------------------------------------------------------------------------------------------------------------------------------------------------------------------------------atagagcatattgctttgaaccctcggaaattaggatttccaatgagtttagttttctaactgtaaaacgttcaattaatcgcatacgtaaagtaaaagattctattttcttatttcggaatttaa---------aatggatggatc---------acaataggaattcttattccttcttgatattagaaggctttactgtggtcttggaagtttcattctcaatgcgagccaaatattcta---aatgtatgaatggatgcaaaagtttccgatccatccatggcctattccctcttatagaagataaattcccacattcaaattatatatcagatatacgaataccttacgctattcatccagaaattttggttcgaatctttcgtcgctggatccgagacgctccttctttgcatctattgcgatgcattctatat------gaatgtggaaatagttccagttccgagaattcgcagaaagcaatttttgctagcctgaaagagaataaaaaattatatatgttcttgtggaattcttatgtttgtgaatgtgaatccattctagttccccttatgaagcgattttctcattcacaattgttgtcctatgggtctcttcccgaacgaactcattttaatcgaaaaatcaagcatattctcatatttcgttgtacaacttcaa------cgaaaaggatctggttcttaaaggatcctttctttaactatgtgagatatcgagaaagatccctcgtagcgctgaagggtagcgcacttcaagtgaaaaaatggaaatatcatcttctccacttttggctacgttattcccatctttggcc---ccaaccgtatagggtatggattttcgaattacccaagaatcttttttcttttctcggatactctttgagtataaaaatgaaatatctcgcggttagaacaaaaatgctaaataattcattcattactgacctcattatca---atgaaattcatccaatagctccaattagaccaataatttctttcttggctaaagaaaggttctgtgacatctttggtcggccaattagtaaatttgcctgggccagtctgactgatgacgatatcctcgatcgattcgatcgaatttggagtaatatttttcattactacagtggctc-----------------------------------------------------------------------------------------------------------------------------------------------------------------------------------------------------------------------------------------------------------------------------------------------------------------------------------------------------------------------------------------------------------------------------------------------------------------------------------------
>Podocarpus ramosii
------------------------------------------------------------------------------------------------------------------------------------------------------------------------------------------------------------------------------------------------------------------------------------------------------------------------------------------------------------------------------------------------------------------------------------------------------------------------------------------------------------------------------------------------------------------------------------------------------------------------------------------------------------------------------------------------------------------------------------------------------------------------------------------------------------------------------------------------------------------------------------------agcatattgctttgaaccctcggaaattaggatttccaatgagtttagttttctaactgtaaaacgttcaattaatcgcatacgtaaagtaaaagattctattttcttatttcggaatttaa---------aatggatggatc---------acaataggaattcttattccttcttgatattagaaggctttactgtggtcttggaagtttcattctcaatgcgagccaaatattcta---aatgtatgaatggatgcaaaagtttccgatccatccatggcctattccctcttatagaagataaattcccacattcaaattatatatcagatatacgaataccttacgctattcatccagaaattttggttcgaatctttcgtcgctggatccgagacgctccttctttgcatctattgcgatgcattctatat------gaatgtggaaatagttccagttccgagaattcgcagaaagcaatttttgctagcctgaaagagaataaaaaattatatatgttcttgtggaattcttatgtttgtgaatgtgaatccattctagttccccttatgaagcgattttctcattcacaattgttgtcctatgggtctcttcccgaacgaactcattttaatcgaaaaatcaagcatattctcatatttcgttgtacaacttcaa------cgaaaaggatctggttcttaaaggatcctttctttaactatgtgagatatcgagaaagatccctcgtagcgctgaagggtagcgcacttcaagtgaaaaaatggaaatatcatcttctccacttttggctacgttattcccatctttggcc---ccaaccgtatagggtatggattttcgaattacccaagaatcttttttcttttctcggatactctttgagtataaaaatgaaatatctcgcggttagaacaaaaatgctaaataattcattcattactgacctcattatca---atgaaattcatccaatagctccaattagaccaataatttctttcttggctaaagaaaggttctgtgacatctttggtcggccaattagtaaatttgcctgggccagtctgactgatgacgatatcctcgatcgattcgatcgaatttggagtaatatttttcattactacagtggctctttcaatcaaaga----------------------------------------------------------------------------------------------------------------------------------------------------------------------------------------------------------------------------------------------------------------------------------------------------------------------------------------------------------------------------------------------------------------------------------------------------------------------------
>Podocarpus chingianus
---------------------------------------------------------------------------------------------------------------------------------------------------------------------------------------------------------------------------------------------------------------------------------------------------------------------------------------------------------------------------------------------------------------------------------------------------------------------------------------------------------------------------------------------------------------------------------------------------------------------------------------------------------------------------------------------------------------------------------------------------------------------------------------------------------------tgcacaatgcttt---tacccactcctttttcagcaagatctttattcaattgctcatgatcatcattcagatagagcaaattgctttgaaccctcggaaattaggatttccaatgagtttagttttctaactgtaaaacgttcaattaatcgcatacgtaaagtaaaagattctattttcttatttcggaatttaa---------aatggatggatc---------acaataggaattcttattccttcttgatattagaaggctttactgtggtcttggaagtttcattctcaatgcgagccaaatattcta---aatgtatgaatggatgcaaaagtttccgatccatccatggcctattccctcttatagaagagaaattcccacattcaaattatatatcagatatacgaataccttacgctattcatccagaaattttggttcgaatctttcgtcgctggatccgagacgctccttctttgcatctattgcgatgcattctatat------gaatgtggaaatagttccagttccgagaattcgcagaaagcaattttggctagcctgaaagagaataaaaaattatatatgttcttgtggaattcttatgtttgtgaatgtgaatccattctagttccccttatgaagcgattttctccttcacaattgttgtcctatgggtctcttcccgaacgaactcattttaatcgaaaaatcaagcatattctcatatttcgttgtacaacttcaa------cgaaaaggatctggttcttaaaggatcctttctttaactatgtgagatatcgagaaagatccctcgtagcgctgaagggtagcgcacttcaagtgaaaaaatggaaatatcatcttctccacttttggctacgttattcccatctttggcc---ccaaccgtatagggtatggattttcgaattacccaagaatcttttttcttttctcggatactctttgagtataaaaatgaaatatctcgcggttagaacaaaaatgctaaataattcattcattactgacctcattatca---atgaaattcatccaatagctccaattagaccaataatttctttcttggctaaagaaaggttctgtgacatctttggtcggccaattagtaaatttgcctgggccagtctgactgatgacgatatcctcgatcgattcgatcgaatttggagtaatttttttcattactacagtggctctttcaatcaagatggtttatatagtataaagtatatacttctac---------------------------------------------------------------------------------------------------------------------------------------------------------------------------------------------------------------------------------------------------------------------------------------------------------------------------------------------------------------------------------------------------------------------------------------------
>Podocarpus spinulosus
--------------------------------------------------------------------------------------------------------------------------------------------------------------------------------------------------------------------------------------------------------------------------------------------------------------------------------------------------------------------------------------------------------------------------------------------------------------------------------------------------------------------------------------------------------------------------------------------------------------------------------------------------------------------------------------------------------------------------------------------------------------------------------------------------------------------------------------------------------------------------------------------------------------------------------------------------ctgtaaaacgttcaattaatcgcatacgtaaagtaaaagattctattttcttatttcggaatttaa---------aatggatggatc---------acaataggaattcttattccttcttgatattagaaggctttactgtggtcttggaagtttcattctcaatgcgagccaaatattcta---aatgtatgaatggatgcaaaagtttccgatccatccatggcctatttcctcttatagaagataaattcccacattcaaattatatatcagatatacgaataccttacgctattcatccagaaattttggttcgaatctttcgtcgctggatccgagacgctccttctttgcatctattgcgatgcattctatat------gaatgtggaaatagttccagttccgagaattcgcagaaagcaatttttgctagcctgaaagagaataaaaaattatatatgttcttgtggaattcttatgtttgtgaatgtgaatccattctagttccccttatgaagcgattttctcattcacaattgttgtcctatgggtctcttcccgaacgaactcattttaatcgaaaaatcaagcatattctcatatttcgttgtacaacttcaa------cgaaaaggatctggttcttaaaggatcctttctttaactatgtgagatatcgagaaagatccctcgtagcgctgaagggtagcgcacttcaagtgaaaaaatggaaatatcatcttctccacttttggctacgttattcccatctttggcc---ccaaccgtatagggtatggattttcgaattacccaagaatcttttttcttttctcggatactctttgagtataaaaatgaaatatctcgcggttagaacaaaaatgctaaataattcattcattactgacctcattatca---atgaaattcatccaatagctccaattagatcaataatttctttcttggctaaagaaaggttctgtgacatctttggtcggccaattagtaaatttggctgggccagtctgactgatgacgatatcctcgatcgattcgatcgaatttggagtaatttttttcattactacagtggntcnttcaatcaagatgnnttatatng-----------------------------------------------------------------------------------------------------------------------------------------------------------------------------------------------------------------------------------------------------------------------------------------------------------------------------------------------------------------------------------------------------------------------------------------------------------------
>Podocarpus elatus
----------------------------------------------------------------------------------------------------------------------------------------------------------------------------------------------------------------------------------------------------------------------------------------------------------------------------------------------------------------------------------------------------------------------------------------------------------------------------------------------------------------------------------------------------------------------------------------------------------------------------------------------------------------------------------------------------------------------------------------------------------------------atgtttgaattccgaagagacgcaaacaagcatagatcttggcagcaatgctttttatacccactcctttttcagcaagatctttattcaattgctcatgatcatcattcagatagagcaaattgctttgaaccctcggaaattaggatttccaatgagtttagttttctaactgtaaaacgttcaattaatcgcatacgtaaagtaaaagattctattttcttatttcggaatttaa---------aatggatggatc---------acaataggaattcttattccttcttgatattagaaggctttactgtggtcttggaagtttcattctcaatgcgagccaaatattcta---aatgtatgaatggatgcaaaagtttccgatccatccatggcctattccctcttatagaagataaattcccacattcaaattatatatcagatatacgaataccttacgctattcatccagaaattttggttcgaatctttcgtcgctggattcgagacgctccttctttgcatctattgcgatgcattctatat------gaatgtggaaatagttccagttccgagaattcgcagaaagcatttttggytagcctgaaagagaataaaaatttatatatgttcttgtggaattcttatgtttgtgaatgtgaatccattctagttccccttatgaagcgattttctcattcacaattgttgtcctatgggtctcttcccgaacgaactcattttaatcgaaaaatcaagcatattctcatatttcgttgtacaacttcaa------cgaaaaggatctggttcttaaaggatcctttctttaactatgtgagatatcgagaaagatccctcgtagcgctgaagggtagcgcacttcaagtgaaaaaatggaaatatcatcttctccacttttggctacgttattcccatctttggcc---ccaaccgtatagggtatggattttcgaattacccaagaatcttttttcttttctcggatactctttgagtataaaaatgaaatatctcgcggttagaacaaaaatgctaaataattcatttattactgacctcattatca---atgaaattcatccaatagctccaattagatcaataatttatttcttggctaaagaaaggttctgtgacatctttggtcggccaattagtaaatttgcctgggccagtctgactgatgacgatatcctcgatcgattcgatcgaatttggagtaatttttttcattactacagtgggtctttcaatcaagatggtttatatagtataaagtatatacttctactttcatgcgctaaaactctagcctgtaaacataaaagtacgatacgtgtagttcgggaggaattagggtcggaactcttcacaaaagcgttctcaaaaaaacgagaattcatttctccagtgttatcaaagattcgttcgcagagagaacgattttggcatttagatatttttgagatgaattccctatctaattcctggcaaaagatacgt-------------------------------------------------------------------------------------------------------------------------------------------------------------------------------------------------------------------------
>Podocarpus archboldii
----------------------------------------------------------------------------------------------------------------------------------------------------------------------------------------------------------------------------------------------------------------------------------------------------------------------------------------------------------------------------------------------------------------------------------------------------------------------------------------------------------------------------------------------------------------------------------------------------------------------------------------------------------------------------------------------------------------------------------------------------------------------------------------------------------------------------------------------------------------------------------------------------------------------------------------------------------------------------------------------------------------------------------------------------------------------------------------------------------------------------------------------------------------------------------------------------------------------------------------------------------------------------------------------------------------tctttgcatctattgcgatgcattctatat------gaatgtggaaatagttccagttccgagaattcgcagaaagcaatttttgctagcctgaaagagaataaaaaattatatatgttcttgtggaattcttatgtttgtgaatgtgaatccattctagttccccttatgaagcgattttctcattcccaattgttgtcctatgggtctcttcccgaacgaactcattttaatcgaaaaatcaagcatattctcatatttcgttgtacaacttcaa------cgaaaaggatctggttcttaaaggatcctttctttaactatgtgagatatcgagaaagatccctcgtagcgctgaagggtagcgcacttcaagtgaaaaaatggaaatatcatcttctccacttttggctacgttattcccatctttggcc---ccaaccgtatagggtatggattttcgaattacccaagaatcttttttcttttctcggatactctttgagtataaaaatgaaatatctcgcggttagaacaaaaatgctaaataattcattcattactgacctcattatca---atgaaattcatccaatagctccaattagaccaataatttctttcttggctaaagaaaggttctgtgacatctttggtcggccaattagtaaatttgcctgggccagtctgactgatgacgatatcctcgatcgattcgatcgaatttggagtaatttttttcattactacagtggctctttcaatcaagatggtttatatagtataa------------------------------------------------------------------------------------------------------------------------------------------------------------------------------------------------------------------------------------------------------------------------------------------------------------------------------------------------------------------------------------------------------------------------------------------------------------
>Podocarpus brassii
----------------------------------------------------------------------------------------------------------------------------------------------------------------------------------------------------------------------------------------------------------------------------------------------------------------------------------------------------------------------------------------------------------------------------------------------------------------------------------------------------------------------------------------------------------------------------------------------------------------------------------------------------------------------------------------------------------------------------------------------------------------------------------------------------------------------------------------------------------------------------------------------------------------------------------------------------------------------------------------------------------------------------------------------------------------------------------------------------------------------------------------------------------------------------------------------------------------------------------------------------------------------------------------------------------------tctttgcatctattgcgatgcattctatat------gaatgtggaaatagttccagttccgagaattcgcagaaagcaatttttgctagcctgaaagagaataaaaaattatatatgttcttgtggaattcttatgtttgtgaatgtgaatccattctagttccccttatgaagcgattttctcattcacaattgttgtcctatgggtctcttcccgaacgaactcattttaatcgaaaaatcaagcatattctcatatttcgttgtacaacttcaa------cgaaaaggatctggttcttaaaggatcctttctttaactatgtgagatatcgagaaagatccctcgtagcgctgaagggtagcgcacttcaagtgaaaaaatggaaatatcatcttctccacttttggctacgttattcccatctttggcc---ccaaccgtatagggtatggattttcgaattacccaagaatcttttttcttttctcggatactctttgagtataaaaatgaaatatctcgcggttagaacaaaaatgctaaataattcattcattactgacctcattatca---atgaaattcatccaatagctccaattagaccaataatttctttcttggctaaagaaaggttctgtgacatctttggtcggccaattagtaaatttgcctgggccagtctgactgatgacgatatcctcgatcgattcgatcgaatttggagtaatttttttcattactacagtggctctttcaatcaagatggtttatatagtataa------------------------------------------------------------------------------------------------------------------------------------------------------------------------------------------------------------------------------------------------------------------------------------------------------------------------------------------------------------------------------------------------------------------------------------------------------------
>Podocarpus deflexus
----------------------------------------------------------------------------------------------------------------------------------------------------------------------------------------------------------------------------------------------------------------------------------------------------------------------------------------------------------------------------------------------------------------------------------------------------------------------------------------------------------------------------------------------------------------------------------------------------------------------------------------------------------------------------------------------------------------------------------------------------------------------------------------------------------------------------------------------------------------------------------------------------------------------------------------------------------------------------------------------------------------------------------------------------------------------------------------------------------------------------------------------------------------------------------------------------------------------------------------------------------------------------------------------------------------tctttgcatctattgcgatgcattctatat------gaatgtggaaatagttccagttccgagaattcgcagaaagcaatttttgctagcctgaaagagaataaaaaattatatatgttcttgtggaattcttatgtttgtgaatgtgaatccattctagttccccttatgaagcgattttctcattcacaattgttgtcctatgggtctcttcccgaacgaactcattttaatcgaaaaatcaagcatattctcatatttcgttgtacaacttcaa------cgaaaaggatctggttcttaaaggatcctttctttaactatgtgagatatcgagaaagatccctcgtagcgctgaagggtagcgcacttcaagtgaaaaaatggaaatatcatcttctccacttttggctacgttattcccatctttggcc---ccaaccgtatagggtatggattttcgaattacccaagaatcttttttcttttctcggatactctttgagtataaaaatgaaatatctcgcggttagaacaaaaatgctaaataattcattcattactgacctcattatca---atgaaattcatccaatagctccaattagaccaataatttctttcttggctaaagaaaggttctgtgacatctttggtcggccaattagtaaatttgcctgggccagtctgactgatgacgatatcctcgatcgattcgatcgaatttggagtaatttttttcattactacagtggctctttcaatcaagatggtttatatagtataa------------------------------------------------------------------------------------------------------------------------------------------------------------------------------------------------------------------------------------------------------------------------------------------------------------------------------------------------------------------------------------------------------------------------------------------------------------
>Podocarpus gibbsiae
----------------------------------------------------------------------------------------------------------------------------------------------------------------------------------------------------------------------------------------------------------------------------------------------------------------------------------------------------------------------------------------------------------------------------------------------------------------------------------------------------------------------------------------------------------------------------------------------------------------------------------------------------------------------------------------------------------------------------------------------------------------------------------------------------------------------------------------------------------------------------------------------------------------------------------------------------------------------------------------------------------------------------------------------------------------------------------------------------------------------------------------------------------------------------------------------------------------------------------------------------------------------------------------------------------------tctttgcatctattgcgatgcattctatat------gaatgtggaaatagttccagttccgagaattcgcagaaagcaatttttgctagcctgaaagagaataaaaaattatatatgttcttgtggaattcttatgtttgtgaatgtgaatccattctagttccccttatgaagcgattttctcattcacaattgttgtcctatgggtctcttcccgaacgaactcattttaatcgaaaaatcaagcatattctcatatttcgttgtacaacttcaa------cgaaaaggatctggttcttaaaggatcctttctttaactatgtgagatatcgagaaagatccctcgtagcgctgaagggtagcgcacttcaagtgaaaaaatggaaatatcatcttctccacttttggctacgttattcccatctttggcc---ccaaccgtatagggtatggattttcgaattacccaagaatcttttttcttttctcggatactctttgagtataaaaatgaaatatctcgcggttagaacaaaaatgctaaataattcattcattactgacctcattatca---atgaaattcatccaatagctccaattagaccaataatttctttcttggctaaagaaaggttctgtgacatctttggtcggccaattagtaaatttgcctgggccagtctgactgatgacgatatcctcgatcgattcgatcgaatttggagtaatttttttcattactacagtggctctttcaatcaagatggtttatatagtataa------------------------------------------------------------------------------------------------------------------------------------------------------------------------------------------------------------------------------------------------------------------------------------------------------------------------------------------------------------------------------------------------------------------------------------------------------------
>Podocarpus subtropicalis
----------------------------------------------------------------------------------------------------------------------------------------------------------------------------------------------------------------------------------------------------------------------------------------------------------------------------------------------------------------------------------------------------------------------------------------------------------------------------------------------------------------------------------------------------------------------------------------------------------------------------------------------------------------------------------------------------------------------------------------------------------------------------------------------------------------------------------------------------------------------------------------------------------------------------------------------------------------------------------------------------------------------------------------------------------------------------------------------------------------------------------------------------------------------------------------------------------------------------------------------------------------------------------------------------------------tctttgcatctattgcgatgcattctatat------gaatgtggaaatagttccagttccgagaattcgcagaaagcaatttttgctagcctgaaagagaataaaaaattatatatgttcttgtggaattcttatgtttgtgaatgtgaatccattctagttccccttatgaagcgattttctcattcacaattgttgtcctatgggtctcttcccgaacgaactcattttaatcgaaaaatcaagcatattctcatatttcgttgtacaacttcaa------cgaaaaggatctggttcttaaaggatcctttctttaactatgtgagatatcgagaaagatccctcgtagcgctgaagggtagcgcacttcaagtgaaaaaatggaaatatcatcttctccacttttggctacgttattcccatctttggcc---ccaaccgtatagggtatggattttcgaattacccaagaatcttttttcttttctcggatactctttgagtataaaaatgaaatatctcgcggttagaacaaaaatgctaaataattcattcattactgacctcattatca---atgaaattcatccaatagctccaattagaccaataatttctttcttggctaaagaaaggttctgtgacatctttggtcggccaattagtaaatttgcctgggccagtctgactgatgacgatatcctcgatcgattcgatcgaatttggagtaatttttttcattactacagtggctctttcaatcaagatggtttatatagtataa------------------------------------------------------------------------------------------------------------------------------------------------------------------------------------------------------------------------------------------------------------------------------------------------------------------------------------------------------------------------------------------------------------------------------------------------------------
>Podocarpus cf.
----------------------------------------------------------------------------------------------------------------------------------------------------------------------------------------------------------------------------------------------------------------------------------------------------------------------------------------------------------------------------------------------------------------------------------------------------------------------------------------------------------------------------------------------------------------------------------------------------------------------------------------------------------------------------------------------------------------------------------------------------------------------------------------------------------------------------------------------------------------------------------------------------------------------------------------------------------------------------------------------------------------------------------------------------------------------------------------------------------------------------------------------------------------------------------------------------------------------------------------------------------------------------------------------------------------tctttgcatctattgcgatgcattctatat------gaatgtggaaatagttccagttccgagaattcgcagaaagcaatttttgctagcctgaaagagaataaaaaattatatatgttcttgtggaattcttatgtttgtgaatgtgaatccattctagttccccttatgaagcgattttctcattcacaattgttgtcctatgggtctcttcccgaacgaactcattttaatcgaaaaatcaagcatattctcatatttcgttgtacaacttcaa------cgaaaaggatctggttcttaaaggatcctttctttaactatgtgagatatcgagaaagatccctcgtagcgctgaagggtagcgcacttcaagtgaaaaaatggaaatatcatcttctccacttttggctacgttattcccatctttggcc---ccaaccgtatagggtatggattttcgaattacccaagaatcttttttcttttctcggatactctttgagtataaaaatgaaatatctcgcggttagaacaaaaatgctaaataattcattcattactgacctcattatca---atgaaattcatccaatagctccaattagaccaataatttatttcttggctaaagaaaggttctgtgacatctttggtcggccaattagtaaatttgcctgggccagtctgactgatgacgatatcctcgatcgattcgatcgaatttggagtaatttttttcattactacagtggctctttcaatcaagatggtttatatagtataa------------------------------------------------------------------------------------------------------------------------------------------------------------------------------------------------------------------------------------------------------------------------------------------------------------------------------------------------------------------------------------------------------------------------------------------------------------
>Podocarpus crassigemmis
----------------------------------------------------------------------------------------------------------------------------------------------------------------------------------------------------------------------------------------------------------------------------------------------------------------------------------------------------------------------------------------------------------------------------------------------------------------------------------------------------------------------------------------------------------------------------------------------------------------------------------------------------------------------------------------------------------------------------------------------------------------------------------------------------------------------------------------------------------------------------------------------------------------------------------------------------------------------------------------------------------------------------------------------------------------------------------------------------------------------------------------------------------------------------------------------------------------------------------------------------------------------------------------------------------------tctttgcatctattgcgatgcattctatat------gaatgtggaaatagttccagttccgagaattcgcagaaagcaatttttgctagcctgaaagagaataaaaaattatatatgttcttgtggaattcttatgtttgtgaatgtgaatccattctagttccccttatgaagcgattttctcattcacaattgttgtcctatgggtctcttcccgaacgaactcattttaatcgaaaaatcaagcatattctcatatttcgttgtacaacttcaa------cgaaaaggatctggttcttaaaggatcctttctttaactatgtgagatatcgagaaagatccctcgtagcgctgaagggtagcgcacttcaagtgaaaaaatggaaatatcatcttctccacttttggctacgttattcccatctttggcc---ccaaccgtatagggtatggattttcgaattacccaagaatcttttttcttttctcggatactctttgagtataaaaatgaaatatctcgcggttagaacaaaaatgctaaataattcattcattactgacctcattatca---atgaaattcatccaatagctccaattagaccaataatttatttcttggctaaagaaaggttctgtgacatctttggtcggccaattagtaaatttgcctgggccagtctgactgatgacgatatcctcgatcgattcgatcgaatttggagtaatttttttcattactacagtggctctttcaatcaagatggtttatatagtataa------------------------------------------------------------------------------------------------------------------------------------------------------------------------------------------------------------------------------------------------------------------------------------------------------------------------------------------------------------------------------------------------------------------------------------------------------------
>Podocarpus decipiens
----------------------------------------------------------------------------------------------------------------------------------------------------------------------------------------------------------------------------------------------------------------------------------------------------------------------------------------------------------------------------------------------------------------------------------------------------------------------------------------------------------------------------------------------------------------------------------------------------------------------------------------------------------------------------------------------------------------------------------------------------------------------------------------------------------------------------------------------------------------------------------------------------------------------------------------------------------------------------------------------------------------------------------------------------------------------------------------------------------------------------------------------------------------------------------------------------------------------------------------------------------------------------------------------------------------tctttgcatctattgcgatgcattctatat------gaatgtggaaatagttccagttccgagaattcgcagaaagcaatttttgctagcctgaaagagaataaaaaattctatatgttcttgtggaattcttatgtttgtgaatgtgaatccattctagttccccttatgaagcgattttctcattcacaattgttgtcctatgggtctcttcccgaacgaactcattttaatcgaaaaatcaagcatattctcatatttcgttgtacaacttcaa------cgaaaaggatctggttcttaaaggatcctttctttaactatgtgagatatcgagaaagatccctcgtagcgctgaagggtagcgcacttcaagtgaaaaaatggaaatatcatcttctccacttttggctacgttattcccatctttggcc---ccaaccgtatagggtatggattttcgaattacccaagaatcttttttcttttctcggatactctttgagtataaaaatgaaatatctcgcggttagaacaaaaatgctaaataattcattcattactgacctcattatca---atgaaattcatccaatagctccaattagaccaataatttctttcttggctaaagaaaggttctgtgacatctttggtcggccaattagtaaatttgcctgggccagtctgactgatgacgatatcctcgatcgattcgatcgaatttggagtaatttttttcattactacagtggctctttcaatcaagatggtttatatagtataa------------------------------------------------------------------------------------------------------------------------------------------------------------------------------------------------------------------------------------------------------------------------------------------------------------------------------------------------------------------------------------------------------------------------------------------------------------
>Podocarpus degeneri
----------------------------------------------------------------------------------------------------------------------------------------------------------------------------------------------------------------------------------------------------------------------------------------------------------------------------------------------------------------------------------------------------------------------------------------------------------------------------------------------------------------------------------------------------------------------------------------------------------------------------------------------------------------------------------------------------------------------------------------------------------------------------------------------------------------------------------------------------------------------------------------------------------------------------------------------------------------------------------------------------------------------------------------------------------------------------------------------------------------------------------------------------------------------------------------------------------------------------------------------------------------------------------------------------------------tctttgcatctattgcgatgcattctatat------gaatgtggaaatagttccagttccgagaattcgcagaaagcaatttttgctagcctgaaagagaataaaaaattctatatgttcttgtggaattcttatgtttgtgaatgtgaatccattctagttccccttatgaagcgattttctcattcacaattgttgtcctatgggtctcttcccgaacgaactcattttaatcgaaaaatcaagcatattctcatatttcgttgtacaacttcaa------cgaaaaggatctggttcttaaaggatcctttctttaactatgtgagatatcgagaaagatccctcgtagcgctgaagggtagcgcacttcaagtgaaaaaatggaaatatcatcttctccacttttggctacgttattcccatctttggcc---ccaaccgtatagggtatggattttcgaattacccaagaatcttttttcttttctcggatactctttgagtataaaaatgaaatatctcgcggttagaacaaaaatgctaaataattcattcattactgacctcattatca---atgaaattcatccaatagctccaattagaccaataatttctttcttggctaaagaaaggttctgtgacatctttggtcggccaattagtaaatttgcctgggccagtctgactgatgacgatatcctcgatcgattcgatcgaatttggagtaatttttttcattactacagtggctctttcaatcaagatggtttatatagtataa------------------------------------------------------------------------------------------------------------------------------------------------------------------------------------------------------------------------------------------------------------------------------------------------------------------------------------------------------------------------------------------------------------------------------------------------------------
>Podocarpus insularis
----------------------------------------------------------------------------------------------------------------------------------------------------------------------------------------------------------------------------------------------------------------------------------------------------------------------------------------------------------------------------------------------------------------------------------------------------------------------------------------------------------------------------------------------------------------------------------------------------------------------------------------------------------------------------------------------------------------------------------------------------------------------------------------------------------------------------------------------------------------------------------------------------------------------------------------------------------------------------------------------------------------------------------------------------------------------------------------------------------------------------------------------------------------------------------------------------------------------------------------------------------------------------------------------------------------tctttgcatctattgcgatgcattctatat------gaatgtggaaatagttccagttccgagaattcgcagaaagcaatttttgctagcctgaaagagaataaaaaattctatatgttcttgtggaattcttatgtttgtgaatgtgaatccattctagttccccttatgaagcgattttctcattcacaattgttgtcctatgggtctcttcccgaacgaactcattttaatcgaaaaatcaagcatattctcatatttcgttgtacaacttcaa------cgaaaaggatctggttcttaaaggatcctttctttaactatgtgagatatcgagaaagatccctcgtagcgctgaagggtagcgcacttcaagtgaaaaaatggaaatatcatcttctccacttttggctacgttattcccatctttggcc---ccaaccgtatagggtatggattttcgaattacccaagaatcttttttcttttctcggatactctttgagtataaaaatgaaatatctcgcggttagaacaaaaatgctaaataattcattcattactgacctcattatca---atgaaattcatccaatagctccaattagaccaataatttctttcttggctaaagaaaggttctgtgacatctttggtcggccaattagtaaatttgcctgggccagtctgactgatgacgatatcctcgatcgattcgatcgaatttggagtaatttttttcattactacagtggctctttcaatcaagatggtttatatagtataa------------------------------------------------------------------------------------------------------------------------------------------------------------------------------------------------------------------------------------------------------------------------------------------------------------------------------------------------------------------------------------------------------------------------------------------------------------
>Podocarpus ledermannii
----------------------------------------------------------------------------------------------------------------------------------------------------------------------------------------------------------------------------------------------------------------------------------------------------------------------------------------------------------------------------------------------------------------------------------------------------------------------------------------------------------------------------------------------------------------------------------------------------------------------------------------------------------------------------------------------------------------------------------------------------------------------------------------------------------------------------------------------------------------------------------------------------------------------------------------------------------------------------------------------------------------------------------------------------------------------------------------------------------------------------------------------------------------------------------------------------------------------------------------------------------------------------------------------------------------tctttgcatctattgcgatgcattctatat------gaatgtggaaatagttccagttccgagaattcgcagaaagcaatttttgctagcctgaaagagaataaaaaattctatatgttcttgtggaattcttatgtttgtgaatgtgaatccattctagttccccttatgaagcgattttctcattcacaattgttgtcctatgggtctcttcccgaacgaactcattttaatcgaaaaatcaagcatattctcatatttcgttgtacaacttcaa------cgaaaaggatctggttcttaaaggatcctttctttaactatgtgagatatcgagaaagatccctcgtagcgctgaagggtagcgcacttcaagtgaaaaaatggaaatatcatcttctccacttttggctacgttattcccatctttggcc---ccaaccgtatagggtatggattttcgaattacccaagaatcttttttcttttctcggatactctttgagtataaaaatgaaatatctcgcggttagaacaaaaatgctaaataattcattcattactgacctcattatca---atgaaattcatccaatagctccaattagaccaataatttctttcttggctaaagaaaggttctgtgacatctttggtcggccaattagtaaatttgcctgggccagtctgactgatgacgatatcctcgatcgattcgatcgaatttggagtaatttttttcattactacagtggctctttcaatcaagatggtttatatagtataa------------------------------------------------------------------------------------------------------------------------------------------------------------------------------------------------------------------------------------------------------------------------------------------------------------------------------------------------------------------------------------------------------------------------------------------------------------
>Podocarpus pallidus
----------------------------------------------------------------------------------------------------------------------------------------------------------------------------------------------------------------------------------------------------------------------------------------------------------------------------------------------------------------------------------------------------------------------------------------------------------------------------------------------------------------------------------------------------------------------------------------------------------------------------------------------------------------------------------------------------------------------------------------------------------------------------------------------------------------------------------------------------------------------------------------------------------------------------------------------------------------------------------------------------------------------------------------------------------------------------------------------------------------------------------------------------------------------------------------------------------------------------------------------------------------------------------------------------------------tctttgcatctattgcgatgcattctatat------gaatgtggaaatagttccagttccgagaattcgcagaaagcaatttttgctagcctgaaagagaataaaaaattctatatgttcttgtggaattcttatgtttgtgaatgtgaatccattctagttccccttatgaagcgattttctcattcacaattgttgtcctatgggtctcttcccgaacgaactcattttaatcgaaaaatcaagcatattctcatatttcgttgtacaacttcaa------cgaaaaggatctggttcttaaaggatcctttctttaactatgtgagatatcgagaaagatccctcgtagcgctgaagggtagcgcacttcaagtgaaaaaatggaaatatcatcttctccacttttggctacgttattcccatctttggcc---ccaaccgtatagggtatggattttcgaattacccaagaatcttttttcttttctcggatactctttgagtataaaaatgaaatatctcgcggttagaacaaaaatgctaaataattcattcattactgacctcattatca---atgaaattcatccaatagctccaattagaccaataatttctttcttggctaaagaaaggttctgtgacatctttggtcggccaattagtaaatttgcctgggccagtctgactgatgacgatatcctcgatcgattcgatcgaatttggagtaatttttttcattactacagtggctctttcaatcaagatggtttatatagtataa------------------------------------------------------------------------------------------------------------------------------------------------------------------------------------------------------------------------------------------------------------------------------------------------------------------------------------------------------------------------------------------------------------------------------------------------------------
>Podocarpus thailandensis
----------------------------------------------------------------------------------------------------------------------------------------------------------------------------------------------------------------------------------------------------------------------------------------------------------------------------------------------------------------------------------------------------------------------------------------------------------------------------------------------------------------------------------------------------------------------------------------------------------------------------------------------------------------------------------------------------------------------------------------------------------------------------------------------------------------------------------------------------------------------------------------------------------------------------------------------------------------------------------------------------------------------------------------------------------------------------------------------------------------------------------------------------------------------------------------------------------------------------------------------------------------------------------------------------------------tctttgcatctattgcgatgcattctatat------gaatgtggaaatagttccagttccgagaattcgcagaaagcaatttttgctagcctgaaagagaataaaaaattatatatgttcttgtggaattcttatgtttgtgaatgtgaatccattctagttccccttatgaagcgattttctcattcacaattgttgtcctatgggtctcttcccgaacgaactcattttaatcgaaaaatcaagcatattctcatatttcgttgtacaacttcaa------cgaaaaggatctggttcttaaaggatcctttctttaactatgtgagatatcgagaaagatccctcgtagcgctgaagggtagcgcacttcaagtgaaaaaatggaaatatcatcttctccacttttggctacgttattcccatctttggcc---ccaaccgtatagggtatggattttcgaattacccaagaatcttttttcttttctcggatactctttgagtataaaaatgaaatatctcgcggttagaacaaaaatgctaaataattcattcattactgacctcattatca---atgaaattcatccaatagctccaattagaccaataatttctttcttggctaaagaaaggttctgtgacatctttggtcggccaattagtaaatttgcctgggccagtctgactgatgacgatatcctcgatcgattcgatcgaatttggagtaatttttttcattactacaggggctctttcaatcaagatggtttatatagtataa------------------------------------------------------------------------------------------------------------------------------------------------------------------------------------------------------------------------------------------------------------------------------------------------------------------------------------------------------------------------------------------------------------------------------------------------------------
>Podocarpus bracteatus
----------------------------------------------------------------------------------------------------------------------------------------------------------------------------------------------------------------------------------------------------------------------------------------------------------------------------------------------------------------------------------------------------------------------------------------------------------------------------------------------------------------------------------------------------------------------------------------------------------------------------------------------------------------------------------------------------------------------------------------------------------------------------------------------------------------------------------------------------------------------------------------------------------------------------------------------------------------------------------------------------------------------------------------------------------------------------------------------------------------------------------------------------------------------------------------------------------------------------------------------------------------------------------------------------------------tctttgcatctattgcgatgcattctatat------gaatgtggaaatagttccagttccgagaattcgcagaaagcaatttttgctagcctgaaagagaataaaaaattatatatgttcttgtggaattcttatgtttgtgaatgtgaatccattctagttccccttatgaagcgattttctccttcacaattgttgtcctatgggtctcttcccgaacgaactcattttaatcgaaaaatcaagcatattctcatatttcgttgtacaacttcaa------cgaaaaggatctggttcttaaaggatcctttctttaactatgtgagatatcgagaaagatccctcgtagcgctgaagggtagcgcacttcaagtgaaaaaatggaaatatcatcttctccacttttggctacgttattcccatctttggcc---ccaaccgtatagggtatggattttcgaattacccaagaatcttttttcttttctcggatactctttgagtataaaaatgaaatatctcgcggttagaacaaaaatgctaaataattcattcattactgacctcattatca---atgaaattcatccaatagctccaattagaccaataatttctttcttggctaaagaaaggttctgtgacatctttggtcggccaattagtaaatttgcctgggccagtctgactgatgacgatatcctcgatcgattcgatcgaatttggagtaatttttttcattactacagtggctctttcaatcaagatggtttatatagtataa------------------------------------------------------------------------------------------------------------------------------------------------------------------------------------------------------------------------------------------------------------------------------------------------------------------------------------------------------------------------------------------------------------------------------------------------------------
>Podocarpus pseudobracteatus
----------------------------------------------------------------------------------------------------------------------------------------------------------------------------------------------------------------------------------------------------------------------------------------------------------------------------------------------------------------------------------------------------------------------------------------------------------------------------------------------------------------------------------------------------------------------------------------------------------------------------------------------------------------------------------------------------------------------------------------------------------------------------------------------------------------------------------------------------------------------------------------------------------------------------------------------------------------------------------------------------------------------------------------------------------------------------------------------------------------------------------------------------------------------------------------------------------------------------------------------------------------------------------------------------------------tctttgcatctattgcgatgcattctatat------gaatgtggaaatagttccagttccgagaattcgcagaaagcaatttttgctagcctgaaagagaataaaaaattatatatgttcttgtggaattcttatgtttgtgaatgtgaatccattctagttccccttatgaagcgattttctccttcacaattgttgtcctatgggtctcttcccgaacgaactcattttaatcgaaaaatcaagcatattctcatatttcgttgtacaacttcaa------cgaaaaggatctggttcttaaaggatcctttctttaactatgtgagatatcgagaaagatccctcgtagcgctgaagggtagcgcacttcaagtgaaaaaatggaaatatcatcttctccacttttggctacgttattcccatctttggcc---ccaaccgtatagggtatggattttcgaattacccaagaatcttttttcttttctcggatactctttgagtataaaaatgaaatatctcgcggttagaacaaaaatgctaaataattcattcattactgacctcattatca---atgaaattcatccaatagctccaattagaccaataatttctttcttggctaaagaaaggttctgtgacatctttggtcggccaattagtaaatttgcctgggccagtctgactgatgacgatatcctcgatcgattcgatcgaatttggagtaatttttttcattactacagtggctctttcaatcaagatggtttatatagtataa------------------------------------------------------------------------------------------------------------------------------------------------------------------------------------------------------------------------------------------------------------------------------------------------------------------------------------------------------------------------------------------------------------------------------------------------------------
>Podocarpus costalis
----------------------------------------------------------------------------------------------------------------------------------------------------------------------------------------------------------------------------------------------------------------------------------------------------------------------------------------------------------------------------------------------------------------------------------------------------------------------------------------------------------------------------------------------------------------------------------------------------------------------------------------------------------------------------------------------------------------------------------------------------------------------------------------------------------------------------------------------------------------------------------------------------------------------------------------------------------------------------------------------------------------------------------------------------------------------------------------------------------------------------------------------------------------------------------------------------------------------------------------------------------------------------------------------------------------tctttgcatctattgcgatgcattctatat------gaatgtggaaatagttccagttccgagaattcgcagaaagcaattttggctagcctgaaagagaataaaaaattatatatgttcttgtggaattcttatgtttgtgaatgtgaatccattctagttccccttatgaagcgattttctccttcacaattgttgtcctatgggtctcttcccgaacgaactcattttaatcgaaaaatcaagcatattctcatatttcgttgtacaacttcaa------cgaaaaggatctggttcttaaaggatcctttctttaactatgtgagatatcgagaaagatccctcgtagcgctgaagggtagcgcacttcaagtgaaaaaatggaaatatcatcttctccacttttggctacgttattcccatctttggcc---ccaaccgtatagggtatggattttcgaattacccaagaatcttttttcttttctcggatactctttgagtataaaaatgaaatatctcgcggttagaacaaaaatgctaaataattcattcattactgacctcattatca---atgaaattcatccaatagctccaattagaccaataatttctttcttggctaaagaaaggttctgtgacatctttggtcggccaattagtaaatttgcctgggccagtctgactgatgacgatatcctcgatcgattcgatcgaatttggagtaatttttttcattactacagtggctctttcaatcaagatggtttatatagtataa------------------------------------------------------------------------------------------------------------------------------------------------------------------------------------------------------------------------------------------------------------------------------------------------------------------------------------------------------------------------------------------------------------------------------------------------------------
>Podocarpus forrestii
----------------------------------------------------------------------------------------------------------------------------------------------------------------------------------------------------------------------------------------------------------------------------------------------------------------------------------------------------------------------------------------------------------------------------------------------------------------------------------------------------------------------------------------------------------------------------------------------------------------------------------------------------------------------------------------------------------------------------------------------------------------------------------------------------------------------------------------------------------------------------------------------------------------------------------------------------------------------------------------------------------------------------------------------------------------------------------------------------------------------------------------------------------------------------------------------------------------------------------------------------------------------------------------------------------------tctttgcatctattgcgatgcattctatat------gaatgtggaaatagttccagttccgagaattcgcagaaagcaattttggctagcctgaaagagaataaaaaattatatatgttcttgtggaattcttatgtttgtgaatgtgaatccattctagttccccttatgaagcgattttctccttcacaattgttgtcctatgggtctcttcccgaacgaactcattttaatcgaaaaatcaagcatattctcatatttcgttgtacaacttcaa------cgaaaaggatctggttcttaaaggatcctttctttaactatgtgagatatcgagaaagatccctcgtagcgctgaagggtagcgcacttcaagtgaaaaaatggaaatatcatcttctccacttttggctacgttattcccatctttggcc---ccaaccgtatagggtatggattttcgaattacccaagaatcttttttcttttctcggatactctttgagtataaaaatgaaatatctcgcggttagaacaaaaatgctaaataattcattcattactgacctcattatca---atgaaattcatccaatagctccaattagaccaataatttctttcttggctaaagaaaggttctgtgacatctttggtcggccaattagtaaatttgcctgggccagtctgactgatgacgatatcctcgatcgattcgatcgaatttggagtaatttttttcattactacagtggctctttcaatcaagatggtttatatagtataa------------------------------------------------------------------------------------------------------------------------------------------------------------------------------------------------------------------------------------------------------------------------------------------------------------------------------------------------------------------------------------------------------------------------------------------------------------
>Podocarpus nakaii
----------------------------------------------------------------------------------------------------------------------------------------------------------------------------------------------------------------------------------------------------------------------------------------------------------------------------------------------------------------------------------------------------------------------------------------------------------------------------------------------------------------------------------------------------------------------------------------------------------------------------------------------------------------------------------------------------------------------------------------------------------------------------------------------------------------------------------------------------------------------------------------------------------------------------------------------------------------------------------------------------------------------------------------------------------------------------------------------------------------------------------------------------------------------------------------------------------------------------------------------------------------------------------------------------------------tctttgcatctattgcgatgcattctatat------gaatgtggaaatagttccagttccgagaattcgcagaaagcaattttggctagcctgaaagagaataaaaaattatatatgttcttgtggaattcttatgtttgtgaatgtgaatccattctagttccccttatgaagcgattttctccttcacaattgttgtcctatgggtctcttcccgaacgaactcattttaatcgaaaaatcaagcatattctcatatttcgttgtacaacttcaa------cgaaaaggatctggttcttaaaggatcctttctttaactatgtgagatatcgagaaagatccctcgtagcgctgaagggtagcgcacttcaagtgaaaaaatggaaatatcatcttctccacttttggctacgttattcccatctttggcc---ccaaccgtatagggtatggattttcgaattacccaagaatcttttttcttttctcggatactctttgagtataaaaatgaaatatctcgcggttagaacaaaaatgctaaataattcattcattactgacctcattatca---atgaaattcatccaatagctccaattagaccaataatttctttcttggctaaagaaaggttctgtgacatctttggtcggccaattagtaaatttgcctgggccagtctgactgatgacgatatcctcgatcgattcgatcgaatttggagtaatttttttcattactacagtggctctttcaatcaagatggtttatatagtataa------------------------------------------------------------------------------------------------------------------------------------------------------------------------------------------------------------------------------------------------------------------------------------------------------------------------------------------------------------------------------------------------------------------------------------------------------------
>Podocarpus pilgeri
----------------------------------------------------------------------------------------------------------------------------------------------------------------------------------------------------------------------------------------------------------------------------------------------------------------------------------------------------------------------------------------------------------------------------------------------------------------------------------------------------------------------------------------------------------------------------------------------------------------------------------------------------------------------------------------------------------------------------------------------------------------------------------------------------------------------------------------------------------------------------------------------------------------------------------------------------------------------------------------------------------------------------------------------------------------------------------------------------------------------------------------------------------------------------------------------------------------------------------------------------------------------------------------------------------------tctttgcatctattgcgatgcattctatat------gaatgtggaaatagttccagttccgagaattcgcagaaagcaattttggctagcctgaaagagaataaaaaattatatatgttcttgtggaattcttatgtttgtgaatgtgaatccattctagttccccttatgaagcgattttctccttcacaattgttgtcctatgggtctcttcccgaacgaactcattttaatcgaaaaatcaagcatattctcatatttcgttgtacaacttcaa------cgaaaaggatctggttcttaaaggatcctttctttaactatgtgagatatcgagaaagatccctcgtagcgctgaagggtagcgcacttcaagtgaaaaaatggaaatatcatcttctccacttttggctacgttattcccatctttggcc---ccaaccgtatagggtatggattttcgaattacccaagaatcttttttcttttctcggatactctttgagtataaaaatgaaatatctcgcggttagaacaaaaatgctaaataattcattcattactgacctcattatca---atgaaattcatccaatagctccaattagaccaataatttctttcttggctaaagaaaggttctgtgacatctttggtcggccaattagtaaatttgcctgggccagtctgactgatgacgatatcctcgatcgattcgatcgaatttggagtaatttttttcattactacagtggctctttcaatcaagatggtttatatagtataa------------------------------------------------------------------------------------------------------------------------------------------------------------------------------------------------------------------------------------------------------------------------------------------------------------------------------------------------------------------------------------------------------------------------------------------------------------
>Podocarpus beecherae
----------------------------------------------------------------------------------------------------------------------------------------------------------------------------------------------------------------------------------------------------------------------------------------------------------------------------------------------------------------------------------------------------------------------------------------------------------------------------------------------------------------------------------------------------------------------------------------------------------------------------------------------------------------------------------------------------------------------------------------------------------------------------------------------------------------------------------------------------------------------------------------------------------------------------------------------------------------------------------------------------------------------------------------------------------------------------------------------------------------------------------------------------------------------------------------------------------------------------------------------------------------------------------------------------------------tctttgcatctattgcgatgcattctatat------gaatgtggaaatagttccagttccgagaatttgcagaaagcaatttttgctagcctgaaagagaataaaaaattatatatgttcttgtggaattcttatgtttgtgaatgtgaatccattctagttccccttatgaagcgattttctcattcacaattgttgtcctatgggtctcttcccgaacgaactcattttaatcgaaaaatcaagcatattctcatatttcgttgtacaacttcaa------cgaaaaggatctggttcttaaaggatcctttctttaactatgtgagatatcgagaaagatccctcgtagcgctgaagggtagcgcacttcaagtgaaaaaatggaaatatcatcttctccacttttggctacgttattcccatctttggcc---ccaaccgtatagggtatggattttcgaattacccaagaatcttttttcttttctcggatactctttgagtataaaaatgaaatatctcgcggttagaacaaaaatgctaaataattcattcattactgacctcattatca---atgaaattcatccaatagctccaattagatcaataatttctttcttggctaaagaaaggttctgtgacatctttggtcggccaattagtaaatttgcctgggccagtctgactgatgacgatatcctcgatcgattcgatcgaatttggagtaatttttttcattactacagtgggtctttcaatcaagatggtttatatagtataa------------------------------------------------------------------------------------------------------------------------------------------------------------------------------------------------------------------------------------------------------------------------------------------------------------------------------------------------------------------------------------------------------------------------------------------------------------
>Podocarpus novae-caledoniae
----------------------------------------------------------------------------------------------------------------------------------------------------------------------------------------------------------------------------------------------------------------------------------------------------------------------------------------------------------------------------------------------------------------------------------------------------------------------------------------------------------------------------------------------------------------------------------------------------------------------------------------------------------------------------------------------------------------------------------------------------------------------------------------------------------------------------------------------------------------------------------------------------------------------------------------------------------------------------------------------------------------------------------------------------------------------------------------------------------------------------------------------------------------------------------------------------------------------------------------------------------------------------------------------------------------tctttgcatctattgcgatgcattctatat------gaatgtggaaatagttccagttccgagaatttgcagaaagcaatttttgctagcctgaaagagaataaaaaattatatatgttcttgtggaattcttatgtttgtgaatgtgaatccattctagttccccttatgaagcgattttctcattcacaattgttgtcctatgggtctcttcccgaacgaactcattttaatcgaaaaatcaagcatattctcatatttcgttgtacaacttcaa------cgaaaaggatctggttcttaaaggatcctttctttaactatgtgagatatcgagaaagatccctcgtagcgctgaagggtagcgcacttcaagtgaaaaaatggaaatatcatcttctccacttttggctacgttattcccatctttggcc---ccaaccgtatagggtatggattttcgaattacccaagaatcttttttcttttctcggatactctttgagtataaaaatgaaatatctcgcggttagaacaaaaatgctaaataattcattcattactgacctcattatca---atgaaattcatccaatagctccaattagatcaataatttctttcttggctaaagaaaggttctgtgacatctttggtcggccaattagtaaatttgcctgggccagtctgactgatgacgatatcctcgatcgattcgatcgaatttggagtaatttttttcattactacagtgggtctttcaatcaagatggtttatatagtataa------------------------------------------------------------------------------------------------------------------------------------------------------------------------------------------------------------------------------------------------------------------------------------------------------------------------------------------------------------------------------------------------------------------------------------------------------------
>Podocarpus decumbens
----------------------------------------------------------------------------------------------------------------------------------------------------------------------------------------------------------------------------------------------------------------------------------------------------------------------------------------------------------------------------------------------------------------------------------------------------------------------------------------------------------------------------------------------------------------------------------------------------------------------------------------------------------------------------------------------------------------------------------------------------------------------------------------------------------------------------------------------------------------------------------------------------------------------------------------------------------------------------------------------------------------------------------------------------------------------------------------------------------------------------------------------------------------------------------------------------------------------------------------------------------------------------------------------------------------tctttgcatctattgcgatgcattctatat------gaatgtggaaatagttccagttccgagaattcgcagaaagcaatttttgctagcctgaaagagaataaaaaattatatatgttcttgtggaattcttatgtttgtgaatgtgaatccattctagttccccttatgaagcgattttctcattcacaattgttgtcctatgggtctcttcccgaacgaactcattttaatcgaaaaatcaagcatattctcatatttcgttgtacaacttcaa------cgaaaaggatctggttcttaaaggatcctttctttaactatgtgagatatcgagaaagatccctcgtagcgctgaagggtagcgcacttcaagtgaaaaaatggaaatatcatcttctccacttttggctacgttattcccatctttggcc---ccaaccgtatagggtatggattttcgaattacccaagaatcttttttcttttctcggatactctttgagtataaaaatgaaatatctcgcggttagaacaaaaatgctaaataattcattcattactgacctcattatca---atgaaattcatccaatagctccaattagatcaataatttctttcttggctaaagaaaggttctgtgacatctttggtcggccaattagtaaatttgcctgggccagtctgactgatgacgatatcctcgatcgattcgatcgaatttggagtaatttttttcattactacagtgggtctttcaatcaagatggtttatatagtataa------------------------------------------------------------------------------------------------------------------------------------------------------------------------------------------------------------------------------------------------------------------------------------------------------------------------------------------------------------------------------------------------------------------------------------------------------------
>Podocarpus lucienii
----------------------------------------------------------------------------------------------------------------------------------------------------------------------------------------------------------------------------------------------------------------------------------------------------------------------------------------------------------------------------------------------------------------------------------------------------------------------------------------------------------------------------------------------------------------------------------------------------------------------------------------------------------------------------------------------------------------------------------------------------------------------------------------------------------------------------------------------------------------------------------------------------------------------------------------------------------------------------------------------------------------------------------------------------------------------------------------------------------------------------------------------------------------------------------------------------------------------------------------------------------------------------------------------------------------tctttgcatctattgcgatgcattctatat------gaatgtggaaatagttccagttccgagaattcgcagaaagcaatttttgctagcctgaaagagaataaaaaattatatatgttcttgtggaattcttatgtttgtgaatgtgaatccattctagttccccttatgaagcgattttctcattcacaattgttgtcctatgggtctcttcccgaacgaactcattttaatcgaaaaatcaagcatattctcatatttcgttgtacaacttcaa------cgaaaaggatctggttcttaaaggatcctttctttaactatgtgagatatcgagaaagatccctcgtagcgctgaagggtagcgcacttcaagtgaaaaaatggaaatatcatcttctccacttttggctacgttattcccatctttggcc---ccaaccgtatagggtatggattttcgaattacccaagaatcttttttcttttctcggatactctttgagtataaaaatgaaatatctcgcggttagaacaaaaatgctaaataattcattcattactgacctcattatca---atgaaattcatccaatagctccaattagatcaataatttctttcttggctaaagaaaggttctgtgacatctttggtcggccaattagtaaatttgcctgggccagtctgactgatgacgatatcctcgatcgattcgatcgaatttggagtaatttttttcattactacagtgggtctttcaatcaagatggtttatatagtataa------------------------------------------------------------------------------------------------------------------------------------------------------------------------------------------------------------------------------------------------------------------------------------------------------------------------------------------------------------------------------------------------------------------------------------------------------------
>Podocarpus sylvestris
----------------------------------------------------------------------------------------------------------------------------------------------------------------------------------------------------------------------------------------------------------------------------------------------------------------------------------------------------------------------------------------------------------------------------------------------------------------------------------------------------------------------------------------------------------------------------------------------------------------------------------------------------------------------------------------------------------------------------------------------------------------------------------------------------------------------------------------------------------------------------------------------------------------------------------------------------------------------------------------------------------------------------------------------------------------------------------------------------------------------------------------------------------------------------------------------------------------------------------------------------------------------------------------------------------------tctttgcatctattgcgatgcattctatat------gaatgtggaaatagttccagttccgagaattcgcagaaagcaatttttgctagcctgaaagagaataaaaaattatatatgttcttgtggaattcttatgtttgtgaatgtgaatccattctagttccccttatgaagcgattttctcattcacaattgttgtcctatgggtctcttcccgaacgaactcattttaatcgaaaaatcaagcatattctcatatttcgttgtacaacttcaa------cgaaaaggatctggttcttaaaggatcctttctttaactatgtgagatatcgagaaagatccctcgtagcgctgaagggtagcgcacttcaagtgaaaaaatggaaatatcatcttctccacttttggctacgttattcccatctttggcc---ccaaccgtatagggtatggattttcgaattacccaagaatcttttttcttttctcggatactctttgagtataaaaatgaaatatctcgcggttagaacaaaaatgctaaataattcattcattactgacctcattatca---atgaaattcatccaatagctccaattagatcaataatttctttcttggctaaagaaaggttctgtgacatctttggtcggccaattagtaaatttgcctgggccagtctgactgatgacgatatcctcgatcgattcgatcgaatttggagtaatttttttcattactacagtgggtctttcaatcaagatggtttatatagtataa------------------------------------------------------------------------------------------------------------------------------------------------------------------------------------------------------------------------------------------------------------------------------------------------------------------------------------------------------------------------------------------------------------------------------------------------------------
>Podocarpus rumphii
----------------------------------------------------------------------------------------------------------------------------------------------------------------------------------------------------------------------------------------------------------------------------------------------------------------------------------------------------------------------------------------------------------------------------------------------------------------------------------------------------------------------------------------------------------------------------------------------------------------------------------------------------------------------------------------------------------------------------------------------------------------------------------------------------------------------------------------------------------------------------------------------------------------------------------------------------------------------------------------------------------------------------------------------------------------------------------------------------------------------------------------------------------------------------------------------------------------------------------------------------------------------------------------------------------------tctttgcatctattgcgatgcattctatat------gaatgtggaaatagttccagttccgagaattcgcagaaagcaatttttgctagcctgaaagagaataaaaaattatatatgttcttgtggaattcttatgtttgtgaatgtgaatccattctagttccccttatgaagcgattttctcattcacaattgttgtcctatgggtctcttcccgaacgaactcattttaatcgaaaaatcaagcatattctcatatttcgttgtacaacttcaa------cgaaaaggatctggttcttaaaggatcctttctttaactatgtgagatatcgagaaagatccctcgtaacgctgaagggtagcgcacttcaagtgaaaaaatggaaatatcatcttctccacttttggctacgttattcccatctttggcc---ccaaccgtatagggtatggattttcgaattacccaagaatcttttttcttttctcggatactctttgagtataaaaatgaaatatctcgcggttagaacaaaaatgctaaataattcattcattactgacctcattatca---atgaaattcatccaatagctccaattagatcaataatttctttcttggctaaagaaaggttctgtgacatctttggtcggccaattagtaaatttgcctgggccagtctgactgatgacgatatcctcgatcgattcgatcgaatttggagtaatttttttcattactacagtgggtctttcaatcaagatggtttatatagtataa------------------------------------------------------------------------------------------------------------------------------------------------------------------------------------------------------------------------------------------------------------------------------------------------------------------------------------------------------------------------------------------------------------------------------------------------------------
>Podocarpus teysmannii
----------------------------------------------------------------------------------------------------------------------------------------------------------------------------------------------------------------------------------------------------------------------------------------------------------------------------------------------------------------------------------------------------------------------------------------------------------------------------------------------------------------------------------------------------------------------------------------------------------------------------------------------------------------------------------------------------------------------------------------------------------------------------------------------------------------------------------------------------------------------------------------------------------------------------------------------------------------------------------------------------------------------------------------------------------------------------------------------------------------------------------------------------------------------------------------------------------------------------------------------------------------------------------------------------------------tctttgcatctattgcgatgcattctatat------gaatgtggaaatagttccagttccgagaattcgcagaaagcaatttttgctagcctgaaagagaataaaaaattatatatgttcttgtggaattcttatgtttgtgaatgtgaatccattctagttccccttatgaagcgattttctcattcacaattgttgtcctatgggtctcttcccgaacgaactcattttaatcgaaaaatcaagcatattctcatatttcgttgtacaacttcaa------cgaaaaggatctggttcttaaaggatcctttctttaactatgtgagatatcgagaaagatccctcgtaacgctgaagggtagcgcacttcaagtgaaaaaatggaaatatcatcttctccacttttggctacgttattcccatctttggcc---ccaaccgtatagggtatggattttcgaattacccaagaatcttttttcttttctcggatactctttgagtataaaaatgaaatatctcgcggttagaacaaaaatgctaaataattcattcattactgacctcattatca---atgaaattcatccaatagctccaattagatcaataatttctttcttggctaaagaaaggttctgtgacatctttggtcggccaattagtaaatttgcctgggccagtctgactgatgacgatatcctcgatcgattcgatcgaatttggagtaatttttttcattactacagtgggtctttcaatcaagatggtttatatagtataa------------------------------------------------------------------------------------------------------------------------------------------------------------------------------------------------------------------------------------------------------------------------------------------------------------------------------------------------------------------------------------------------------------------------------------------------------------
>Podocarpus dispermus
----------------------------------------------------------------------------------------------------------------------------------------------------------------------------------------------------------------------------------------------------------------------------------------------------------------------------------------------------------------------------------------------------------------------------------------------------------------------------------------------------------------------------------------------------------------------------------------------------------------------------------------------------------------------------------------------------------------------------------------------------------------------------------------------------------------------------------------------------------------------------------------------------------------------------------------------------------------------------------------------------------------------------------------------------------------------------------------------------------------------------------------------------------------------------------------------------------------------------------------------------------------------------------------------------------------tctttgcatctattgcgatgcattctatat------gaatatggaaatagttccagttccgagaattcgcagaaagcaatttttgctagcctgaaagagaataaaaaattatatatgttcttgtggaattcttatgtttgtgaatgtgaatccattctggttccccttatgaagcgattttctcattcacaattgttgtcctatgggtctcttcccgaacgaactcattttaatcgaaaaatcaagcatattctcatatttcgttgtacaacttcaa------cgaaaaggatctggttcttaaaggatcctttctttaactatgtgagatatcgagaaagatccctcgtagcgctgaagggtagcgcacttcaagtgaaaaaatggaaatatcatcttctccacttttggctacgttattcccatctttggcc---ccaaccgtatagggtatggattttcgaattacccaagaatcttttttcttttctcggatactctttgagtttaaaaatgaaatatctcgcggttagaacaaaaatgctaaataattcattcattactgacctcattatca---atgaaattcatccaatagctccaattagatcaataatttctttcttggctaaagaaaggttctgtgacatctttggtcggccaattagtaaatttgcctgggccagtctgactgatgacgatatcctcgatcgattcgatcgaatttggagtaatttttttcattactacagtgggtctttcaatcaagatggtttatatagtataa------------------------------------------------------------------------------------------------------------------------------------------------------------------------------------------------------------------------------------------------------------------------------------------------------------------------------------------------------------------------------------------------------------------------------------------------------------
>Podocarpus salomonensis
----------------------------------------------------------------------------------------------------------------------------------------------------------------------------------------------------------------------------------------------------------------------------------------------------------------------------------------------------------------------------------------------------------------------------------------------------------------------------------------------------------------------------------------------------------------------------------------------------------------------------------------------------------------------------------------------------------------------------------------------------------------------------------------------------------------------------------------------------------------------------------------------------------------------------------------------------------------------------------------------------------------------------------------------------------------------------------------------------------------------------------------------------------------------------------------------------------------------------------------------------------------------------------------------------------------tctttgcatctattgcgatgcattctatat------gaatgtggaaatagttccagttccgagaattcgcagaaagcaatttttgctagcctgaaagagaataaaaaattatatatgttcttgtggaattcttatgtttgtgaatgtgaatccattctagttccccttatgaagcgattttctcattcacaattgttgtcctatgggtctcttcccgaacgaactcattttaatcgaaaaatcaagcatattctcatatttcgttgtacaacttcaa------cgaaaaggatctggttcttaaaggatcctttctttaactatgtgagatatcgagaaagatccctcgtagcgctgaagggtagcgcacttcaagtgaaaaaatggaaatatcatcttctccacttttggctacgttattcccatctttggcc---ccaaccgtatagggtatggattttcgaattacccaagaatcttttttcttttctcggatactctttgagtagaaaaatgaaatatctcgtggttagaacaaaaatgctaaataattcattcattactgacctcattatca---atgaaattcatccaatagctccaattagaccaataatttctttcttggctaaagaaaggttctgtgacgtctttggtcggccaattagtaaatttgcctgggccagtctgactgatgacgatatcctcgatcgattcgatcgaatttggagtaatttttttcattactacagtggctctttcaatcaagatggtttatatagtataa------------------------------------------------------------------------------------------------------------------------------------------------------------------------------------------------------------------------------------------------------------------------------------------------------------------------------------------------------------------------------------------------------------------------------------------------------------
>Podocarpus neriifolius
----------------------------------------------------------------------------------------------------------------------------------------------------------------------------------------------------------------------------------------------------------------------------------------------------------------------------------------------------------------------------------------------------------------------------------------------------------------------------------------------------------------------------------------------------------------------------------------------------------------------------------------------------------------------------------------------------------------------------------------------------------------------------------------------------------------------------------------------------------------------------------------------------------------------------------------------------------------------------------------------------------------------------------------------------------------------------------------------------------------------------------------------------------------------------------------------------------------------------------------------------------------------------------------------------------------tctttgcatctattgcgatgcattctatat------gaatgtggaaatagttccagttccgagaattcgcagaaagcaatttttgctagcctgaaagagaataaaaaattctatatgttcttgtggaattcttatgtttgtgaatgtgaatccattctagttccccttatgaagcgattttctccttcacaattgttgtcctatgggtctcttcccgaacgaactcattttaatcgaaaaatcaagcatattttcatatttcgttgtacaacttcaa------cgaaaaggatctggttcttaaaggatcctttctttaactatgtgagatatcgagaaagatccctcgtagcgctgaagggtagcgcacttcaagtgaaaaaatggaaatatcatcttctccacttttggctacgttattcccatctttggcc---ccaaccgtatagggtatggattttcgaattacccaagaatcttttttcttttctcggatactctttgagtataaaaatgaaatatctcgcggttagaacaaaaatgctaaataattcattcattactgacctcattatca---atgaaattcatccaatagctccaattagaccaataatttctttcttggctaaagaaaggttctgtgacatctttggtcggccaattagtaaatttgcctgggccagtctgactgatgacgatattctcgatcgattcgatcgaatttggagtaatttttttcattactacaggggctctttcaatcaagatggtttatatagtataaagtatatactt-------------------------------------------------------------------------------------------------------------------------------------------------------------------------------------------------------------------------------------------------------------------------------------------------------------------------------------------------------------------------------------------------------------------------------------------------
>Dacrycarpus cinctus
----------------------------------------------------------------------------------------------------------------------------------------------------------------------------------------------------------------------------------------------------------------------------------------------------------------------------------------------------------------------------------------------------------------------------------------------------------------------------------------------------------------------------------------------------------------------------------------------------------------------------------------------------------------------------------------------------------------------------------------------------------------------------------------------------------------------------------tcgc-------------agatctttatgcaattggtcatgattatcattcagatagagcaaattgctccgaaccgtcggaaattaggatttccaatgagtttagttttctaactgtaaaacgttcgattaatcgcatacgtcaattgaaggatgaaattttgttatttcgggatttccatccaaatcaatgggtggatc---------acaataggagtccttattctgaatggatagtaaaaggctttactgtggtcttggaagtttcattctcaatgcgagccaaatattcta---actgtatgaatggatggaaaagtttccgatccatccattgtctctttccccttatagaagagaaattcccacattcaaattatatatcagatatacgactaccatacgctattcatccagaaattttggttcgaatctttcgtcgctggatccgagacgctccttctttgcatttattgcgatgcattctctat------gaatgtagaaatagttcgaattccaagaattcgcagaaagcatttttggttagcctgaaagagaataaaaaattctatctgttcttgtggaattcttatatttgtgaatgtgaatccattctagttcctcttctgaagcgattttatcattcacaattgtggtcctatggatctcttcccgaacgaactcattttgatcgaaaaataaaaaatattctcatatttccttgtccaatttcaa------caaaaaggatctggctcttaaaggatcctttttttcactatgtgagatatcgagaaagatccctcgtagcactgaagggtagtgcatttcaagtgaaaaaatggagatatcatcttctccacttttggatatgttattcccatctttggcc---ccaaccgtatagggtatggattctcgaattacccaagaaatctttttcttttcttgggttctctctgagtataaaaatgaaatatctcgcggttagaaccaaaatgctagatgatttattcattactgacctcatcacca---atgaaattcatccaatagtcccaattagatcaatcatttatttcttggctaaagaaaggttctgtgacatctttggtcggccaattagtaaatttgcctgggccagtctgacagatgatgatatcctcgatcgattcgatcgaatttggagtaattttttccattactacagtggatytttcaatcaagatg---------------------------------------------------------------------------------------------------------------------------------------------------------------------------------------------------------------------------------------------------------------------------------------------------------------------------------------------------------------------------------------------------------------------------------------------------------------------------
>Dacrycarpus dacrydioides
---------------------------------------------------------------------------------------------------------------------------------------------------------------------------------------------------------------------------------------------------------------------------------------------------------------------------------------------------------------------------------------------------------------------------------------------------------------------------------------------------------------------------------------------------------------------------------------------------------------------------------------------------------------------------------------------------------------------------------------------------------------------------------------------------------------------------------------------------------------------tcatgattatcattcagatagagcaaattgctccgaaccgtcggaaattaggatttccaatgagtttagttttctaactgtaaaacgttcgattaatcgcatacgtcaattgaaggattcaattttgttatttcgggatttccatccaaatcaatgggtggatc---------acaataggagtccttattctgaatggatattaaaaggctttactgtggtcttggaagtttcattctcaatgcgagccaaatattcta---actgtatgaatggatggaaaagtttccgatccatccattgtctctttccccttatagaagagaaattcccacattcaaattatatatcagatatacgactaccatacgctattcatccagaaattttggttcgaatgtttcgtcgctggatccgagacgctccttctttgcatttattgcgatgcattctctat------gaatgtagaaatagttctaattccaagaattcgcagaaagcatttttggttagcctgaaagagaataaaaaattctatctgttcttgtggaattcttatatttgtgaatgtgaatccattatagttcctcttctgaagcgattttctcattcacaattgtggtcctatggatctcttcccgaacgaactcattttgatcgaaaaatcaaaaatattcttatatttccttgtccaatttcaa------caaaaaggatctggctcttaaaggatcctttttttcactatgtgagatatcgagaaagatccctcctagcactgaagggtagtgcatttcaagtgaaaaaatggagatatcatcttctccacttttggctatgttattcccatctttggcc---ccaaccgtatagggtatggattctcgaattacccaagaaatctttttcttttcttgggttctctctgagtagaaaaatgaaatatctcgcggttagaaccaaaatgctagatgatttattcattactgacctcatcacca---atgaaattcatccaatagtcccaattagatcaatcatttatttcttggctaaagaaaggttctgtgacatctttggtcggccaattagtaa--------------------------------------------------------------------------------------------------------------------------------------------------------------------------------------------------------------------------------------------------------------------------------------------------------------------------------------------------------------------------------------------------------------------------------------------------------------------------------------------------------------------------------------------------------------------------------
>Dacrycarpus imbricatus
----------------------------------------------------------------------------------------------------------------------------------------------------------------------------------------------------------------------------------------------------------------------------------------------------------------------------------------------------------------------------------------------------------------------------------------------------------------------------------------------------------------------------------------------------------------------------------------------------------------------------------------------------------------------------------------------------------------------------------------------------------------------------------------------------------------------------------------------------------------------------------------------------------------------------------------------------------------------------------------------------------------------------------------------------------------------------------------------------------gtttcattctcaatgcgagccaaatatttta---actgtatgaatggatggaaaagtttccgatccatccattgtctctttccccttatagaagagaaattcccacattcaaattatatatcagatatacgactaccatacgctattcatccagaaattttggttcgaatctttcgtcgctggatccgagacgctccttctttgcatttattgcgatgcattctctat------gaatgtagaaatagttctaattccaagaattcgcagaaagcttttttggttagcctgaaagagaataaaaaattctatctgttcttgtggaattcttatatttgtgaatgtgaatccattctagttcctcttctgaagcgattttatcattcacaattgtggtcctatggatctcttcccgaacgaactcattttgatcgaaaaatcaaaaatattctcatatttccttgtccaatttcaa------caaaaaggatctggctcttaaaggatcctttttttcactatgtgagatatcgagaaagatccctcgtagcactgaagggtagtgcatttcaagtgaaaaaatggagatatcatcttctccacttttggctatgttattcccatctttggcc---ccaaccgtatagggtatggattctcgaattacccaagaattctttttcttttcttgggttctctctgagtataaaaatgaaatatctcgcggttagaaccaaaatgctagatgatttattcattactgacctcatcacca---atgaaattcatccaatagtcccaattagatcaatc----------------------------------------------------------------------------------------------------------------------------------------------------------------------------------------------------------------------------------------------------------------------------------------------------------------------------------------------------------------------------------------------------------------------------------------------------------------------------------------------------------------------------------------------------------------------------------------------------------------------------------------
>Dacrycarpus vieillardii
-------------------------------------------------------------------------------------------------------------------------------------------------------------------------------------------------------------------------------------------------------------------------------------------------------------------------------------------------------------------------------------------------------------------------------------------------------------------------------------------------------------------------------------------------------------------------------------------------------------------------------------------------------------------------------------------------------------------------------------------------------------------------------------------------------------tggcagcaatgctttttatacccacttttttttcagcaagatctttatgcaattggtcatgattatcattcagatagagcaaattgctccgaaccgtcggaaattaggatttccaatgagtttagttttctaactgtaaaacgttcgattaatcgcatacgtcaattgaaggattcaattttgttatttcgggatttccatccaaatcaatgggtggatc---------acaataggagtccttattctgaatggatattaaaaggctttactgtggtcttggaagtttcattctcaatgcgagccaaatattcta---actgtatgaatggatggaaaagtttccgatccatccattgtctctttccccttatagaagagaaattcccacattcaaattatatatcagatatacgactaccatacgctattcatccagaaattttggttcgaatctttcgtcgctggatccgagacgctccttctttgcatttattgcgatgcattctctat------gaatgtagaaatagttctaattccaagaattcgcagaaagcttttttggttagcctgaaagagaataaaaaattctatctgttcttgtggaattcttatatttgtgaatgtgaatccattctagttcctcttctgaagcgattttatcattcacaattgtggtcctatggatctcttcccgaacgaactcattttgatcgaaaaatcaaaaatattctcatatttccttgtccaatttcaa------caaaaaggatctggctcttaaaggatcctttttttcactatgtgagatatcgagaaagatccctcgtagcactgaagggtagtgcatttcaagtgaaaaaatggagatatcatcttctccacttttggctatgttattcccatctttggcc---ccaaccgtatagggtatggattctcgaattacccaagaattctttttcttttcttgggttctctctgagtataaaaatgaaatatctcgcggttagaaccaaaatgctagatgatttattcattactgacctcatcacca---atgaaattcatccaatagtcccaattagatcaatcatttatttcttggctaaagaaaggttctgtgacatctttggtcggccaattagtaaatttgcctgggccagtctgacagatgatgatatcctcgatcgattcgatcgaatttggagtaattttttccattactacagtggatctttcaatc---------------------------------------------------------------------------------------------------------------------------------------------------------------------------------------------------------------------------------------------------------------------------------------------------------------------------------------------------------------------------------------------------------------------------------------------------------------------------------
>Dacrycarpus compactus
----------------------------------------------------------------------------------------------------------------------------------------------------------------------------------------------------------------------------------------------------------------------------------------------------------------------------------------------------------------------------------------------------------------------------------------------------------------------------------------------------------------------------------------------------------------------------------------------------------------------------------------------------------------------------------------------------------------------------------------------------------------------------------------------------------------------------------------------------------------------------------------------------------------------------------------------------------------------------------------------------------------------------------------------------------------------------------------------------------------------------------------------------------------------------------------------------------------------------------------------------------------------------------------------------------------tctttgcatttattgcgatgcattctctat------gaatgtagaaatagttctaattccaagaattcgcagaaagcatttttggttagcctgaaagagaataaaaaattctatctgttcttgtggaattcttatatttgtgaatgtgaatccattctagttcctcttctgaagcgattttatcattcacaattgtggtcctatggatctcttcccgaacgaactcattttgatcgaaaaatcaaaaatattctcatatttccttgtccaatttcaa------caaaaaggatctggctcttaaaggatcctttttttcactatgtgagatatcgagaaagatccctcgtagcactgaagggtagtgcatttcaagtgaaaaaatggagatatcatcttctccacttttggctatgttattcccatctttggcc---ccaaccgtatagggtatggattctcgaattacccaagaaatctttttcttttcttgggttctctctgagtataaaaatgaaatatctcgcggttagaaccaaaatgctagatgatttattcattactgacctcatcacca---atgaaattcatccaatagtcccaattagatcaatcatttatttcttggctaaagaaaggttctgtgacatctttggtcggccaattagtaaatttgcctgggccagtctgacagatgatgatatcctcgatcgattcgatcgaatttggagtaattttttccattactacagtggatctttcaatcaagatggtttatatagtataa------------------------------------------------------------------------------------------------------------------------------------------------------------------------------------------------------------------------------------------------------------------------------------------------------------------------------------------------------------------------------------------------------------------------------------------------------------
>Dacrycarpus expansus
----------------------------------------------------------------------------------------------------------------------------------------------------------------------------------------------------------------------------------------------------------------------------------------------------------------------------------------------------------------------------------------------------------------------------------------------------------------------------------------------------------------------------------------------------------------------------------------------------------------------------------------------------------------------------------------------------------------------------------------------------------------------------------------------------------------------------------------------------------------------------------------------------------------------------------------------------------------------------------------------------------------------------------------------------------------------------------------------------------------------------------------------------------------------------------------------------------------------------------------------------------------------------------------------------------------tctttgcatttattgcgatgcattctctat------gaatgtagaaatagttctaattccaagaattcgcagaaagcatttttggttagcctgaaagagaataaaaaattctatctgttcttgtggaattcttatatttgtgaatgtgaatccattctagttcctcttctgaagcgattttatcattcacaattgtggtcctatggatctcttcccgaacgaactcattttgatcgaaaaatcaaaaatattctcatatttccttgtccaatttcaa------caaaaaggatctggctcttaaaggatcctttttttcactatgtgagatatcgagaaagatccctcgtagcactgaagggtagtgcatttcaagtgaaaaaatggagatatcatcttctccacttttggctatgttattcccatctttggcc---ccaaccgtatagggtatggattctcgaattacccaagaaatctttttcttttcttgggttctctctgagtataaaaatgaaatatctcgcggttagaaccaaaatgctagatgatttattcattactgacctcatcacca---atgaaattcatccaatagtcccaattagatcaatcatttatttcttggctaaagaaaggttctgtgacatctttggtcggccaattagtaaatttgcctgggccagtctgacagatgatgatatcctcgatcgattcgatcgaatttggagtaattttttccattactacagtggatctttcaatcaagatggtttatatagtataa------------------------------------------------------------------------------------------------------------------------------------------------------------------------------------------------------------------------------------------------------------------------------------------------------------------------------------------------------------------------------------------------------------------------------------------------------------
>Dacrycarpus kinabaluensis
----------------------------------------------------------------------------------------------------------------------------------------------------------------------------------------------------------------------------------------------------------------------------------------------------------------------------------------------------------------------------------------------------------------------------------------------------------------------------------------------------------------------------------------------------------------------------------------------------------------------------------------------------------------------------------------------------------------------------------------------------------------------------------------------------------------------------------------------------------------------------------------------------------------------------------------------------------------------------------------------------------------------------------------------------------------------------------------------------------------------------------------------------------------------------------------------------------------------------------------------------------------------------------------------------------------tctttgcatttattgcgatgcattctctat------gaatgtagaaatagttctaattccaagaattcgcagaaagcttttttggttagcctgaaagagaataaaaaattctatctgttcttgtggaattcttatatttgtgaatgtgaatccattctagttcctcttctgaagcgattttatcattcacaattgtggtcctatggatctcttcccgaacgaactcattttgatcgaaaaatcaaaaatattctcatatttccttgtccaatttcaa------caaaaaggatctggctcttaaaggatcctttttttcactatgtgagatatcgagaaagatccctcgtagcactgaagggtagtgcatttcaagtgaaaaaatggagatatcatcttctccacttttggctatgttattcccatctttggcc---ccaaccgtatagggtatggattctcgaattacccaagaattctttttcttttcttgggttctctctgagtataaaaatgaaatatctcgcggttagaaccaaaatgctagatgatttattcattactgacctcatcacca---atgaaattcatccaatagtcccaattagatcaatcatttatttcttggctaaagaaaggttctgtgacatctttggtcggccaattagtaaatttgcctgggccagtctgacagatgatgatatcctcgatcgattcgatcgaatttggagtaattttttccattactacagtggatctttcaatcaagatggtttatatagtataa------------------------------------------------------------------------------------------------------------------------------------------------------------------------------------------------------------------------------------------------------------------------------------------------------------------------------------------------------------------------------------------------------------------------------------------------------------
>Dacrydium araucarioides
----------------------------------------------------------------------------------------------------------------------------------------------------------------------------------------------------------------------------------------------------------------------------------------------------------------------------------------------------------------------------------------------------------------------------------------------------------------------------------------------------------------------------------------------------------------------------------------------------------------------------------------------------------------------------------------------------------------------------------------------------------------------------------------------------------------------------------------------------------------------------------------------------------------------------------------------------------------attaatcgcatacgtcaattgaaggattcaatttttttatttgggaatttccatccaaatcaatggatgaatc---------acaataggagttcttattctgaattgatattagaaggctttactgtggtcttggaagtttcattctcaatgcgagccaaatattcta---aatgtatggatggatggaaaagtttccgatccatccattgtctattcccccttatagaagagaaattcccacatgcaaattatatagcagatatacagctatcttacgctattcatccagagattttggttcgaatctttcgtcgttggatccgagacgctccttctttgcatctattgcgatgcattctctat------gaatgtagaaatagttctagtgcgaaaaattcgcagaaagcaattttggttagcctgaaacagaataaaagattctatcttttcttgtggaattcttatgttttagagtgtgaatccattctagttccccttctgaagcgattttctcattcacaattgttgtcctatggatctcttcccgaacgaactcattttgatcgaaaaatcaaaaatattctcatatttccttgtacaatttcaa------cgaaaaggatctggttcttaaaggatcctttctttcactatgtgagatatcgcgaaagatcccttgtagcactgaagggtagtgcacttcaagtgaaaaaatggagataccatcttattcacttttggttacgttattcccatctttggcc---ccaaccgtatagggtatggattctcgaattacccaagaattctttttcttttcttgggttatctctgagtataaaaatgaaatatctcgcggttagaaccaaaatgctagatgattcattcattactgacctcattacca---atgaaattcatccaatagccccaattagatcaatcatttctttcttggctaaagaaaggttctgtgacatctttggtcggccaattagtaaatttgcctgggccagtctgacagatgacgatatcctcgatcgattcgatcgaatttggagtaattttttcgattactacagtggatctttcaatcaagatggtttatatagtataaagtatatacttctactttcatgcgc-----------------------------------------------------------------------------------------------------------------------------------------------------------------------------------------------------------------------------------------------------------------------------------------------------------------------------------------------------------------------------------------------------------------------------------
>Dacrydium balansae
-------------------------------------------------------------------------------------------------------------------------------------------------------------------------------------------------------------------------------------------------------------------------------------------------------------------------------------------------------------------------------------------------------------------------------------------------------------------------------------------------------------------------------------------------------------------------------------------------------------------------------------------------------------------------------------------------------------------------------------------------------------------------------------------------------------------caatattttttatacccactcttttttcagcaagatctttatgcaattgcttatgattatcattcggatagatcaaattgttatgaaccgccggaatttagtatttccaatgagtttagttttataactgtaaaacgttcaattaatcgcatacgtcaattgaaggattcaatttttttatttgggaatttccatccaaatcaatggatgaatc---------acaataggagttcttattctgaattgatattagaaggctttactgtggtcttggaagtttcattctcaatgcgagccaaatattcta---aatgtatggatggatggaaaagtttccgatccatccattgtctattcccccttatagaagagaaattcccacatgcaaattatatagcagatatacagctatcttacgctattcatccagagattttggttcgaatctttcgtcgttggatccgagacgctccttctttgcatctattgcgatgcattctctat------gaatgtagaaatagttctagtgcgaaaaattcgcagaaagcaattttggttagcctgaaacagaataaaagattctatcttttcttgtggaattcttatgttttagagtgtgaatccattctagttccccttctgaagcgattttctcattcacaattgttgtcctatggatctcttcccgaacgaactcattttgatcgaaaaatcaaaaatattctcatatttccttgtacaatttcaa------cgaaaaggatctggttcttaaaggatcctttctttcactatgtgagatatcgcgaaagatcccttgtagcactgaagggtagtgcacttcaagtgaaaaaatggagataccatcttattcacttttggttacgttattcccatctttggcc---ccaaccgtatagggtatggattctcgaattacccaagaattctttttcttttcttgggttatctctgagtataaaaatgaaatatctcgcggttagaaccaaaatgctagatgattcattcattactgacctcattacca---atgaaattcatccaatagccccaattagatcaatcatttctttcttggctaaagaaaggttctgtgacatctttggtcggccaattagtaaatttgcctgggccagtctgacagatgacgatatcctcgatcgattcgatcgaatttggagtaattttttcgattactacagtggatctttcaatcaagatggtttatatagtataaagtatatacttctactttcatgcgct----------------------------------------------------------------------------------------------------------------------------------------------------------------------------------------------------------------------------------------------------------------------------------------------------------------------------------------------------------------------------------------------------------------------------------
>Dacrydium nausoriense
----------------------------------------------------------------------------------------------------------------------------------------------------------------------------------------------------------------------------------------------------------------------------------------------------------------------------------------------------------------------------------------------------------------------------------------------------------------------------------------------------------------------------------------------------------------------------------------------------------------------------------------------------------------------------------------------------------------------------------------------------------------------------------------------------------------------------------------------------------tatgcaattgcttatgattatcattcggatagatcaaattgttacgaaccgccggaatttagtatttccaatgagtttagttttataactgtaaaacgttcaattaatcgcatacgtcaattgaaggattcaatttttttatttgggaatttccatccaaatcaatggatgaatc---------acaataggagttcttattctgaattgatattagaaggctttactgtggtcttggaagtttcattctcaatgcgagccaaatattcta---aatgtatggatggatggaaaagtttccgatccatccattgtctattcccccttatagaagagaaattcccacatgcaaattatatagcagatatacagctatcttacgctattcatccagagattttggttcgaatctttcgtcgttggatccgagacgctccttctttgcatctattgcgatgcattctctat------gaatgtagaaatagttctagtgcgaaaaattcgcagaaagcaattttggttagcctgaaacagaataaaagattctatcttttcttgtggaattcttatgttttagagtgtgaatccattctagttccccttctgaagcgattttctcattcacaattgttgtcctatggatctcttcccgaacgaactcattttgatcgaaaaatcaaaaatattctcatatttccttgtacaatttcaa------cgaaaaggatctggttcttaaaggatcctttctttcactatgtgagatatcgcgaaagatcccttgtagcactgaagggtagtgcacttcaagtgaaaaaatggagataccatcttattcacttttggttacgttattcccatctttggcc---ccaaccgtatagggtatggattctcgaattacccaagaattctttttcttttcttgggttatctctgagtataaaaatgaaatatctcgcggttagaaccaaaatgctagatgattcattcattactgacctcattacca---atgaaattcatccaatagccccaattagatcaatcatttctttcttggctaaagaaaggttctgtgacatctttggtcggccaattagtaaatttgcctgggccagtctgacagatgacgatatcctcgatcgattcgatcgaatttggagtaattttttcgattactacagtggatctttcaatcaagatggtttatatagtataaagtatatacttctactttcatgcgct----------------------------------------------------------------------------------------------------------------------------------------------------------------------------------------------------------------------------------------------------------------------------------------------------------------------------------------------------------------------------------------------------------------------------------
>Dacrydium guillauminii
-------------------------------------------------------------------------------------------------------------------------------------------------------------------------------------------------------------------------------------------------------------------------------------------------------------------------------------------------------------------------------------------------------------------------------------------------------------------------------------------------------------------------------------------------------------------------------------------------------------------------------------------------------------------------------------------------------------------------------------------------------------------------------------------------------------------------------------------------cacgatctttatgcaattgcttatgattatcattcggatagatcaaattgttacgaaccgccggaatttagtatttccaatgagtttagttttataactgtaaaacgttcaattaatcgcatacgtcaattgaaggattcaatttttttatttgggaatttccatccaaatcaatggatgaatc---------acaataggagttcttattctgaattgatattagaaggctttactgtggtcttggaagtttcattctcaatgcgagccaaatattcta---aatgtatggatggatggaaaagtttccgatccatccattgtctattcccccttatagaagagaaattcccacatgcaaattatatagcagatatacagctatcttacgctattcatccagagattttggttcgaatctctcgtcgttggatccgagacgctccttctttgcatctattgcgatgcattctctat------gaatgtagaaatagttctagtgcgaaaaattcgcagaaagcaattttggttagcctgaaacagaataaaagattctatcttttcttgtggaattcttatgttttagagtgtgaatccattctagttccccttctgaagcgattttctcattcacaattgttgtcctatggatctcttcccgaacgaactcattttgatcgaaaaatcaaaaatattctcatatttccttgtacaatttcaa------cgaaaaggatctggttcttaaaggatcctttctttcactatgtgagatatcgcgaaagatcccttgtagcactgaagggtagtgcacttcaagtgaaaaaatggagataccatcttattcacttttggttacgttattcccatctttggcc---ccaaccgtatagggtatggattctcgaattacccaagaattctttttcttttcttgggttatctctgagtataaaaatgaaatatctcgcggttagaaccaaaatgctagatgattcattcattactgacctcattacca---atgaaattcatccaatagccccaattagatcaatcatttctttcttggctaaagaaaggttctgtgacatctttggtcggccaattagtaaatttgcctgggccagtctgacagatgacgatatcctcgatcgattcgatcgaatttggagtaattttttcgattactacagtggatctttcaatcaagatggtttatatagtataaagtatatacttctactttcatgcgct----------------------------------------------------------------------------------------------------------------------------------------------------------------------------------------------------------------------------------------------------------------------------------------------------------------------------------------------------------------------------------------------------------------------------------
>Dacrydium lycopodioides
-------------------------------------------------------------------------------------------------------------------------------------------------------------------------------------------------------------------------------------------------------------------------------------------------------------------------------------------------------------------------------------------------------------------------------------------------------------------------------------------------------------------------------------------------------------------------------------------------------------------------------------------------------------------------------------------------------------------------------------------------------------------------------------------------------------------------------------------tttcagcangatctttatgcaattgcttatgattatcattcggatagatcaaattgttacgaaccgccggaatttagtatttccaatgagtttagttttataactgtaaaacgttcaattaatcgcatacgtcaattgaaggattcaatttttttatttgggaatttccatccaaatcaatggatgaatc---------acaataggagttcttattctgaattgatattagaaggctttactgtggtcttggaagtttcattctcaatgcgagccaaatattcta---aatgtatggatggatggaaaagtttccgatccatccattgtctattcccccttatagaagagaaattcccacatgcaaattatatagcagatatacagctatcttacgctattcatccagagattttggttcgaatctttcgtcgttggatccgagacgctccttctttgcatctattgcgatgcattctctat------gaatgtagaaatagttctagtgcgaaaaattcgcagaaagcaattttggttagcctgaaacagaataaaagattctatcttttcttgtggaattcttatgttttagagtgtgaatccattctagttccccttctgaagcgattttctcattcacaattgttgtcctatggatctcttcccgaacgaactcattttgatcgaaaaatcaaaaatattctcatatttccttgtacaatttcaa------cgaaaaggatctggttcttaaaggatcctttctttcactatgtgagatatcgcgaaagatcccttgtagcactgaagggtagtgcacttcaagtgaaaaaatggagataccatcttattcacttttggttacgttattcccatctttggcc---ccaaccgtatagggtatggattctcgaattacccaagaattctttttcttttcttgggttatctctgagtataaaaatgaaatatctcgcggttagatccaaaatgctagatgattcattcattactgacctcattacca---atgaaattcatccaatagccccaattagatcaatcatttctttcttggctaaagaaaggttctgtgacatctttggtcggccaattagtaaatttgcctgggccagtctgacagatgacgatatcctcgatcgattcgatcgaatttggagtaattttttcgattactacagtggatctttcaatcaagatggtttatatagtataaagtatatacttctactttcatgcgct----------------------------------------------------------------------------------------------------------------------------------------------------------------------------------------------------------------------------------------------------------------------------------------------------------------------------------------------------------------------------------------------------------------------------------
>Dacrydium nidulum
-----------------------------------------------------------------------------------------------------------------------------------------------------------------------------------------------------------------------------------------------------------------------------------------------------------------------------------------------------------------------------------------------------------------------------------------------------------------------------------------------------------------------------------------------------------------------------------------------------------------------------------------------------------------------------------------------------------------------------------------------------------------------------------------------------------------------------------------------------------------------------------------------------------------------------------------------------------------------------gtcaattgaaggattcaatttttttatttgagaatttccatccaaatcaatggatgaatc---------acaataggagttcttattctgaattgatattagaaggctttactgtggtcttggaagtttcattctcaatgcgagccaaatattcta---aatgtatggatggatggaaaagtttccgatccatccattgtctattccccgttatagaagagaaattcccacatgcaaattatatagcagatatacagctatcttacgctattcatccagagattttggttcgaatctttcgtcgttggatccgagacgctccttctttgcatctattgcgatgcattctctat------gaatgtagaaatagttctagtgcgaaaaattcgcagaaagcaattttggttagcctgaaacagaataaaagattctatcttttcttgtggaattcttatgttttagagtgtgaatccattctagttccccttctgaagcgattttctcattcacaattgttgtcctatggatctcttcccgaacgaactcattttgatcgaaaaatcaaaaatattctcatatttccttgtacaatttcaa------cgaaaaggatctggttcttaaaggatcctttctttcactatgtgagatatcgcgaaagatcccttgtagcactgaagggtagtgcacttcaagtgaaaaaatggagataccatcttattcacttttggttacgttattcccatctttggcc---ccaaccgtatagggtatggattctcgaattacccaagaattctttttcttttcttgggttatctctgagtataaaaatgaaatatctcgcggttagaaccaaaatgctagatgattcattcattactgacctcattacca---atgaaattcatccaatagccccaattagatcaatc----------------------------------------------------------------------------------------------------------------------------------------------------------------------------------------------------------------------------------------------------------------------------------------------------------------------------------------------------------------------------------------------------------------------------------------------------------------------------------------------------------------------------------------------------------------------------------------------------------------------------------------
>Dacrydium beccarii
----------------------------------------------------------------------------------------------------------------------------------------------------------------------------------------------------------------------------------------------------------------------------------------------------------------------------------------------------------------------------------------------------------------------------------------------------------------------------------------------------------------------------------------------------------------------------------------------------------------------------------------------------------------------------------------------------------------------------------------------------------------------------------------------------------------------------------------------------------------------------------------------------------------------------------------------------------------------------------------------------------------------------------------------------------------------------------------------------------------------------------------------------------------------------------------------------------------------------------------------------------------------------------------------------------------tctttgcatctattgcgatgcattctctat------gaatgtagaaatagttctagtgcgaaaaattcgcagaaagcaattttggttagcctgaaacagaataaaagattctatcttttcttgtggaattcttatgttttagagtgtgaatccattctagttccccttctgaagcgattttctcattcacaattgttgtcctatggatctcttcccgaacgaaatcattttgatcgaaaaatcaaaaatattctcatatttccttgtacaatttcaa------cgaaaaggatctggttcttaaaggatcctttctttcactatgtgagatatcgcgaaagatcccttgtagcactgaagggtagtgcacttcaagtgaaaaaatggagataccatcttattcacttttggttacgttattcccatctttggcc---ccaaccgtatagggtatggattctcgaattacccaagaattctttttcttttcttgggttatctctgagtataaaaatgaaatatctcgcggttagaaccaaaatgctagatgattcattcattactgacctcattacca---atgaaattcatccaatagccccaattagatcaatcatttctttcttggctaaagaaaggttctgtgacatctttggtcggccaattagtaaatttggctgggccagtctgacagatgacgatatcctcgatcgattcgatcgaatttggagtaattttttcgattactacagtggatctttcaatcaagatggtttatatagtataa------------------------------------------------------------------------------------------------------------------------------------------------------------------------------------------------------------------------------------------------------------------------------------------------------------------------------------------------------------------------------------------------------------------------------------------------------------
>Dacrydium elatum
----------------------------------------------------------------------------------------------------------------------------------------------------------------------------------------------------------------------------------------------------------------------------------------------------------------------------------------------------------------------------------------------------------------------------------------------------------------------------------------------------------------------------------------------------------------------------------------------------------------------------------------------------------------------------------------------------------------------------------------------------------------------------------------------------------------------------------------------------------------------------------------------------------------------------------------------------------------------------------------------------------------------------------------------------------------------------------------------------------------------------------------------------------------------------------------------------------------------------------------------------------------------------------------------------------------tctttgcatctattgcgatgcattctctat------gaatgtagaaatagttctagtgcgaaaaattcgcagaaagcaattttggttagcctgaaacagaataaaagattctatcttttcttgtggaattcttatgttttagagtgtgaatccattctagttccccttctgaagcgattttctcattcacaattgttgtcctatggatctcttcccgaacgaaatcattttgatcgaaaaatcaaaaatattctcatatttccttgtacaatttcaa------cgaaaaggatctggttcttaaaggatcctttctttcactatgtgagatatcgcgaaagatcccttgtagcactgaagggtagtgcacttcaagtgaaaaaatggagataccatcttattcacttttggttacgttattcccatctttggcc---ccaaccgtatagggtatggattctcgaattacccaagaattctttttcttttcttgggttatctctgagtataaaaatgaaatatctcgcggttagaaccaaaatgctagatgattcattcattactgacctcattacca---atgaaattcatccaatagccccaattagatcaatcatttctttcttggctaaagaaaggttctgtgacatctttggtcggccaattagtaaatttggctgggccagtctgacagatgacgatatcctcgatcgattcgatcgaatttggagtaattttttcgattactacagtggatctttcaatcaagatggtttatatagtataa------------------------------------------------------------------------------------------------------------------------------------------------------------------------------------------------------------------------------------------------------------------------------------------------------------------------------------------------------------------------------------------------------------------------------------------------------------
>Dacrydium gracile
----------------------------------------------------------------------------------------------------------------------------------------------------------------------------------------------------------------------------------------------------------------------------------------------------------------------------------------------------------------------------------------------------------------------------------------------------------------------------------------------------------------------------------------------------------------------------------------------------------------------------------------------------------------------------------------------------------------------------------------------------------------------------------------------------------------------------------------------------------------------------------------------------------------------------------------------------------------------------------------------------------------------------------------------------------------------------------------------------------------------------------------------------------------------------------------------------------------------------------------------------------------------------------------------------------------tctttgcatctattgcgatgcattctctat------gaatgtagaaatagttctagtgcgaaaaattcgcagaaagcaattttggttagcctgaaacagaataaaagattctatcttttcttgtggaattcttatgttttagagtgtgaatccattctagttccccttctgaagcgattttctcattcacaattgttgtcctatggatctcttcccgaacgaactcattttgatcgaaaaatcaaaaatattctcatatttccttgtacaatttcaa------cgaaaaggatctggttcttaaaggatcctttctttcactatgtgagatatcgcgaaagatcccttgtagcactgaagggtagtgcacttcaagtgaaaaaatggagataccatcttattcacttttggttacgttattcccatctttggcc---ccaaccgtatagggtatggattctcgaattacccaagaattctttttcttttcttgggttatctctgagtataaaaatgaaatatctcgcggttagaaccaaaatgctagatgattcattcattactgacctcattacca---atgaaattcatccaatagccccaattagatcaatcatttctttcttggctaaagaaaggttctgcgacatctttggtcggccaattagtaaatttggctgggccagtctgacagatgacgatatcctcgatcgattcgatcgaatttggagtaattttttcgattactacagtggatctttcaatcaagatggtttatatagtataa------------------------------------------------------------------------------------------------------------------------------------------------------------------------------------------------------------------------------------------------------------------------------------------------------------------------------------------------------------------------------------------------------------------------------------------------------------
>Dacrydium x
----------------------------------------------------------------------------------------------------------------------------------------------------------------------------------------------------------------------------------------------------------------------------------------------------------------------------------------------------------------------------------------------------------------------------------------------------------------------------------------------------------------------------------------------------------------------------------------------------------------------------------------------------------------------------------------------------------------------------------------------------------------------------------------------------------------------------------------------------------------------------------------------------------------------------------------------------------------------------------------------------------------------------------------------------------------------------------------------------------------------------------------------------------------------------------------------------------------------------------------------------------------------------------------------------------------tctttgcatctattgcgatgcattctctat------gaatgtagaaatagttctagtgcgaaaaattcgcagaaagcaattttggttagcctgaaacagaataaaagattctatcttttcttgtggaattcttatgttttagagtgtgaatccattctagttccccttctgaagcgattttctcattcacaattgttgtcctatggatctcttcccgaacgaactcattttgatcgaaaaatcaaaaatattctcatatttccttgtacaatttcaa------cgaaaaggatctggttcttaaaggatcctttctttcactatgtgagatatcgcgaaagatcccttgtagcactgaagggtagtgcacttcaagtgaaaaaatggagataccatcttattcacttttggttacgttattcccatctttggcc---ccaaccgtatagggtatggattctcgaattacccaagaattctttttcttttcttgggttatctctgagtataaaaatgaaatatctcgcggttagaaccaaaatgctagatgattcattcattactgacctcattacca---atgaaattcatccaatagccccaattagatcaatcatttctttcttggctaaagaaaggttctgtgacatctttggtcggccaattagtaaatttgcctgggccagtctgacagatgacgatatcctcgatcgattcgatcgaatttggagtaattttttcgattactacagtggatctttcaatcaagatggtttatatagtataa------------------------------------------------------------------------------------------------------------------------------------------------------------------------------------------------------------------------------------------------------------------------------------------------------------------------------------------------------------------------------------------------------------------------------------------------------------
>Dacrydium xanthandrum
----------------------------------------------------------------------------------------------------------------------------------------------------------------------------------------------------------------------------------------------------------------------------------------------------------------------------------------------------------------------------------------------------------------------------------------------------------------------------------------------------------------------------------------------------------------------------------------------------------------------------------------------------------------------------------------------------------------------------------------------------------------------------------------------------------------------------------------------------------------------------------------------------------------------------------------------------------------------------------------------------------------------------------------------------------------------------------------------------------------------------------------------------------------------------------------------------------------------------------------------------------------------------------------------------------------tctttgcatctattgcgatgcattctctat------gaatgtagaaatagttctagtgcgaaaaattcgcagaaagcaattttggttagcctgaaacagaataaaagattctatcttttcttgtggaattcttatgttttagagtgtgaatccattctagttccccttctgaagagattttctcattcacaattgttttcctatggatctcttcccgaacgaactcattttgatcgaaaaatcaaaaatattctcatatttccttgtacaatttcaa------cgaaaaggatctggttcttaaaggatcctttctttcactatgtgagatatcgcgaaagatcccttgtagcactgaagggtagtgcacttcaagtgaaaaaatggagataccatcttattcacttttggttacgttattcccatctttggcc---ccaaccgtatagggtatggattctcgaattacccaagaattctttttcttttcttgggttatctctgagtataaaaatgaaatatctcgcggtgagaaccaaaatgctagatgattcattcattactgacctcattacca---ataaaattcatccaatagccccaattagatcaatcatttctttcttggctaaagaaaggttctgtgacatctttggtcggccaattagtaaatttggctgggccagtctgacagatgacgatatcctcgatcgattcgatcgaatttggagtaattttttcgattactacagtggatctttcaatcaagatggtttatatagtataa------------------------------------------------------------------------------------------------------------------------------------------------------------------------------------------------------------------------------------------------------------------------------------------------------------------------------------------------------------------------------------------------------------------------------------------------------------
>Dacrydium magnum
-----------------------------------------------------------------------------------------------------------------------------------------------------------------------------------------------------------------------------------------------------------------------------------------------------------------------------------------------------------------------------------------------------------------------------------------------------------------------------------------------------------------------------------------------------------------------------------------------------------------------------------------------------------------------------------------------------------------------------------------------------------------------------------------------------------cttggcagcaatattttttatacccactcttttttcagcaagatctttatgcaattgcttatgattatcattcggatagatccaattgttacgaaccgccggaatttagtatttcccatgagtttagttttctagctgtaaaacgttcaattaatcgcatacgtcaattgaaggattcaatttttttatttcggaatttccatccgaatcaatggatgaata---------acaataggagttcttattctgaattgatattagaaggctttactgtggtcttggaagtttcattctcaatgcgagccaaatattcta---aatgtatggatggctggaaaagtttccgatccatccattgtctattcccctttatagaagataaattcccacatgcaaattatatagcagatatacggctatcttacgctattcatccagagattttggttcgaatctttcgtcgttggatccgagacgctccttctttgcatctattgcgatgcattctctat------gaatgtagaaatagttctagtgcgaaaaattcgcagaaagcaattttggttagcctgaaacagaataaaagattctatcttttcttgtggaattcttatgttttagagtgtgaatccattctagttccccttctgaagagattttctcattcacaattgttttcctatggatctcttcccgaacgaactcattttgatcgaaaaatcaaaaatattctcatatttccttgtacaatttcaa------cgaaaaggatctggttcttaaaggatcctttctttcactatgtgagatatcgcgaaagatcccttgtagcactgaagggtagtgcacttcaagtgaaaaaatggagataccatcttattcacttttggttacgttattcccatctttggcc---ccaaccgtatagggtatggattctcgaattacccaagaattctttttcttttcttgggttatctctgagtataaaaatgaaatatctcgcggtgagaaccaaaatgctagatgattcattcattactgacctcattacca---ataaaattcatccaatagccccaattagatcaatcatttctttcttggctaaagaaaggttctgtgacatctttggtcggccaattagtaaatttggctgggccagtctgacagatgacgatatcctcgatcgattcgatcgaatttggagtaattttttcgattactacagtggatctttcaatcaagatggtttatatagtataaagtatatacttctactttcatgcgct----------------------------------------------------------------------------------------------------------------------------------------------------------------------------------------------------------------------------------------------------------------------------------------------------------------------------------------------------------------------------------------------------------------------------------
>Dacrydium comosum
----------------------------------------------------------------------------------------------------------------------------------------------------------------------------------------------------------------------------------------------------------------------------------------------------------------------------------------------------------------------------------------------------------------------------------------------------------------------------------------------------------------------------------------------------------------------------------------------------------------------------------------------------------------------------------------------------------------------------------------------------------------------------------------------------------------------------------------------------------------------------------------------------------------------------------------------------------------------------------------------------------------------------------------------------------------------------------------------------------------------------------------------------------------------------------------------------------------------------------------------------------------------------------------------------------------tctttgcatctattgcgatgcattctatat------gaatgtagaaatatttctagtgcaaaaaattcgcagaaagcaattttggttagcctgaaacagaataaaagattctatcttttcttgtggaattcttatgttttagagtgtgaatccattctagttccccttctgaagcgattttctcattcacaattgttgtcctatggatctcttcccgaacgaactcattttgatcgaaaaatcaaaaatattctcatatttccttgtacaatttcaa------cgaaaaggatctggttcttaaaggatcctttctttcactatgtgagatatcgcgaaagatcccttgtagcactgaagggtagtgcacttcaagtgaaaaaatggagataccatcttattcacttttggttacgttattcccatctttggcc---ccaaccgtatagggt---gattctcaaattacccaagaattctttttcttttcttgggttatctctgagtataaaaatgaaatatctcgcggttagaaccaaaatgctagatgattcattcattactgacctcattacca---atgaaattcatccaatagccccaattagatcaatcatttctttcttggctaaagaaaggttctgcgacatctttggtcggccaattagtaaatttggctgggccagtctgacagatgacgatatcctcgatcgattcgatcgaatttggagtaattttttcgattactacagtggatctttcaatcaagatggtttatatagtataa------------------------------------------------------------------------------------------------------------------------------------------------------------------------------------------------------------------------------------------------------------------------------------------------------------------------------------------------------------------------------------------------------------------------------------------------------------
>Dacrydium cupressinum
----------------------------------------------------------------------------------------------------------------------------------------------------------------------------------------------------------------------------------------------------------------------------------------------------------------------------------------------------------------------------------------------------------------------------------------------------------------------------------------------------------------------------------------------------------------------------------------------------------------------------------------------------------------------------------------------------------------------------------------------------------------------atggatgaattccgaagagacgggaacaagcatagatcttggcagcaatattttttatacccactcttttttcagcaagatctttatgcaattgcttatgattatcattcggatagatcaaattgttacgaaccgccggaatttcgtatttccaatgagtttagttttctaactgtaaaacgttcaattaatcgcatacgtcaattgaaggattcaatttttttatttcggaatttccatccaaatcaatggatgaatc---------acaataggagttcttattctgaattgatattagaaggctttactgtggtcttggaagtttcattctcaatgcgagccaaatattcta---aatgtatggatggatggaaaagtttccgatccatccattgtctattcccccttatagaagagaaattcccacatgcaaattatatagcagatatacggttatcttacgctattcatccagagattttggttcgaatctttcgtcgttggatccgagacgctccttctttgcatctattgcgatgcattctctat------gaatgtagaaatagttctagtgcgaaaaattcgcagaaagcaattttggttagcctgaaacagaataaaaaattctatcttttcttgtggaattcttatgttttagagtgtgaatccattctagttccccttctgaagcgattttctcattcacaattgttgtcctatggatctcttcccgaacgaactcattttgatcgaaaaatcaaaaatattctcatatttccttgtacaatttcaa------cgaaaaggatctggttcttaaaggatcctttctttcactatgtgagatatcgcgaaagatccctcgtagcactgaagggtagtgcacttcaagtgaaaaaatggagataccatcttcttcacttttggttacgttattcccatctttggcc---ccaaccgtatagggtatggattctcgaattacccaagaattctttttcttttcttgggttatctctgagtataaaaatgaaatatctcgcggttagaaccaaaatgctagatgattcattcataactgacctcattaccc---atgaaattcatccaatagccccaattagatcaatcatttctttcttggctaaagaaaggttctgtgacatctttggtcggccaattagtaaatttgcctgggccagtctgacagatgacgatatcctcgatcgattcgatcgaatttggagtaattttttcgattactacagtggatctttcaatcaagatggtttatatagtataaagtatatacttctactttcatgcgctaaaactntagcctgtaaacataaaagtacgatacgtgtagttcgggaggaattagggtcggaactcttcacaaaagcgttttcaaaaaaacgagaattcctttctccagtgttatcaaagactcgttcgcagagagaacgattttggcatctagatcttttcgagatgaattccctagctaattcctggcaaaagatacgtaat-----cgataaataaaaaactga-----------------------------------------------------------------------------------------------------------------------------------------------------------------------------------------------
>Falcatifolium papuanum
----------------------------------------------------------------------------------------------------------------------------------------------------------------------------------------------------------------------------------------------------------------------------------------------------------------------------------------------------------------------------------------------------------------------------------------------------------------------------------------------------------------------------------------------------------------------------------------------------------------------------------------------------------------------------------------------------------------------------------------------------------------------------------------------------------------------------------------------------------------------------------------------------------------------------------------------------------------------------------------------------------------------------------------------------------------------------------------------------------------------------------------------------------------------------------------------------------------------------------------------------------------------------------------------------------------tctttgcatctattgcgatgcattctctat------gaatgtagaaatagttctagttcaaaaaatttgcagaaagccattttggttagcccgaaacagaataaaaaattctatcttttcttgtggaattcttatgttttagaatgtgaatccattctagttccccttctgaagcgattttctcattcacaattgttgtcctatggatctcttcccgaacaaactcattttgatcgaaaaataaaaaatattctcatatttccttgtacaatttcaa------cgaaaaggatctggttcttaaaggatcctttgtttcattatgtgagatatcgcgaaagatccctcgtagcactgaagggtagtgcacttcaagtgaaaaaatggagatatcatcttctccacttttggctacgttattctcatctttggcc---ccaaccgtatagggtatggattctcgaattacccaagaattctttttcttttcttgggttctctctgagtataaaaatgaaatatctcgcggttagaaccaaaatgctagatgattcattcattactgacctcattacca---atgaaattcatccaatagccccaattagatcaatcatttctttcttggctaaagaaaggttctgtgacatctttggtcggccaattagtaaatttgcctgggccagtctgacagatgacgatatcctcgatcgattcgatcgaatttggagtaattttttcgattactacagtggatctttcaatcaagatggtttatatagtataa------------------------------------------------------------------------------------------------------------------------------------------------------------------------------------------------------------------------------------------------------------------------------------------------------------------------------------------------------------------------------------------------------------------------------------------------------------
>Falcatifolium taxoides
----------------------------------------------------------------------------------------------------------------------------------------------------------------------------------------------------------------------------------------------------------------------------------------------------------------------------------------------------------------------------------------------------------------------------------------------------------------------------------------------------------------------------------------------------------------------------------------------------------------------------------------------------------------------------------------------------------------------------------------------------------------------------------------------------------------------------------------------------------------------------------------------------------------------------------------------------------------------------------------------------------------------------------------------------------------------------------------------------------------------------------------------------------------------------------------------------------------------------------------------------------------------------------------------------------------tctttgcatctattgcgatgcattctctat------gaatgtagaaatagttctagttccaaaaattcgcagaaagcaattttggttagcctgaaacagaataaaaaattctatcttttcttgtggaattcttatgttttagaatgtgaatccattctagttccccttctgaagcgattttctcattcacaattgttgtcctatggatctcttcccgaacaaactcattttgatcgaaaaatcaaaaagattctcatatttccttgtccaatttcaa------cgaaaaggatctggttcttaaaggatcctttctttcattatgtgagatatcgcgaaagatccctagtagcactgaagggtagtgcacttcaagtgaaaaaatggagatatcatcttctccacttttggctacgttattctcatctttggcc---ccaaccgtatagggtatggattctcgaattacccaagaattctttttcttttcttgggttctctctgagtataaaaatgaaatatctcgcggttagaaccaaaatgctagatgattcattcattactgacctcattacca---atgaaattcatccaatagccccaattagatcagtcatttctttcttggctaaagaaaggttctgtgacatctttggtcggccaattagtaaatttgcctgggccagtctgacagatgacgatatcctcgatcgattcgatcgaatttggagtaattttttcgattactacagtggatctttcaatcaagatggtttatatagtataa------------------------------------------------------------------------------------------------------------------------------------------------------------------------------------------------------------------------------------------------------------------------------------------------------------------------------------------------------------------------------------------------------------------------------------------------------------
>Falcatifolium falciforme
-----------------------------------------------------------------------------------------------------------------------------------------------------------------------------------------------------------------------------------------------------------------------------------------------------------------------------------------------------------------------------------------------------------------------------------------------------------------------------------------------------------------------------------------------------------------------------------------------------------------------------------------------------------------------------------------------------------------------------------------------------------------------------------------------------------cttggcagcaatattttttatacccactcttttttcagcaagatctttatgcaattgcttatgattatcattcggatagatcaaattgttacgaaccgccggaatttaggatttccaatgagtttagttttctaactgtaaaacgttccattaatcgcatccgtcaattgaaggattcaatttttttatttcggaatttccatccaaatcaacggatgaatc---------acaataggagttcttattctgaattgatattagaaggctttattgtggtcttggaagtttcattctcaatccgagccaaatattcta---aatgtatggatggatggaaaagtttccgatccatccattgtatattcccccttatagaagataaattcccacatgcaaattatatagcagatatacggctatcttacgctattcatccagagattttggttcgaatctttcgtcgctggatccgagacgttccttctttgcatctattgcgatgcattctctat------gaatgtagaaatagttctagttccaaaaattcgcagaaagctattttggttagcctgaaacagaataaaagattctatcttttcttgtggaattcttatgttttagaaagtgaatccattatagttccycttctgaagcgagtttctcattcacaattgttgtcctatggatctcttcccgaacaaactcattttgatcaaaaaatcaaaaatattctcatatttccttgtacaatttcaa------cgaaaaggatctggttattaaaggatcctttctttcattatgtgagatatcgcgaaagatccctcgtagcactgaagggtagtgcgcttcaagtgaaaaaatggagatatcatcttctccacttttggctacgttattctcatctttggcc---ccaaccgtatagggtatggattctcgaattacccaagaattctttttcttttcttgggttctctctgagtatgaaaatgaaatatctcgcggttagaaccaaaatgctagatgattcattcattactgacctcattacca---atgaaattcatccaatagccccaattagatcaatcatttctttcttggctaaagaaaggttctgtgacatctttggttggccaattagtaaatttgcctgggccagtctgacagatgacgatatcctcgatcgattcgatcgaatttggagtaattttttctattactacagt----------------------------------------------------------------------------------------------------------------------------------------------------------------------------------------------------------------------------------------------------------------------------------------------------------------------------------------------------------------------------------------------------------------------------------------------------------------------------------------------
>Microcachrys tetragona
-----------------------------------------------------------------------------------------------------------------------------------------------------------------------------------------------------------------------------------------------------------------------------------------------------------------------------------------------------------------------------------------------------------------------------------------------------------------------------------------------------------------------------------------------------------------------------------------------------------------------------------------------------------------------------------------------------------------------------------------------------------------------------------------------------------------------------------cactcttttttcagcaagatctttatgcaattgctcatgatcatcatttagatagaccaaattgctccgaaccgtccgaaattaggatttctaatgactttagttttctaactataaaacgtttgattaatcggatacgccaatcgaaggattcagtttttttgtttgggattttacatcccaatcaatggatggatc---------gtaataggagttcttattctgaattgatattagaaggctttactgtggtcttggaaatttcattctctatgcgggccaaatattctatagaatttagaaatgggtggaaaagtttccgatccattcattgtttattcccgcttctagaagagaaattcccacattcaaattatatatcagatatacgactaccttacgctattcatccagaaattttggttcgaatctttcgtcgctggatccgagatgttccttctttgcatctattgcgattcattctatat------gaatgtcaaaatagttctagttccaggaattcgcagagagcaattctggttagcctgaaggaaaataaaaaattatccctgttcttgtggaattcttatgtttgtgaatgtgaatccattttagttccccttctgaaacgattttatcattcacgattgttgtcctatggatcccttcccgaacgaactcattttgatcgaaaaataaaaaatattctcatatttccttacacaatttcaa------ggaaaaggatctggttcttaaaggatcctttctctcactatgtgagatatcgagaaagatccctcgtagcactgaagggtagtgcacttcaagtgaaaaagtggagatatcatcttctccacttttggctaagttattcccatctttggcc---ccaaccgtatagggtatggattctcgaattacccaagaattgtttttcttttcttggtttctctctgagtataaaaatgaaaaatcttgcggttaggactagaatgctagatgattcattcattactgacctcattacca---atgaaattgatccaatagctccaattagatcaataatttctttcttggctaaagaaaggttctgtgacatctctggtcggccaattagtaaatttgcctgggccagtctgacagatgacgatatcctcgatcgattcgatcgaatttggagaaatttttttcattactacagtggatctttcaatcaagatggtttatattgtataaagtatatacttctacttc------------------------------------------------------------------------------------------------------------------------------------------------------------------------------------------------------------------------------------------------------------------------------------------------------------------------------------------------------------------------------------------------------------------------------------------
>Pherosphaera fitzgeraldii
----------------------------------------------------------------------------------------------------------------------------------------------------------------------------------------------------------------------------------------------------------------------------------------------------------------------------------------------------------------------------------------------------------------------------------------------------------------------------------------------------------------------------------------------------------------------------------------------------------------------------------------------------------------------------------------------------------------------------------------------------------------------------------------------------------------------------------------------------------------------------------------------------------------------------------------------------------------------------------------------------------------------------------------------------------------------------------------------------------------------------------------------------------------------------------------------------------------------------------------------------------------------------------------------------------------tctttgcatctattgcgatgcattctctat------gaatgtcaaaatagttctagtttgaataattcgcagaaaacaattctggttagtccgaggggaaataaaaaattatccctgttcttgtggaattcttatgtttgtgaatgtgaatccattctagttccccttctgaagcgattttctcattcacaattatcgccctatggatctcttcccgaacgaactcattttgatcgaaaaatcaaacatattctcatatttcgttatacaatttcaa------cgagaaaaatatggatcttaaaggatcctttctttcactatgtgagatatcgtgaaagatccctcatagcactgaagggtagtgcacttcaagtgcaaaagtggagataccatttcctccacttttggctacgttattcccatctttggcc---ccacccgtatagggtgggtattcgcgaattacacaagaattgttgttcctttcttgggttttctctgagtataaaaatgaaacatctcgcggtaaggaccaaaatgctagatgattcattcattactgacctcattacca---ctgaaattgatccaatagctccaattagatcaatcatttcttttttgactaaagaaaggttctgtgacatctctggtcggccaattagtaaatttggctgggccagtctgacagatgacgatatcctcgatcgattcgatcgaatttggagtaatttttttcattactacagtggatctttcaaccaagatcgtatatatagtataa------------------------------------------------------------------------------------------------------------------------------------------------------------------------------------------------------------------------------------------------------------------------------------------------------------------------------------------------------------------------------------------------------------------------------------------------------------
>Pherosphaera hookeriana
[truncated: 57,911 more chars]
