# Supplementary material for: Diversity, Distribution, Systematics and Conservation Status of Podocarpaceae
Source: Plants (Basel). 2023 Mar 3;12(5):1171. doi: 10.3390/plants12051171 (PMC10005643; doi:10.3390/plants12051171)
Supplement: Supplementary file 1 [file plants-12-01171-s001.zip › Supplementary data/supermatrix_16_rbcL.fasta]

>Agathis alba
--------------------taaaacaggtgttggatttaaagctggtgttaaagattatagattaacttattatactccggaatatcagaccaaagatactgatatcttggcagcattccgagttactcctcaacccggagtgccccccgaggaagcaggagcagcagtagcggctgaatcttccaccggtacatggacaactgtttggaccgatggacttaccagtcttgatcgttacaaggggcgatgctatgacatcgagcctgttcctggagaggaaactcaatttattgcctatgtagcttaccccttagacctttttgaagaaggttctgttaccaacctgttcacttccattgtgggtaatgtatatggattcaaagccctacgggctctacgtctggaagatctacgaattcctccttcttataccaaaactttccagggtccaccccatggtattcaagttgaaagagataaattaaacaaatatggccgtcccttgttggggtgtactataaaaccaaagttgggtctatctgccaagaattatggtagagcagtttacgaatgtctccgcggtggacttgattttaccaaggatgatgagaacgtgaattcccaaccattcatgcgctggagagatcgttttgttttttgtgcagaagcactttataaagctcaggcagaaacgggtgaaattaaggggcattacttgaatgctactgcaggtacatgtgaagaaatgatgaaaagagcaatgttcgcctatgaattgggagttcccatagtcatgcatgactatctgacgggaggttttacggcaaatacttcgttggctcattattgccgagaccatggcctacttcctcatattcaccgcgcaatgcatgcagttcttgacagacaaaaaattcatggtatgcactttcgtgtgctggctaaagcattgcgtctgtctggcggagatcatgttcacgctggtactgtagtgggtaaacttgaaggtgaacgagacgtcactttaggttttgttgatctactacgtgatgattatattgaaaaagaccgaagtcgtggtgtttattttactcaagattgggtatctatgccaggtgttttgcctgtagcttcagggggtattcacgtttggcatatgcctgctctgaccgagatctttggggatgattctgtattacagtttggtgggggaactttggggcacccttggggaaatgcacctggtgcagtagctaatcgggtcgctttagaagcttgtgtacaagctcgtaatgaaggacgtgatcttgctcgtgaaggtaatgatattatccgtgaagcagctaaatggagtcctgaactagctgctgcttgtgaagta-----------------------------------------------------------------------------------------
>Agathis atropurpurea
------------------------------------------------------------------------------ccggaatatcagaccaaagatactgatatcttggcagcattccgagttactcctcaacccggagtgccccccgaggaagcaggagcagcagtagcggctgaatcttccaccggtacatggacaactgtttggaccgatggacttaccagtcttgatcgttacaaggggcgatgctatgacatcgagcctgttcctggagaggaaactcaatttattgcctatgtagcttaccccttagacctttttgaagaaggttctgttaccaacctgttcacttccattgtgggtaatgtatttggattcaaagccctacgggctctacgtctggaagatctacgaattcctccttcttataccaaaactttccagggtccaccccatggtattcaagttgaaagagataaattaaacaaatatggccgtcccttgttggggtgtactataaaaccaaaattgggtctatctgccaagaattatggtagagcagtttacgaatgtctccgcggtggacttgattttaccaaggatgatgagaacgtgaattcccaaccattcatgcgctggagagatcgttttgttttttgtgcagaagcactttataaagctcaggcagaaacgggtgaaattaaggggcattacttgaatgctactgcaggtacatgtgaagaaatgatgaaaagagcaatgttcgcctatgaattaggagttcccatagtcatgcatgactatctgacgggaggttttacggcaaatacttcgttggctcattattgccgagaccatggcctacttcttcatattcaccgcgcaatgcatgcagttcttgacagacaaaaaattcatggtatgcactttcgtgtgctggctaaagcattgcgtctgtctggcggagatcatgttcacgctggtactgtagtgggtaaacttgaaggtgaacgagacgtcactttaggttttgttgatctactacgtgatgattatattgaaaaagaccgaagtcgtggtgtttattttactcaagattgggtatctatgccaggtgttttgcctgtagcttcagggggtattcacgtttggcatatgcctgctctgaccgagatctttggggatgattctgtattacagtttggtgggggaactttggggcacccttggggaaatgcacctggtgcagtagctaatcgggtcgctttagaagcttgtgtacaagctcgtaatgaaggacgtgatcttgctcgtgaaggtaatgatattatccgtgaagcagctaa---------------------------------------------------------------------------------------------------------------------------
>Agathis microstachya
------------------------------------------------------------------------------ccggaatatcagaccaaagatactgatatcttggcagcattccgagttactcctcaacccggagtgccccccgaggaagcaggagcagcagtagcggctgaatcttccaccggtacatggacaactgtttggaccgatggacttaccagtcttgatcgttacaaggggcgatgctatgacatcgagcctgttcctggagaggaaactcaatttattgcctatgtagcttaccccttagacctttttgaagaaggttctgttaccaacctgttcacttccattgtgggtaatgtatttggattcaaagccctacgggctctacgtctggaagatctacgaattcctccttcttataccaaaactttccagggtccaccccatggtattcaagttgaaagagataaattaaacaaatatggccgtcccttgttggggtgtactataaaaccaaaattgggtctatctgccaagaattatggtagagcagtttacgaatgtctccgcggtggacttgattttaccaaggatgatgagaacgtgaattcccaaccattcatgcgctggagagatcgttttgttttttgtgcagaagcactttataaagctcaggcagaaacgggtgaaattaaggggcattacttgaatgctactgcaggtacatgtgaagaaatgatgaaaagagcaatgttcgcctatgaattaggagttcccatagtcatgcatgactatctgacgggaggttttacggcaaatacttcgttggctcattattgccgagaccatggcctacttcttcatattcaccgcgcaatgcatgcagttcttgacagacaaaaaattcatggtatgcactttcgtgtgctggctaaagcattgcgtctgtctggcggagatcatgttcacgctggtactgtagtgggtaaacttgaaggtgaacgagacgtcactttaggttttgttgatctactacgtgatgattatattgaaaaagaccgaagtcgtggtgtttattttactcaagattgggtatctatgccaggtgttttgcctgtagcttcagggggtattcacgtttggcatatgcctgctctgaccgagatctttggggatgattctgtattacagtttggtgggggaactttggggcacccttggggaaatgcacctggtgcagtagctaatcgggtcgctttagaagcttgtgtacaagctcgtaatgaaggacgtgatcttgctcgtgaaggtaatgatattatccgtgaagcagctaa---------------------------------------------------------------------------------------------------------------------------
>Agathis dammara
---------------------------ggtgttggatttaaagctggtgttaaagattatagattaacttattatactccggaatatcagaccaaagatactgatatcttggcagcattccgagttactcctcaacccggagtgccccccgaggaagcaggagcagcagtagcggctgaatcttccaccggtacatggacaactgtttggaccgatggacttaccagtcttgatcgttacaaggggcgatgctatggcatcgagcctgttcctggagaggaaactcaatttattgcctatgtagcttaccccttagacctttttgaagaaggttctgttaccaacctgttcacttccattgtgggtaatgtatttggattcaaagccctacgggctctacgtctggaagatctacgaattcctccttcttataccaaaactttccagggtccaccccatggtattcaagttgaaagagataaattaaacaaatatggccgtcccttgttggggtgtactatcaaaccaaaattgggtctatctgccaagaattatggtagagcagtttacgaatgtctccgcggtggacttgattttaccaaggatgatgagaacgtgaattcccaaccattcatgcgctggagagatcgttttgttttttgtgcagaagcaatttataaagctcaggcagaaacgggtgaaattaaggggcattacttgaatgctactgcaggtacatgtgaagaaatgatgaaaagagtaatgttcgcctatgaattgggagttcccatagtcatgcatgactatctgacgggaggttttacggcaaatacttcgttggctcattattgccgagaccatggcctacttcttcatattcaccgcgcaatgcatgcagttcttgacagacaaaaaattcatggtatgcactttcgtgtgctggctaaagcattgcgtctgtctggcggagatcatgttcacgctggtactgtagtgggtaaacttgaaggtgaacgagacgtcactttaggttttgttgatctactacgtgatgattatattgaaaaagaccgaagtcgtggtgtttattttactcaagattgggtatctctgccaggtgttttgcctgtagcttcagggggtattcacgtttggcatatgcctgctctgaccgagatctttggggatgattctgtattacagtttggtgggggaactttggggcacccttggggaaatgcacctggtgcagtagctaatcgggtcgctttagaagcttgtgtacaagctcgtaatgaaggacgtgatcttgctcgtgaaggtaatgatattatccgtgaagcagctaa---------------------------------------------------------------------------------------------------------------------------
>Agathis obtusa
---------------------------ggtgttggatttaaagctggtgttaaagattatagattaacttattatactccggaatatcagaccaaagatactgatatcttggcagcattccgagttactcctcaacccggagtgccccccgaggaagcaggagcagcagtagcggctgaatcttccaccggtacatggacaactgtttggaccgatggacttaccagtcttgatcgttacaaggggcgatgctatgacatcgagcctgttcctggagaggaaactcaatttattgcctatgtagcttaccccttagacctttttgaagaaggttctgttaccaacctgttcacttccattgtgggtaatgtatttggattcaaagccctacgggctctacgtctggaagatctacgaattcctccttcttataccaaaactttccagggtccaccccatggtattcaagttgaaagagataaattaaacaaatatggccgtcccttgttggggtgtactatcaaaccaaaactgggtctatctgccaagaattatggtagagcagtttacgaatgtctccgcggtggacttgattttaccaaggatgatgagaacgtgaattcccaaccattcatgcgctggagagatcgttttgttttttgtgcagaagcaatttataaagctcaggcagaaacgggtgaaattaaggggcattacttgaatgctactgcaggtacatgtgaagaaatgatgaaaagagtaatgttcgcctatgaattgggagttcccatagtcatgcatgactatctgacgggaggttttacggcaaatacttcgttggctcattattgccgagaccatggcctacttcttcatattcaccgcgcaatgcatgcagttcttgacagacaaaaaattcatggtatgcactttcgtgtgctggctaaagcattgcgtctgtctggcggagatcatgttcacgctggtactgtagtgggtaaacttgaaggtgaacgagacgtcactttaggttttgttgatctactacgtgatgattatattgaaaaagaccgaagtcgtggtgtttattttactcaagattgggtatctttgccaggtgttttgcctgtagcttcagggggtattcacgtttggcatatgcctgctctgaccgagatctttggggatgattctgtattacagtttggtgggggaactttggggcacccttggggaaatgcacctggtgcagtagctaatcgggtcgctttagaagcttgtgtacaagctcgtaatgaaggacgtgatcttgctcgtgaaggtaatgatattatccgtgaagcagctaa---------------------------------------------------------------------------------------------------------------------------
>Agathis vitiensis
---------------------------ggtgttggatttaaagctggtgttaaagattatagattaacttattatactccggaatatcagaccaaagatactgatatcttggcagcattccgagttactcctcaacccggagtgccccccgaggaagcaggagcagcagtagcggctgaatcttccaccggtacatggacaactgtttggaccgatggacttaccagtcttgatcgttacaaggggcgatgctttgacatcgagcctgttcctggagaggaaactcaatttattgcctatgtagcttaccccttagacctttttgaagaaggttctgttaccaacctgttcacttccattgtgggtaatgtatttggattcaaagccctacgggctctacgtctggaagatctacgaattcctccttcttataccaaaactttccagggtccaccccatggtattcaagttgaaagagataaattaaacaaatatggccgtcccttgttggggtgtactatcaaaccaaaactgggtctatctgccaagaattatggtagagcagtttacgaatgtctccgcggtggacttgattttaccaaggatgatgagaacgtgaattcccaaccattcatgcgctggagagatcgttttgttttttgtgcagaagcaatttataaagctcaggcagaaacgggtgaaattaaggggcattacttgaatgctactgcaggtacatgtgaagaaatgatgaaaagagtaatgttcgcctatgaattgggagttcccatagtcatgcatgactatctgacgggaggttttacggcaaatacttcgttggctcattattgccgagaccatggcctacttcttcatattcaccgcgcaatgcatgcagttcttgacagacaaaaaattcatggtatgcactttcgtgtgctggctaaagcattgcgtctgtctggcggagatcatgttcacgctggtactgtagtgggtaaacttgaaggtgaacgagacgtcactttaggttttgttgatctactacgtgatgattatattgaaaaagaccgaagtcgtggtgtttattttactcaagattgggtatctttgccaggtgttttgcctgtagcttcagggggtattcacgtttggcatatgcctgctctgaccgagatctttggggatgattctgtattacagtttggtgggggaactttggggcacccttggggaaatgcacctggtgcagtagctaatcgggtcgctttagaagcttgtgtacaagctcgtaatgaaggacgtgatcttgctcgtgaaggtaatgatattatccgtgaagcagctaa---------------------------------------------------------------------------------------------------------------------------
>Agathis montana
---------------------------ggtgttggatttaaagctggtgttaaagattatagattaacttattatactccggaatatcagaccaaagatactgatatcttggcagcattccgagttactcctcaacccggagtgccccccgaggaagcaggagcagcagtagcggctgaatcttccaccggtacatggacaactgtttggaccgatggacttaccagtcttgatcgttacaaggggcgatgctataacatcgagcctgttcctggagaggaaactcaatttattgcctatgtagcttaccccttagacctttttgaagaaggttctgttaccaacctgttcacttccattgtgggtaatgtatttggattcaaagccctacgggctctacgtctggaagatctacgaattcctccttcttataccaaaactttccagggtccaccccatggtattcaagttgaaagagataaattaaacaaatatggccgtcccttgttggggtgtactataaaaccaaaattgggtctatctgccaagaattatggtagagcagtttacgaatgtctccgcggtggacttgattttaccaaggatgatgagaacgtgaattcccaaccattcatgcgctggagagatcgttttgttttttgtgcagaagcaatttataaagctcaggcagaaacgggtgaaattaaggggcattacttgaatgctactgcaggtacatgtgaagaaatgatgaaaagagcaaagttcgcctatgaattgggagttcccatagtcatgcatgactatctgacgggaggttttacggcaaatacttcgttggctcattattgccgagaccatggcctacttcttcatattcaccgcgcaatgcatgcagttcttgacagacaaaaaattcatggtatgcactttcgtgtgctggctaaagcattgcgtctgtctggcggagatcatgttcacgctggtactgtagtgggtaaacttgaaggtgaacgagacgtcactttaggttttgttgatctactacgtgatgattatattgaaaaagaccgaagtcgtggtgtttattttactcaagattgggtatctatgccaggtgttttgcctgtagcttcagggggtattcacgtttggcatatgcctgctctgaccgagatctttggggatgattctgtattacagtttggtgggggaactttggggcacccttggggaaatgcacctggtgcagtagctaatcgggtcgctttagaagcttgtgtacaagctcgtaatgaaggacgtgatcttgctcgtgaaggtaatgatattatccgtgaagcagctaa---------------------------------------------------------------------------------------------------------------------------
>Agathis palmerstonii
---------------------------ggtgttggatttaaagctggtgttaaagattatagattaacttattatactccggaatatcagaccaaagatactgatatcttggcagcattccgagttactcctcaacccggagtgccccccgaggaagcaggagcagcagtagcggctgaatcttccaccggtacatggacaactgtttggaccgatggacttaccagtcttgatcgttacaaggggcgatgctatgacatcgagcctgttcctggagaggaaactcaatttattgcctatgtagcttaccccttagacctttttgaagaaggttctgttaccaacctgttcacttccattgtgggtaatgtatttggattcaaagccctacgggctctacgtctggaagatctacgaattcctccttcttataccaaaactttccagggtccaccccatggtattcaagttgaaagagataaattaaacaaatatggccgtcccttgttggggtgtactataaaaccaaagttgggtctatctgccaagaattatggtagagcagtttacgaatgtctccgcggtggacttgattttaccaaggatgatgagaacgtgaattcccaaccattcatgcgctggagagatcgttttgttttttgtgcagaagcactttataaagctcaggcagaaacgggtgaaattaaggggcattacttgaatgctactgcaggtacatgtgaagaaatgatgaaaagagcaatgttcgcctatgaattgggagttcccatagtcatgcatgactatctgacgggaggttttacggcaaatacttcgttggctcattattgccgagaccatggcctacttcttcatattcaccgcgcaatgcatgcagttcttgacagacaaaaaattcatggtatgcactttcgtgtgcgggctaaagcattgcgtctgtctggcggagatcatgttcacgctggtactgtagtgggtaaacttgaaggtgaacgagacgtcactttaggttttgttgatctactacgtgatgattatattgaaaaagaccgaagtcgtggtgtttattttactcaagattgggtatctatgccaggtgttttgcctgtagcttcagggggtattcacgtttggcatatgcctgctctgaccgagatctttggggatgattctgtattacagtttggtgggggaactttggggcacccttggggaaatgcacctggtgcagtagctaatcgggtcgctttagaagcttgtgtacaagctcgtaatgaaggacgtgatcttgctcgtgaaggtaatgatattatccgtgaagcagctaa---------------------------------------------------------------------------------------------------------------------------
>Agathis labillardierei
------------------------------------------gctggtgttaaagattatagattaacttattatactccggaatatcagaccaaagatactgatatcttggcagcattccgagttactcctcaacccggagtgccccccgaggaagcaggagcagcagtagcggctgaatcttccaccggtacatggacaactgtttggaccgatggacttaccagtcttgatcgttacaaggggcgatgctatggcatcgagcctgttcctggagaggaaactcaatttattgcctatgtagcttaccccttagacctttttgaagaaggttctgttaccaacctgttcacttccattgtgggtaatgtatttggattcaaagccctacgggctctacgtctggaagatctacgaattcctccttcttataccaaaactttccagggtccaccccatggtattcaagttgaaagagataaattaaacaaatatggccgtcccttgttggggtgtactatcaaaccaaaattgggtctatctgccaagaattatggtagagcagtttacgaatgtctccgcggtggacttgattttaccaaggatgatgagaacgtgaattcccaaccattcatgcgctggagagatcgttttgttttttgtgcagaagcaatttataaagctcaggcagaaacgggtgaaattaaggggcattacttgaatgctactgcaggtacatgtgaagaaatgatgaaaagagtaatgttcgcctatgaattgggagttcccatagtcatgcatgactatctgacgggaggttttacggcaaatacttcgttggctcattattgccgagaccatggcctacttcttcatattcaccgcgcaatgcatgcagttcttgacagacaaaaaattcatggtatgcactttcgtgtgctggctaaagcattgcgtctgtctggcggagatcatgttcacgctggtactgtagtgggtaaacttgaaggtgaacgagacgtcactttaggttttgttgatctactacgtgatgattatattgaaaaagaccgaagtcgtggtgtttattttactcaagattgggtatctctgccaggtgttttgcctgtagcttcagggggtattcacgtttggcatatgcctgctctgaccgagatctttggggatgattctgtattacagtttggtgggggaactttggggcacccttggggaaatgcacctggtgcagtagctaatcgggtcgctttagaagcttgtgtacaagctcgtaatgaaggacgtgatcttgctcgtgaaggtaatgatattatcc----------------------------------------------------------------------------------------------------------------------------------------
>Agathis silbae
------------------------------------------gctggtgttaangattatagattaacttattatactccggaatatcagaccaaagatactgatatcttggcagcattccgagttactcctcaacccggagtgccccccgaggaagcaggagcagcagtagcggctgaatcttccaccggtacatggacaactgtttggaccgatggacttaccagtcttgatcgttacaaggggcgatgctatgacatcgagcctgttcctggagaggaaactcaatttattgcctatgtagcttaccccttagacctttttgaagaaggttctgttaccaacctgttcacttccattgtgggtaatgtatttggattcaaagccctacgggctctacgtctggaagatctacgaattcctccttcttataccaaaactttccagggtccaccccatggtattcaagttgaaagagataaattaaacaaatatggccgtcccttgttggggtgtactatcaaaccaaaactgggtctatctgccaagaattatggtagagcagtttacgaatgtctccgcggtggacttgattttaccaaggatgatgagaacgtgaattcccaaccattcatgcgctggagagatcgttttgttttttgtgcagaagcaatttataaagctcaggcagaaacgggtgaaattaaggggcattacttgaatgctactgcaggtacatgtgaagaaatgatgaaaagagtaatgttcgcctatgaattgggagttcccatagtcatgcatgactatctgacgggaggttttacggcaaatacttcgttggctcattattgccgagaccatggcctacttcttcatattcaccgcgcaatgcatgcagttcttgacagacaaaaaattcatggtatgcactttcgtgtgctggctaaagcattgcgtctgtctggcggagatcatgttcacgctggtactgtagtgggtaaacttgaaggtgaacgagacgtcactttaggttttgttgatctactacgtgatgattatattgaaaaagaccgaagtcgtggtgtttattttactcaagattgggtatctttgccaggtgttttgcctgtagcttcagggggtattcacgtttggcatatgcctgctctgaccgagatctttggggatgattctgtattacagtttggtgggggaactttggggcacccttggggaaatgcacctggtgcagtagctaatcgggtcgctttagaagcttgtgtacaagctcgtaatgaaggacgtgatcttgctcgtgaaggtaatgatattatcc----------------------------------------------------------------------------------------------------------------------------------------
>Agathis lenticula
---------------------------------------------ggtgttaaagattatagattaacttattatactccggaatatcagaccaaagatactgatatcttggcagcattccgagttactcctcaacccggagtgccccccgaggaagcaggagcagcagtagcggctgaatcttccaccggtacatggacaactgtttggaccgatggacttaccagtcttgatcgttacaaggggcgatgctatggcatcgagcctgttcctggagaggaaactcaatttattgcctatgtagcttaccccttagacctttttgaagaaggttctgttaccaacctgttcacttccattgtgggtaatgtatttggattcaaagccctacgggctctacgtctggaagatctacgaattcctccttcttataccaaaactttccagggtccaccccatggtattcaagttgaaagagataaattaaacaaatatggccgtcccttgttggggtgtactatcaaaccaaaattgggtctatctgccaagaattatggtagagcagtttacgaatgtctccgcggtggacttgattttaccaaggatgatgagaacgtgaattcccaaccattcatgcgctggagagatcgttttgttttttgtgcagaagcaatttataaagctcannnnnnnncgggtgaaattaaggggcattacttgaatgctactgcaggtacatgtgaagaaatgatgaaaagagcaatgttcgcctatgaattgggagttcccatagtcatgcatgactatctgacgggaggttttacggcaaatacttcgttggctcattattgccgagaccatggcctacttcttcatattcaccgcgcaatgcatgcagttcttgacagacaaaaaattcatggtatgcactttcgtgtgctggctaaagcattgcgtctgtctggcggagatcatgttcacgctggtactgtagtgggtaaacttgaaggtgaacgagacatcactttaggttttgttgatctactacgtgatgattatattgaaaaagaccgaagtcgtggtgtttattttactcaagattgggtatctacgccaggtgttttgcctgtagcttcagggggtattcacgtttggcatatgcctgctctgaccgagatctttggggatgattctgtattacagtttggtgggggaactttggggcacccttggggaaatgcacctggtgcagtagctaatcgggtcgctttagaagcttgtgtacaagctcgtaatgaaggacgtgatcttgctcgtgaaggtaatgatattatcc----------------------------------------------------------------------------------------------------------------------------------------
>Agathis endertii
-----------------------------------------------------------------------------------------------------------------------ccgagttactcctcaacccggagtgccccccgaggaagcaggagcagcagtagcggctgaatcttccaccggtacatggacaactgtttggaccgatggacttaccagtcttgatcgttacaaggggcgatgctatggcatcgagcctgttcctggaraggaaactcaatttattgcctatgtagcttaccccttagacctttttgaagaaggttctgttaccaacctgttcacttccattgtgggtaatgtatttggattcaaagccctacgggctctacgtctggaagatctacgaattcctccttcttataccaaaactttccagggtccaccccatggtattcaagttgaaagagataaattaaacaaatatggccgtcccttgttggggtgtactatcaaaccaaaattgggtctatctgccaagaattatggtagagcagtttacgaatgtctccgcggtggacttgattttaccaaggatgatgagaacgtgaattcccaaccattcatgcgctggagagatcgttttgttttttgtgcagaagcaatttataaagctcaggcagaaacgggtgaaattaaggggcattacttgaatgctactgcaggtacatgtgaagaaatgatgaaaagagtaatgttcgcctatgaattgggagttcccatagtcatgcatgactatctgacgggaggttttacggcaaatacttcgttggctcattattgccgagaccatggcctacttcttcatattcaccgcgcaatgcatgcagttcttgacagacaaaaaattcatggtatgcactttcgtgtgctggctaaagcattgcgtctgtctggcggagatcatgttcacgctggtactgtagtgggtaaacttgaaggtgaacgagacgtcactttaggttttgttgatctactacgtgatgattatattgaaaaagaccgaagtcgtggtgtttattttactcaagattgggtatctatgccaggtgttttgcctgtagcttcagggggtattcacgtttggcatatgcctgctctgaccgagatctttggggatgattctgtattacagtttggtggggga-----------------------------------------------------------------------------------------------------------------------------------------------------------------------------------------------------------------------------------------------------------------
>Agathis macrophylla
-----------------aactaaaacaggtgttggatttaaagctggtgttaaagattatagattaacttattatactccggaatatcagaccaaagatactgatatcttggcagcattccgagttactcctcaacccggagtgccccccgaggaagcaggagcagcagtagcggctgaatcttcnaccggtacatggacaactgtttggaccgatggacttaccagtcttgatcgttacaaggggcgatgctatcacatcgagcctgttcctggagaggaaactcaatttattgcctatgtagcttaccccttagatcttttngaagaaggttctgttaccaacctgttcacttccattgtgggtaatgtatttggattcaaagccctacgggctctacgtctggaagatctacgaattcctccttcttataccaaaactttccagggtccaccccatggtattcaagttgaaagagataaattaaacaaatatggccgtcccttgttggggtgtactatcaaaccaaaactgggtctatctgccaagaattatggtagagcagtttacgaatgtctccgcggtggacttgattttaccaaggatgatgagaacgtgaattcccaaccattcatgcgctggagagatcgttttgttttttgtgcagaagcaatttataaagctcaggcagaaacgggtgaaattaaggggcattacttgaatgctactgcaggtacatgtgaagaaatgatgaaaagagtaatgttcgcctatgaattgggagttcccatagtcatgcatgactatctgacgggaggttttacggcaaatacttcgttggctcattattgccgagaccatggcctacttcttcatattcaccgcgcaatgcatgcagttcttgacagacaaaaaattcatggtatgcactttcgtgtgctggctaaagcattgcgtctgtctggcggagatcatgttcacgctggtactgtagtgggtaaacttgaaggtgaacgagacgtcactttaggttttgttgatctactacgtgatgattatattgaaaaagaccgaagtcgtggtgtttattttactcaagattgggtatctttgccaggtgttttgcctgtagcttcagggggtattcacgtttggcatatgcctgctctgaccgagatctttggggatgattctgtattacagtttggtgggggaactttggggcacccttggggaaatgcacctggtgcagtagctaatcgggtcgctttagaagcttgtgtacaagctcgtaatgaaggacgtgatcttgctcgtgaaggtaatgatattatccgtgaagcagctaaatggagtcctgaactagctgctgcttgtgaagtatggaaagagatcacatt---tgtatttgatacgattggtaccttataatccattgactttcattcgtctgttctcctaattgaatcgaa
>Agathis borneensis
--------------------------aggtgttggatttaaagctggtgttaaagattatagattaacttattatactccggaatatcagaccaaagatactgatatcttggcagcattccgagttactcctcaacccggagtgccccccgaggaagcaggagcagcagtagcggctgaatcttccaccggtacatggacaactgtttggaccgatggacttaccagtcttgatcgttacaaggggcgatgctatggcatcgagcctgttcctggagaggaaactcaatttattgcctatgtagcttaccccttagacctttttgaagaaggttctgttaccaacctgttcacttccattgtgggtaatgtatttggattcaaagccctacgagctctacgtctggaagatctacgaattcctccttcttataccaaaactttccagggtccaccccatggtattcaagttgaaagagataaattaaacaaatatggccgtcccttgttggggtgtactatcaaaccaaaattgggtctatctgccaagaattatggtagagcagtttacgaatgtctccgcggtggacttgattttaccaaggatgatgagaacgtgaattcccaaccattcatgcgctggagagatcgtttgtttttttgtgcagaagcaatttataaagctcaggcagaaacgggtgaaattaaggggcattacttgaatgctactgcaggtacatgtgaagaaatgatgaaaagagtaatgttcgcctatgaattgggagttcccatagtcatgcatgactatctgacgggaggttttacggcaaatacttcgttggctcattattgccgagaccatggcctacttcttcatattcaccgcgcaatgcatgcagttcttgacagacaaaaaattcatggtatgcactttcgtgtgctggctaaagcattgcgtctgtctggcggagatcatgttcacgctggtactgtagtgggtaaacttgaaggtgaacgagacgtcactttaggttttgttgatctactacgtgatgattatattgaaaaagaccgaagtcgtggtgtttattttactcaagattgggtatctatgccaggtgttttgcctgtagcttcagggggtattcacgtttggcatatgcctgctctgaccgagatctttggggatgattctgtattacagtttggtgggggaactttggggcacccttggggaaatgcacctggtgcagtagctaatcgggtcgctttagaagcttgtgtacaagctcgtaatgaaggacgtgatcttgctcgtgaaggtaatgatattatccgtgaagcagctaaatggagtcc------------------------------------------------------------------------------------------------------------------
>Agathis lanceolata
--------------------------aggtgttggatttaaagctggtgttaaagattatagattaacttattatactccggaatatcagaccaaagatactgatatcttggcagcattccgagttactcctcaacccggagtgccccccgaggaagcaggagcagcagtagcggctgaatcttccaccggtacatggacaactgtttggaccgatggacttaccagtcttgatcgttacaaggggcgatgctataacatcgagcctgttcctggagaggaaactcaatttattgcctatgtagcttaccccttagacctttttgaagaaggttctgttaccaacctgttcacttccattgtgggtaatgtatttggattcaaagccctacgggctctacgtctggaagatctacgaattcctccttcttataccaaaactttccagggtccaccccatggtattcaagttgaaagagataaattaaacaaatatggccgtcccttgttggggtgtactatcaaaccaaaattgggtctatctgccaagaattatggtagagcagtttacgaatgtctccgcggtggacttgattttaccaaggatgatgagaacgtgaattcccaaccattcatgcgctgga-------------------------------------------------------------------------------------------------------------------------------------------------------------------------------------------------------------------------------------------------------------------------------------------------------------------------------------------------------------------------------------------------------------------------------------------------------------------------------------------------------------------------------------------------------------------------------------------------------------------------------------------------------------------------------------------------------------------------------------------------------------------------------------------------------------------------------------------------------------
>Agathis moorei
--------------------------aggtgttggatttaaagctggtgttaaagattatagattaacttattatactccggaatatcagaccaaagatactgatatcttggcagcattccgagttactcctcaacccggagtgccccccgaggaagcaggagcagcagtagcggctgaatcttccaccggtacatggacaactgtttggaccgatggacttaccagtcttgatcgttacaaggggcgatgctataacatcgagcctgttcctggagaggaaactcaatttattgcctatgtagcttaccccttagacctttttgaagaaggttctgttaccaacctgttcacttccattgtgggtaatgtatttggattcaaagccctacgggctctacgtctggaagatctacgaattcctccttcttataccaaaactttccagggtccaccccatggtattcaagttgaaagagataaattaaacaaatatggccgtcccttgttggggtgtactatcaaaccaaaattgggtctatctgccaagaattatggtagagcagtttacgaatgtctccgcggtggacttgatttta----------------------------------------------------------------------------------------------------------------------------------------------------------------------------------------------------------------------------------------------------------------------------------------------------------------------------------------------------------------------------------------------------------------------------------------------------------------------------------------------------------------------------------------------------------------------------------------------------------------------------------------------------------------------------------------------------------------------------------------------------------------------------------------------------------------------------------------------------------------------------------------------------------
>Agathis philippinensis
--------------------------aggtgttggatttaaagctggtgttaaagattatagattaacttattatactccggaatatcagaccaaagatactgatatcttggcagcattccgagttactcctcaacccggagtgccccccgaggaagcaggagcagcagtagcggctgaatcttccaccggtacatggacaactgtttggaccgatggacttaccagtcttgatcgttacaaggggcgatgctatggcatcgagcctgttcctggagaggaaactcaatttattgcctatgtagcttaccccttagacctttttgaagaaggttctgttaccaacctgttcacttccattgtgggtaatgtatttggattcaaagccctacgggctctacgtctggaagatctacgaattcctccttcttataccaaaactttccagggtccaccccatggtattcaagttgaaagagataaattaaacaaatatggccgtcccttgttggggtgtactataaaaccaaaattgggtctatctgccaagaattatggtagagcagtttacgaatgtctccgcggtggacttgattttacc--------------------------------------------------------------------------------------------------------------------------------------------------------------------------------------------------------------------------------------------------------------------------------------------------------------------------------------------------------------------------------------------------------------------------------------------------------------------------------------------------------------------------------------------------------------------------------------------------------------------------------------------------------------------------------------------------------------------------------------------------------------------------------------------------------------------------------------------------------------------------------------------------------
>Agathis ovata
-----------------aactaaaacaggcgttggatttaaagctggtgttaaagattatagattaacttattatactccggaatatcagaccaaagatactgatatcttggcagcattccgagttactcctcaacccggagtgccccccgaggaagcaggagcagcagtagcggctgaatcttccaccggtacatggacaactgtttggaccgatggacttaccagtcttgatcgttacaaggggcgatgctataacatcgagcctgttcctggagaggaaactcaatttattgcctatgtagcttaccccttagacctttttgaagaaggttctgttaccaacctgttcacttccattgtgggtagtgtatttggattcaaagccctacgggctctacgtctggaagatctacgaattcctccttcttataccaaaactttccagggtccaccccatggtattcaagttgaaagagataaattaaacaaatatggccgtcccttgttggggtgtactatcaaaccaaaattgggtctatctgccaagaattatggtagagcagtttacgaatgtctccgcggtggacttgattttaccaaggatgatgagaacgtgaattcccaaccattcatgcgctggagagatcgttttgtctttggtgcggaagcaatttataaagctcaggcagaaacgggtgaaattaaggggcattacttgaatgctactgcaggtacatgtgaagaaatgatgaaaagagtaaagttcgcctatgaattgggagttcccatagtcatgcatgactatttgacgggaggttttacgccaaatacttcgttggctcattattgccgagaccatggcctacttcttcatattcaccgcgcaatgcatgcagttcttgacagaccaaaaaatcatggtatgcactttcgtgtgctggctaaagcattgcgtctgtctggcggagatcatgttcacgctggtactgtagtgggtaaacttgaaggtgaacgagacgtcactttaggttttgttgatctactacgtgatgattatattgaaaaagaccgaagtcgtggtgtttattttactcaagattgggtatctatgccaggtgttttgcctgtagcttcagggggtattcacgtttggcatatgcctgctctgaccgagatctttggggatgattctgtattacagtttggtggggggactttggggcacccttggggaaatgcacctggtgcagtagctaatcgggtcgctttagaagcttgtgtacaagctcgtaatgaaggacgtgaccttgctcgtgaaggtaatgatattatccgtgaagcagctaaatggagtcctgaactagctgctgcttgtgaagtatggaaagagatcacatt---tgtatttgatacgattgataccttataanccattgacctncattcgtctgttctcctaattgaancgaa
>Agathis robusta
-------------------------ctagtgtcggatttaaagctggtgttaaagattatagattaacttattatactccggaatatcagaccaaagatactgatatcttggcagcattccgagttactcctcaacccggagtgccccccgaggaagcaggagcagcagtagcggctgaatcttccaccggtacatggacaactgtttggaccgatggacttaccagtcttgatcgttacaaggggcgatgctatgacatccagcctgttcctggagaagaaactcaatttattgcctatgtagcttaccccttagacctttttgaagaaggttctgttaccaacctgttcacttccattgtgggtaatgtatttggattcaaagccctacgggctctacgtctggaagatctacaaattcctccttcttataccaaaactttccagggtccaccccatggtattcaagttgaaagagataaattaaacaaatatggccgtcccttgttggggtgtactataaaaccaaagttgggtctatctgccaagaattatggtagagcagtttacgaatgtctccgcgatggacttgattttaccaaggatgatgagaacgtgaattcccaaccattcatgcgctggagagatcgttttgttttttgtgcagaagcactttataaagctcaggcagaaacgggtgaaattaaggggcattacttgaatgctactgcaggtacatgtgaagaaatgatgaaaagagcaatgttcgcctatgaattgggagttcccatagtcatgcatgactatctgacgggaggttttacggcaaatacttcgttggctcattattgccgagaccatggcctacttcttcatattcaccgcgcaatgcatgcagttcttgacagacaaaaaattcatggtatgcactttcgtgtgctggctaaagcattgcgtctgtctggcggagatcatgttcacgctggtactgtagtgggtaaacttgaaggtgaacgagacgtcactttaggttttgttgatctactacgtgatgattatattgaaaaagaccgaagtcgtggtgtttattttactcaagattgggtatctatgccaggtgttttgcctgtagcttcagggggtattcacgtttggcatatgcctgctctgaccgagatctttggggatgattctgtattacagtttggtgggggaactttggggcacccttgggcaaatgcacctggtgcagtagctaatcgggtcgctttagaagcttgtgtacaagctcgtaatgaaggacgtgatcttgctcgtgaaggtaatgaanttatccgtgaagcagctaaatggagtcctgaactagctgctgcttgtg-agtatggaaagagatcaaattgtatttatatggaacgacaaatatta----------------------------------------------
>Agathis australis
atgtcaccaaaaacagaaactaaaacaggtgttggatttaaagctggtgttaaagattatagattaacttattatactccggaatatcagaccaaagacactgatatcttggcagcattccgagttactcctcaacccggagtgccccccgaggaagcaggagcagcagtagcggctgaatcttccaccggtacatggacaactgtttggaccgatggacttaccagtcttgatcgttacaaggggcgatgctatgacatcgagcctgttcctggagaggaaactcaatttattgcctatgtagcttaccccttagacctttttgaagaaggttctgttaccaacctgttcacttccattgtgggtaatgtatttggattcaaagccctacgggctctacgtctggaagatctacgaattcctcctgcttattccaaaactttccagggtccaccccatggtattcaagttgaaagagataaattaaacaaatatggccgtcccttgttggggtgtactatcaaaccaaaattgggtctatctgccaagaattatggtagagcagtttacgaatgtctccgcggtggacttgattttaccaaggatgatgagaacgtgaattcccaaccattcatgcgctggagagatcgttttgttttttgtgcagaagcaatttataaagctcaggcagagacgggtgaaattaaggggcattacttgaatgctactgcaggtacatgtgaagaaatgatgaaaagagcaatgttcgcctatgaattgggagttcccatagtcatgcatgactatctgacgggaggttttacggcaaatacttcgttggctcattattgccgagaccatggcctacttcttcatattcaccgcgcaatgcatgcagttattgacagacaaaaaattcatggtatgcactttcgtgtgctggctaaagcattgcgtatgtctggcggagatcatgttcacgctggtactgtagtaggcaaacttgaaggtgaacgagaagtcactttaggttttgttgatctactacgtgatgattttattgaaaaagaccgaagtcgtggtgtttattttactcaagattgggtatctatgccaggtgttttgcctgtagcttcagggggtattcacgtttggcatatgcctgctctgaccgagatctttggggatgattctgtattacagtttggtgggggaactttggggcacccttggggaaatgcacctggtgcagtagctaatcgggtcgctttagaagcttgtgtacaagctcgtaatgaaggacgtgatcttgctcgtgaaggtaatgatattatccgtgaagcagctaaatggagtcctgaactagctgctgcttgtgaagtatggaaagagatcacatt---tgtatttgatacgattgataccttataa-----------------------------------------
>Araucaria angustifolia
--------------agagactaaagcaggtgttggatttaaagctggtgttaaagattatagattaacttattatactccggaatatcagaccaaagatacggatatcttggcagcattccgagtcactcctcaacccggagtgccccccgaggaagcaggagcagcagtagcggctgaatcttctaccggtacatggacaactgtttggaccgatggacttaccagtcttgatcgttacaaggggcgatgctatgacatcgagcctgttcctggagaggaaactcaatttattgcctatgtagcttaccccttagacctttttgaagaaggttctgttaccaacctgttcacttccattgtgggtaatgtatttggattcaaagccctacgggctctacgtctggaagatctgcgaattcctcctgcttattccaaaactttccaaggtccaccccatggtattcaagttgaaagagataaattaaacaaatatggccgtcccttgttggggtgtactataaaaccaaaattgggtctatctgccaaaaattatggtagagcagtttatgaatgtctccgtg-------------------------------------------------------------------------------------------------------------------------------------------------------------------------------------------------------------------------------------------------------------------------------------------------------------------------------------------------------------------------------------------------------------------------------------------------------------------------------------------------------------------------------------------------------------------------------------------------------------------------------------------------------------------------------------------------------------------------------------------------------------------------------------------------------------------------------------------------------------------------------------------------------------------------
>Araucaria araucana
--------------------------aggtgttggatttaaagctggtgttaaagattatagattaacttattatactccggaatatcagaccaaagatacggatatcttggcagcattccgagtcactcctcaacccggagtgccccccgaggaagcaggagcagcagtagcggctgaatcttctaccggtacatggacaactgtttggaccgatggacttaccagtcttgatcgttacaaggggcgatgctatgacatcgagcctgttcctggagaggaaactcaatttattgcctatgtagcttaccccttagacctttttgaagaaggttctgttaccaacctgttcacttccattgtgggtaatgtatttggattcaaagccctacgggctctacgtctggaagatctgcgaattcctcctgcttattccaaaactttccaaggtccaccccatggtattcaagttgaaagagataaattaaacaaatatggccgtcccttgttggggtgtactataaaaccaaaattgggtctatctgccaaaaattatggtagagcagtttatgaatgtctc-----------------------------------------------------------------------------------------------------------------------------------------------------------------------------------------------------------------------------------------------------------------------------------------------------------------------------------------------------------------------------------------------------------------------------------------------------------------------------------------------------------------------------------------------------------------------------------------------------------------------------------------------------------------------------------------------------------------------------------------------------------------------------------------------------------------------------------------------------------------------------------------------------------------------------
>Araucaria excelsa
---------------------------ggtgttggatttaaagctggtgttaaagattatagattaacttattatactccggaatatcagaccaaagatacggatatcttggcagcattccgagtcactcctcaacccggagtgccccccgaggaagcaggagcagcagtagcggctgaatcttctaccggtacatggacaactgtttggaccgatggacttaccagtcttgatcgttacaaggggcgatgctatggcatcgagcctgttcctggagaggaaactcaatttattgcctatgtagcttaccccttagacctttttgaagaaggttctgttaccaacctgttcacttccattgtaggtaatgtatttggattcaaagccctacgggctctacgtctggaagatctgcgaattcctcctgcttattccaaaactttccaaggtccaccccatggtattcaagttgaaagagataaattaaacaaatatggccgtcccttgttggggtgtactatcaaaccaaaattgggtctatctgccaaaaattatggtagagcagtttacgaatgtctc-----------------------------------------------------------------------------------------------------------------------------------------------------------------------------------------------------------------------------------------------------------------------------------------------------------------------------------------------------------------------------------------------------------------------------------------------------------------------------------------------------------------------------------------------------------------------------------------------------------------------------------------------------------------------------------------------------------------------------------------------------------------------------------------------------------------------------------------------------------------------------------------------------------------------------
>Araucaria cunninghamii
--------------------------aggtgttggatttaaagctggtgttagagattatagattaacttattatactccggaatatcagacccttgatacggatatcttggcagcattccgagtcactcctcaacccggagtgccccccgaggaagcaggagcagcagtagcggctgaatcttctaccggtacatggacaactgtttggaccgatggacttaccagtcttgatcgttacaaggggcgatgctatggcatcgagcctgttcctggagaggaaactcaatttattgcctatgtagcttaccccttagacctttttgaagaaggttctgttaccaacctgttcacttccattgtaggtaatgtatttggattcaaagccctacgggctctacgtctggaagatctgcgaattcctcctgcttattccaaaactttccaaggtccaccccatggtattcaagttgaaagagataaattaaacaaatatggccgtcccttgttggggtgtactatcaaaccaaaattgggtctatctgccaaaaattatggtagagcagtttaccaatgtctc-----------------------------------------------------------------------------------------------------------------------------------------------------------------------------------------------------------------------------------------------------------------------------------------------------------------------------------------------------------------------------------------------------------------------------------------------------------------------------------------------------------------------------------------------------------------------------------------------------------------------------------------------------------------------------------------------------------------------------------------------------------------------------------------------------------------------------------------------------------------------------------------------------------------------------
>Araucaria bernieri
---------------------------------------------------------------------tattatactccgcaatatcagaccaaagatacggatatcttggcagcattccgagtcactcctcaacccggagtgccccccgaggaagcaggagcagcagtagcggctgaatcttctaccggtacatggacaactgtttggaccgatggacttaccagtcttgatcgttacaaggggcgatgctatgacatcgagcctgttcctggagaggaaactcaatttattgcctatgtagcttaccccttagacctttttgaagaaggttctgttaccaacctgttcacttccattgtaggtaatgtatttggattcaaagccctacgggctctacgtctggaagatctgcgaattcctcctgcttattccaaaactttccaaggtccaccccatggtattcaagttgaaagagataaattaaacaaatatggccgtcccttgttggggtgtactataaaaccaaaattgggtctatctgccaaaaattatggtagagcagtttacgaatgtctccgcggtggacttgattttaccaaggatgacgagaacgtgaat-----------------------------------------------------------------------------------------------------------------------------------------------------------------------------------------------------------------------------------------------------------------------------------------------------------------------------------------------------------------------------------------------------------------------------------------------------------------------------------------------------------------------------------------------------------------------------------------------------------------------------------------------------------------------------------------------------------------------------------------------------------------------------------------------------------------------------------------------------------------------------------
>Araucaria columnaris
---------------------------------------------------------------------tattatactccgcaatatcagaccaaagatacggatatcttggcagcattccgagtcactcctcaacccggagtgccccccgaggaagcaggagcagcagtagcggctgaatcttctaccggtacatggacaactgtttggaccgatggacttaccagtcttgatcgttacaaggggcgatgctatgacatcgagcctgttcctggagaggaaactcaatttattgcctatgtagcttaccccttagacctttttgaagaaggttctgttaccaacctgttcacttccattgtaggtaatgtatttggattcaaagccctacgggctctacgtctggaagatctgcgaattcctcctgcttattccaaaactttccaaggtccaccccatggtattcaagttgaaagagataaattaaacaaatatggccgtcccttgttggggtgtactataaaaccaaaattgggtctatctgccaaaaattatggtagagcagtttacgaatgtctccgcggtggacttgatttta----------------------------------------------------------------------------------------------------------------------------------------------------------------------------------------------------------------------------------------------------------------------------------------------------------------------------------------------------------------------------------------------------------------------------------------------------------------------------------------------------------------------------------------------------------------------------------------------------------------------------------------------------------------------------------------------------------------------------------------------------------------------------------------------------------------------------------------------------------------------------------------------------------
>Araucaria luxurians
------------------------------------tttaaagctggtgttaaagattatagattaacttattatactccgcaatatcagaccaaagatacggatatcttggcagcattccgagtcactcctcaacccggagtgccccccgaggaagcaggagcagcagtagcggctgaatcttctaccggtacatggacaactgtttggaccgatggacttaccagtcttgatcgttacaaggggcgatgctatgacatcgagcctgttcctggagaggaaactcaatttattgcctatgtagcttaccccttagacctttttgaagaaggttctgttaccaacctgttcacttccattgtaggtaatgtatttggattcaaagccctacgggctctacgtctggaagatctgcgaattcctcctgcttattccaaaactttccaaggtccaccccatggtattcaagttgaaagagataaattaaacaaatatggccgtcccttgttggggtgtactataaaaccaaaattgggtctatctgccaaaaattatggtagagcagtttacgaatgtctccgcggtggacttgattttaccaaggatgacgagaacgtgaattcccaaccattcatgcgctggaga-----------------------------------------------------------------------------------------------------------------------------------------------------------------------------------------------------------------------------------------------------------------------------------------------------------------------------------------------------------------------------------------------------------------------------------------------------------------------------------------------------------------------------------------------------------------------------------------------------------------------------------------------------------------------------------------------------------------------------------------------------------------------------------------------------------------------------------------------------------
>Araucaria nemorosa
----------------------------------------------------aagattatagattaacttattatactccgcaatatcagaccaaagatacggatatcttggcagcattccgagtcactcctcaacccggagtgccccccgaggaagcaggagcagcagtagcggctgaatcttctaccggtacatggacaactgtttggaccgatggacttaccagtcttgatcgttacaaggggcgatgctatgacatcgagcctgttcctggagaggaaactcaatttattgcctatgtagcttaccccttagacctttttgaagaaggttctgttaccaacctgttcacttccattgtaggtaatgtatttggattcaaagccctacgggctctacgtctggaagatctgcgaattcctcctgcttattccaaaactttccaaggtccaccccatggtattcaagttgaaagagataaattaaacaaatatggccgtcccttgttggggtgtactataaaaccaaaattgggtctatctgccaaaaattatggtagagcagtttacgaatgtctccgcggtggacttgattttaccaaggatgacgagaacgtgaattcccaaccattcatgcgctgga-------------------------------------------------------------------------------------------------------------------------------------------------------------------------------------------------------------------------------------------------------------------------------------------------------------------------------------------------------------------------------------------------------------------------------------------------------------------------------------------------------------------------------------------------------------------------------------------------------------------------------------------------------------------------------------------------------------------------------------------------------------------------------------------------------------------------------------------------------------
>Araucaria rulei
----------------------------------------------------------atagattaacttattatactccgcaatatcagaccaaagatacggatatcttggcagcattccgagtcactcctcaacccggagtgccccccgaggaagcaggagcagcagtagcggctgaatcttctaccggtacatggacaactgtttggaccgatggacttaccagtcttgatcgttacaaggggcgatgctatgacatcgagcctgttcctggagaggaaactcaatttattgcctatgtagcttaccccttagacctttttgaagaaggttctgttaccaacctgttcacttccattgtaggtaatgtatttggattcaaagccctacgggctctacgtctggaagatctgcgaattcctcctgcttattccaaaactttccaaggtccaccccatggtattcaagttgaaagagataaattaaacaaatatggccgtcccttgttggggtgtactataaaaccaaaattgggtctatctgccaaaaattatggtagagcagtttacgaatgtctccgcggtggacttgattttaccaaggatgacgagaacgtgaattcccaaccattcatgcgctgga-------------------------------------------------------------------------------------------------------------------------------------------------------------------------------------------------------------------------------------------------------------------------------------------------------------------------------------------------------------------------------------------------------------------------------------------------------------------------------------------------------------------------------------------------------------------------------------------------------------------------------------------------------------------------------------------------------------------------------------------------------------------------------------------------------------------------------------------------------------
>Araucaria subulata
----------------------------------------------------------------------attatactccgcaatatcagaccaaagatacggatatcttggcagcattccgagtcactcctcaacccggagtgccccccgaggaagcaggagcagcagtagcggctgaatcttctaccggtacatggacaactgtttggaccgatggacttaccagtcttgatcgttacaaggggcgatgctatgacatcgagcctgttcctggagaggaaactcaatttattgcctatgtagcttaccccttagacctttttgaagaaggttctgttaccaacctgttcacttccattgtaggtaatgtatttggattcaaagccctacgggctctacgtctggaagatctgcgaattcctcctgcttattccaaaactttccaaggtccaccccatggtattcaagttgaaagagataaattaaacaaatatggccgtcccttgttggggtgtactataaaaccaaaattgggtctatctgccaaaaattatggtagagcagtttacgaatgtctccgcggtggacttgattttaccaaggatgacgagaacgtgaattcccaaccattcatgcgctgga-------------------------------------------------------------------------------------------------------------------------------------------------------------------------------------------------------------------------------------------------------------------------------------------------------------------------------------------------------------------------------------------------------------------------------------------------------------------------------------------------------------------------------------------------------------------------------------------------------------------------------------------------------------------------------------------------------------------------------------------------------------------------------------------------------------------------------------------------------------
>Araucaria biramulata
---------------------------------------aaagctggtgttaaagattatagattaacttattatactccgcaatatcagaccaaagatacggatatcttggcagcattccgagtcactcctcaacccggagtgccccccgaggaagcaggagcagcagtagcggctgaatcttctaccggtacatggacaactgtttggaccgatggacttaccagtcttgatcgttacaaggggcgatgctatgacatcgagcctgttcctggagaggaaactcaatttattgcctatgtagcttaccccttagacctttttgaagaaggttctgttaccaacctgttcacttccattgtaggtaatgtatttggattcaaagccctacgggctctacgtctggaagatctgcgaattcctcctgcttattccaaaactttccaaggtccaccccatggtattcaagttgaaagagataaattaaacaaatatggccgtcccttgttggggtgtactataaaaccaaaattgggtctatctgccaaaaattatggtagagcagtttacgaatgtctccgcggtggacttgattttaccaaggatgacgagaacgtgaattcc--------------------------------------------------------------------------------------------------------------------------------------------------------------------------------------------------------------------------------------------------------------------------------------------------------------------------------------------------------------------------------------------------------------------------------------------------------------------------------------------------------------------------------------------------------------------------------------------------------------------------------------------------------------------------------------------------------------------------------------------------------------------------------------------------------------------------------------------------------------------------------
>Araucaria heterophylla
---------------------------------------aaagctggtgttaaagattatagattaacttattatactccggaatatcagaccaaagatacggatatcttggcagcattccgagtcactcctcaacccggagtgccccccgaggaagcaggagcagcagtagcggctgaatcttctaccggtacatggacaactgtttggaccgatggacttaccagtcttgatcgttacaaggggcgatgctatggcatcgagcctgttcctggagaggaaactcaatttattgcctatgtagcttaccccttagacctttttgaagaaggttctgttaccaacctgttcacttccattgtaggtaatgtatttggattcaaagccctacgggctctacgtctggaagatctgcgaattcctcctgcttattccaaaactttccaaggtccaccccatggtattcaagttgaaagagataaattaaacaaatatggccgtcccttgttggggtgtactatcaaaccaaaattgggtctatctgccaaaaattatggtagagcagtttacgaatgtctccgcggtggacttgattttaccaaggatgacgagaacgt---------------------------------------------------------------------------------------------------------------------------------------------------------------------------------------------------------------------------------------------------------------------------------------------------------------------------------------------------------------------------------------------------------------------------------------------------------------------------------------------------------------------------------------------------------------------------------------------------------------------------------------------------------------------------------------------------------------------------------------------------------------------------------------------------------------------------------------------------------------------------------------
>Araucaria humboldtensis
----------------------------------------aagctggtgttaaagattatagattaacttattatactccgcaatatcagaccaaagatacggatatcttggcagcattccgagtcactcctcaacccggagtgccccccgaggaagcaggagcagcagtagcggctgaatcttctaccggtacatggacaactgtttggaccgatggacttaccagtcttgatcgttacaaggggcgatgctatgacatcgagcctgttcctggagaggaaactcaatttattgcctatgtagcttaccccttagacctttttgaagaaggttctgttaccaacctgttcacttccattgtaggtaatgtatttggattcaaagccctacgggctctacgtctggaagatctgcgaattcctcctgcttattccaaaactttccaaggtccaccccatggtattcaagttgaaagagataaattaaacaaatatggccgtcccttgttggggtgtactataaaaccaaaattgggtctatctgccaaaaattatggtagagcagtttacgaatgtctccgcggtggacttgattttaccaaggatgacgaga-------------------------------------------------------------------------------------------------------------------------------------------------------------------------------------------------------------------------------------------------------------------------------------------------------------------------------------------------------------------------------------------------------------------------------------------------------------------------------------------------------------------------------------------------------------------------------------------------------------------------------------------------------------------------------------------------------------------------------------------------------------------------------------------------------------------------------------------------------------------------------------------
>Araucaria laubenfelsii
----------------------------------------aagctggtgttaaagattatagattaacttattatactccgcaatatcagaccaaagatacggatatcttggcagcattccgagtcactcctcaacccggagtgccccccgaggaagcaggagcagcagtagcggctgaatcttctaccggtacatggacaactgtttggaccgatggacttaccagtcttgatcgttacaaggggcgatgctatgacatcgagcctgttcctggagaggaaactcaatttattgcctatgtagcttaccccttagacctttttgaagaaggttctgttaccaacctgttcacttccattgtaggtaatgtatttggattcaaagccctacgggctctacgtctggaagatctgcgaattcctcctgcttattccaaaactttccaaggtccaccccatggtattcaagttgaaagagataaattaaacaaatatggccgtcccttgttggggtgtactataaaaccaaaattgggtctatctgccaaaaattatggtagagcagtttacgaatgtctccgcggtggacttgattttaccaaggatgacgagaacgtgaattcccaac----------------------------------------------------------------------------------------------------------------------------------------------------------------------------------------------------------------------------------------------------------------------------------------------------------------------------------------------------------------------------------------------------------------------------------------------------------------------------------------------------------------------------------------------------------------------------------------------------------------------------------------------------------------------------------------------------------------------------------------------------------------------------------------------------------------------------------------------------------------------------
>Araucaria montana
--------------------------------------taaagctggtgttaaagattatagattaacttattatactccgcaatatcagaccaaagatacggatatcttggcagcattccgagtcactcctcaacccggagtgccccccgaggaagcaggagcagcagtagcggctgaatcttctaccggtacatggacaactgtttggaccgatggacttaccagtcttgatcgttacaaggggcgatgctatgacatcgagcctgttcctggagaggaaactcaatttattgcctatgtagcttaccccttagacctttttgaagaaggttctgttaccaacctgttcacttccattgtaggtaatgtatttggattcaaagccctacgggctctacgtctggaagatctgcgaattcctcctgcttattccaaaactttccaaggtccaccccatggtattcaagttgaaagagataaattaaacaaatatggccgtcccttgttggggtgtactataaaaccaaaattgggtctatctgccaaaaattatggtagagcagtttacgaatgtctccgcggtggacttgattttaccaaggatgacgag--------------------------------------------------------------------------------------------------------------------------------------------------------------------------------------------------------------------------------------------------------------------------------------------------------------------------------------------------------------------------------------------------------------------------------------------------------------------------------------------------------------------------------------------------------------------------------------------------------------------------------------------------------------------------------------------------------------------------------------------------------------------------------------------------------------------------------------------------------------------------------------------
>Araucaria schmidii
------------acagagactaaagcaggtgttggatttaaagctggtgttaaagattatagattaacttattatactccgcaatatcagaccaaagatacggatatcttggcagcattccgagtcactcctcaacccggagtgccccccgaggaagcaggagcagcagtagcggctgaatcttctaccggtacatggacaactgtttggaccgatggacttaccagtcttgatcgttacaaggggcgatgctatgacatcgagcctgttcctggagaggaaactcaatttattgcctatgtagcttaccccttagacctttttgaagaaggttctgttaccaacctgttcacttccattgtaggtaatgtatttggattcaaagccctacgggctctacgtctggaagatctgcgaattcctcctgcttattccaaaactttccaaggtccaccccatggtattcaagttgaaagagataaattaaacaaatatggccgtcccttgttggggtgtactataaaaccaaaattgggtctatctgccaaaaattatggtagagcagtttacgaatgtctccgcggtggacttgattttaccaaggatgacgagaac-----------------------------------------------------------------------------------------------------------------------------------------------------------------------------------------------------------------------------------------------------------------------------------------------------------------------------------------------------------------------------------------------------------------------------------------------------------------------------------------------------------------------------------------------------------------------------------------------------------------------------------------------------------------------------------------------------------------------------------------------------------------------------------------------------------------------------------------------------------------------------------------
>Araucaria scopulorum
------------acagagactaaaacaggtgttggatttaaagctggtgttaaagattatagattaacttattatactccgcaatatcagaccaaagatacggatatcttggcagcattccgagtcactcctcaacccggagtgccccccgaggaagcaggagcagcagtagcggctgaatcttctaccggtacatggacaactgtttggaccgatggacttaccagtcttgatcgttacaaggggcgatgctatgacatcgagcctgttcctggagaggaaactcaatttattgcctatgtagcttaccccttagacctttttgaagaaggttctgttaccaacctgttcacttccattgtaggtaatgtatttggattcaaagccctacgggctctacgtctggaagatctgcgaattcctcctgcttattccaaaactttccaaggtccaccccatggtattcaagttgaaagagataaattaaacaaatatggccgtcccttgttggggtgtactataaaaccaaaattgggtctatctgccaaaaattatggtagagcagtttacgaatgtctccgcggtgg---------------------------------------------------------------------------------------------------------------------------------------------------------------------------------------------------------------------------------------------------------------------------------------------------------------------------------------------------------------------------------------------------------------------------------------------------------------------------------------------------------------------------------------------------------------------------------------------------------------------------------------------------------------------------------------------------------------------------------------------------------------------------------------------------------------------------------------------------------------------------------------------------------------------
>Araucaria muelleri
-----------------aactaaaacaggtgttggatttaaagctggtgttaaagattatagattaacttattatactccgcaatatcagaccaaagatacggatatcttggcagcattccgagtcactcctcaacccggagtgccccccggggaagcaggagcagcagtagcggctgaatcttctaccggtacatggacaactgtttggaccgatggacttaccagtcttgatcgttacaaggggcgatgctatgacatcgagcctgttcctggaraggaaactcaatttattgcctatgtagcttaccccttagaccttttcgaagaaggttctgttaccaacctgttcacttccattgtaggtaatgtatttggattcaaagccctacgggctctacgtctggaagatctgcgaattcctcctgcttattccaaaactttccaaggtccaccccatggtattcaagttgaaagagataaattaaacaaatatggccgtcccttgttggggtgtactataaaaccaaaattgggtctatctgccaaaaattatggtagagcagtttacgaatgtctccgcggtggacttgattttaccaaggatgacgagaacgtgaattcccaaccattcatgcgctggagagatcgttttgtcttttgtgcagaagcaatttataaagctcaggcggagacgggtgaaattaaggggcattacttgaatgctactgcaggtacatgtgaagaaatgatgaaaagagtaaatttcgcctatgaattgggagttcccatcgtcatgcatgactatctgacgggaggttttacggcaaatactacgttggctcattattgccgagatcatggcctacttcttcatattcaccgcgcaatgcatgcagttattgacagacaaaaaattcatggtatgcacttccgtgtgctggctaaagcattgcgtatgtctggcggagatcatgttcacgctggtactgtagtaggtaaacttgaaggtgaacgagaagttactttaggttttgttgatttactacgtgatgattttattgaaaaagaccgaagtcgtggtatttattttactcaagattgggtatctatgccaggtgttttgcctgtagcttcagggggtattcacgtttggcatatgcctgctctgaccgagatctttggggatgattctgtattacagtttggtggggggactttgggacacccttggggaaatgcacctggtgcagtagctaatcgggtctctttagaagcttgtgtacaagctcgtaatgaaggacgtgatcttgctcgcgaaggtaatgaattnatccgtgaagcagctaaatggagtcctgaactagctgctgcttgtgaagtatggaaagagatcatatt---tgaatttgatacgattgataccttataatccagtgactttcattcgtctgttctcctaatcgaatcgaa
>Araucaria bidwillii
-----------------aactaaaacaggtgttggatttaaagctggtgctaaagattatagattaacttattatactccggaatatcagaccaaagatacggatatcttggcagcattccgagtcactcctcaacccggagtgccccccgaggaagcaggagcagcagtagcggctgaatcttctaccggtacatggacaactgtttggaccgatggacttaccagtcttgatcgttacaaggggcgatgctatgacatcgagcctgttgctggagaggaaactcaatttaytgcctatgtagcttaccccttagacctttttgaagaaggttctgttaccaacctgttcacttccattgtgggtaatgtatttggattcaaagcyctacgggctctacgtctggaagatctgcgaattcctccttcttattccaaaactttccaaggtccaccccatggtattcaagttgaaagagataaattaaacaaatatggccgtcccttgtkggggtgtactatcaaaccaaaattgggtctatctgccaaaaattatggtagagcagtttacggatgtctccgcggtggactcgattttaccaaggatgatgaggacgtgaattcccaaccattcatgcgctggagagatcgttttgtcttttgtgcagaagcactttataaagctcaggcggagacgggtgaaattaaggggcattacttgaatgctaccgcaggtacatgtgaagaaatgatgaaaagagtaagtttcgcctatgaattgggagttcccatcgtcatgcatgactatctgacgggaggttttacggcaaatactacgttggctcattattgccgagaccatggcctacttcttcatattcaccgcgcaatgcatgcagttattgacagacaaaaartycatggtatgcacttycgtgtgctggctaaagcattgcgtatgtctggcggagatcatrttcacgctggtactgtagtaggtaaacttgaaggtgaacgagaagtcactttaggttttgttgatctactacgtgatgattttattraaaaagaccgaagtcgtggtatttattttactcaagattgggtatctatgccaggtgttttgcctgtagcttcagggggtactcacgtttggcatatgcctgctctgaccgagatctttggggatgattctgtattacagtttggtgggggaactttgggacacccttggggaaatgcacctggtgcagtagctaatcgggtcgctttagaagcttgtgtacaagctcgtaatgaaggacgtgatcttgctcgtgaaggtaatgaaattatccgtgaagcaactaagtggagtcctgaactagctgctgcttgtgaagtatggaaagagatcaaatt---tgaatttgatacgatcgataccttataatccagtgactttcattcgtctgttctcctaatcgaatcgaa
>Araucaria hunsteinii
-----------------aactaaaacaggtgttggatttaaagctggtgttaaagattatagattaacttattatactccggaatatcagaccaaagatacggatatcttggcagcattccgagtcactcctcaacccggagtgccccccgaggaagcaggagcagcagtagcggctgaatcttctaccggtacatggaccactgtttggaccgatggacttaccagtcttgatcgttacaaggggcgatgctatgacatcgagcctgttcctggagaggaaactcaatttattgcctatgtagcttaccccttagacctttttgaagaaggttctgttaccaacctgttcacttccattgtgggtaatgtatttggattcaaagccctacgggctctacgtctggaagatctgcgaattcctccttcttattccaaaactttccaaggtccaccccatggtattcaagttgaaagagataaattaaacaaatatggccgtcccttgttggggtgtactatcaaaccaaaattgggtctatctgccaaaaattatggtagagcagtttacgaatgtctccgcggtggactcgattttaccaaggatgatgagaacgtgaattcccaaccattcatgcgctggagagatcgttttgtctttggtgcagaagcactttataaagctcaggcggagacgggtgaaattaaggggcattacttgaatgctaccgcaggtacatgtgaagaaatgatgaaaagagtaagtttcgcctatgaattgggagttcccatcgtcatgcatgactatctgacgggaggttttacggcaaatactacgttggctcattattgccgagaccatggcctacttcttcatattcaccgcgcaatgcatgcagttattgacagacaaaaaattcatggtatgcactttcgtgtgctggctaaagcattgcgtatgtctggcggagatcatattcacgctggtactgtagtaggtaaacttgaaggtgaacgagaagtcactttaggttttgttgatctactacgtgatgattttattaaaaaagaccgaagtcgtggtatttattttactcaagattgggtatctatgccaggtgttttgcctgtagcttcagggggtactcacgtttggcatatgcctgctctgaccgagatctttggggatgattctgtattacagtttggtgggggaactttrggacacccttggggaaatgcacctggtgcagtagckaatcgggtcgctttagaagcttgtgtacaagctcgtaatgaaggacgtgatcttgctcgtgaaggtaatgaaattatccgtgaagcagctaaatggagtcctgaactagctgctgcttgtgaagtatggaaagagatcaaatt---tgaatttgatacgatcgataccttataatccagtgactttcattcgtctgctctcctaatcgaatcgaa
>Wollemia nobilis
-----------------aactaaaacaggtgttggatttaaagctggtgttaaagattatagattaacttattatactccggaatatcagaccaaagatactgatatcttggcagcattccgagtcactcctcaacccggagtgccccccgaggaagcaggagcagcagtagcggctgaatcttccaccggtacatggacaactgtttggaccgatggacttaccagtcttgatcgttacaaggggcgatgctatgacatcgagcctgttcctggagaggaaactcaatttattgcctatgtagcttaccccttagacctttttgaagaaggttctgttaccaacctgttcacttccattgtaggtaatgtatttggattcaaagccctacgggctctacgtctggaagatctacgaattcctcctgcttattccaaaactttccaaggtccaccccatggtattcaagttgaaagagataaattaaacaaatatggccgtcccttgttggggtgtactatcaaaccaaaattgggtctatctgccaagaattatggtagagcagtttacgaatgtctccgcggtggacttgattttaccaaggatgatgagaacgtgaattcccaaccattcatgcgctggagagatcgttttgtcttttgtgcagaagcactttataaagctcaggcggagacgggtgaaattaaggggcattacttgaatgctactgcaggtacatgtgaagaaatgatgaaaagagcaaatttcgcctatgaattgggagttcccatagtcatgcatgactatctgacgggaggttttacggcaaatacttcgttggctcattattgccgagaccatggcctacttcttcatattcaccgcgcaatgcatgcagttattgacagacaaaaaattcatggtatgcactttcgtgtgctggctaaagcattgcgtatgtctggcggagatcatattcacgctggtactgtagtaggtaaacttgaaggtgaacgagaagtcactttaggttttgttgatctactacgtgatgattttattgaaaaagaccgaagtcgtggtatttattttactcaagattgggtatctatgccaggtgttttgcctgtagcttcagggggtattcacgtttggcatatgcctgctctgaccgagatctttggggatgattctgtattacagtttggtgggggaactttggggcacccttggggaaatgcacctggtgcagtagctaatcgggtcgctttagaagcttgtgtacaagctcgtaatgaaggacgcgatcttgctcgtgaaggtaatgagattatccgtgaagcagctaaatggagtcctgaactagctgctgcttgtgaagtatggaaagagatcacatt---tgtatttgatacgattgataccttataatccagtgactttaattcgtctgttctcctaattgaatcgaa
>Acmopyle pancheri
-------------------------------------------------------------------------------------------------------------------------------------------------------------------------------------------------------------------------------------------------------------------------------------------------------------------------------------------------------------------------------------------------------------------------------------------------------------------------------------------------------------------------------------------------------------------------------------------------------------------------------------------------------------------------------gcttttgcgctgaagcactttttaaagatcaggctgaaacgggtgaaattaaggggcattacctgaatgctaccgcaggtacatgtgaagaaatgataaaaagagcggtattcgctagagaattgggggttcctatcgttatgcataactatctgacgggggggtttactgcaaatacttcgttggctcattattgccgagacaacggcctacttcttcacattcaccgcgcaatgcatgcagttattgatagacaaagaaatcacggtatgcactttcgtgtactagctaaagcgttgcgtatgtctgggggagatcatattcacgccggtactgtagtaggtaaactcgaaggagaacgagaagtaactttgggttttgtggatctgctacgtgatgattttatcggaaaagaccgaagtcgtggtatttatttcactcaagattgggtatctatgccaggtgtcctgcctgtagcttcggggggtattcatgtttggcatatgcctgctctgaccgagatctttggggatgattctgtattacagtttggtggaggaactttggggcacccttggggaaatgcacctggtgcagtagcmaatcgggttgctttagaagcttgtgtagaagctcgtaatgagggacgtgatcttgctcgtgaaggtaatgaagtgatccgtgaagctagtaaatggagtcccgaact------------------------------------------------------------------------------------------------------------
>Microstrobos niphophilus
--------------------------aagtgttgggttcaaagctggtgttaaaggttacagattaacttattatactccggtatatcagtccaaaggtactgatatcttggcggcattccgagtcactcctcaacccggagtgccccccgaggtagcaggagcggcagtagctgccgaatcttccactggtacatggactactgtttggaccgatggacttaccagccttgatcgttataaggggcgatgctatgacatcgagcctgttcctggagaggaaactcaatttattgcctatgtagcttatcccttagacctttttgaagaaggctctgttactaatctgttcacttccattgtaggtaatgtttttggattcaaagccctacgggctctacgtctggaagatctgcgaattcctcctgcttattccaaaactttccaaggtccaccccatggtatccaggtggaaagagataaattaaataaatatggccgccctttattgggatgtactaacaaaccaaaattgggactgactgccaaaaattatggtagagcagtttacgaatgtctacgtggtggacttgatttcaccaaggatgatgagaacgtaaatacgcaaccatttatgcgctggagagaacgtttttgcttctgcgctgaagcactttttaaagctcaggctgaaacgggtgaaattaaggggcattacctgaatgctactgcaggtacatgtgaagaaatgataaaaagagcggtattcgctagagaattgggagttcctatcgttatgcatgactacctgacgggggggtttactgcaaatacttcgttggctcattattgccgagacaacggcctacttcttcacattcaccgcgcaatgcatgcagttattgatagacaaaaaaatcacggtatgcactttcgtgtactagctaaagcattgcgtatgtctgggggagatcatattcacgccggtactgtagtaggtaaacttgaaggagaacgagaagtaactttgggttttgtggatctactacgtgatgattttattgaaaaagaccgaagtcgtggtatttatttcactcaagattgggtatctatgccaggtgtcatacctgtagcttcagggggtattcatgtttggcatatgcctgctctcaccgaaatatttggggatgattctgtattacagtttggtggaggaactttggggcacccttggggaaatgcacctggtgcagtagccaatcgggttgctttagaagcttgtgtagaagctcgtaatgagggacgtgatcttgctcgtgaaggtaatgaagtgatccgtgaagctagtaaatggagtcccgaacg------------------------------------------------------------------------------------------------------------
>Pherosphaera fitzgeraldii
----------------------------------------aagctggtgttaaagattacagattaacttattatactccggaatatcagaccaaagttactgatatcttggcggcattccgagtcactcctcaacccggtgtgccccccgaggtagcaggagcggcagtagctgccgaatcttccactggtacatggactactgtttggaccgatggacttaccagccttgatcgttataaggggcgatgctatgacatcgagcctgttcctggagaggaaactcaatttattgcctatgtagcttatcccttagacctttttgaagaaggctctgttactaacctgttcacttccattgtaggtaatgtttttggattcaaagccctacgggctctacgtctggaagatctgcgaattcctcctgcttattccaaaactttccaaggtccaccccatggtatccaggtggaaagagataaattaaataaatatggccgccctttattgggatgtactaacaaaccaaaattgggtctgtctgccaaaaattatggtagagcagtttacgaatgtcttcgtggtggacttgatttcaccaaggatgatgagaacgtaaattcccaaccatttatgcgctggagagatcgtttttgcttttgcgctgaagcactttttaaagctcaggctgaaacgggtgaaattaaggggcattacctgaatgctactgcaggtacatgtgaagtaatgataaaaagtgcggtattcgctagtgaattgggtgttcctatagttatgcatgactatctgacgggggggtttactgcaaatacttcgttggctcattattgccgagacaacggcctacttcttcacattcaccgcgcaatgcatgcagttattgatagacaaaaaaatcacggtatgcactttcgtgtactagctaaagcattgcgtatgtctgggggagatcatattcacgccggtactgtagtaggtaaactcgaaggagaacgagaagtaactttgggttttgtggatctactacgtgatgattttattgaaaaagaccgaagtcgtggtatttatttcactcaagattgggtatctatgccaggtgtcctgcctgtagcttcagggggtattcatgtttggcatatgcctgctctcaccgaaatctttggggatgattctgtattacagtttggtggaggaactttggggcacccttggggaaatgcacctggtgcagtagccaatcgggttgctttagaagcttgtgtagaagctcgtaatgagggacgtgaacttgcacgtgaaggtaatgaagtgatccgtgaagctagtaaa--------------------------------------------------------------------------------------------------------------------------
>Pherosphaera hookeriana
----------caacagaaactaaagcaagtgttgggttcaaagctggtgttaaagattacagattaacttattatactccggaatatcagaccaaagatactgatatcttggcggcattccgagtcactcctcaacccggagtgccccccgaggaagcaggagcggcagtagctgccgaatcttccactggtacatggactactgtttggaccgatggacttaccagccttgatcgttataaggggcgatgctatgacatcgagcctgttcctggagaggaaactcaatttattgcctatgtagcttatcccttagacctttttgaagaaggctctgttactaatctgttcacttccattgtaggtaatgtttttggattcaaagccctacgggctctacgtctggaagatctgcgaattcctcctgcttattccaaaactttccaaggtccaccccatggtatccaggtggaaagagataaattaaataaatatggccgccctttattgggatgtactatcaaaccaaaattgggtctgtctgccaaaaattatggtagagcagtttacgaatgtcttcgtggtggacttgatttcaccaaggatgatgagaacgtaaattcgcaaccatttatgcgctggagagatcgtttttgcttttgcgctgaagcaatttttaaagctcaggctgaaacgggtgaaattaaggggcattacctgaatgctactgcaggtacatgtgaagaaatgataaaaagagcggtattcgctagagaattgggagttcctatcgttatgcatgactatctgacgggggggtttactgcaaatacttcgttggctcattattgccgagacaacggcctacttcttcacattcaccgcgcaatgcatgcagttattgatagacaaaaaaatcacggtatgcactttcgtgtactagctaaagcattgcgtatgtctgggggagatcatattcacgccggtactgtagtaggtaaacttgaaggagaacgagaagtaactttgggttttgtggatctactacgtgatgattttattgaaaaagaccgaagtcgtggtatttatttcactcaagattgggtatctatgccaggtgtcctgcctgtagcttcagggggtattcatgtttggcatatgcctgctctcaccgaaatatttggggatgattctgtattacagtttggtggaggaactttggggcacccttggggaaatgcacctggtgcagtagccaatcgggttgctttagaagcttgtgtagaagctcgtaatgagggacgtgatcttgctcgtgaaggtaatgaagtgatccgtgaagctagtaa---------------------------------------------------------------------------------------------------------------------------
>Afrocarpus dawei
--------------------------aagtgctgggttcaaagctggtgttaaagattacagattaacttattatactccggaatatccgaccaaagatactgatatcttggcggcattccgagtcactcctcaacctggagtgccccccgaggaagcaggagcggcagtagctgccgaatcttccactggtacatggactactgtttggaccgatgggcttaccagcctcgatcgttacaaggggcgatgctatgacatcgaacctgttcctggagaggaaaatcaatatattgtctatgtagcttatcccttagacctttttgaagaaggttctgttactaacctgttcacctccattgtaggtaatgtttttggattcaaagctctacgggctctacgtctggaagatctgcgaattcctcctgcttattccaaaactttccaaggtccaccccatggtatacaggtggaaagagataaattaaataaatatggccgccccttattgggatgtaccatcaaaccaaaattgggtctgtctgccaagaattatggtagagcagtttacgaatgtcttcgtggtggacttgatttcacg--------------------------------------------------------------------------------------------------------------------------------------------------------------------------------------------------------------------------------------------------------------------------------------------------------------------------------------------------------------------------------------------------------------------------------------------------------------------------------------------------------------------------------------------------------------------------------------------------------------------------------------------------------------------------------------------------------------------------------------------------------------------------------------------------------------------------------------------------------------------------------------------------------
>Afrocarpus mannii
--------------------------aagtgctgggttcaaagctggtgttaaagattacagattaacttattatactccggaatatccgaccaaagatactgatatcttggcggcattccgagtcactcctcaacctggagtgccccccgaggaagcaggagcggcagtagctgccgaatcttccactggtacatggactactgtttggaccgatgggcttaccagcctcgatcgttacaaggggcgatgctatgacatcgaacctgttcctggagaggaaaatcaatatattgtctatgtagcttatcccttagacctttttgaagaaggttctgttactaacctgttcacctccattgtaggtaatgtttttggattcaaagctctacgggctctacgtctggaagatctgcgaattcctcctgcttattccaaaactttccaaggtccaccccatggtatacaggtggaaagagataaattaaataaatatggccgccccttattgggatgtaccatcaaaccaaaattgggtctgtctgccaagaattatggtagagcagtttacgaatgtcttcgtggtggacttgatttcacg--------------------------------------------------------------------------------------------------------------------------------------------------------------------------------------------------------------------------------------------------------------------------------------------------------------------------------------------------------------------------------------------------------------------------------------------------------------------------------------------------------------------------------------------------------------------------------------------------------------------------------------------------------------------------------------------------------------------------------------------------------------------------------------------------------------------------------------------------------------------------------------------------------
>Afrocarpus usambarensis
--------------------------aagtgctgggttcaaagctggtgttaaagattacagattaacttattatactccggaatatccgaccaaagatactgatatcttggcggcattccgagtcactcctcaacctggagtgccccccgaggaagcaggagcggcagtagctgccgaatcttccactggtacatggactactgtttggaccgatgggcttaccagcctcgatcgttacaaggggcgatgctatgacatcgaacctgttcctggagaggaaaatcaatatattgtctatgtagcttatcccttagacctttttgaagaaggttctgttactaacctgttcacctccattgtaggtaatgtttttggattcaaagctctacgggctctacgtctggaagatctgcgaattcctcctgcttattccaaaactttccaaggtccaccccatggtatacaggtggaaagagataaattaaataaatatggccgccccttattgggatgtaccatcaaaccaaaattgggtctgtctgccaagaattatggtagagcagtttacgaatgtcttcgtggtggacttgatttcacg--------------------------------------------------------------------------------------------------------------------------------------------------------------------------------------------------------------------------------------------------------------------------------------------------------------------------------------------------------------------------------------------------------------------------------------------------------------------------------------------------------------------------------------------------------------------------------------------------------------------------------------------------------------------------------------------------------------------------------------------------------------------------------------------------------------------------------------------------------------------------------------------------------
>Retrophyllum rospigliosii
--------------------------aagtgctgggttcaaagctggtgttaaagattacagattaacttattatactccggaatatcagaccaaagatactgatatcttggcggcattccgagtcactcctcaacccggagtgccccccgaggaagcaggagcggcagtagctgccgaatcttccactggtacatggactactgtttggaccgatggacttaccagcctcgatcgttacaaggggcgatgctatgacatcgaacctgttcctggagaggaaaatcaatttattgtttatgtagcttatcccttagacctttttgaagaaggttctgttactaacctgttcacctccattgtaggtaatgtttttggattcaaagctctacgggctctacgtctggaagatctgcgaattcctcctgcttattccaaaactttccaaggtccaccccatggtatccaggtggaaagagataaattaaataaatatggccgccccttattgggatgtaccatcaaaccaaaattgggtctgtctgccaagaattatggtagagcagtttacgaatgtcttcgtggtggacttgatttcacg--------------------------------------------------------------------------------------------------------------------------------------------------------------------------------------------------------------------------------------------------------------------------------------------------------------------------------------------------------------------------------------------------------------------------------------------------------------------------------------------------------------------------------------------------------------------------------------------------------------------------------------------------------------------------------------------------------------------------------------------------------------------------------------------------------------------------------------------------------------------------------------------------------
>Podocarpus affinis
--------------------------aagtgctgggttcaaagctggtgttaaagattacagattaacttattatactccggaatatcagaccaaagatactgatatcttggcggcattccgagtcactcctcaacccggagtgccccccgaggaagcaggagcggcagtagctgccgaatcttccactggtacatggactactgtttggaccgatggacttaccagcctcgatcgttacaaggggcgatgctatggcatcgaacctattcctggagaagaaaatcaatttattgcctatgtagcttatcccttagacctttttgaagaaggttctgttactaacctgttcacctccattgtgggtaatgtttttggattcaaagccctacgggctatacgtctggaagatctgcgaattcctccttcttattccaaaactttccaaggtccaccacatggtatccaggtggaaagggataaattaaataaatatggccgccccttattgggatgtaccatcaaaccaaaattgggtctgtctgcaaagaattatggtagagcagtttacgaatgtcttcgtggtggacttgatttcacgaaggatgatgagaatgtaaattcccaaccattt-----------------------------------------------------------------------------------------------------------------------------------------------------------------------------------------------------------------------------------------------------------------------------------------------------------------------------------------------------------------------------------------------------------------------------------------------------------------------------------------------------------------------------------------------------------------------------------------------------------------------------------------------------------------------------------------------------------------------------------------------------------------------------------------------------------------------------------------------------------------------
>Podocarpus degeneri
--------------------------aagtgctgggttcaaagctggtgttaaagattacagattaacttattatactccggaatatccgaccaaagatactgatatcttggcggcattccgagtcactcctcaacccggagtgccccccgaggaagcaggagcggcagtagctgccgaatcttccactggtacatggactactgtttggaccgatggacttaccagcctcgatcgttacaaggggcgatgctatggcatcgaacctattcctggagaagaaaatcaatttattgcctatgtagcttatcccttagacctttttgaagaaggttctgttactaacctgttcacctccattgtgggtaatgtttttggattcaaagccctacgggctatacgtctggaagatctgcgaattcctccttcttattccaaaactttccaaggtccaccacatggtatccaggtggaaagggataaattaaataaatatggccgccccttattgggatgtaccatcaaaccaaaattgggtctgtctgcaaagaattatggtagagcagtttacgaatgtcttcgtggtggacttgatttcacgaaggatgatgagaatgtaaattcccaaccattt-----------------------------------------------------------------------------------------------------------------------------------------------------------------------------------------------------------------------------------------------------------------------------------------------------------------------------------------------------------------------------------------------------------------------------------------------------------------------------------------------------------------------------------------------------------------------------------------------------------------------------------------------------------------------------------------------------------------------------------------------------------------------------------------------------------------------------------------------------------------------
>Podocarpus costalis
--------------------------aagtgctgggttcaaagctggtgttaaagattacagattaacttattatactccggaatatccgaccaaagatactgatatcttggcggcattccgagtcactcctcaacccggagtgccccccgaggaagcaggagcggcagtagctgccgaatcttccactggtacatggactactgtttggaccgatggacttaccagcctcgatcgttacaaggggcgatgctatggcatcgaacctattcctggagaagaaagtcaatttattgcctatgtagcttatcccttagacctttttgaagaaggttctgttactaacctgttcacctccattgtgggtaatgtttttggattcaaagccctacgggctatacgtctggaagatctgcgaattcctccttcttattccaaaactttccaaggtccaccacatggtatccaggtggaaagggataaattaaataaatatggccgccccttattgggatgtaccatcaaaccaaaattgggtctgtctgcaaagaattatggtagagcagtttacgaatgtcttcgtggtggacttgatttcacgaaggatgatgagaatgtaaattcccaacctttt-----------------------------------------------------------------------------------------------------------------------------------------------------------------------------------------------------------------------------------------------------------------------------------------------------------------------------------------------------------------------------------------------------------------------------------------------------------------------------------------------------------------------------------------------------------------------------------------------------------------------------------------------------------------------------------------------------------------------------------------------------------------------------------------------------------------------------------------------------------------------
>Podocarpus dispermus
--------------------------aagtgttgggttcaaagctggtgttaaagattacagattaacttattatactccggaatatccgaccaaagatactgatatcttggcggcattccgagtcactcctcaacccggagtgccccccgaggaagcaggagcggcagtagctgccgaatcttccactggtacatggactactgtttggaccgatggacttaccagcctcgatcgttacaaggggcgatgctatggcatcgaacctattcctggagaagaaaatcaatttattgcctatgtagcttatcccttagacctttttgaagaaggttctgttactaacctgttcacctccattgtgggtaatgtttttggattcaaagccctacgggctctacgtctggaagatctgcgaattcctccttcttattccaaaactttccaaggtccaccacatggtatccaggtggaaagagataaattaaataaatatggccgccccttattgggatgtaccatcaaaccaaaattgggtctgtctgcaaagaattatggtagagcagtttacgaatgtcttcgtggtggacttgatttcacgaaggatgatgagaatgtaaattctcaaccattt-----------------------------------------------------------------------------------------------------------------------------------------------------------------------------------------------------------------------------------------------------------------------------------------------------------------------------------------------------------------------------------------------------------------------------------------------------------------------------------------------------------------------------------------------------------------------------------------------------------------------------------------------------------------------------------------------------------------------------------------------------------------------------------------------------------------------------------------------------------------------
>Podocarpus beecherae
--------------------------aagtgctgggttcaaagctggtgttaaagattacagattaacttattatactccggaatatccgaccaaagatactgatatcttggcggcattccgagtcactcctcaacccggagtgccccccgaggaagcaggagcggcagtagctgccgaatcttccactggtacatggactactgtttggaccgatggacttaccagcctcgatcgttacaaggggcgatgctatgacatcgaacctgttcctggagaagaaaatcaatttattgtctatgtagcttatcccttagacctttttgaagaaggttctgttactaacctgttcacctccattgtgggkaatgtttttggattcaaagccctacgggctctacgtctggaagatctgcgaattcctccttcttattccaaaactttccaaggtccaccacatggtatccaggtggaaagagataaattaaayaaatatggccgccccttattgggatgtaccatcaaaccaaaattgggtctgtctgcaaagaattatggtagagcagtttacgaatgtcttcgtggtggacttgatttcacgaaggatgatgagaatgtaaattcgcaaccattt-----------------------------------------------------------------------------------------------------------------------------------------------------------------------------------------------------------------------------------------------------------------------------------------------------------------------------------------------------------------------------------------------------------------------------------------------------------------------------------------------------------------------------------------------------------------------------------------------------------------------------------------------------------------------------------------------------------------------------------------------------------------------------------------------------------------------------------------------------------------------
>Podocarpus sylvestris
--------------------------aagtgctgggttcaaagctggtgttaaagattacagattaacttattatactccggaatatccgaccaaagatactgatatcttggcggcattccgagtcactcctcaacccggagtgccccccgaggaagcaggagcggcagtagctgccgaatcttccactggtacatggactactgtttggaccgatggacttaccagcctcgatcgttacaaggggcgatgctatgacatcgaacctgttcctggagaagaaaatcaatttattgtctatgtagcttatcccttagacctttttgaagaaggttctgttactaacctgttcacctccattgtgggtaatgtttttggattcaaagccctacgggctctacgtctggaagatctgcgaattcctccttcttattccaaaactttccaaggtccaccacatggtatccaggtggaaagagataaattaaataaatatggccgccccttattgggatgtaccatcaaaccaaaattgggtctgtctgcaaagaattatggtagagcagtttacgaatgtcttcgtggtggacttgatttcacgaaggatgatgagaatgtaaattcgcaaccattt-----------------------------------------------------------------------------------------------------------------------------------------------------------------------------------------------------------------------------------------------------------------------------------------------------------------------------------------------------------------------------------------------------------------------------------------------------------------------------------------------------------------------------------------------------------------------------------------------------------------------------------------------------------------------------------------------------------------------------------------------------------------------------------------------------------------------------------------------------------------------
>Podocarpus elatus
--------------------------aagtgctgggttcaaagctggtgttaaagattacagattaacttattatactccggaatatccgaccaaagatactgatatcttggcggcattccgagtcactcctcaacccggagtgccccccgaggaagcaggagcggcagtagctgccgaatcttccactggtacatggactactgtttggaccgatgggcttaccagcctcgatcgttacaaggggcgatgctatgacatcgaacctgttcctggagaagaaaatcaatttattgtctatgtagcttatcccttagacctttttgaagaaggttctgttactaacctgttcacctccattgtgggtaatgtttttggattcaaagccctacgggctctacgtctggaagatctgcgaattcctccttcttattccaaaactttccaaggtccaccacatggtatccaggtggaaagagataaattaaataaatatggccgccccttattgggatgtaccatcaaaccaaaattgggtctgtctgcaaagaattatggtagagcagtttacgaatgtcttcgtggtggacttgatttcacgaaggatgatgagaatgtaaattcccaaccattt-----------------------------------------------------------------------------------------------------------------------------------------------------------------------------------------------------------------------------------------------------------------------------------------------------------------------------------------------------------------------------------------------------------------------------------------------------------------------------------------------------------------------------------------------------------------------------------------------------------------------------------------------------------------------------------------------------------------------------------------------------------------------------------------------------------------------------------------------------------------------
>Podocarpus annamiensis
--------------------------aagtgctgggttcaaagctggtgttaaagattacagattaacttattatactccggaatatccgaccaaagatactgatatcttggcggcattccgagtcactcctcaacccggagtgccccccgaggaagcaggagcggcagtagctgccgaatcttccactggtacatggactactgtttggaccgatggacttaccagcctcgatcgttacaaggggcgatgctatggcatcgaacctattcctggagaagaaaatcaatttattgcctatgtagcttatcccttagacctttttgaagaaggttctgttactaacctgttcacctccattgtgggtaatgtttttggattcaaagccctacgggctatacgtctggaagatctgcgaattcctccttcttattccaaaactttccaaggtccaccacatggtatccaggtggaaagggataaattaaataaatatggccgccccttattgggatgtaccatcaaaccaaaattgggtctgtctgcaaagaattatggtagagcagtttacgaatgtcttcgtggtggact------------------------------------------------------------------------------------------------------------------------------------------------------------------------------------------------------------------------------------------------------------------------------------------------------------------------------------------------------------------------------------------------------------------------------------------------------------------------------------------------------------------------------------------------------------------------------------------------------------------------------------------------------------------------------------------------------------------------------------------------------------------------------------------------------------------------------------------------------------------------------------------------------------------
>Podocarpus decipiens
--------------------------aagtgctgggttcaaagctggtgttaaagattacagattaacttattatactccggaatatccgaccaaagatactgatatcttggcggcattccgagtcactcctcaacccggagtgccccccgaggaagcaggagcggcagtagctgccgaatcttccactggtacatggactactgtttggaccgatggacttaccagcctcgatcgttacaaggggcgatgctatggcatcgaacctattcctggagaagaaaatcaatttattgcctatgtagcttatcccttagacctttttgaagaaggttctgttactaacctgttcacctccattgtgggtaatgtttttggattcaaagccctacgggctatacgtctggaagatctgcgaattcctccttcttattccaaaactttccaaggtccaccacatggtatccaggtggaaagggataaattaaataaatatggccgccccttattgggatgtaccatcaaaccaaaattgggtctgtctgcaaagaattatggtagagcagtttacgaatgtcttcgtggtggacttgatttcac---------------------------------------------------------------------------------------------------------------------------------------------------------------------------------------------------------------------------------------------------------------------------------------------------------------------------------------------------------------------------------------------------------------------------------------------------------------------------------------------------------------------------------------------------------------------------------------------------------------------------------------------------------------------------------------------------------------------------------------------------------------------------------------------------------------------------------------------------------------------------------------------------------
>Podocarpus archboldii
--------------------------aagtgctgggttcaaagctggtgttaaagattacagattaacttattatactccggaatatccgaccaaagatactgatatcttggcggcattccgagtcactcctcaacccggagtgccccccgaggaagcaggagcggcagtagctgccgaatcttccactggtacatggactactgtttggaccgatggacttaccagcctcgatcgttacaaggggcgatgctatggcatcgaacctattcctggagaagaaaatcaatttattgcctatgtagcttatcccttagacctttttgaagaaggttctgttactaacctgttcacctccattgtgggtaatgtttttggattcaaagccctacgggctctacgtctggaagatctgcgaattcctccttcttattccaaaactttccaaggtccaccacatggtatccaggtggaaagggataaattaaataaatatggccgccccttattgggatgtaccatcaaaccaaaattgggtctgtctgcaaagaattatggtagagcagtttacgaatgtcttcgtggtggacttgatttcacg--------------------------------------------------------------------------------------------------------------------------------------------------------------------------------------------------------------------------------------------------------------------------------------------------------------------------------------------------------------------------------------------------------------------------------------------------------------------------------------------------------------------------------------------------------------------------------------------------------------------------------------------------------------------------------------------------------------------------------------------------------------------------------------------------------------------------------------------------------------------------------------------------------
>Podocarpus ledermannii
--------------------------aagtgctgggttcaaagctggtgttaaagattacagattaacttattatactccggaatatccgaccaaagatactgatatcttggcggcattccgagtcactcctcaacccggagtgccccccgaggaagcaggagcggcagtagctgccgaatcttccactggtacatggactactgtttggaccgatggacttaccagcctcgatcgttacaaggggcgatgctatggcatcgaacctattcctggagaagaaaatcaatttattgcctatgtagcttatcccttagacctttttgaagaaggttctgttactaacctgttcacctccattgtgggtaatgtttttggattcaaagccctacgggctctacgtctggaagatctgcgaattcctccttcttattccaaaactttccaaggtccaccacatggtatccaggtggaaagggataaattaaataaatatggccgccccttattgggatgtaccatcaaaccaaaattgggtctgtctgcaaagaattatggtagagcagtttacgaatgtcttcgtggtggacttgatttcacg--------------------------------------------------------------------------------------------------------------------------------------------------------------------------------------------------------------------------------------------------------------------------------------------------------------------------------------------------------------------------------------------------------------------------------------------------------------------------------------------------------------------------------------------------------------------------------------------------------------------------------------------------------------------------------------------------------------------------------------------------------------------------------------------------------------------------------------------------------------------------------------------------------
>Podocarpus crassigemmis
--------------------------aagtgctgggttcaaagctggtgttaaagattacagattaacttattatactccggaatatccgaccaaagatactgatatcttggcggcattccgagtcactcctcaacccggagtgccccccgaggaagcaggagcggcagtagctgccgaatcttccactggtacatggactactgtttggaccgatggacttaccagcctcgatcgttacaaggggcgatgctatggcatcgaacctattcctggagaagaaaatcaatttattgcctatgtagcttatcccttagacctttttgaagaaggttttgttactaacctgttcacctccattgtgggtaatgtttttggattcaaagccctacgggctctacgtctggaagatctgcgaattcctccttcttattccaaaactttccaaggtccaccacatggtatccaggtggaaagggataaattaaataaatatggccgccccttattgggatgtaccatcaaaccaaaattgggtctgtctgcaaagaattatggtagagcagtttacgaatgtcttcgtggtggacttgatttcacg--------------------------------------------------------------------------------------------------------------------------------------------------------------------------------------------------------------------------------------------------------------------------------------------------------------------------------------------------------------------------------------------------------------------------------------------------------------------------------------------------------------------------------------------------------------------------------------------------------------------------------------------------------------------------------------------------------------------------------------------------------------------------------------------------------------------------------------------------------------------------------------------------------
>Podocarpus neriifolius
--------------------------aagtgctgggttcaaagctggtgttaaagattacagattaacttattatactccggaatatccgaccaaagatactgatatcttggcggcattccgagtcactcctcaacccggagtgccccccgaggaagcaggagcggcagtagctgccgaatcttccactggtacatggactactgtttggaccgatggacttaccagcctcgatcgttacaaggggcgatgctatggcatcgaacctattcctggagaagaaagtcaatttattgcctatgtagcttatcccttagacctttttgaagaaggttctgttactaacctgttcacctccattgtgggtaatgtttttggattcaaagccctacgggctctacgtctggaagatctgcgaattcctccttcttattccaaaactttccaaggtccaccacatggtatccaggtggaaagggataaattaaataaatatggccgccccttattgggatgtaccatcaaaccaaaattgggtctgtctgcaaagaattatggtagagcagtttacgaatgtcttcgtggtggacttgatttcacg--------------------------------------------------------------------------------------------------------------------------------------------------------------------------------------------------------------------------------------------------------------------------------------------------------------------------------------------------------------------------------------------------------------------------------------------------------------------------------------------------------------------------------------------------------------------------------------------------------------------------------------------------------------------------------------------------------------------------------------------------------------------------------------------------------------------------------------------------------------------------------------------------------
>Podocarpus bracteatus
--------------------------aagtgttgggttcaaagctggtgttaaagattacagattaacttattatactccggaatatccgaccaaagatactgatatcttggcggcattccgagtcactcctcaacccggagtgccccccgaggaagcaggagcggcagtagctgccgaatcttccactggtacatggactactgtttggaccgatggacttaccagcctcgatcgttacaaggggcgatgctatggcatcgaacctattcctggagaagaaaatcaatttattgcctatgtagcttatcccttagacctttttgaagaaggttctgttactaacctgttcacctccattgtgggtaatgtttttggattcaaagccctacgggctatacgtctggaagatctgcgaattcctccttcttattccaaaactttccaaggtccaccacatggtatccaggtggaaagggataaattaaataaatatggccgccccttattgggatgtaccatcaaaccaaaattgggtctgtctgcaaagaattatggtagagcagtttacgaatgtcttcgtggtggacttgatttcacg--------------------------------------------------------------------------------------------------------------------------------------------------------------------------------------------------------------------------------------------------------------------------------------------------------------------------------------------------------------------------------------------------------------------------------------------------------------------------------------------------------------------------------------------------------------------------------------------------------------------------------------------------------------------------------------------------------------------------------------------------------------------------------------------------------------------------------------------------------------------------------------------------------
>Podocarpus insularis
--------------------------aagtgttgggttcaaagctggtgttaaagattacagattaacttattatactccggaatatccgaccaaagatactgatatcttggcggcattccgagtcactcctcaacccggagtgccccccgaggaagcaggagcggcagtagctgccgaatcttccactggtacatggactactgtttggaccgatggacttaccagcctcgatcgttacaaggggcgatgctatggcatcgaacctattcctggagaagaaaatcaatttattgcctatgtagcttatcccttagacctttttgaagaaggttctgttactaacctgttcacctccattgtgggtaatgtttttggattcaaagccctacgggctatacgtctggaagatctgcgaattcctccttcttattccaaaactttccaaggtccaccacatggtatccaggtggaaagggataaattaaataaatatggccgccccttattgggatgtaccatcaaaccaaaattgggtctgtctgcaaagaattatggtagagcagtttacgaatgtcttcgtggtggacttgatttcacg--------------------------------------------------------------------------------------------------------------------------------------------------------------------------------------------------------------------------------------------------------------------------------------------------------------------------------------------------------------------------------------------------------------------------------------------------------------------------------------------------------------------------------------------------------------------------------------------------------------------------------------------------------------------------------------------------------------------------------------------------------------------------------------------------------------------------------------------------------------------------------------------------------
>Podocarpus pseudobracteatus
--------------------------aagtgttgggttcaaagctggtgttaaagattacagattaacttattatactccggaatatccgaccaaagatactgatatcttggcggcattccgagtcactcctcaacccggagtgccccccgaggaagcaggagcggcagtagctgccgaatcttccactggtacatggactactgtttggaccgatggacttaccagcctcgatcgttacaaggggcgatgctatggcatcgaacctattcctggagaagaaaatcaatttattgcctatgtagcttatcccttagacctttttgaagaaggttctgttactaacctgttcacctccattgtgggtaatgtttttggattcaaagccctacgggctatacgtctggaagatctgcgaattcctccttcttattccaaaactttccaaggtccaccacatggtatccaggtggaaagggataaattaaataaatatggccgccccttattgggatgtaccatcaaaccaaaattgggtctgtctgcaaagaattatggtagagcagtttacgaatgtcttcgtggtggacttgatttcacg--------------------------------------------------------------------------------------------------------------------------------------------------------------------------------------------------------------------------------------------------------------------------------------------------------------------------------------------------------------------------------------------------------------------------------------------------------------------------------------------------------------------------------------------------------------------------------------------------------------------------------------------------------------------------------------------------------------------------------------------------------------------------------------------------------------------------------------------------------------------------------------------------------
>Podocarpus cf.
--------------------------aagtgctgggttcaaagctggtgttaaagattacagattaacttattatactccggaatatccgaccaaagatactgatatcttggcggcattccgagtcactcctcaacccggagtgccccccgaggaagcaggagcggcagtagctgccgaatcttccactggtacatggactactgtttggaccgatggacttaccagcctcgatcgttacaaggggcgatgctatggcatcgaacctattcctggagaagaaaatcaatttattgcctatgtagcttatcccttagacctttttgaagaaggttctgttactaacctgttcacctccattgtgggtaatgtttttggattcaaagccctacgggctatacgtctggaagatctgcgaattcctccttcttattccaaaactttccaaggtccaccacatggtatccaggtggaaagggataaattaaataaatatggccgccccttattgggatgtaccatcaaaccaaaattgggtctgtctgcaaagaattatggtagagcagtttacgaatgtcttcgtggtggacttgatttcacg--------------------------------------------------------------------------------------------------------------------------------------------------------------------------------------------------------------------------------------------------------------------------------------------------------------------------------------------------------------------------------------------------------------------------------------------------------------------------------------------------------------------------------------------------------------------------------------------------------------------------------------------------------------------------------------------------------------------------------------------------------------------------------------------------------------------------------------------------------------------------------------------------------
>Podocarpus pallidus
--------------------------aagtgctgggttcaaagctggtgttaaagattacagattaacttattatactccggaatatccgaccaaagatactgatatcttggcggcattccgagtcactcctcaacccggagtgccccccgaggaagcaggagcggcagtagctgccgaatcttccactggtacatggactactgtttggaccgatggacttaccagcctcgatcgttacaaggggcgatgctatggcatcgaacctattcctggagaagaaaatcaatttattgcctatgtagcttatcccttagacctttttgaagaaggttctgttactaacctgttcacctccattgtgggtaatgtttttggattcaaagccctacgggctatacgtctggaagatctgcgaattcctccttcttattccaaaactttccaaggtccaccacatggtatccaggtggaaagggataaattaaataaatatggccgccccttattgggatgtaccatcaaaccaaaattgggtctgtctgcaaagaattatggtagagcagtttacgaatgtcttcgtggtggacttgatttcacg--------------------------------------------------------------------------------------------------------------------------------------------------------------------------------------------------------------------------------------------------------------------------------------------------------------------------------------------------------------------------------------------------------------------------------------------------------------------------------------------------------------------------------------------------------------------------------------------------------------------------------------------------------------------------------------------------------------------------------------------------------------------------------------------------------------------------------------------------------------------------------------------------------
>Podocarpus ramosii
--------------------------aagtgctgggttcaaagctggtgttaaagattacagattaacttattatactccggaatatccgaccaaagatactgatatcttggcggcattccgagtcactcctcaacccggagtgccccccgaggaagcaggagcggcagtagctgccgaatcttccactggtacatggactactgtttggaccgatggacttaccagcctcgatcgttacaaggggcgatgctatggcatcgaacctattcctggagaagaaaatcaatttattgcctatgtagcttatcccttagacctttttgaagaaggttctgttactaacctgttcacctccattgtgggtaatgtttttggattcaaagccctacgggctatacgtctggaagatctgcgaattcctccttcttattccaaaactttccaaggtccaccacatggtatccaggtggaaagggataaattaaataaatatggccgccccttattgggatgtaccatcaaaccaaaattgggtctgtctgcaaagaattatggtagagcagtttacgaatgtcttcgtggtggacttgatttcacg--------------------------------------------------------------------------------------------------------------------------------------------------------------------------------------------------------------------------------------------------------------------------------------------------------------------------------------------------------------------------------------------------------------------------------------------------------------------------------------------------------------------------------------------------------------------------------------------------------------------------------------------------------------------------------------------------------------------------------------------------------------------------------------------------------------------------------------------------------------------------------------------------------
>Podocarpus gibbsiae
--------------------------aagtgctgggttcaaagctggtgttaaagattacagattaacttattatactccggaatatccgaccaaagatactgatatcttggcggcattccgagtcactcctcaacccggagtgccccccgaggaagcaggagcggcagtagctgccgaatcttccactggtacatggactactgtttggaccgatggacttaccagcctcgatcgttacaaggggcgatgctatggcatcgaacctattcctggagaagaaagtcaatttattgcctatgtagcttatcccttagacctttttgaagaaggttctgttactaacctgttcacctccattgtgggtaatgtttttggattcaaagccctacgggctatacgtctggaagatctgcgaattcctccttcttattccaaaactttccaaggtccaccacatggtatccaggtggaaagggataaattaaataaatatggccgccccttattgggatgtaccatcaaaccaaaattgggtctgtctgcaaagaattatggtagagcagtttacgaatgtcttcgtggtggacttgatttcacg--------------------------------------------------------------------------------------------------------------------------------------------------------------------------------------------------------------------------------------------------------------------------------------------------------------------------------------------------------------------------------------------------------------------------------------------------------------------------------------------------------------------------------------------------------------------------------------------------------------------------------------------------------------------------------------------------------------------------------------------------------------------------------------------------------------------------------------------------------------------------------------------------------
>Podocarpus deflexus
--------------------------aagtgctgggttcaaagctggtgttaaagattacagattaacttattatactccggaatatccgaccaaagatactgatatcttggcggcattccgagtcactcctcaacccggagtgccccccgaggaagcaggagcggcagtagctgccgaatcttccactggtacatggactactgtttggaccgatggacttaccagcctcgatcgttacaaggggcgatgctatggcatcgaacctattcctggagaagaaagtcaatttattgcctatgtagcttatcccttagacctttttgaagaaggttctgttactaacctgttcacctccattgtgggtaatgtttttggattcaaagccctacgggctatacgtctggaagatctgcgaattcctccttcttattccaaaactttccaaggtcccccacatggtatccaggtagaaagggataaattaaataaatatggccgccccttattgggatgtaccatcaaaccaaaattgggtctgtctgcaaagaattatggtagagcagtttacgaatgtcttcgtggtggacttgatttcacg--------------------------------------------------------------------------------------------------------------------------------------------------------------------------------------------------------------------------------------------------------------------------------------------------------------------------------------------------------------------------------------------------------------------------------------------------------------------------------------------------------------------------------------------------------------------------------------------------------------------------------------------------------------------------------------------------------------------------------------------------------------------------------------------------------------------------------------------------------------------------------------------------------
>Podocarpus philippinensis
--------------------------aagtgctgggttcaaagctggtgttaaagattacagattaacttattatactccggaatatccgaccaaagatactgatatcttggcggcattccgagtcactcctcaacccggagtgccccccgaggaagcaggagcggcagtagctgccgaatcttccactggtacatggactactgtttggaccgatggacttaccagcctcgatcgttacaaggggcgatgctatggcatcgaacctattcctggagaagaaagtcaatttattgcctatgtagcttatcccttagacctttttgaagaaggttctgttactaacctgttcacctccattgtgggtaatgtttttggattcaaagccctacgggctatacgtctggaagatctgcgaattcctccttcttattccaaaactttccaaggtcccccacatggtatccaggtagaaagggataaattaaataaatatggccgccccttattgggatgtaccatcaaaccaaaattgggtctgtctgcaaagaattatggtagagcagtttacgaatgtcttcgtggtggacttgatttcacg--------------------------------------------------------------------------------------------------------------------------------------------------------------------------------------------------------------------------------------------------------------------------------------------------------------------------------------------------------------------------------------------------------------------------------------------------------------------------------------------------------------------------------------------------------------------------------------------------------------------------------------------------------------------------------------------------------------------------------------------------------------------------------------------------------------------------------------------------------------------------------------------------------
>Podocarpus thailandensis
--------------------------aagtgctgggttcaaagctggtgttaaagattacagattaacttattatactccggaatatccgaccaaagatactgatatcttggcggcattccgagtcactcctcaacccggagtgccccccgaggaagcaggagcggcagtagctgccgaatcttccactggtacatggactactgtttggaccgatggacttaccagcctcgatcgttacaaggggcgatgctatggcatcgaacctattcctggagaagaaagtcaatttattgcctatgtagcttatcccttagacctttttgaagaaggttctgttactaacctgttcacctccattgtgggtaatgtttttggattcaaagccctacgggctatacgtctggaagatctgcgaattcctccttcttattccaaaactttccaaggtcccccacatggtatccaggtagaaagggataaattaaataaatatggccgccccttattgggatgtaccatcaaaccaaaattgggtctgtctgcaaagaattatggtagagcagtttacgaatgtcttcgtggtggacttgatttcacg--------------------------------------------------------------------------------------------------------------------------------------------------------------------------------------------------------------------------------------------------------------------------------------------------------------------------------------------------------------------------------------------------------------------------------------------------------------------------------------------------------------------------------------------------------------------------------------------------------------------------------------------------------------------------------------------------------------------------------------------------------------------------------------------------------------------------------------------------------------------------------------------------------
>Podocarpus subtropicalis
--------------------------aagtgctgggttcaaagctggtgttaaagattacagattaacttattatactccggaatatccgaccaaagatactgatatcttggcggcattccgagtcactcctcaacccggagtgccccccgaggaagcaggagcggcagtagctgccgaatcttccactggtacatggactactgtttggaccgatggacttaccagcctcgatcgttacaaggggcgatgctatggcatcgaacctattcctggagaagaaagtcaatttattgcctatgtagcttatcccttagacctttttgaagaaggttctgttactaacctgttcacctccattgtgggtaatgtttttggattcaaagccctacgggctatacgtctggaagatctgcgaattcctccttcttattccaaaactttccaaggtcccccacatggtatccaggtagaaagggataaattaaataaatatggccgccccttattgggatgtaccatcaaaccaaaattgggtctgtctgcaaagaattatggtagagcagtttacgaatgtcttcgtggtggacttgatttc-----------------------------------------------------------------------------------------------------------------------------------------------------------------------------------------------------------------------------------------------------------------------------------------------------------------------------------------------------------------------------------------------------------------------------------------------------------------------------------------------------------------------------------------------------------------------------------------------------------------------------------------------------------------------------------------------------------------------------------------------------------------------------------------------------------------------------------------------------------------------------------------------------------
>Podocarpus pilgeri
-------------------------------------------------ttaaagattacagattaacttattatactccggaatatccgaccaaagatactgatatcttggcggcattccgagtcactcctcaacccggagtgccccccgaggaagcaggagcggcagtagctgccgaatcttccactggtacatggactactgtttggaccgatggacttaccagcctcgatcgttacaaggggcgatgctatggcatcgaacctattcctggagaagaaaatcaatttattgcctatgtagcttatcccttagacctttttgaagaaggttctgttactaacctgttcacctccattgtgggtaatgtttttggattcaaagccctacgggctatacgtctggaagatctgcgaattcctccttcttattccaaaactttccaaggtccaccacatggtatccaggtggaaagggataaattaaataaatatggccgccccttattgggatgtaccatcaaaccaaaattgggtctgtctgcaaagaattatggtagagcagtttacgaatgtcttcgtggtggacttgatttcacg--------------------------------------------------------------------------------------------------------------------------------------------------------------------------------------------------------------------------------------------------------------------------------------------------------------------------------------------------------------------------------------------------------------------------------------------------------------------------------------------------------------------------------------------------------------------------------------------------------------------------------------------------------------------------------------------------------------------------------------------------------------------------------------------------------------------------------------------------------------------------------------------------------
>Podocarpus capuronii
--------------------------aagtgctgggttcaaggctggtgttaaagattacagattaacttattatactccggaatatcagaccaaagatactgatatcttggcagcattccgagtcactcctcaacccggagtgccccccgaggaagcaggagcggcagtagctgccgaatcttccactggtacatggactactgtttggaccgatggacttaccagcctcgatcgttacaaggggcgatgctatgacatcgaacctgttcctggagaggaaaatcaatttattgtctatgtagcttatcccttagacctttttgaagaaggttctgttactaacctgttcacctccattgtaggtaatgtttttggattcaaagccctacgggctctacgtctggaagatctgcggattcctcctgcttattccaaaactttccaaggtccaccacatggtatccaggtggaaagagataaattaaataaatatggccgccccttattgggatgtaccatcaaaccaaaattgggtctgtctgcaaagaattatggtagagcagtttacgaatgtcttcgcggtggacttgatttcacg--------------------------------------------------------------------------------------------------------------------------------------------------------------------------------------------------------------------------------------------------------------------------------------------------------------------------------------------------------------------------------------------------------------------------------------------------------------------------------------------------------------------------------------------------------------------------------------------------------------------------------------------------------------------------------------------------------------------------------------------------------------------------------------------------------------------------------------------------------------------------------------------------------
>Podocarpus hallii
--------------------------aagtgctgggttcaaggctggtgttaaagattacagattaacttattatactccggaatatcagaccaaagatactgatatcttggcagcattccgagtcactcctcaacccggagtgccccccgaggaagcaggagcggcagtagctgccgaatcttccactggtacatggactactgtttggaccgatggacttaccagcctcgatcgttacaaggggcgatgctatgacatcgaacctgttcctggagaggaaaatcaatttattgtctatgtagcttatcccttagacctttttgaagaaggttctgttactaacctgttcacctccattgtaggtaatgtttttggattcaaagccctacgggctctacgtctagaagatctgcgaattcctcctgcttattccaaaactttccaaggtccaccacatggtatccaggtggaaagagataaattaaataaatatggccgccccttattgggatgtaccatcaaaccaaaattgggcctgtctgcaaagaattatggtagagcagtttacgaatgtcttcgtggtggacttgatttcacg--------------------------------------------------------------------------------------------------------------------------------------------------------------------------------------------------------------------------------------------------------------------------------------------------------------------------------------------------------------------------------------------------------------------------------------------------------------------------------------------------------------------------------------------------------------------------------------------------------------------------------------------------------------------------------------------------------------------------------------------------------------------------------------------------------------------------------------------------------------------------------------------------------
>Podocarpus totara
--------------------------aagtgctgggttcaaggctggtgttaaagattacagattaacttattatactccggaatatcagaccaaagatactgatatcttggcagcattccgagtcactcctcaacccggagtgccccccgaggaagcaggagcggcagtagctgccgaatcttccactggtacatggactactgtttggaccgatggacttaccagcctcgatcgttacaaggggcgatgctatgacatcgaacctgttcctggagaggaaaatcaatttattgtctatgtagcttatcccttagacctttttgaagaaggttctgttactaacctgttcacctccattgtaggtaatgtttttggattcaaagccctacgggctctacgtctagaagatctgcgaattcctcctgcttattccaaaactttccaaggtccaccacatggtatccaggtggaaagagataaattaaataaatatggccgccccttattgggatgtaccatcaaaccaaaattgggcctgtctgcaaagaattatggtagagcagtttacgaatgtcttcgtggtggacttgatttcacg--------------------------------------------------------------------------------------------------------------------------------------------------------------------------------------------------------------------------------------------------------------------------------------------------------------------------------------------------------------------------------------------------------------------------------------------------------------------------------------------------------------------------------------------------------------------------------------------------------------------------------------------------------------------------------------------------------------------------------------------------------------------------------------------------------------------------------------------------------------------------------------------------------
>Podocarpus lambertii
--------------------------aagtgctgggttcaaggctggtgttaaagattacagattaacttattatactccggaatatccgaccaaagatactgatatcttggcagcattccgagtcactcctcaacccggagtgccccccgaggaagcaggagcggcagtagctgccgaatcttccactggtacatggactactgtttggaccgatggacttaccagcctcgatcgttacaaggggcgatgctatgacatcgaacctgttcctggagaggaaaatcaatttattgtctatgtagcttatcccttagacctttttgaagaaggttctgttactaacctgttcacctccattgtaggtaatgtttttggattcaaagccctacgggctctacgtctggaagatctgcgaattcctcctgcttattccaaaactttccagggtccaccacatggtatccaggtggaaagagataaattaaataaatatggtcgccccttattgggatgtaccatcaaaccaaaattgggtctgtctgcaaagaattatggtagagcagtttacgaatgtcttcgtggtggacttgatttcacg--------------------------------------------------------------------------------------------------------------------------------------------------------------------------------------------------------------------------------------------------------------------------------------------------------------------------------------------------------------------------------------------------------------------------------------------------------------------------------------------------------------------------------------------------------------------------------------------------------------------------------------------------------------------------------------------------------------------------------------------------------------------------------------------------------------------------------------------------------------------------------------------------------
>Podocarpus milanjianus
--------------------------aagtgttgggttcaaggctggtgttaaagattacagattaacttattatactccggaatatccgaccaaagatactgatatcttggcagcattccgagtcactcctcaacccggagtgccccccgaggaagcaggagcggcagtagctgccgaatcttccactggtacatggactactgtttggaccgatggacttaccagcctcgatcgttacaaggggcgatgctatgacatcgaacctgttcctggagaggaaaatcaatttattgtctatgtagcttatcccttagacctttttgaagaaggttctgttactaacctgttcacctccattgtaggtaatgtttttggattcaaagccctacgggctctacgtctggaagatctgcggattcctcctgcttattccaaaactttccaaggtccaccacatggtatccaggtggaaagagataaattaaataaatatggccgccccctattgggatgtaccatcaaaccaaaattgggtctgtctgcaaagaattatggtagagcagtttacgaatgtcttcgtggtggacttgatttcacg--------------------------------------------------------------------------------------------------------------------------------------------------------------------------------------------------------------------------------------------------------------------------------------------------------------------------------------------------------------------------------------------------------------------------------------------------------------------------------------------------------------------------------------------------------------------------------------------------------------------------------------------------------------------------------------------------------------------------------------------------------------------------------------------------------------------------------------------------------------------------------------------------------
>Podocarpus cunninghamii
-------------------------------------------------------attacagattaacttattatactccggaatatcagaccaaagatactgatatcttggcagcattccgagtcactcctcaacccggagtgccccccgaggaagcaggagcggcagtagctgccgaatcttccactggtacatggactactgtttggaccgatggacttaccagcctcgatcgttacaaggggcgatgctatgacatcgaacctgttcctggagaggaaaatcaatttattgtctatgtagcttatcccttagacctttttgaagaaggttctgttactaacctgttcacctccattgtaggtaatgtttttggattcaaagccctacgggctctacgtctagaagatctgcgaattcctcctgcttattccaaaactttccaaggtccaccacatggtatccaggtggaaagagataaattaaataaatatggccgccccttattgggatgtaccatcaaaccaaaattgggcctgtctgcaaagaattatggtagagcagtttacgaatgtcttcgtggtggacttgatttcacg--------------------------------------------------------------------------------------------------------------------------------------------------------------------------------------------------------------------------------------------------------------------------------------------------------------------------------------------------------------------------------------------------------------------------------------------------------------------------------------------------------------------------------------------------------------------------------------------------------------------------------------------------------------------------------------------------------------------------------------------------------------------------------------------------------------------------------------------------------------------------------------------------------
>Podocarpus elongatus
--------------------------aagtgctgggttcaaggctggtgttaaagattacagattaacttattatactccggaatatccgaccaaagatactgatatcttggcagcattccgagtcactcctcaacccggagtgccccccgaggaagcaggagcggcagtagctgccgaatcttccactggtacatggactactgtttggaccgatggacttaccagcctcgatcgttacaaggggcgatgctatgacatcgaacctgttcctggagaggaaaatcaatttattgtctatgtagcttatcccttagacctttttgaagaaggttctgttactaacctgttcacctccattgtaggtaatgtttttggattcaaagccctacgggctctacgtctggaagatctgcggattcctcctgcttattccaaaactttccaaggtccaccacatggtatccaggtggaaagagataaattaaataaatatggccgccccctattgggatgtaccatcaaaccaaaattgggtctgtctgcaaagaattatggtagagcagtttacgaatgtcttcgtggtggacttgatttcacgaaggatgatgagaatgtaaattcccaaccattt-----------------------------------------------------------------------------------------------------------------------------------------------------------------------------------------------------------------------------------------------------------------------------------------------------------------------------------------------------------------------------------------------------------------------------------------------------------------------------------------------------------------------------------------------------------------------------------------------------------------------------------------------------------------------------------------------------------------------------------------------------------------------------------------------------------------------------------------------------------------------
>Podocarpus madagascariensis
--------------------------aagtgttgggttcaaggctggtgttaaagattacagattaacttattatactccggaatatccgaccaaagatactgatatcttggcagcattccgagtcactcctcaacccggagtgccccccgaggaagcaggagcggcagtagctgccgaatcttccactggtacatggactactgtttggaccgatggacttaccagcctcgatcgttacaaggggcgatgctatgacatcgaacctgttcctggagaggaaaatcaatttattgtctatgtagcttatcccttagacctttttgaagaaggttctgttactaacctgttcacctccattgtaggtaatgtttttggattcaaagccctacgggctctacgtctggaagatctgcggattcctcctgcttattccaaaactttccaaggtccaccacatggtatccaggtggaaagagataaattaaataaatatggccgccccttattgggatgtaccatcaaaccaaaattgggtctgtctgcaaagaattatggtagagcagtttacgaatgtcttcgcggtggacttgatttcacgaaggatgatgagaatgtaaattcccaaccattt-----------------------------------------------------------------------------------------------------------------------------------------------------------------------------------------------------------------------------------------------------------------------------------------------------------------------------------------------------------------------------------------------------------------------------------------------------------------------------------------------------------------------------------------------------------------------------------------------------------------------------------------------------------------------------------------------------------------------------------------------------------------------------------------------------------------------------------------------------------------------
>Podocarpus henkelii
--------------------------aagtgctgggttcaaggctggtgttaaagattacagattaacttattatactccggaatatcagaccaaagatactgatatcttggcagcattccgagtcactcctcaacccggagtgccccccgaggaagcaggagcggcagtagctgccgaatcttccactggtacatggactactgtttggaccgatggacttaccagcctcgatcgttacaaggggcgatgctatgacatcgaacctgttcctggagaggaaaatcaatttattgtctatgtagcttatcccttagacctttttgaagaaggttctgttactaacctgttcacctccattgtaggtaatgtttttggattcaaagccctacgggctctacgtctggaagatctgcggattcctcctgcttattccaaaactttccaaggtccaccacatggtatccaggtggaaagagataaattaaataaatatggccgccccttattgggatgtaccatcaaaccaaaattgggtctgtctgcaaagaattatggtagagcagtttacgaatgtcttcgtggtggacttgatttcacgaaggatgatgagaatgtaaattcccaaccattt-----------------------------------------------------------------------------------------------------------------------------------------------------------------------------------------------------------------------------------------------------------------------------------------------------------------------------------------------------------------------------------------------------------------------------------------------------------------------------------------------------------------------------------------------------------------------------------------------------------------------------------------------------------------------------------------------------------------------------------------------------------------------------------------------------------------------------------------------------------------------
>Podocarpus lawrencei
--------------------------aagtgctgggttcaaggctggtgttaaagattacagattaacttattatactccggaatatcagaccaaagatactgatatcttggcagcattccgagtcactcctcaacccggagtgccccccgaggaagcaggagcggcagtagctgccgaatcttccactggtacatggactactgtttggaccgatggacttaccagcctcgatcgttacaaggggcgatgctatgacatcgaacctgttcctggagaggaaaatcaatttattgtctatgtagcttatcccttagacctttttgaagaaggttctgttactaacctgttcacctccattgtaggtaatgtttttggattcaaagccctacgggctctacgtctagaagatctgcgaattcctcctgcttattccaaaactttccaaggtccaccacatggtatccaggtggaaagagataaattaaataaatatggccgccccttattgggatgtaccatcaaaccaaaattgggtctgtctgcaaagaattatggtagagcagtttacgaatgtcttcgtggtggacttgatttcacgaaggatgatgagaatgtaaattcccaaccattt-----------------------------------------------------------------------------------------------------------------------------------------------------------------------------------------------------------------------------------------------------------------------------------------------------------------------------------------------------------------------------------------------------------------------------------------------------------------------------------------------------------------------------------------------------------------------------------------------------------------------------------------------------------------------------------------------------------------------------------------------------------------------------------------------------------------------------------------------------------------------
>Podocarpus parlatorei
--------------------------aagtgctgggttcaaggctggtgttaaagattacagattaacttattatactccggaatatcagaccaaagatactgatatcttggcagcattccgagtcactcctcaacccggagtgccccccgaggaagcaggagcggcagtagctgccgaatcttccactggtacatggactactgtttggaccgatggacttaccagcctcgatcgttacaaggggcgatgctatgacatcgaacctgttcctggagaggaaaatcaatttattgtctatgtagcttatcccttagacctttttgaagaaggttctgttactaacctgttcacctccattgtaggtaatgtttttggattcaaagccctacgggctctacgtctggaagatctgcgaattcctcctgcttattccaaaactttccagggtccaccacatggtatccaggtggaaagagataaattaaataaatatggtcgccccttattgggatgtaccatcaaaccaaaattgggtctgtctgcaaagaattatggtagagcagtttacgaatgtcttcgtggtggacttgatttcacgaaggatgatgagaatgtaaattcccaaccattt-----------------------------------------------------------------------------------------------------------------------------------------------------------------------------------------------------------------------------------------------------------------------------------------------------------------------------------------------------------------------------------------------------------------------------------------------------------------------------------------------------------------------------------------------------------------------------------------------------------------------------------------------------------------------------------------------------------------------------------------------------------------------------------------------------------------------------------------------------------------------
>Podocarpus sprucei
--------------------------aagtgctgggttcaaggctggtgttaaagattacagattaacttattatactccggaatatcagaccaaagatactgatatcttggcagcattccgagtcactcctcaacccggagtgccccccgaggaagcaggagcggcagtagctgccgaatcttccactggtacatggactactgtttggaccgatggacttaccagcctcgatcgttacaaggggcgatgctatgacatcgaacctgttcctggagaggaaaatcaatttattgtctatgtagcttatcccttagacctttttgaagaaggttctgttactaacctgttcacctccattgtaggtaatgtttttggattcaaagccctacgggctctacgtctggaagatctgcgaattcctcctgcttattccaaaactttccagggtccaccacatggtatccaggtggaaagagataaattaaataaatatggtcgccccttattgggatgtaccatcaaaccaaaattgggtctgtctgcaaagaattatggtagagcagtttacgaatgtcttcgtggtggacttgatttcacgaaggatgatgagaatgtaaattcccaaccattt-----------------------------------------------------------------------------------------------------------------------------------------------------------------------------------------------------------------------------------------------------------------------------------------------------------------------------------------------------------------------------------------------------------------------------------------------------------------------------------------------------------------------------------------------------------------------------------------------------------------------------------------------------------------------------------------------------------------------------------------------------------------------------------------------------------------------------------------------------------------------
>Podocarpus transiens
--------------------------aagtgctgggttcaaggctggtgttaaagattacagattaacttattatactccggaatatcagaccaaagatactgatatcttggcagcattccgagtcactcctcaacccggagtgccccccgaggaagcaggagcggcagtagctgccgaatcttccactggtacatggactactgtttggaccgatggacttaccagcctcgatcgttacaaggggcgatgctatgacatcgaacctgttcctggagaggaaaatcaatttattgtctatgtagcttatcccttagacctttttgaagaaggttctgttactaacctgttcacctccattgtaggtaatgtttttggattcaaagccctacgggctctacgtctggaagatctgcgaattcctcctgcttattccaaaactttccagggtccaccacatggtatccaggtggaaagagataaattaaataaatatggtcgccccttattgggatgtaccatcaaaccaaaattgggtctgtctgcaaagaattatggtagagcagtttacgaatgtcttcgtggtggacttgatttcacgaaggatgatgagaatgtaaattcccaaccattt-----------------------------------------------------------------------------------------------------------------------------------------------------------------------------------------------------------------------------------------------------------------------------------------------------------------------------------------------------------------------------------------------------------------------------------------------------------------------------------------------------------------------------------------------------------------------------------------------------------------------------------------------------------------------------------------------------------------------------------------------------------------------------------------------------------------------------------------------------------------------
>Podocarpus barretoi
--------------------------aagtgtttttttcaaggctggtgttaaagattacagattaacttattatactccggaatatcagaccaaagatactgatatcttggcagcattccgagtcactcctcaacccggagtgccccccgaggaagcaggagcggcagtagctgccgaatcttccactggtacatggactactgtttggaccgatggacttaccagcctcgatcgttacaaggggcggtgctatgacatcgaacctgttcctggagaggaaaatcaatttattgtctatgtagcttatcccttagacctttttgaagaaggttctgttactaacctgttcacctccattgtaggtaatgtttttggatttaaagccctacgggctctacgtctggaagatctgcgaattcctcctgcttattccaaaactttccaaggtccaccacatggtatccaggtggaaagagataaattaaataaatatggccgccccttattgggatgtaccatcaaaccaaaattgggtctgtctgcaaagaattatggtagagcagtttacgaatgtcttcgtggtggacttgatttcacg--------------------------------------------------------------------------------------------------------------------------------------------------------------------------------------------------------------------------------------------------------------------------------------------------------------------------------------------------------------------------------------------------------------------------------------------------------------------------------------------------------------------------------------------------------------------------------------------------------------------------------------------------------------------------------------------------------------------------------------------------------------------------------------------------------------------------------------------------------------------------------------------------------
>Podocarpus brasiliensis
--------------------------aagtgtttttttcaaggctggtgttaaagattacagattaacttattatactccggaatatcagaccaaagatactgatatcttggcagcattccgagtcactcctcaacccggagtgccccccgaggaagcaggagcggcagtagctgccgaatcttccactggtacatggactactgtttggaccgatggacttaccagcctcgatcgttacaaggggcggtgctatgacatcgaacctgttcctggagaggaaaatcaatttattgtctatgtagcttatcccttagacctttttgaagaaggttctgttactaacctgttcacctccattgtaggtaatgtttttggatttaaagccctacgggctctacgtctggaagatctgcgaattcctcctgcttattccaaaactttccaaggtccaccacatggtatccaggtggaaagagataaattaaataaatatggccgccccttattgggatgtaccatcaaaccaaaattgggtctgtctgcaaagaattatggtagagcagtttacgaatgtcttcgtggtggacttgatttcacg--------------------------------------------------------------------------------------------------------------------------------------------------------------------------------------------------------------------------------------------------------------------------------------------------------------------------------------------------------------------------------------------------------------------------------------------------------------------------------------------------------------------------------------------------------------------------------------------------------------------------------------------------------------------------------------------------------------------------------------------------------------------------------------------------------------------------------------------------------------------------------------------------------
>Podocarpus purdieanus
--------------------------aagtgtttttttcaaggctggtgttaaagattacagattaacttattatactccggaatatcagactaaagatactgatatcttggcagcattccgagtcactcctcaacccggagtgccccccgaggaagcaggagcggcagtagctgccgaatcttccactggtacatggactactgtttggaccgatggacttaccagcctcgatcgttacaaggggcggtgctatgacatcgaacctgttcctggagaggaaaatcaatttattgtctatgtagcttatcccttagacctttttgaagaaggttctgttactaacctgttcacctccattgtaggtaatgtttttggatttaaagccctacgggctctacgtctggaagatctgcgaattcctcctgcttattccaaaactttccaaggtccaccacatggtatccaggtggaaagagataaattaaataaatatggccgccccttattgggatgtaccatcaaaccaaaattgggtctgtctgcaaagaattatggtagagcagtttacgaatgtcttcgtggtggacttgatttcacg--------------------------------------------------------------------------------------------------------------------------------------------------------------------------------------------------------------------------------------------------------------------------------------------------------------------------------------------------------------------------------------------------------------------------------------------------------------------------------------------------------------------------------------------------------------------------------------------------------------------------------------------------------------------------------------------------------------------------------------------------------------------------------------------------------------------------------------------------------------------------------------------------------
>Podocarpus celatus
--------------------------aagtgtttttttcaaggctggtgttaaagattacagattaacttattatactccggaatatcagaccaaagatactgatatcttggcagcattccgagtcactcctcaacccggagtgccccccgaggaagcaggagcggcagtagctgccgaatcttccactggtacatggactactgtttggaccgatggacttaccagcctcgatcgttacaaggggcggtgctatgacatcgaacctgttcctggagaggaaaatcaatttattgtctatgtagcttatcccttagacctttttgaagaaggttctgttactaacctgttcacctccattgtaggtaatgtttttggatttaaagccctacgggctctacgtctggaagatctgcgaattcctcctgcttattccaaaactttccaaggtccaccacatggtatccaggtggaaagagataaattaaataaatatggccgccccttattgggatgtaccatcaaaccaaaattgggtctgtctgcaaagaattatggtagagcagtttacgaatgtcttcgtggtggacttgatttcacgaaggatgatgagaatgtaaattcccaaccattt-----------------------------------------------------------------------------------------------------------------------------------------------------------------------------------------------------------------------------------------------------------------------------------------------------------------------------------------------------------------------------------------------------------------------------------------------------------------------------------------------------------------------------------------------------------------------------------------------------------------------------------------------------------------------------------------------------------------------------------------------------------------------------------------------------------------------------------------------------------------------
>Podocarpus guatemalensis
--------------------------aagtgtttttttcaaggctggtgttaaagattacagattaacttattatactccggaatatcagaccaaagatactgatatcttggcagcattccgagtcactcctcaacccggagtgccccccgaggaagcaggagcggcagtagctgccgaatcttccactggtacatggactactgtttggaccgatggacttaccagcctcgatcgttacaaggggcggtgctatgacatcgaacctgttcctggagaggaaaatcaatttattgtctatgtagcttatcccttagacctttttgaagaaggttctgttactaacctgttcacctccattgtaggtaatgtttttggatttaaagccctacgggctctacgtctggaagatctgcgaattcctcctgcttattccaaaactttccaaggtccaccacatggtatccaggtggaaagagataaattaaataaatatggccgccccttattgggatgtaccatcaaaccaaaattgggtctgtctgcaaagaattatggtagagcagtttacgaatgtcttcgtggtggacttgatttcacgaaggatgatgagaatgtaaattcccaaccattt-----------------------------------------------------------------------------------------------------------------------------------------------------------------------------------------------------------------------------------------------------------------------------------------------------------------------------------------------------------------------------------------------------------------------------------------------------------------------------------------------------------------------------------------------------------------------------------------------------------------------------------------------------------------------------------------------------------------------------------------------------------------------------------------------------------------------------------------------------------------------
>Podocarpus oleifolius
--------------------------aagtgtttttttcaaggctggtgttaaagattacagattaacttattatactccggaatatcagaccaaagatactgatatcttggcagcattccgagtcactcctcaacccggagtgccccccgaggaagcaggagcggcagtagctgccgaatcttccactggtacatggactactgtttggaccgatggacttaccagcctcgatcgttacaaggggcggtgctatgacatcgaacctgttcctggagaggaaaatcaatttattgtctatgtagcttatcccttagacctttttgaagaaggttctgttactaacctgttcacctccattgtaggtaatgtttttggatttaaagccctacgggctctacgtctggaagatctgcgaattcctcctgcttattccaaaactttccaaggtccaccacatggtatccaggtggaaagagataaattaaataaatatggccgccccttattgggatgtaccatcaaaccaaaattgggtctgtctgcaaagaattatggtagagcagtttacgaatgtcttcgtggtggacttgatttcacgaaggatgatgagaatgtaaattcccaaccattt-----------------------------------------------------------------------------------------------------------------------------------------------------------------------------------------------------------------------------------------------------------------------------------------------------------------------------------------------------------------------------------------------------------------------------------------------------------------------------------------------------------------------------------------------------------------------------------------------------------------------------------------------------------------------------------------------------------------------------------------------------------------------------------------------------------------------------------------------------------------------
>Podocarpus rusbyi
--------------------------aagtgtttttttcaaggctggtgttaaagattacagattaacttattatactccggaatatcagaccaaagatactgatatcttggcagcattccgagtcactcctcaacccggagtgccccccgaggaagcaggagcggcagtagctgccgaatcttccactggtacatggactactgtttggaccgatggacttaccagcctcgatcgttacaaggggcggtgctatgacatcgaacctgttcctggagaggaaaatcaatttattgtctatgtagcttatcccttagacctttttgaagaaggttctgttactaacctgttcacctccattgtaggtaatgtttttggatttaaagccctacgggctctacgtctggaagatctgcgaattcctcctgcttattccaaaactttccaaggtccaccacatggtatccaggtggaaagagataaattaaataaatatggccgccccttattgggatgtaccatcaaaccaaaattgggtctgtctgcaaagaattatggtagagcagtttacgaatgtcttcgtggtggacttgatttcacgaaggatgatgagaatgtaaattcccaaccattt-----------------------------------------------------------------------------------------------------------------------------------------------------------------------------------------------------------------------------------------------------------------------------------------------------------------------------------------------------------------------------------------------------------------------------------------------------------------------------------------------------------------------------------------------------------------------------------------------------------------------------------------------------------------------------------------------------------------------------------------------------------------------------------------------------------------------------------------------------------------------
>Podocarpus urbanii
--------------------------aagtgtttttttcaaggctggtgttaaagattacagattaacttattatactccggaatatcagaccaaagatactgatatcttggcagcattccgagtcactcctcaacccggagtgccccccgaggaagcaggagcggcagtagctgccgaatcttccactggtacatggactactgtttggaccgatggacttaccagcctcgatcgttacaaggggcggtgctatgacatcgaacctgttcctggagaggaaaatcaatttattgtctatgtagcttatcccttagacctttttgaagaaggttctgttactaacctgttcacctccattgtaggtaatgtttttggatttaaagccctacgggctctacgtctggaagatctgcgaattcctcctgcttattccaaaactttccaaggtccaccacatggtatccaggtggaaagagataaattaaataaatatggccgccccttattgggatgtaccatcaaaccaaaattgggtctgtctgcaaagaattatggtagagcagtttacgaatgtcttcgtggtggacttgatttcacgaaggatgatgagaatgtaaattcccaaccattt-----------------------------------------------------------------------------------------------------------------------------------------------------------------------------------------------------------------------------------------------------------------------------------------------------------------------------------------------------------------------------------------------------------------------------------------------------------------------------------------------------------------------------------------------------------------------------------------------------------------------------------------------------------------------------------------------------------------------------------------------------------------------------------------------------------------------------------------------------------------------
>Podocarpus magnifolius
--------------------------aagtgtttttttcaaggctggtgttaaagattacagattaacttattatactccggaatatcaaaccaaagatactgatatcttggcagcattccgagtcactcctcaacccggagtgccccccgaggaagcaggagcggcagtagctgccgaatcttccactggtacatggactactgtttggaccgatggacttaccagcctcgatcgttacaaggggcggtgctatgacatcgaacctgttcctggagaggaaaatcaatttattgtctatgtagcttatcccttagacctttttgaagaaggttctgttactaacctgttcacctccattgtaggtaatgtttttggatttaaagccctacgggctctacgtctggaagatctgcgaattcctcctgcttattccaaaactttccaaggtccaccacatggtatccaggtggaaagagataaattaaataaatatggccgccccttattgggatgtaccatcaaaccaaaattgggtctgtctgcaaagaattatggtagagcagtttacgaatgtcttcgtggtggacttgatttcacgaaggatgatgagaatgtaaattcccaaccattt-----------------------------------------------------------------------------------------------------------------------------------------------------------------------------------------------------------------------------------------------------------------------------------------------------------------------------------------------------------------------------------------------------------------------------------------------------------------------------------------------------------------------------------------------------------------------------------------------------------------------------------------------------------------------------------------------------------------------------------------------------------------------------------------------------------------------------------------------------------------------
>Podocarpus trinitensis
--------------------------aagtgtttttttcaaggctggtgttaaagattacagattaacttattatactccggaatatcagaccaaagatactgatatcttggcagcattccgagtcactcctcaacccggagtgccccccgaggaagcaggagcggcagtagctgccgaatcttccactggtacatggactactgtttggaccgatggacttaccagcctcgatcgttacaaggggcggtgctatgacatcgaacctgttcctggagaggaaaatcaatttattgtctatgtagcttatcccttagacctttttgaagaaggttctgttactaacctgttcacctccattgtaggtaatgtttttggatttaaagccctacgggctctacgtctggaagatctgcgaattcctcctgcttattccaaaactttccaaggtccaccacatggtatccaggtggaaagagataaattaaataaatatggccgccccttattgggatgtaccatcaaaccaaaattgggtctgtctgcaaagaattatggtagagcagtttacgaatgtcttcgtggtggacttgatttcacgaaggatgatgagaatggaaattcccaaccattt-----------------------------------------------------------------------------------------------------------------------------------------------------------------------------------------------------------------------------------------------------------------------------------------------------------------------------------------------------------------------------------------------------------------------------------------------------------------------------------------------------------------------------------------------------------------------------------------------------------------------------------------------------------------------------------------------------------------------------------------------------------------------------------------------------------------------------------------------------------------------
>Podocarpus smithii
--------------------------aagtgctgggttcaaggctggtgttaaagattacagattaacttattatactccggaatatcagaccaaagatactgatatcttggcagcattccgagtcactcctcaacccggagtgccccccgaggaagcaggagcggcagtagctgccgaatcttccactggtacatggactactgtttggaccgatggacttaccagcctcgatcgttacaaggggcgatgctatgacatcgaacctgttcctggagaggaaaatcaatttattatgtatgtagcttatcccttagacctttttgaagaaggttctgttactaacctgttcacctccattgtaggtaatgtttttggattcaaggccctacgggctatacgtctggaagatctacgaattcctcctgcttattccaaaactttccaaggtccgccacatggtatccaggtggaaagagataaattaaataaatatggccgccccttattgggatgtaccatcaaaccaaaattgggtctgtctgcaaagaattatggtagagcagtttacgaatgtcttcgtggtggacttgatttcacg--------------------------------------------------------------------------------------------------------------------------------------------------------------------------------------------------------------------------------------------------------------------------------------------------------------------------------------------------------------------------------------------------------------------------------------------------------------------------------------------------------------------------------------------------------------------------------------------------------------------------------------------------------------------------------------------------------------------------------------------------------------------------------------------------------------------------------------------------------------------------------------------------------
>Podocarpus drouynianus
--------------------------aagtgctgggttcaaagctggtgttaaagattacagattaacttattatactccggaatatctgaccaaagatactgatatcttggcggcattccgagtcactcctcaacccggagtgccccccgaggaagcaggagcggcagtagctgccgaatcttccactggtacatggactactgtttggaccgatggacttaccagcctcgatcgttacaaggggcgatgctataacatcgaacctgttcctggagacgaaaatcaatttattgcctatgtagcttatcccttagacctttttgaagaaggttctgttactaacctgttcacctccattgtgggtaatgtttttggattcaaagccctacgggctctacgtctggaagatctgcgaattcctcctgcttattccaaaactttccaaggtccaccacatggtatccaggtggaaagagataaattaaataaatatggccgccccttattgggatgtaccatcaaaccaaaattgggtctgtctgcaaagaattatggtagagcagtttacgaatgtcttcgtggtggacttgatttcacg--------------------------------------------------------------------------------------------------------------------------------------------------------------------------------------------------------------------------------------------------------------------------------------------------------------------------------------------------------------------------------------------------------------------------------------------------------------------------------------------------------------------------------------------------------------------------------------------------------------------------------------------------------------------------------------------------------------------------------------------------------------------------------------------------------------------------------------------------------------------------------------------------------
>Podocarpus rostratus
--------------------------aagtgctgggttcaaagctggtgttaaagattacagattaacttattatactccggaatatccgaccaaagatactgatatcttggcggcattccgagtcactcctcaacccggagtgccccccgaggaagcaggagcggcagtagctgccgaatcttccactggtacatggactactgtttggaccgatggacttaccagcctcgatcgttacaagggtcgatgctataacatcgaacctgttcctggagacgaaaatcaatttattgcctatgtagcttatcccttagacctttttgaagaaggttctgttactaacctgttcacctccattgtgggtaatgtttttggattcaaagccctacgggctctacgtctggaagatctgcgaattcctcctgcttattccaaaactttccaaggtccaccacatggtatccaggtggaaagagataaattaaataaatatggccgccccttattgggatgtaccatcaaaccaaaattgggtctgtctgcaaagaattatggtagagctgtttacgaatgtcttcgtggtggacttgatttcacgaaggatgatgagaatgtaaattcccaaccattt-----------------------------------------------------------------------------------------------------------------------------------------------------------------------------------------------------------------------------------------------------------------------------------------------------------------------------------------------------------------------------------------------------------------------------------------------------------------------------------------------------------------------------------------------------------------------------------------------------------------------------------------------------------------------------------------------------------------------------------------------------------------------------------------------------------------------------------------------------------------------
>Podocarpus spinulosus
--------------------------aagtgctgggttcaaagctggtgttaaagattacagattaacttattatactccggaatatccgaccaaagatactgatatcttggcggcattccgagtcactcctcaacccggagtgccccccgaggaagcaggagcggcagtagctgccgaatcttccactggtacatggactactgtttggaccgatggacttaccagcctcgatcgttacaagggtcgatgctataacatcgaacctgttcctggagacgaaaatcaatttattgcctatgtagcttatcccttagacctttttgaagaaggttctgttactaacctgttcacctccattgtgggtaatgtttttggattcaaagccctacgggctctacgtctggaagatctgcgaattcctcctgcttattccaaaactttccaaggtccaccacatggtatccaggtggaaagagataaattaaataaatatggccgccccttattgggatgtaccatcaaaccaaaattgggtctgtctgcaaagaattatggtagagctgtttacgaatgtcttcgtggtggacttgatttcacgaaggatgatgagaatgtaaattcccaaccattt-----------------------------------------------------------------------------------------------------------------------------------------------------------------------------------------------------------------------------------------------------------------------------------------------------------------------------------------------------------------------------------------------------------------------------------------------------------------------------------------------------------------------------------------------------------------------------------------------------------------------------------------------------------------------------------------------------------------------------------------------------------------------------------------------------------------------------------------------------------------------
>Podocarpus glaucus
--------------------------------------caaagctggtgttaaagattacagattaacttattatactccggaatatccgaccaaagatactgatatcttggcggcattccgagtcactcctcaacccggagtgccccccgaggaagcaggagcggcagtagctgccgaatcttccactggtacatggactactgtttggaccgatggacttaccagcctcgatcgttacaagggtcgatgctataacatcgaacctgttcctggagacgaaaatcaatttattgcctatgtagcttatcccttagacctttttgaagaaggttctgttactaacctgttcacctccattgtgggtaatgtttttggattcaaagccctacgggctctacgtctggaagatctgcgaattcctcctgcttattccaaaactttccaaggtccaccacatggtatccaggtggaaagagataaattaaataaatatggccgccccttattgggatgtaccatcaaaccaaaattgggtctgtctgcaaagaattatggtagagctgtttacgaatgtcttcgtggtggacttgatttcacg--------------------------------------------------------------------------------------------------------------------------------------------------------------------------------------------------------------------------------------------------------------------------------------------------------------------------------------------------------------------------------------------------------------------------------------------------------------------------------------------------------------------------------------------------------------------------------------------------------------------------------------------------------------------------------------------------------------------------------------------------------------------------------------------------------------------------------------------------------------------------------------------------------
>Podocarpus decumbens
--------------------------------tgggttcaaagctggtgttaaagattacagattaacttattatactccggaatatccgaccaaagatactgatatcttggcggcattccgagtcactcctcaacccggagtgccccccgaggaagcaggagcggcagtagctgccgaatcttccactggtacatggactactgtttggaccgatggacttaccagcctcgatcgttacaaggggcgatgctatgacatcgaacctgttcctggagaggaaaatcaatttattgyctatgtagcttatcccttagacctttttgaagaaggttctgttactaacctgttcacctccattgtgggtaatgtttttggattcaaagccctacgggctctacgtctggaagatctgcgaattcctccttcttattccaaaactttccaaggtccaccacatggtatccaggtggaaagagataaattaaataaatatggccgccccttattgggatgtaccatcaaaccaaaattgggtctgtctgcaaagaattatggtagagcagtttacgaatgtcttcgtggtggacttgatttcacg--------------------------------------------------------------------------------------------------------------------------------------------------------------------------------------------------------------------------------------------------------------------------------------------------------------------------------------------------------------------------------------------------------------------------------------------------------------------------------------------------------------------------------------------------------------------------------------------------------------------------------------------------------------------------------------------------------------------------------------------------------------------------------------------------------------------------------------------------------------------------------------------------------
>Podocarpus angustifolius
-------------------------------------tcaaggctggtgttaaagattacagattaacttattatactccggaatatgagaccaaagatactgatatcttggcagcatttcgagtcactcctcaacccggagtgccccccgaggaagcaggagcggcagtagctgccgaatcttccactggtacatggactactgtttggaccgatggacttaccagcctcgatcgttacaaggggcgatgctatgacatcgaacctgttcctggagaggaaaatcaatttattgcctatgtagcttatcccttagacctttttgaagaaggttctgttactaacctgttcacctccattgtaggtaatgtttttggattcaaagccctacgggctctacgtctggaagatctacgaattcctcctgcttattccaaaactttccaaggtccaccacatggtatccaggtggaaagagataaattaaataaatatggccgccccttattgggatgtaccatcaaaccaaaattgggtctgtctgcaaagaattatggtagagcagtttacgaatgtcttcgtggtggacttgatttcacg--------------------------------------------------------------------------------------------------------------------------------------------------------------------------------------------------------------------------------------------------------------------------------------------------------------------------------------------------------------------------------------------------------------------------------------------------------------------------------------------------------------------------------------------------------------------------------------------------------------------------------------------------------------------------------------------------------------------------------------------------------------------------------------------------------------------------------------------------------------------------------------------------------
>Nageia cf.
--------------------------aagtgctgggttcaaagctggtgttaaagattacagattaacttattatactccggaatatcagaccaaagatactgatatcttggcggcattccgagtcactcctcaacccggagtgccccccgaggaagcaggagcggcagtagctgccgaatcttccactggtacatggactactgtttggaccgatgggcttaccagcctcgatcgttacaaggggcgatgctatggcatcgaagctattcctggagaggagagtcaatttattgcctatgtagcttatcccttagacctttttgaagaaggttctgttactaacctgttcacctccattgtaggtaatgtttttggattcaaagctctacgggctctacgtctggaagatctgcgaattcctcctgcttattccaaaactttccaaggtccaccacatggtatccaggtggaaagagataaattaaataaatatggccgccccttattgggatgtaccatcaaaccaaaattgggtctgtctgccaagaattatggtagagcagtttacgaatgtcttcgtggtgggcttgatttcacgaaggatgatgagaatgtaaattcccaaccattt-----------------------------------------------------------------------------------------------------------------------------------------------------------------------------------------------------------------------------------------------------------------------------------------------------------------------------------------------------------------------------------------------------------------------------------------------------------------------------------------------------------------------------------------------------------------------------------------------------------------------------------------------------------------------------------------------------------------------------------------------------------------------------------------------------------------------------------------------------------------------
>Nageia fleuryi
--------------------------aagtgctgggttcaaagctggtgttaaagattacagattaacttattatactccggaatatcagaccaaagatactgatatcttggcggcattccgagtcactcctcaacccggagtgccccccgaggaagcaggagcggcagtagctgccgaatcttccactggtacgtggactactgtttggaccgatgggcttaccagcctcgatcgttacaaggggcgatgctatggcatcgaagctattcctggagaggacagtcaatttattgcctatgtagcttatcccttagacctttttgaagaaggttctgttactaacctgttcacctccattgtaggtaatgtttttggattcaaagctctacgggctctacgtctggaagatctgcgaattcctcctgcttattccaaaactttccaaggtccaccacatggtatccaggtggaaagagataaattaaataaatatggccgccccttattgggatgtaccatcaaaccaaaattgggtctgtctgccaagaattatggtagagcagtttacgaatgtcttcgtggtgggcttgatttcacgaaggatgatgagaatgtaaattcccaaccattt-----------------------------------------------------------------------------------------------------------------------------------------------------------------------------------------------------------------------------------------------------------------------------------------------------------------------------------------------------------------------------------------------------------------------------------------------------------------------------------------------------------------------------------------------------------------------------------------------------------------------------------------------------------------------------------------------------------------------------------------------------------------------------------------------------------------------------------------------------------------------
>Nageia motleyi
--------------------------aagtgttgggttcaaagctggtgttaaagattacagattaacttattatactccggaatatcagaccaaagatactgatatcttggcggcattccgagtcactcctcaacccggagtgccccccgaggaagcaggagcggcagtagctgccgaatcttccactggtacatggactactgtttggactgatgggcttaccagcctcgatcgttacaaggggcgatgctatggcatcgaagctattcctggagaggacagtcaatttattgcctatgtagcttatcccttagacctttttgaagaaggttctgttactaacctgttcacctccattgtaggtaatgtttttggattcaaagctctacgggctctacgcctggaagatctgcgaattcctcctgcttattccaaaactttccaaggtccaccccatggtatccaggtggaaagagataaattaaataaatatggccgccccttattgggatgtaccatcaaaccaaaattgggtctgtctgccaagaattatggtagagcagtttacgaatgtcttcgtggtgggcttgatttcacgaaggatgatgagaatgtaaattcccaaccattt-----------------------------------------------------------------------------------------------------------------------------------------------------------------------------------------------------------------------------------------------------------------------------------------------------------------------------------------------------------------------------------------------------------------------------------------------------------------------------------------------------------------------------------------------------------------------------------------------------------------------------------------------------------------------------------------------------------------------------------------------------------------------------------------------------------------------------------------------------------------------
>Nageia formosensis
----------------------------------------aagctggtgttaaagattacagattaacttattatactccggaatatcagaccaaagatactgatatcttggcggcattccgagtcactcctcaacccggagtgccccccgaggaagcaggagcggcagtagctgccgaatcttccactggtacatggactactgtttggaccgatgggcttaccagcctcgatcgttacaaggggcgatgctatggcatcgaagctattcctggagaggagagtcaatttattgcctatgtagcttatcccttagacctttttgaagaaggttctgttactaacctgttcacctccattgtaggtaatgtttttggattcaaagctctacgggctctacgtctggaagatctgcgaattcctcctgcttattccaaaactttccaaggtccaccacatggtatccaggtggaaagagataaattaaataaatatggccgccccttattgggatgtaccatcaaaccaaaattgggtctgtctgccaagaattatggtagagcagtttacgaatgtcttcgtggtgggcttgatttcacgaaggatgatgagaatgtaaattcccaaccatttatgcgctggagagatcgtttttgcttttgcgctgaagcactttttaaagctcaggctgaaacgggtgaaattaaggggcattacctgaatgctaccgcaggtacatgtgaagaaatgatgaaaagagcgatattcgctagagaattgggagttcctatcgttatgcatgactatctgacgggggggtttacggcgaatacttcgttggctcattattgccgagacaacggcctacttcttcacattcaccgcgcaatgcatgcagttcttgatagacaaaaaattcacggtatgcactttcgtgtactagctaaagcgttgcgtatgtctgggggagatcatattcatgccggtactgtagtaggtaaactcgaaggagaacgagaagtaactttgggttttgtggatctgctacgtgatgattttattgaaaaagaccgaagtcgtggtatttatttcactcaagattgggtatctatgccaggtgtcttacctgtagcttcggggggtattcatgtttggcatatgcctgctctgaccgagatctttggggatgattctgtattacagtttggtggaggaactttggggcacccttggggaaatgcacctggtgcagcagccaatcgggttgctttagaagcttgtgtagaagctcgtaatgagggacgtgatcttgctcgtgaaggtaatgaagtgatccgtgaagctagcaaa--------------------------------------------------------------------------------------------------------------------------
>Nageia nankoensis
----------caacagaaactaaagcaagtgctgggttcaaagctggtgttaaagattacagattaacttattatactccggaatatcagaccaaagatactgatatcttggcggcattccgagtcactcctcaacccggagtgccccccgaggaagcaggagcggcagtagctgccgaatcttccactggtacatggactactgtttggaccgatgggcttaccagcctcgatcgttacaaggggcgatgctatggcatcgaagctattcctggagaggagagtcaatttattgcctatgtagcttatcccttagacctttttgaagaaggttctgttactaacctgttcacctccattgtaggtaatgtttttggattcaaagctctacgggctctacgtctggaagatctgcgaattcctcctgcttattccaaaactttccaaggtccaccacatggtatccaggtggaaagagataaattaaataaatatggccgccccttattgggatgtaccatcaaaccaaaattgggtctgtctgccaagaattatggtagagcagtttacgaatgtcttcgtggtgggcttgatttcacgaaggatgatgagaatgtaaattcccaaccatttatgcgctggagagatcgtttttgcttttgcgctgaagcactttttaaagctcaggctgaaacgggtgaaattaaggggcattacctgaatgctaccgcaggtacatgtgaagaaatgatgaaaagagcgatattcgctagagaattgggagttcctatcgttatgcatgactatctgacgggggggtttacggcgaatacttcgttggctcattattgccgagacaacggcctacttcttcacattcaccgcgcaatgcatgcagttcttgatagacaaaaaattcacggtatgcactttcgtgtactagctaaagcgttgcgtatgtctgggggagatcatattcatgccggtactgtagtaggtaaactcgaaggagaacgagaagtaactttgggttttgtggatctgctacgtgatgattttattgaaaaagaccgaagtcgtggtatttatttcactcaagattgggtatctatgccaggtgtcttacctgtagcttcggggggtattcatgtttggcatatgcctgctctgaccgagatctttggggatgattctgtattacagtttggtggaggaactttggggcacccttggggaaatgcacctggtgcagcagccaatcgggttgctttagaagcttgtgtagaagctcgtaatgagggacgtgatcttgctcgtgaaggtaatgaagtgatccgtgaagctagcaaa--------------------------------------------------------------------------------------------------------------------------
>Nageia nagi
atgtcaccaaaaacagagactaaagcaagtgctgggttcaaagctggtgttaaagattacagattaacttattatactccggaatatcagaccaaagatactgatatcttggcggcattccgagtcactcctcaacccggagtgccccccgaggaagcaggagcggcagtagctgccgaatcttccactggtacatggactactgtttggaccgatgggcttaccagcctcgatcgttacaaggggcgatgctatggcatcgaagctattcctggagaggagagtcaatttattgcctatgtagcttatcccttagacctttttgaagaaggttctgttactaacctgttcacctccattgtaggtaatgtttttggattcaaagctctacgggctctacgtctggaagatctgcgaattcctcctgcttattccaaaactttccaaggtccaccacatggtatccaggtggaaagagataaattaaataaatatggccgccccttattgggatgtaccatcaaaccaaaattgggtctgtctgccaagaattatggtagagcagtttacgaatgtcttcgtggtgggcttgatttcacgaaggatgatgagaatgtaaattcccaaccatttatgcgctggagagatcgtttttgcttttgcgctgaagcactttttaaagctcaggctgaaacgggtgaaattaaggggcattacctgaatgctaccgcaggtacatgtgaagaaatgatgaaaagagcgatattcgctagagaattgggagttcctatcgttatgcatgactatctgacgggggggtttacggcgaatacttcgttggctcattattgccgagacaacggcctacttcttcacattcaccgcgcaatgcatgcagttcttgatagacaaaaaattcacggtatgcactttcgtgtactagctaaagcgttgcgtatgtctgggggagatcatattcatgccggtactgtagtaggtaaactcgaaggagaacgagaagtaactttgggttttgtggatctgctacgtgatgattttattgaaaaagaccgaagtcgtggtatttatttcactcaagattgggtatctatgccaggtgtcttacctgtagcttcggggggtattcatgtttggcatatgcctgctctgaccgagatctttggggatgattctgtattacagtttggtggaggaactttggggcacccttggggaaatgcacctggtgcagcagccaatcgggttgctttagaagcttgtgtagaagctcgtaatgagggacgtgatcttgctcgtgaaggtaatgaagtgatccgtgaagctagcaaatggagtcccgagctagctgctgcttgtgaagtatggaaagagatcaaatt---tgaatttgaaactattgatactttataa-----------------------------------------
>Nageia wallichiana
----------------------------------------------------------------------------------------------------------------------------------------------------------------------------------------------------------------------------------------------------------------------------------------------------------------------------------------------------ctaacctgttcacctccattgtgggtaatgtttttggattcaaagccctacgggctatacgtctggaagatctgcgaattcctccttcttattccaaaactttccaaggtccaccacatggtatccaggtggaaagggataaattaaataaatatggccgccccttattgggatgtaccatcaaaccaaaattgggtctgtctgcaaagaattatggtagagcagtttacgaatgtcttcgtggtggacttgatttcacgaaggatgatgagaatgtaaattcccaaccttttatgcgctggagagatcgtttttgcttttgcactgaagcaatttttaaagctcaggctgaaacgggtgaaattaaggggcattacctcaatgctaccgcaggtacatgtgaagaaatgctaaaaagagcggtattcgctagagaattgggagttcctatcgttatgcatgactatctgacgggggggtttacggcgaatacttcgttggctcattattgccgagacaacggcctacttcttcacattcaccgcgcaatgcatgcagttattgatagacaaaaaaatcacggtatgcactttcgtgtactagctaaagcgttgcgtatgtctgggggagatcatattcacgccggtactgtagtaggtaaactcgaaggagaacgagaagtaactttgggttttgtggatctgctacgtgatgattttattaaaaaagaccgaagtcgtggtatttatttcactcaagattgggtatctatgccaggtgtcctacctgtaggttcggggggtattcatgtttggcatatgcctgctctgaccgagatctttggggatgattctgtattac-------------------------------------------------------------------------------------------------------------------------------------------------------------------------------------------------------------------------------------------------------------------------------
>Podocarpus nakaii
---------------gaaactaaagcaagtgctgggttcaaagctggtgttaaagattacagattaacttattatactccggaatatccgaccaaagatactgatatcttggcggcattccgagtcactcctcaacccggagtgccccccgaggaagcaggagcggcagtagctgccgaatcttccactggtacatggactactgtttggaccgatggacttaccagcctcgatcgttacaaggggcgatgctatggcatcgaacctattcctggagaagaaartcaatttattgcctatgtagcttatcccttagacctttttgaagaaggttctgttactaacctgttcacctccattgtgggtaatgtttttggattcaaagccctacgggctatacgtctggaagatctgcgaattcctccttcttattccaaaactttccaaggtccaccacatggtatccaggtggaaagggataaattaaataaatatggccgccccttattgggatgtaccatcaaaccaaaattgggtctgtctgcaaagaattatggtagagcagtttacgaatgtcttcgtggtggacttgatttcacgaaggatgatgagaatgtaaattcccaaccttttatgcgctggagagatcgtttttgcttttgcactgaagcamtttttaaagctcaggctgaaacgggtgaaattaaggggcattacctcaatgctaccgcaggtacatgtgaagaaatgctaaaaagagcggtattcgctagagaattgggagttcctatcgttatgcatgactatctgacgggggggtttacggcgaatacttcgttggctcattattgccgagacaacggcctacttcttcacattcaccgcgcaatgcatgcagttattgatagacaaaaaaatcacggtatgcactttcgtgtactagctaaagcgttgcgtatgtctgggggagatcatattcacgccggtactgtagtaggtaaactcgaaggagaacgagaagtaactttgggttttgtggatctgctacgtgatgattttattaaaaaagaccgaagtcgtggtatttatttcactcaagattgggtatctatgccaggtgtcctacctgtagcttcggggggtattcatgtttggcatatgcctgctctgaccgagatctttggggatgattctgtattacagtttggtggaggaactttagggcacccttggggaaatgcacctggtgcygtagcctatc-------------------------------------------------------------------------------------------------------------------------------------------------------------------------------------------------------------------
>Podocarpus brassii
---------------gaaactaaagcaagtgctgggttcaaagctggtgttaaagattacagattaacttattatactccggaatatccgaccaaagatactgatatcttggcggcattccgagtcactcctcaacccggagtgccccccgaggaagcaggagcggcagtagctgccgaatcttccactggtacatggactactgtttggaccgatggacttaccagcctcgatcgttacaaggggcgatgctatgacatcgaacctgttcctggagaagaaaatcaatttattgtctatgtagcttatcccttagacctttttgaagaaggttctgttactaacctgttcacctccattgtgggtaatgtttttggattcaaagccctacgggctctacgtctggaagatctgcgaattcctccttcttattccaaaactttccaaggtccaccacatggtatccaggtggaaagagataaattaaataaatatggccgccccttattgggatgtaccatcaaaccaaaattgggtctgtctgcaaagaattatggtagagcagtttacgaatgtcttcgtggtggacttgatttcacgaaggatgatgagaatgtaaattcccaaccatttatgcgctggagagatcgtttttgcttttgcgctgaagcactttttaaagctcaggctgaaacgggtgaaattaaggggcattacctcaatgctaccgcaggtacatgtgaagaaatgctaaaaagagcggtattcgctagagaattgggagttcctatcgttatgcatgactatctgacgggggggtttacggcgaatacttcgttggctcattattgccgagacaacggcctacttcttcacattcaccgcgcaatgcatgcagttattgatagacaaaaaaatcacggtatgcactttcgtgtactagctaaagcgttgcgtatgtctgggggagatcatattcacgccggtactgtagtaggtaaactcgaaggagaacgagaagtaactttgggttttgtggatctgctacgtgaggattttattaaaaaagaccgaagtcgtggtatttatttcactcaagattgggtatctatgccaggtgtcctacctgtagcttcggggggtattcatgtttggcatatgcctgctctgaccgagatctttggggatgattctgtattacagtttggtggaggaactttagggcacccttggggaaatgcacctggtgcagtagccaatcgggttgctttagaagcttgtgtagaagctcgtaatgagggacgtgatcttgctcgtgaaggtaatgaagtgatccgtgaagctagtaaa--------------------------------------------------------------------------------------------------------------------------
>Podocarpus brevifolius
------------acagaaactaaagcaagtgctgggttcaaagctggtgttaaagattacagattaacttattatactccggaatatccgaccaaagatactgatatcttggcggcattccgagtcactcctcaacccggagtgccccccgaggaagcaggagcggcagtagctgccgaatcttccactggtacatggactactgtttggaccgatggacttaccagcctcgatcgttacaaggggcgatgctatggcatcgaacctattcctggagaagaaaatcaatttattgcctatgtagcttatcccttagacctttttgaagaaggttctgttactaacctgttcacctccattgtgggtaatgtttttggattcaaagccctacgggctctacgtctggaagatctgcgaattcctccttcttattccaaaactttccaaggtccaccacatggtatccaggtggaaagggataaattaaataaatatggccgccccttattgggatgtaccatcaaaccaaaattgggtctgtctgcaaagaattatggtagagcagtttatgaatgtcttcgtggtggacttgatttcacgaaggatgatgagaatgtaaattcccaaccatttatgcgctggagagatcgtttttgcttttgcactgaagcactttttaaagctcaggctgaaacgggtgaaattaaggggcattacctcaatgctaccgcaggtacatgtgaagaaatgctaaaaagagcggtattcgctagagaattgggagttcctatcgttatgcatgactatctgacgggggggtttacggcgaatacttcgttggctcattattgccgagacaacggcctacttcttcacattcaccgcgcaatgcatgcagttattgatagacaaaaaaatcacggtatgcactttcgtgtactagctaaagcgttgcgtatgtctgggggagatcatattcacgccggtactgtagtaggtaaactcgaaggagaacgagaagtaactttgggttttgtggatctgctacgtgatgattttattaaaaaagaccgaagtcgtggtatttatttcactcaagattgggtatctatgccaggtgtcctacctgtagcttcggggggtattcatgtttggcatatgcctgctctgaccgagatctttggggatgattctgtattacagtttggtggaggaactttagggcacccttggggaaatgcacctggtgcagtagccaatcgggttgctttagaagcttgtgtagaagctcgtaatgagggacgtgatcttgctcgtgaaggtaatgaagtgatccgtgaagctagtaaa--------------------------------------------------------------------------------------------------------------------------
>Podocarpus rubens
---------------gaaactaaagcaagtgctgggttcaaagctggtgttaaagattacagattaacttattatactccggaatatccgaccaaagatactgatatcttggcggcattccgagtcactcctcaacccggagtgccccccgaggaagcaggagcggcagtagctgccgaatcttccactggtacatggactactgtttggaccgatggacttaccagcctcgatcgttacaaggggcgatgctatggcatcgaacctattcctggagaagaaaatcaatttattgcctatgtagcttatcccttagacctttttgaagaaggttctgttactaacctgttcacctccattgtgggtaatgtttttggattcaaagccctacgggctctacgtctggaagatctgcgaattcctccttcttattccaaaactttccaaggtccaccacatggtatccaggtggaaagggataaattaaataaatatggccgccccttattgggatgtaccatcaaaccaaaattgggtctgtctgcaaagaattatggtagagcagtttacgaatgtcttcgtggtggacttgatttcacgaaggatgatgagaatgtaaattcccaaccatttatgcgctggagagatcgtttttgcttttgcactgaagcactttttaaagctcaggctgaaacgggtgaaattaaggggcattacctcaatgctaccgcaggtacatgtgaagaaatgctaaaaagagcggtattcgctagagaattgggagttcctatcgttatgcatgactatctgacgggggggtttacggcgaatacttcgttggctcattattgccgagacaacggcctacttcttcacattcaccgcgcaatgcatgcagttattgatagacaaaaaaatcacggtatgcactttcgtgtactagctaaagcgttgcgtatgtctgggggagatcatattcacgccggtactgtagtaggtaaactcgaaggagaacgagaagtaactttgggttttgtggatctgctacgtgatgattttattaaaaaagaccgaagtcgtggtatttatttcactcaagattgggtatctatgccaggtgtcctacctgtagcttcggggggtattcatgtttggcatatgcctgctctgaccgagatctttggggatgattctgtattacagtttggtggaggaactttagggcacccttggggaaatgcacctggtgcagtagccaatcgggttgctttagaagcttgtgtagaagctcgtaatgagggacgtgatcttgctcgtgaaggtaatgaagtgatccgtgaagctagtaaa--------------------------------------------------------------------------------------------------------------------------
>Podocarpus salomonensis
------------------------------------------gctggtgttaaagattacagattaacttattatactccggaatatccgaccaaagatactgatatcttggcggcattccgagtcactcctcaacccggagtgccccccgaggaagcaggagcggcagtagctgccgaatcttccactggtacatggactactgtttggaccgatggacttaccagcctcgatcgttacaaggggcgatgctatggcatcgaacctattcctggagaagaaaatcaatttattgcctatgtagcttatcccttagacctttttgaagaaggttctgttactaacctgttcacctccattgtgggtaatgtttttggattcaaagccctacgggctctacgtctggaagatctgcgaattcctccttcttattccaaaactttccaaggtccaccacatggtatccaggtggaaagggataaattaaataaatatggccgccccttattgggatgtaccatcaaaccaaaattgggtctgtctgcaaagaattatggtagagcagtttacgaatgtcttcgtggtggacttgatttcacgaaggatgatgagaatgtaaattcccaaccatttatgcgctggagagatcgtttttgcttttgcactgaagcaatttttaaagctcaggctgaaacgggtgaaattaaggggcattacctcaatgctaccgcaggtacatgtgaagaaatgctaaaaagagcggtattcgctagagaattgggagttcctatcgttatgcatgactatctgacgggggggtttacggcgaatacttcgttggctcattattgccgagacaacggcctacttcttcacattcaccgcgcaatgcatgcagttattgatagacaaaaaaatcacggtatgcactttcgtgtactagctaaagcgttgcgtatgtctgggggagatcatattcacgccggtactgtagtaggtaaactcgaaggagaacgagaagtaactttgggttttgtggatctgctacgtgatgattttattaaaaaagaccgaagtcgtggtatttatttcactcaagattgggtatctatgccaggtgtcctacctgtagcttcggggggtattcatgtttggcatatgcctgctctgaccgagatctttggggatgattctgtattacagtttggtggaggaactttagggcacccttggggaaatgcacctggtgcagtagccaatcgggttgctttagaagcttgtgtagaagctcgtaatgagggacgtgatcttgctcgtgaaggtaatgaagtgatccgtgaagctagtaaa--------------------------------------------------------------------------------------------------------------------------
>Podocarpus fasciculus
----------caacagaaactaaagcaagtgctgggttcaaagctggtgttaaagattacagattaacttattatactccggaatatccgaccaaagatactgatatcttggcggcattccgagtcactcctcaacccggagtgccccccgaggaagcaggagcggcagtagctgccgaatcttccactggtacatggactactgtttggaccgatggacttaccagcctcgatcgttacaaggggcgatgctatggcatcgaacctattcctggagaagaaagtcaatttattgcctatgtagcttatcccttagacctttttgaagaaggttctgttactaacctgttcacctccattgtgggtaatgtttttggattcaaagccctacgggctatacgtctggaagatctgcgaattcctccttcttattccaaaactttccaaggtccaccacatggtatccaggtggaaagggataaattaaataaatatggccgccccttattgggatgtaccatcaaaccaaaattgggtctgtctgcaaagaattatggtagagcagtttacgaatgtcttcgtggtggacttgatttcacgaaggatgatgagaatgtaaattcccaaccttttatgcgctggagagatcgtttttgcttttgcactgaagcaatttttaaagctcaggctgaaacgggtgaaattaaggggcattacctcaatgctaccgcaggtacatgtgaagaaatgctaaaaagagcggtattcgctagagaattgggagttcctatcgttatgcatgactatctgacgggggggtttacggcgaatacttcgttggctcattattgccgagacaacggcctacttcttcacattcaccgcgcaatgcatgcagttattgatagacaaaaaaatcacggtatgcactttcgtgtactagctaaagcgttgcgtatgtctgggggagatcatattcacgccggtactgtagtaggtaaactcgaaggagaacgagaagtaactttgggttttgtggatctgctacgtgatgattttattaaaaaagaccgaagtcgtggtatttatttcactcaagattgggtatctatgccaggtgtcctacctgtagcttcggggggtattcatgtttggcatatgcctgctctgaccgagatctttggggatgattctgtattacagtttggtggaggaactttagggcacccttggggaaatgcacctggtgcagtagccaatcgggttgctttagaagcttgtgtagaagctcgtaatgagggacgtgatcttgctcgtgaaggtaatgaagtgatccgtgaagctagtaaa--------------------------------------------------------------------------------------------------------------------------
>Podocarpus laubenfelsii
------------------------------------------gctggtgttaaagattacngattaacttattatactccggaatatccgaccaaagatactgatatcttggcggcattccgagtcactcctcaacccggagtgccccccgaggaagcaggagcggcagtagctgccgaatcttccactggtacatggactactgtttggaccgatggacttaccagcctcgatcgttacaaggggcgatgctatggcatcgaacctattcctggagaagaaagtcaatttattgcctatgtagcttatcccttagacctttttgaagaaggttctgttactaacctgttcacctccattgtgggtaatgtttttggattcaaagccctacgggctatacgtctggaagatctgcgaattcctccttcttattccaaaactttccaaggtccaccacatggtatccaggtggaaagggataaattaaataaatatggccgccccttattgggatgtaccatcaaaccaaaattgggtctgtctgcaaagaattatggtagagcagtttacgaatgtcttcgtggtggacttgatttcacgaaggatgatgagaatgtaaattcccaaccttttatgcgctggagagatcgtttttgcttttgcactgaagcaatttttaaagctcaggctgaaacgggtgaaattaaggggcattacctcaatgctaccgcaggtacatgtgaagaaatgctaaaaagagcggtattcgctagagaattgggagttcctatcgttatgcatgactatctgacgggggggtttacggcgaatacttcgttggctcattattgccgagacaacggcctacttcttcacattcaccgcgcaatgcatgcagttattgatagacaaaaaaatcacggtatgcactttcgtgtactagctaaagcgttgcgtatgtctgggggagatcatattcacgccggtactgtagtaggtaaactcgaaggagaacgagaagtaactttgggttttgtggatctgctacgtgatgattttattaaaaaagaccgaagtcgtggtatttatttcactcaagattgggtatctatgccaggtgtcctacctgtagcttcggggggtattcatgtttggcatatgcctgctctgaccgagatctttggggatgattctgtattacagtttggtggaggaactttagggcacccttggggaaatgcacctggtgcagtagccaatcgggttgctttagaagcttgtgtagaagctcgtaatgagggacg------------------------------------------------------------------------------------------------------------------------------------------------------------------------
>Podocarpus teysmannii
------------------------------------------gctggtgttaaagattacagattaacttattatactccggaatatccgaccaaagatactgatatcttggcggcattccgagtcactcctcaacccggagtgccccccgaggaagcaggagcggcagtagctgccgaatcttccactggtacatggactactgtttggaccgatggacttaccagcctcgatcgttacaaggggcgatgctatggcatcgaacctattcctggagaagaaagtcaatttattgcctatgtagcttatcccttagacctttttgaagaaggttctgttactaacctgttcacctccattgtgggtaatgtttttggattcaaagccctacgggctatacgtctggaagatctgcgaattcctccttcttattccaaaactttccaaggtccaccacatggtatccaggtggaaagggataaattaaataaatatggccgccccttattgggatgtaccatcaaaccaaaattgggtctgtctgcaaagaattatggtagagcagtttacgaatgtcttcgtggtggacttgatttcacgaaggatgatgagaatgtaaattcccaaccatttatgcgctggagagatcgtttttgcttttgcactgaagcaatttttaaagctcaggctgaaacgggtgaaattaaggggcattacctcaatgctaccgcaggtacatgtgaagaaatgctaaaaagagcggtattcgctagagaattgggagttcctatcgttatgcatgactatctgacgggggggtttacggcgaatacttcgttggctcattattgccgagacaacggcctacttcttcacattcaccgcgcaatgcatgcagttattgatagacaaaaaaatcacggtatgcactttcgtgtactagctaaagcgttgcgtatgtctgggggagatcatattcacgccggtactgtagtaggtaaactcgaaggagaacgagaagtaactttgggttttgtggatctgctacgtgaggattttattaaaaaagaccgaagtcgtggtatttatttcactcaagattgggtatctatgccaggtgtcctacctgtagcttcggggggtattcatgtttggcatatgcctgctctgaccgagatctttggggatgattctgtattacagtttggtggaggaactttagggcacccttggggaaatgcacctggtgcagtagccaatcgggttgctttagaagcttgtgtagaagctcgtaatgagga---------------------------------------------------------------------------------------------------------------------------------------------------------------------------
>Podocarpus spathoides
----------------aaactaaagcaagtgctgggttcaaagctggtgttaaagattacagattaacttattatactccggaatatccgaccaaagatactgatatcttggcggcattccgagtcactcctcaacccggagtgccccccgaggaagcaggagcggcagtagctgccgaatcttccactggtacatggactactgtttggaccgatggacttaccagcctcgatcgttacaaggggcgatgctatggcatcgaacctattcctggagaagaaagtcaatttattgcctatgtagcttatcccttagacctttttgaagaaggttctgttactaacctgttcacctccattgtgggtaatgtttttggattcaaagccctacgggctatacgtctggaagatctgcgaattcctccttcttattccaaaactttccaaggtccaccacatggtatccaggtggaaagggataaattaaataaatatggccgccccttattgggatgtaccatcaaaccaaaattgggtctgtctgcaaagaattatggtagagcagtttacgaatgtcttcgtggtggacttgatttcacgaaggatgatgagaatgtaaattcccaaccatttatgcgctggagagatcgtttttgcttttgcactgaagcaatttttaaagctcaggctgaaacgggtgaaattaaggggcattacctcaatgctaccgcaggtacatgtgaagaaatgctaaaaagagcggtattcgctagagaattgggagttcctatcgttatgcatgactatctgacgggggggtttacggcgaatacttcgttggctcattattgccgagacaacggcctacttcttcacattcaccgcgcaatgcatgcagttattgatagacaaaaaaatcacggtatgcactttcgtgtactagctaaagcgttgcgtatgtctgggggagatcatattcacgccggtactgtagtaggtaaactcgaaggagaacgagaagtaactttgggttttgtggatctgctacgtgaggattttattaaaaaagaccgaagtcgtggtatttatttcactcaagattgggtatctatgccaggtgtcctacctgtagcttcggggggtattcatgtttggcatatgcctgctctgaccgagatctttggggatgattctgtattacagtttggtggaggaactttagggcacccttggggaaatgcacctggtgcagtagccaatcgggttgctttagaagcttgtgtagaagctcgtaatgagggacgtgatcttgctcgtgaaggtaatgaagtgatccgtgaagctagta----------------------------------------------------------------------------------------------------------------------------
>Podocarpus forrestii
--------------------------------------------------------------attaacttattatactccggaatatccgaccaaagatactgatatcttggcggcattccgagtcactcctcaacccggagtgccccccgaggaagcaggagcggcagtagctgccgaatcttccactggtacatggactactgtttggaccgatggacttaccagcctcgatcgttacaaggggcgatgctatggcatcgaacctattcctggagaagaaagtcaatttattgcctatgtagcttatcccttagacctttttgaagaaggttctgttactaacctgttcacctccattgtgggtaatgtttttggattcaaagccctacgggctatacgtctggaagatctgcgaattcctccttcttattccaaaactttccaaggtccaccacatggtatccaggtggaaagggataaattaaataaatatggccgccccttattgggatgtaccatcaaaccaaaattgggtctgtctgcaaagaattatggtagagcagtttacgaatgtcttcgtggtggacttgatttcacgaaggatgatgagaatgtaaattcccaaccttttatgcgctggagagatcgtttttgcttttgcactgaagcaatttttaaagctcaggctgaaacgggtgaaattaaggggcattacctcaatgctaccgcaggtacatgtgaagaaatgctaaaaagagcggtattcgctagagaattgggagttcctatcgttatgcatgactatctgacgggggggtttacggcgaatacttcgttggctcattattgccgagacaacggcctacttcttcacattcaccgcgcaatgcatgcagttattgatagacaaaaaaatcacggtatgcactttcgtgtactagctaaagcgttgcgtatgtctgggggagatcatattcacgccggtactgtagtaggtaaactcgaaggagaacgagaagtaactttgggttttgtggatctgctacgtgatgattttattaaaaaagaccgaagtcgtggtatttatttcactcaagattgggtatctatgccaggtgtcctacctgtagcttcggggggtattcatgtttggcatatgcctgctctgaccgagatctttggggatgattctgtattacagtttggtggaggaactttagggcacccttggggaaatgcacctggtgcagtagccaatcgggttgctttagaagcttgtgtagaagctcgtaatgagggacgtgatcttgctcgtgaag-------------------------------------------------------------------------------------------------------------------------------------------------------
>Podocarpus lophatus
------------------------------------------gctggtgttaaagattacagattaacttattatactccggaatatccgaccaaagatactgatatcttggcggcattccgagtcactcctcaacccggagtgccccccgaggaagcaggagcggcagtagctgccgaatcttccactggtacatggactactgtttggaccgatggacttaccagcctcgatcgttacaaggggcgatgctatggcatcgaacctattcctggagaagaaagtcaatttattgcctatgtagcttatcccttagacctttttgaagaaggttctgttactaacctgttcacctccattgtgggtaatgtttttggattcaaagccctacgggctatacgtctggaagatctgcgaattcctccttcttattccaaaactttccaaggtccaccacatggtatccaggtggaaagggataaattaaataaatatggccgccccttattgggatgtaccatcaaaccaaaattgggtctgtctgcaaagaattatggtagagcagtttacgaatgtcttcgtggtggacttgatttcacgaaggatgatgagaatgtaaattcccaaccttttatgcgctggagagatcgtttttgcttttgcactgaagcaatttttaaagctcaggctg-------------------------------------------------------------------------------------------------------------------------------------------------------------------------------------------------------------------------------------------------------------------------------------------------------------------------------------------------------------------------------------------------------------------------------------------------------------------------------------------------------------------------------------------------------------------------------------------------------------------------------------------------------------------------------------------------------------------------------------------------------------------------------------------------------------
>Podocarpus salicifolius
------------------------------------------gctggtgttaaagattacagattaacttattatactccggaatatccgaccaaagatactgatatcttggcggcattccgagtcactcctcaacccggagtgccccccgaggaagcaggagcggcagtagctgccgaatcttccactggtacatggactactgtttggaccgatggacttaccagcctcgatcgttacaaggggcgatgctatggcatcgaacctattcctggagaagaaagtcaatttattgcctatgtagcttatcccttagacctttttgaagaaggttctgttactaacctgttcacctccattgtgggtaatgtttttggattcaaagccctacgggctatacgtctggaagatctgcgaattcctccttcttattccaaaactttccaaggtccaccacatggtatccaggtggaaagggataaattaaataaatatggccgccccttattgggatgtaccatcaaaccaaaattgggtctgtctgcaaagaattatggtagagcagtttacgaatgtcttcgtggtggacttgatttcacgaaggatgatgagaatgtaaattcccaaccttttatgcgctggagagatcgtttttgcttttgcactgaagcaatttttaaagctcaggctgaaacgggtgaaattaaggggcattacctgaatgctaccgcaggtacatgtgaagaaatgataaaaagagcggtattcgctagagaattgggagttcctatcgttatgcatgactatctgacgggggggtttacggcgaatacttcgttggctcattattgccgagacaacggcctacttcttcacattcaccgcgcaatgcatgcagttattgatagacaaaaaaatcacggtatgcactttcgtgtactagctaaagcgttgcgtatgtctgggggagatcatattcacgccggtactgtagtaggtaaactcgaaggagaacgagaagtaactttgggttttgtggatctgctacgtgatgattttattgaaaaagaccgaagtcgtggtatttatttcactcaagattgggtatctatgccaggtgtcctacctgtagcttcggggggtattcatgtttggcatatgcctgctctgaccgagatctttggggatgattctgtattacagtttggtggaggaactttggggcacccttggggaaatgcacctggtgcagtagccaatcgggttgctttagaagcttgtgtagaagcacgtaatgag-----------------------------------------------------------------------------------------------------------------------------------------------------------------------------
>Podocarpus polystachyus
------------acagaaactaaagcaagtgctgggttcaaagctggtgttaaagattacagattaacttattatactccggaatatccgaccaaagatactgatatcttggcggcattccgagtcactcctcaacccggagtgccccccgaggaagcaggagcggcagtagctgccgaatcttccactggtacatggactactgtttggaccgatgggcttaccagcctcgatcgttacaaggggcgatgctatgacatcgaacctgttcctggagaagaaaatcaatttattgtctatgtagcttatcccttagacctttttgaagaaggttctgttactaacctgttcacctccattgtgggtaatgtttttggattcaaagccctacgggctctacgtctggaagatctgcgaattcctccttcttattccaaaactttccaaggtccaccacatggtatccaggtggaaagagataaattaaataaatatggccgccccttattgggatgtaccatcaaaccaaaattgggtctgtctgcaaagaattatggtagagcagtttacgaatgtcttcgtggtggacttgatttcacgaaggatgatgagaatgtaaattcccaaccatttatgcgctggagagatcgtttttgcttttgcgctgaagcactttttaaagctcaggctgaaacgggtgaaattaaggggcattacctcaatgctaccgcaggtacatgtgaagaaatgataaaaagagcggtattcgctagagaattgggagttcctatcgttatgcatgactatctgacgggggggtttacggcgaatacttcgttggctcattattgccgagacaacggcctacttcttcacattcaccgcgcaatgcatgcagttattgatagacaaaaaattcacggtatgcactttcgtgtactagctaaagcgttgcgtatgtctgggggagatcatattcacgccggtactgtagtaggtaaactcgaaggagaacgagaagtaactttgggttttgtggatctgctacgtgatgattttattgaaaaagaccgaagtcgtggtatttatttcactcaagattgggtatctatgccaggtgtcctacctgtagcttcggggggtattcatgtttggcatatgcctgctctgaccgagatctttggggatgattctgtattacagtttggtggaggaactttagggcacccttggggaaatgcacctggtgcagtagctaatcgggttgctttagaagcttgtgtagaagctcgtaatgagggacgtgatcttgctcgtgaaggtaatgaagtgatccgtgaagcagctaaa--------------------------------------------------------------------------------------------------------------------------
>Podocarpus rumphii
-----------------aactaaagcaagtgctgggttcaaagctggtgttaaagattacagattaacttattatactccggaatatccgaccaaagatactgatatcttggcggcattccgagtcactcctcaacccggagtgccccccgaggaagcaggagcggcagtagctgccgaatcttccactggtacatggactactgtttggaccgatggacttaccagcctcgatcgttacaaggggcgatgctatgacatcgaacctgttcctggagaagaaaatcaatttattgtctatgtagcttatcccttagacctttttgaagaaggttctgttactaacctgttcacctccattgtgggtaatgtttttggattcaaagccctacgggctctacgtctggaagatctgcgaattcctccttcttattccaaaactttccaaggtccaccacatggtatccaggtggaaagagataaattaaataaatatggccgccccttattgggatgtaccatcaaaccaaaattgggtctgtctgcaaagaattatggtagagcagtttacgaatgtcttcgtggtggacttgatttcacgaaggatgatgagaatgtaaattcccaaccatttatgcgctggagagatcgtttttgcttttgcgctgaagcactttttaaagctcaggctgaaacgggtgaaattaaggggcattacctcaatgctaccgcaggtacatgtgaagaaatgataaaaagagcggtattcgctagagaattgggagttcctatcgttatgcatgactatctgacgggggggtttacggcgaatacttcgttggctcattattgccgagacaacggcctacttcttcacattcaccgcgcaatgcatgcagttattgatagacaaaaaattcacggtatgcactttcgtgtactagctaaagcgttgcgtatgtctgggggagatcatattcacgccggtactgtagtaggtaaactcgaaggagaacgagaagtaactttgggttttgtggatctgctacgtgatgattttattgaaaaagaccgaagtcgtggtatttatttcactcaagattgggtatctatgccaggtgtcctacctgtagcttcggggggtattcatgtttggcatatgcctgctctgaccgagatctttggggatgattctgtattacagtttggtggaggaactttagggcacccttggggaaatgcacctggtgcagtagctaatcgggttgctttagaagcttgtgtagaagctcgtaatgagggacgtgatcttgctcgtgaaggtaatgaagtgatccgtgaagcagctaaa--------------------------------------------------------------------------------------------------------------------------
>Podocarpus longifoliolatus
---------------------------agtgctggattcaaagctggtgttaaagattacagattaacttattatactccggaatatccgaccaaagatactgatatcttggcggcattccgagtcactcctcaacccggagtgccccccgaggaagcaggagcggcagtagctgccgaatcttccactggtacatggactactgtttggaccgatggacttaccagcctcgatcgttacaaggggcgatgctatgacatcgaacctgttcctggagaagaaaatcaatttattgtctatgtagcttatcccttagacctttttgaagaaggttctgttactaacctgttcacctccattgtgggtaatgtttttggattcaaagccctacgggctctacgtctggaagatctgcgaattcctccttcttattccaaaactttccaaggtccaccacatggtatccaggtggaaagagataaattaaataaatatggccgccccttattgggatgtaccatcaaaccaaaattgggtctgtctgcaaagaattatggtagagcagtttacgaatgtcttcgtggtggacttgatttcacgaaggatgatgagaatgtaaattcccmaccatttatgcgctggagagatcgtttttgcttttgcgctgaagcactttttaaagctcaggctgaaacgggtgaaattaaggggcattacctcaatgctaccgcaggtacatgkgaagaaatgataaaaagagcggtattcgctagagaattgggacttcctatcgttatgcatgactatctgacgggggggtttacggcgaatacttcgttggctcattattgccgagacaacggcctacttcttcacattcaccgcgcaatgcatgcagttattgatagacaaaaaattcacggtatgcactttcgtgtactagctaaagcgttgcgtatgtctgggggagatcatattcacgccggtactgtagtaggtaaactcgaaggagaacgagaagtaactttgggttttgtggatctgctacgtgatgattttattgaaaaagaccgaagtcgtggtatttatttcactcaagattgggtatctatgccaggtgtcctacctgtagcttcggggggtattcatgtttggcatatgcctgctctgaccgagatctttggggatgattctgtattacagtttggtggaggaactttagggcacccttggggaaatgcacctggtgcagtagccaatcgggttgctttagaagcttgtgtagaagctcgtaatgagggacgtgatcttgctcgtgaaggtaatgaagtgatccgtgaagctagca----------------------------------------------------------------------------------------------------------------------------
>Podocarpus aristulatus
------------acagaaactaaagcaagtgtttttttcaaggctggtgttaaagattacagattaacttattatactccggaatatcagaccaaagatactgatatcttggcagcattccgagtcactcctcaacccggagtgccccccgaggaagcaggagcggcagtagctgccgaatcttccactggtacatggactactgtttggaccgatggacttaccagcctcgatcgttacaaggggcggtgctatgacatcgaacctgttcctggagaggaaaatcaatttattgtctatgtagcttatcccttagacctttttgaagaaggttctgttactaacctgttcacctccattgtaggtaatgtttttggatttaaagccctacgggctctacgtctggaagatctgcgaattcctcctgcttattccaaaactttccaaggtccaccacatggtatccaggtggaaagagataaattaaataaatatggccgccccttattgggatgtaccatcaaaccaaaattgggtctgtctgcaaagaattatggtagagcagtttacgaatgtcttcgtggtggacttgatttcacgaaggatgatgagaatgtaaattcccaaccatttatgcgctggagagatcgtttttgcttttgcgctgaagcactttttaaagctcaggctgaaacgggtgaaattaaggggcattacctgaatgctaccgcaggtacatgtgaagaaatgataaaaagagcggtattcgctagagaattgggagttcctatcgttatgcatgactatctgacgggggggtttacggcgaatacttcgttggctcattattgccgagacaacggcctacttcttcacattcaccgcgcaatgcatgcagttattgatagacaaaaaaatcacggtatgcactttcgtgtactagctaaagcgttgcgtatgtctgggggagatcatattcacgccggtactgtagtaggtaaactcgaaggagaacgagaagtaactttgggttttgtggatctactacgtgatgattttattgaaaaagaccgaagtcgtggtatttatttcactcaagattgggtatctatgccaggtgtcctacctgtagcttcggggggtattcatgtttggcatatgcctgctctgaccgagatctttggggatgattctgtattacagtttggtggaggaactttggggcacccttggggaaatgcacctggtgcagtagccaatcgggttgctttagaagcttgtgtagaagcacgtaatgagggacgtgatcttgctcgtgaaggtaatgaagtgatccgtgaagctagtaaa--------------------------------------------------------------------------------------------------------------------------
>Podocarpus ekmanii
------------acagaaactaaagcaagtgtttttttcaaggctggtgttaaagattacagattaacttattatactccggaatatcagaccaaagatactgatatcttggcagcattccgagtcactcctcaacccggagtgccccccgaggaagcaggagcggcagtagctgccgaatcttccactggtacatggactactgtttggaccgatggacttaccagcctcgatcgttacaaggggcggtgctatgacatcgaacctgttcctggagaggaaaatcaatttattgtctatgtagcttatcccttagacctttttgaagaaggttctgttactaacctgttcacctccattgtaggtaatgtttttggatttaaagccctacgggctctacgtctggaagatctgcgaattcctcctgcttattccaaaactttccaaggtccaccacatggtatccaggtggaaagagataaattaaataaatatggccgccccttattgggatgtaccatcaaaccaaaattgggtctgtctgcaaagaattatggtagagcagtttacgaatgtcttcgtggtggacttgatttcacgaaggatgatgagaatgtaaattcccaaccatttatgcgctggagagatcgtttttgcttttgcgctgaagcactttttaaagctcaggctgaaacgggtgaaattaaggggcattacctgaatgctaccgcaggtacatgtgaagaaatgataaaaagagcggtattcgctagagaattgggagttcctatcgttatgcatgactatctgacgggggggtttacggcgaatacttcgttggctcattattgccgagacaacggcctacttcttcacattcaccgcgcaatgcatgcagttattgatagacaaaaaaatcacggtatgcactttcgtgtactagctaaagcgttgcgtatgtctgggggagatcatattcacgccggtactgtagtaggtaaactcgaaggagaacgagaagtaactttgggttttgtggatctactacgtgatgattttattgaaaaagaccgaagtcgtggtatttatttcactcaagattgggtatctatgccaggtgtcctacctgtagcttcggggggtattcatgtttggcatatgcctgctctgaccgagatctttggggatgattctgtattacagtttggtggaggaactttggggcacccttggggaaatgcacctggtgcagtagccaatcgggttgctttagaagcttgtgtagaagcacgtaatgagggacgtgatcttgctcgtgaaggtaatgaagtgatccgtgaagctagtaaa--------------------------------------------------------------------------------------------------------------------------
>Podocarpus sellowii
------------acagaaactaaagcaagtgtttttttcaaggctggtgttaaagattacagattaacttattatactccggaatatcagaccaaagatactgatatcttggcagcattccgagtcactcctcaacccggagtgccccccgaggaagcaggagcggcagtagctgccgaatcttccactggtacatggactactgtttggaccgatggacttaccagcctcgatcgttacaaggggcggtgctatgacatcgaacctgttcctggagaggaaaatcaatttattgtctatgtagcttatcccttagacctttttgaagaaggttctgttactaacctgttcacctccattgtaggtaatgtttttggatttaaagccctacgggctctacgtctggaagatctgcgaattcctcctgcttattccaaaactttccaaggtccaccacatggtatccaggtggaaagagataaattaaataaatatggccgccccttattgggatgtaccatcaaaccaaaattgggtctgtctgcaaagaattatggtagagcagtttacgaatgtcttcgtggtggacttgatttcacgaaggatgatgagaatgtaaattcccaaccatttatgcgctggagagatcgtttttgctttnnnnnnnnnnnnctttttaaagctcaggctgaaacgggtgaaattaaggggcattacctgaatgctaccgcaggtacatgtgaagaaatgataaaaagagcggtattcgctagagaattgggagttcctatcgttatgcatgactatctgacggggggctttacggcgaatacttcgttggctcattattgccgagacaacggcctacttcttcacattcaccgcgcaatgcatgcagttattgatagacaaaaaattcacggtatgcactttcgtgtactagctaaagcgttgcgtatgtctgggggagatcatattcacgccggtactgtagtaggtaaactcgaaggagaacgagaagtaactttgggttttgtggatctgctacgtgatgattttattgaaaaagaccgaagtcgtggtatttatttcactcaagattgggtatctatgccaggtgtcctacctgtagcttcggggggtattcatgtttggcatatgcctgctctgaccgagatctttggggatgattctgtattacagtttggtggaggaactttggggcacccttggggaaatgcacctggtgcagtagccaatcgggttgctttagaagcttgtgtagaagcacgtaatgagggacgtgatcttgctcgtgaaggtaatgaagtgatccgtgaagctagtaaa--------------------------------------------------------------------------------------------------------------------------
>Podocarpus hispaniolensis
-----------------aactaaagcaagtgtttttttcaaggctggtgttaaagattacagattaacttattatactccggaatatcagaccaaagatactgatatcttggcagcattccgagtcactcctcaacccggagtgccccccgaggaagcaggagcggcagtagctgccgaatcttccactggtacatggactactgtttggaccgatggacttaccagcctcgatcgttacaaggggcggtgctatgacatcgaacctgttcctggagaggaaaatcaatttattgtctatgtagcttatcccttagacctttttgaagaaggttctgttactaacctgttcacctccattgtaggtaatgtttttggatttaaagccctacgggctctacgtctggaagatctgcgaattcctcctgcttattccaaaactttccaaggtccaccacatggtatccaggtggaaagagataaattaaataaatatggccgccccttattgggatgtaccatcaaaccaaaattgggtctgtctgcaaagaattatggtagagcagtttacgaatgtcttcgtggtggacttgatttcacgaaggatgatgagaatgtaaattcccaaccatttatgcgctggagagatcgtttttgcttttgcgctgaagcactttttaaagctcaggctgaaacgggtgaaattaaggggcattacctgaatgctaccgcaggtacatgtgaagaaatgataaaaagagcggtattcgctagagaattgggagttcctatcgttatgcatgactatctgacgggggggtttacggcgaatacttcgttggctcattattgccgagacaacggcctacttcttcacattcaccgcgcaatgcatgcagttattgatagacaaaaaaatcacggtatgcactttcgtgtactagctaaagcgttgcgtatgtctgggggagatcatattcacgccggtactgtagtaggtaaactcgaaggagaacgagaagtaactttgggttttgtggatctgctacgtgatgattttattgaaaaagaccgaagtcgtggtatttatttcactcaagattgggtatctatgccaggtgtcctacctgtagcttcggggggtattcatgtttggcatatgcctgctctgaccgagatctttggggatgattctgtattacagtttggtggaggaactttggggcacccttggggaaatgcacctggtgcagtagccaatcgggttgctttagaagcttgtgtagaagcacgtaatgagggacgtgatcttgctcgtgaaggtaatgaagtgatccgtgaagctagtaaa--------------------------------------------------------------------------------------------------------------------------
>Podocarpus costaricensis
------------------------------------------gctggtgttaaagattacagattaacttattatactccggaatatcagaccaaagatactgatatcttggcagcattccgagtcactcctcaacccggagtgccccccgaggaagcaggagcggcagtagctgccgaatcttccactggtacatggactactgtttggaccgatggacttaccagcctcgatcgttacaaggggcggtgctatgacatcgaacctgttcctggagaggaaaatcaatttattgtctatgtagcttatcccttagacctttttgaagaaggttctgttactaacctgttcacctccattgtaggtaatgtttttggatttaaagccctacgggctctacgtctggaagatctgcgaattcctcctgcttattccaaaactttccaaggtccaccacatggtatccaggtggaaagagataaattaaataaatatggccgccccttattgggatgtaccatcaaaccaaaattgggtctgtctgcaaagaattatggtagagcagtttacgaatgtcttcgtggtggacttgatttcacgaaggatgatgagaatgtaaattcccaaccatttatgcgctggagagatcgtttttgcttttgcgctgaagccctttttaaagctcaggctgaaacgggtgaaattaaggggcattacctgaatgctaccgcaggtacatgtgaagaaatgataaaaagagcggtattcgctagagaattgggagttcctatcgttatgcatgactatctgacgggggggtttacggcgaatacttcgttggctcattattgccgagacaacggcctacttcttcacattcaccgcgcaatgcatgcagttattgatagacaaaaaattcacggtatgcactttcgtgtactagctaaagcgttgcgtatgtctgggggagatcatattcacgccggtactgtagtaggtaaactcgaaggagaacgagaagtaactttgggttttgtggatctgctacgtgatgattttattgaaaaagaccgaagtcgtggtatttatttcactcaagattgggtatctatgccaggtgtcctacctgtagcttcggggggtattcatgtttggcatatgcctgctctgaccgagatctttggggatgattctgtattacagtttggtggaggaactttggggcacccttggggaaatgcacctggtgcagtagccaatcgggttgctttagaagcttgtgtagaagcacgtaatgagggacgtgatcttgctcgtgaaggtaatgaagtgatccgtgaagctagtaaa--------------------------------------------------------------------------------------------------------------------------
>Podocarpus chingianus
-----------------------------------------------------------------------------------------------------------------------------------------------------------------------------------------------------------------------------------------------------------------------------------------------------------------------------------------------------------------------------------------------------------------------------------------------------------------------------------------------------------------------------------------------------------------------------------------------------------------------------------------------------------gcgctggagagatcgtttttgcttttgcgctgaagcactttttaaagctcaggctgaaacgggtgaaattaaggggcattacctgaatgctaccgcaggtacatgtgaagaaatgataaaaagagcggtattcgctagagaattgggagttcctatcgttatgcatgactatctgacgggggggtttacggcgaatacttcgttggctcattattgccgagacaacggcctacttcttcacattcaccgcgcaatgcatgcagttattgatagacaaaaaaatcacggtatgcactttcgtgtactagctaaagcgttgcgtatgtctgggggggatcatattcacgccggtactgtagtaggtaaactcgaaggagaacgagaagtaactttgggttttgtggatctgctacgtgatgattttattgaaaaagaccgaagtcgtggtatttatttcactcaagattgggtatctatgccaggtgtcctacctgtagcttcggggggtattcatgtttggcatatgcctgctctgaccgagatctttggggatgattctgtattacagtttggtggaggaactttggggcacccttggggaaatgcacctggtgcagtagccaatcgggttgctttagaagcttgtgtagaagcacgtaatgagggacgtgatcttgctcgtgaaggtaatgaagtgatccgtgaagctagtaaa--------------------------------------------------------------------------------------------------------------------------
>Podocarpus nivalis
---------------gaaactaaagtaagtgctgggttcaaggctggtgttaaagattacagattaacttattatactccggaatatcagaccaaagatactgatatcttggcagcattccgagtcactcctcaacccggagtgccccccgaggaagcaggagcggcagtagctgccgaatcttccactggtacatggactactgtttggaccgatggacttaccagcctcgatcgttacaaggggcgatgctatgacatcgaacctgttcctggagaggaaaatcaatttattgtctatgtagcttatcccttagacctttttgaagaaggttctgttactaacctgttcacctccattgtaggtaatgtttttggattcaaagccctacgggctctacgtctagaagatctgcgaattcctcctgcttattccaaaactttccaaggcccaccacatggtatccaggtggaaagagataaattaaataaatatggccgccccttattgggatgtaccatcaaaccaaaattgggtctgtctgcaaagaattatggtagagcagtttacgaatgtcttcgtggtggacttgatttcacgaaggatgatgagaatgtaaattcccaaccatttatgcgctggagagatcgtttttgcttttgcgctgaagcactttttaaagctcaggctgaaacggatgaaattaaggggcattacctgaatgctaccgcaggtacatgtgaagaaatgataaaaagagcggtattcgctagagaattgggagttcctatcgttatgcatgactatctgacgggggggtttacggcgaatacttcgttggctcattattgccgagacaacggcctacttcttcacattcaccgcgcaatgcatgcagttattgatagacaaaaaaatcacggtatgcactttcgtgtactagctaaagcgttgcgtatgtctgggggagatcatattcacgccggtactgtagtaggtaaactcgaaggagaacgagaagtaactttgggttttgtggatctgctacgtgatgattttattgaaaaagaccgaagtcgtggtatttatttcactcaagattgggtatctatgccaggtgtcctacctgtagcttcggggggtattcatgtttggcatatgcctgctctgaccgagatctttggggatgattctgtattacagtttggtggaggaactttggggcacccttggggaaatgcacctggtgcagtagccaatcgggttgctttagaagcttgtgtagaagcacgtaatgagggacgtgatcttgctcgtgaaggtaatgaagtgatccgtgaagctagtaaa--------------------------------------------------------------------------------------------------------------------------
>Podocarpus nubigenus
----------caacagaaactaaagcaagtgctgggttcaaggctggtgttaaagattacagattaacttattatactccggaatatcagaccaaagatactgatatcttggcagcattccgagtcactcctcaacccggagtgccccccgaggaagcaggagcggcagtagctgccgaatcttccactggtacatggactactgtttggaccgatggacttaccagcctcgatcgttacaaggggcgatgctatgacatcgaacctgttcctggagaggaaaatcaatttattgtctatgtagcttatcccttagacctttttgaagaaggttctgttactaacctgttcacctccattgtaggtaatgtttttggattcaaagccctacgggctctacgtctggaagatctgcgaattcctcctgcttattccaaaactttccaaggtccaccacatggtatccaggtggaaagagataaattaaataaatatggccgccccttattgggatgtaccatcaaaccaaaattgggtctgtctgcaaagaattatggtagagcagtttacgaatgtcttcgtggtggacttgatttcacgaaggatgatgagaatgtaaattcccaaccatttatgcgctggagagatcgtttttgcttttgcgctgaagcaatttttaaagctcaggctgaaacgggtgaaattaaggggcattacctgaatgctaccgcaggtacatgtgaagaaatgataaaaagagcggtattcgctagagaattgggagttcctatcgttatgcatgactatctgacgggggggtttacggcgaatacttcgttgtctcattattgccgagacaacggcctacttcttcacattcaccgcgcaatgcatgcagttattgatagacaaaaaaatcacggtatgcactttcgtgtactagctaaagcgttgcgtatgtctgggggagatcatattcacgccggtactgtagtaggtaaactcgaaggagaacgagaagtaactttgggttttgtggatctgctacgtgatgattttattgaaaaagaccgaagtcgtggtatttatttcactcaagattgggtatctatgccaggtgtcctacctgtagcttcggggggtattcatgtttggcatatgcctgctctgaccgagatctttggggatgattctgtattacagtttggtggaggaactttggggcacccttggggaaatgcacctggtgcagtagccaatcgggttgctttagaagcttgtgtagaagcacgtaatgagggacgtgatcttgctcgtgaaggtaatgaagtgatccgtgaagctagtaaa--------------------------------------------------------------------------------------------------------------------------
>Podocarpus salignus
----------caacagaaactaaagtaagtgctgggttcaaggctggtgttaaagattacagattaacttattatactccggaatatgagaccaaagatactgatatcttggcagcatttcgagtcactcctcaacccggagtgccccccgaggaagcaggagcggcagtagctgccgaatcttccactggtacatggactactgtttggaccgatggacttaccagcctcgatcgttacaaggggcgatgctatgacatcgaacctgttcctggagaggaaaatcaatttattgcctatgtagcttatcccttagacctttttgaagaaggttctgttactaacctgttcacctccattgtaggtaatgtttttggattcaaagccctacgggctctacgtctggaagatctacgaattcctcctgcttattccaaaactttccaaggtccaccacatggtatccaggtggaaagagataaattaaataaatatggccgccccttattgggatgtaccatcaaaccaaaattgggtctgtctgcaaagaattatggtagagcagtttacgaatgtcttcgtggtggacttgatttcacgaaggatgatgagaatgtaaattcccaaccatttatgcgctggagagatcgtttttgcttttgcgctgaagcactttttaaagctcaggctgaaacgggtgaaattaaggggcattacctgaatgctaccgcaggtacatgtgaagaaatgataaaaagagcggtattcgctagagaattgggagttcctatcgttatgcatgactatctgacgggggggtttacggcgaatacttcgttggctcattattgccgagacaacggcctacttcttcacattcaccgcgcaatgcatgcagttattgatagacaaaaaaatcacggtatgcactttcgtgtactagctaaagcgttgcgtatgtctgggggagatcatattcacgccggtactgtagtaggtaagctcgaaggagaacgagaagtaactttgggttttgtggatctgctacgtgatgattttattgaaaaagaccgaagtcgtggtatttatttcactcaagattgggtatctatgccaggtgtcctacctgtagcttcggggggtattcatgtttggcatatgcctgctctgaccgagatctttggggatgattctgtattacagtttggtggaggaactttggggcacccttggggaaatgcacctggtgcagtagccaatcgggttgctttagaagcttgtgtagaagcacgtaatgagggacgtgatcttgctcgtgaaggtaatgaagtgatccgtgaagctagtaaa--------------------------------------------------------------------------------------------------------------------------
>Podocarpus glomeratus
------------------------------------------gctggtgttaaagattacagattaacttattatactccggaatatcagaccaaagatactgatatcttggcagcattccgagtcactcctcaacccggagtgccccccgaggaagcaggagcggcagtagctgccgaatcttccactggtacatggactactgtttggaccgatggacttaccagcctcgatcgttacaaggggcgatgctatgacatcgaacctgttcctggagaggaaaatcaatttattgtctatgtagcttatcccttagacctttttgaagaaggttctgttactaacctgttcacctccattgtaggtaatgtttttggattcaaagccctacgggctctacgtctggaagatctgcgaattcctcctgcttattccaaaactttccagggtccaccacatggtatccaggtggaaagagataaattaaataaatatggtcgccccttattgggatgtaccatcaaaccaaaattgggtctgtctgcaaagaattatggtagagcagtttacgaatgtcttcgtggtggacttgatttcacgaaggatgatgagaatgtaaattcccaaccatttatgcgctggagagatcgtttttgcttttgcgctgaagcactttttaaagctcaggctgaaacgggtgaaattaaggggcattacctgaatgctaccgcaggtacatgtgaagaaatgataaaaagagcggtattcgctagagaattgggagttcctatagttatgcatgactatctgacgggggggtttacggcgaatacttcgttggctcattattgccgagacaacggcctacttcttcacattcaccgcgcaatgcatgcagttattgatagacaaaaaaatcacggtatgcactttcgtgtactagctaaagcgttgcgtatgtctgggggagatcatattcacgccggtactgtagtaggtaaactcgaaggagaacgagaagtaactttgggttttgtggatctgctacgtgatgattttattgaaaaagaccgaagtcgtggtatttatttcactcaagattgggtatctatgccaggtgtcctacctgtagcttcggggggtattcatgtttggcatatgcctgctctgaccgagatctttggggatgattctgtattacagtttggtggaggaactttggggcacccttggggaaatgcacctggtgcagtagccaatcgggttgctttagaagcttgtgtagaagcacgtaatgagggacgtgatcttgctcgtgaaggtaatgaagtgatcc----------------------------------------------------------------------------------------------------------------------------------------
>Podocarpus coriaceus
----------------------------------------------------------------------------------aatatcagaccaaagatactgatatcttggcagcattccgagtcactcctcaacccggagtgccccccgaggaagcaggagcggcagtagctgccgaatcttccactggtacatggactactgtttggaccgatggacttaccagcctcgatcgttacaaggggcggtgctatgacatcgaacctgttcctggagaggaaaatcaatttattgtctatgtagcttatcccttagacctttttgaagaaggttctgttactaacctgttcacctccattgtaggtaatgtttttggatttaaagccctacgggctctacgtctggaagatctgcgaattcctcctgcttattccaaaactttccaaggtccaccacatggtatccaggtggaaagagataaattaaataaatatggccgccccttattgggatgtaccatcaaaccaaaattgggtctgtctgcaaagaattatggtagagcagtttacgaatgtcttcgtggtggacttgatttcacgaaggatgatgagaatgtaaattcccaaccatttatgcgctggagagatcgtttttgcttttgcgctgaagcactttttaaagctcaggctgaaacgggtgaaattaaggggcattacctgaatgctaccgcaggcacatgtgaagaaatgataaaaagagcggtattcgctagagaattgggagttcctatcgttatgcatgactatctgacgggggggtttacggcgaatacttcgttggctcattattgccgagacaacggcctacttcttcacattcaccgcgcaatgcatgcagttattgatagacaaaaaaatcacggtatgcactttcgtgtactagctaaagcgttgcgtatgtctgggggagatcatattcacgccggtactgtagtaggtaaactcgaaggagaacgagaagtaactttgggttttgtggatctgctacgtgatgattttattgaaaaagaccgaagtcgtggtatttatttcactcaagattgggtatctatgccaggtgtcctacctgtagcttcggggggtattcatgtttggcatatgccwgctctgaccgagatctttggggatgattctgtattacagtttggtggaggaactttggggcaccctwggggaaatgcacctggtgcagtagccaatcgggttgctttagaagcttgtgtagaagc---------------------------------------------------------------------------------------------------------------------------------------------------------------------------------------
>Podocarpus matudae
---------------------aaagcaagtgtttttttcaaggctggtgttaaagattacagattaacttattatactccgcaatatcagaccaaagatactgatatcttggcagcattccgagtcactcctcaacccggagtgccccccgaggaagcaggagcggcagtagctgccgaatcttccactggtacatggactactgtttggaccgatggacttaccagcctcgatcgttacaaggggcggtgctatgacatcgaacctgttcctggagaggaaaatcaatttattgcctatgtagcttatcccttagacctttttgaagaaggttctgttactaacctgttcacctccattgtaggtaatgtttttggatttaaagccctacgggctctacgtctggaagatctgcgaattcctcctgcttattccaaaactttccaaggtccaccacatggtatccaggtggaaagagataaattaaataaatatggccgccccttattgggatgtaccatcaaaccaaaattgggtctgtctgcaaagaattatggtagagcagtttacgaatgtcttcgtggtggacttgatttcacgaaggatgatgagaatgtaaattcccaaccatttatgcgctggagagatcgtttttgcttttgcgctgaagcactttttaaagctcaggctgaaacgggtgaaattaaggggcattacctgaatgctaccgcaggtacatgtgaagaaatgataaaaagagcggtattcgctagagaattgggagttcctatcgttatgcatgactatctgacgggggggtttacggcgaatacttcgttggctcattattgccgagacaacggcctacttcttcacattcaccgcgcaatgcatgcagttattgatagacaaaaaaatcacggtatgcactttcgtgtactagctaaagcgttgcgtatgtctgggggagatcatattcacgccggtactgtagtaggtaaactcgaaggagaacgagaagtaactttgggttttgtggatctgctacgtgatgattttattgaaaaagaccgaagtcgtggtatttatttcactcaagattgggtatctatgccaggtgtcctacctgtagcttcggggggtattcatgtttggcatatgcctgctctgaccgagatctttggggatgattctgtattacagtttggtggaggaactttggggcacccttggggaaatgcacctggtgcagtagccaatcgggttgctttagaagcttgtgtagaagcacgtaatgagggacgtgatcttgctcgtgaaggtaatgaagtgatccgtgaagctagtaaatggacc--------------------------------------------------------------------------------------------------------------------
>Podocarpus gnidioides
--------------------taaagctaatgctgggttcaatgctggtgttaaacattacagattaacttattatactccggaatatcagaccaaagatactgatatcttggcagcattccgagtcactcctcaacccggagtgccccccgaggaagcaggagcggcagtagctgccgaatcttccactggtacatggactactgtttggaccgatggacttaccagcctcgatcgttacaaggggcgatgctatgacatcgaacctgttcctggagaggaaaatcaatttattgtctatgtagcttatcccttagacctttttgaagaaggttctgttactaacctgttcacctccattgtaggtaatgtttttggattcaaagccctacgggctctacgtctagaagatctgsgmattcctcctgcttattccaaaactttccaaggtccaccacatggtatccaggtggaaagagataaattaaataaatatggccgccccttattgggatgtaccatcaaaccaaaattgggtctgtctgcaaagaattatggtagagcagtttacgaatgtcttcgtggtggacttgatttcacgaaggatgatgagaatgtaaattcccaaccatttatgcgctggagagatcgtttttgcttttgcgctgaagcaatttttaaagctcaggctgaaacgggtgaaattaaggggcattacctgaatgctaccgcaggtacatgtgaagaaatgataaaaagagcggtattcgctagagaattgggagttcctatcgttatgcatgactatctgacgggggggtttacggcgaatacttcgttggctcattattgccgagacaacggcctacttcttcacattcaccgcgcaatgcatgcagttattgatagacaaaaaaatcacggtatgcactttcgtgtactagctaaagcgttgcgtatgtctgggggagatcatattcacgccggtactgtagtaggtaaactcgaaggagaacgagaagtaactttgggttttgtggatctgctacgtgatgattttattgaaaaagaccgaagtcgtggtatttatttcactcaagattgggtatctatgccaggtgtcctacctgtagcttcggggggtattcatgtttggcatatgcctgctctgaccgagatctttggggatgattctgtattacagtttggtggaggaactttggggcacccttggggaaatgcacctggtgcagtagccaatcgggttgctttagaagcttgtgtagaagctcgtaatgagggacgtgatcttgctcgtgaaggtaatgaagtgatccgtgaagctagtaaatggagtcccgaactagctgctgcttgtga---------------------------------------------------------------------------------------------
>Retrophyllum vitiense
-----------aacagaaactaaagcaagtgctgggttcaaagctggtgttaaagattacagattaacttattatactccggaatatcagaccaaagatactgatatcttggcggcattccgagtcactcctcaacccggagtgccccccgaggaagcaggagcggcagtagctgccgaatcttccactggtacatggactactgtttggaccgatggacttaccagcctcgatcgttacaaggggcgatgctatgacatcgaacctgttcctggagaggaaactcaatttattgcctatgtagcttatcccttagacctttttgaagaaggttctgtcactaacctgttcacctccattgtaggtaatgtttttggattcaaagctctacgggctctacgtctggaagatctgcgaattcctcctgcttattccaaaactttccaaggtccaccccatggtatccaggtggaaagagataaattaaataaatatggccgccccttattgggatgtaccatcaaaccaaaattgggtctgtctgccaagaattatggtagagcagtttacgaatgtcttcgtggtggacttgatttcacgaaggatgatgagaatgtaaattcccaaccatttatgcgctggagagatcgtttttgcttttgcgctgaagcaatttttaaagctcaggctgaaacggrtgaaattaaggggcattacctgaatgctaccgcaggtacatgtgaagaaatgataaaaagagtggtattcgctagagaattgggagttcctatcgttatgcatgactatctgacgggggggtttacggcaaatacttcgttggctcattattgccgagacaacggcctacttcttcacattcaccgcgcaatgcatgcagttattgatagacaaaaaaatcacggtatgcactttcgtgtactagctaaagcgttgcgtatgtctgggggagatcatattcatgccggtactgtagtaggtaaactcgaaggagaacgagaagtaactttgggttttgtggatctgctacgtgatgattttattgaaaaagaccgaagtcgtggtatttatttcactcaagattgggtatctatgccaggtgtcttacctgtagcttcggggggtattcatgtttggcatatgcctgctctgaccgagatctttggggatgattctgtattacagttyggtggaggaactttggggcacccttggggaaatgcacctggtgcagtagccaatcgggttgctttagaagcttgtgtagaagctcgtaatgagggacgtgatcttgctcgtgaaggtaatgaagtgatccgtgaagctagcaaa--------------------------------------------------------------------------------------------------------------------------
>Podocarpus lucienii
------------------------------gctgggttcaaagctggtgttaaagattacagattaacttattatactccggaatatccgaccaaagatactgatatcttggcggcattccgagtcactcctcaacccggagtgccccccgaggaagcaggagcggcagtagctgccgaatcttccactggtacatggactactgtttggaccgatggacttaccagcctcgatcgttacaaggggcgatgctatgacatcgaacctgttcctggagaagaaaatcaatttattgtctatgtagcttatcccttagacctttttgaagaaggttctgttactaacctgttcacctccattgtgggtaatgtttttggattcaaagccctacgggctctacgtctggaagatctgcgaattcctcctccttattccaaaactttccaaggtccaccacatggtatccaggtggaaagagataaattaaataaatatggccgccccttattgggatgtaccatcaaaccaaaattgggtctgtctgcaaagaattatggtagagcagtttacgaatgtcttcgtggtggacttgatttcacgaaggatgatgagaatgtaaattcccaaccatttatgcgctggagagatcgtttttgcttttgcgctgaagcactttttaaagctcaggctgaaacgggtgaaattaaggggcattacctgaatgctaccgcaggtacatgtgaagaaatgataaaaagagcggtattcgctagagaattgggaactcctatcgttatgcatgactatctgacgggggggtttacggcgaatacttcgttggctcattattgccgagacaacggcctacttcttcacattcaccgcgcaatgcatgcagttattgatagacaaaaaaatcacggtatgcactttcgtgtactagctaaagcgttgcgtatgtctgggggagatcatattcacgccggtactgtagtaggtaaactcgaaggagaacgagaagtaactttgggttttgtggatctgctacgtgatgattttattgaaaaagaccgaagtcgtggtatttatttcactcaagattgggtatctatgccaggtgtcctacctgtagcttcggggggtattcatgtttggcatatgcctgctctgaccgagatctttggggatgattctgtattacagtttggtggaggaactttagggcacccttggggaaatgcacctggtgcagtagccaatcgggttgctttagaagcttgtgtagaagctcgtaatgagggacgtgatcttgctcgtgaaggtaatgaagtgatccgtgaagcagctaaatggagtcccgtact------------------------------------------------------------------------------------------------------------
>Podocarpus latifolius
-----------------------agcaagtgttgggtccaatgctggtgttaaagattacagatcaacttattatactccggaatatccgaccaaagatactgatatcttggcagcattcsgagtcactcctcaacccggagtgccccccgaggaagcaggagcggcagtagctgccgaatcttccactggtacatggactactgtttggaccgatggacttaccagcctcgatcgttacaaggggcgatgctatgacatcgaacctgttcctggagaggaaaatcaatttattgtctatgtagcttatcccttagacctttttgaagaaggttctgttactaacctgttcacctccattgtaggtaatgtttttggattcaaagccctacgggctctacgtctggaagatctgcggattcctcctgcttattccaaaactttccaaggtccaccacatggtatccaggtggaaagagataaattaaataaatatggccgccccctattgggatgtaccatcaaaccaaaattgggtctgtctgcaaagaattatggtagagcagtttacgaatgtcttcgtggtggacttgatttcacgaaggatgatgagaatgtaaattcccaaccatttatgcgctggagagatcgtttttgcttttgcgctgaagcactttttaaagcacaggctgaaacgggtgaaattaagggacattacctgaatgctaccgcaggtacatgtgaagaaatgataaaaagagcggtattcgctagagaattgggagttcccatcgttatgcatgactatctgacgggggggttracggcgaatacttcgttggctcattattgccgagacaacggcctacttcttcacattcaccgcgcaatgcatgcagttattgatagacaaaaaaatcacggtatgcactttcgtgtactagctaaagcgttgcgtatgtctgggggagatcatattcacgccggtactgtagtaggtaaactcgaaggagaacgagaagtaactttgggttttgtggatctgctacgtgatgattttattgaaaaagaccgaagtcgcggtatttatttcactcaagattgggtatctatgccaggtgtcctacctgtagcttcggggggtattcatgtttggcatatgcctgctctgaccgagatctttggggatgattctgtattacagtttggtggaggaactttggggcacccttggggaaatgcacctggtgcagtagctaatcgggttgctttagaagcttgtgtagaagcacgtaatgagggacgtgatcttgctcstgaaggtaatgaagtgatccgtgaagctagtaaatggagtcccgaactagctgctgcttgtg----------------------------------------------------------------------------------------------
>Podocarpus novae-caledoniae
-----------aacagaaactaaagcaagtgctgggttcaaagctggtgttaaagattacagattaacttattatactccggaatatycgaccaaagatactgatatcttggcggcattccgagtcactcctcaacccggagtgccccccgaggaagcaggagcggcagtagctgccgaatcttccactggwacatggactactgtttggaccgatggacttaccagcctcgatcgttacaaggggcgatgctatgacatcsaacctgttcctggagaagaaaatcaatttattgtctatgtagcttatcccttagacctttttgaagaaggttctgttactaacctgttcacctccattgtgggtaatgtttstggattcaaagccctacgggctctacgtctggaagatctgcgaattcctcctycttwttccaaaactttccwaggtccaccacatkgtatccaggtggaaagagataaattaaataaatatggccgccccttattgggatgtaccatcaaaccaaaattgggtctgtctgcaaagaattatggtagagcagtttacgaatgtcttcgtggtggacttgatttcacgaaggatgatgagaatgtaaattcgcaaccatttatgcgctggagagatcgtttttgcttttgcgctgaagcactttttaaagatcaggctgaaacgggtgaaattaaggggcattacctcaatgctaccgcaggwacatgtgaagaaatgataaaaagagcggtattcgctagagaattgggagttcctatcgttatgcatgactatctgacgggggggtttacggcgaatacttcgttggctcattattgccgaracaacggcctacttcttcacattcaccgcgcaatgcatgcagttattgataracaaaaaawtcacggtatgcactttcgtgtactagctaaagcgttgcgtatgtctgggggagatcatattcacgccggtactgtagtaggtaaactcgaaggagaacgagaagtaactttgggttttgtggatctgctacgtgatgattttattgaaaaagaccgaastcgtggtatttatttcactcaagattgggtatctatgccaggtgtcctacctgtagcttcggggggtattcatgtttggcatatgcctgctctgaccgaratctttggggatgattctgtattacagtttggtggaggaactttagggcacccttggggaaatgcacctggtgcagtagccaatcgggttgctttagaagcttgtgtagaagctcgtaatgagggacgtgatcttgctcgtgaaggtaatgaagtgatccgtgaagctagcwaatggagtcccgaactagctgctgcttgtg----------------------------------------------------------------------------------------------
>Podocarpus grayae
----------------------------------------aagctggtgttaaagattacagattaacttattatactccggaatatccgaccaaagatactgatatcttggcggcattccgagtcactcctcaacccggagtgccccccgaggaagcaggagcggcagtagctgccgaatcttccactggtacatggactactgtttggaccgatggacttaccagcctcgatcgttacaaggggcgatgctatgacatcgaacctgttcctggagaagaaaatcaatttattgtctatgtagcttatcccttagacctttttgaagaaggttctgttactaacctgttcacttccattgtgggtaatgtttttggattcaaagccctacgggctctacgtctggaagatctgcgaattcctccttcttattccaaaactttccaaggtccaccacatggtatccaggtggaaagagataaattaaataaatatggccgccccttattgggatgtaccatcaaaccaaaattgggtctgtctgcaaagaattatggtagagcagtttacgaatgtcttcgtggtggacttgatttcacgaaggatgatgagaatgtaaattcccaaccatttatgcgctggagagaacgtttttgcttttgcgctgaagcactttttaaagctcaggctgaaacgggtgaaattaaggggcattacctcaatgctaccgcaggtacatgtgaagaaatgataaaaagtgcggtattcgctagagaattgggagttcctatcgttatgcatgactacctgacgggggggtttacggcgaatacttcgttggctcattattgccgagacaacggcctacttcttcacattcaccgcgcaatgcatgcagttattgatagacaaaaaattcacggtatgcactttcgtgtactagctaaagcgttgcgtatgtctgggggagatcatattcacgccggtactgtagtaggtaaactcgaaggagaacgagaagtaactttgggttttgtggatctgctacgtgatgattttattgaaaaagaccgaagtcgtggtatttatttcactcaagattgggtatctatgccaggtgtcctacctgtagcttcggggggtattcatgtttggcatatgcctgctctgaccgagatctttggggatgattctgtattacagtttggtggaggaactttagggcacccttggggaaatgcacctggtgcagtagctaatcgggttgctttagaagcttgtgtagaagctcgtaatgagggacgtgatcttgctcgtgaaggtaatgaagtgatccgtgaagctagcaaatggtgtccag----------------------------------------------------------------------------------------------------------------
>Podocarpus aff.
--------------------taaagctagtgctgggttctatgctggtgttaaagattacagattaacttattatactccggaatatccgaccaaagatactgatatcttggcggcattccgagtcactcctcaacccggagtgccccccgaggaagcaggagcggcagtagctgccgaatcttccactggtacatggactactgtttggaccgatggacttaccagcctcgatcgttacaaggggcgatgctatggcatcgaacctattcctggagaagaaagtcaatttattgcctatgtagcttatcccttagacctttttgaagaaggttctgttactaacctgttcacctccattgtgggtwatgtttttggattcaaagccctacsggctatacktctggaagatctgcgaattcctcctycttattccaagactttccaaggtcccccccatggtatccaggttgaaagagataaattaaataaatatggccgccccttattgggatgtaccatcaaaccaaaattgggtctgtctgccaagaattatggtagagcagtttacgaatgtcttcgtggtggacttgatttcmcgaaggatgatgagaatgtwaattcccaaccatttatgcgctggagagatcgtttttgcttttgcactgaagcaatttttaaagctcaggctgaaacgggtgaaattaaggggcattacctcaatgctaccgcaggtacatgtgaagaaatgataaaaagagcggtattcgctagagaattgggagttcctatcgttatgcatgactatctgacgggggggtttacggcgaatacttcgttggctcattattgccgagacaacggcctacttcttcacattcaccgcgcaatgcatgcagttattgatagacaaaaaaatcacggtatgcactttcgtgtactagctaaagcgttgcgtatgtctgggggagatcatattcacgccggtactgtagtaggtaaactcgaaggagaacgagaagtaactttgggttttgtggatctgctacgtgatgattttattgaaaaagaccgaagtcgtggtatttatttcactcaagattgggtatctatgccaggtgtcctacctgtagcttcggggggtattcatgtttggcatatgcctgctctgaccgagatctttggggatgattctgtattacagtttggtggaggaactttagggcacccttggggaaatgcacctggtgcagtagccaatcgggttgctttagaagcttgtgtagaagctcgtaatgagggacgtgatcttgctcgtgaaggtaatgaagtgatccgtgaagctagtagatggagtccagtact------------------------------------------------------------------------------------------------------------
>Podocarpus macrophyllus
------------------------------------------------------gattacagattaacttattatactccggaatatcagaccaaagatactgatatcttggcggcattccgagtcactcctcaacccggagtgccccccgaggaagcaggagcggcagtagctgccgaatcttccactggtacatggactactgtttggaccgatggacttaccagcctcgatcgttacaaggggcgatgctatggcatcgaacctattcctggagaagaaagtcaatttattgcctatgtagcttatcccttagacctttttgaagaaggttctgttactaacctgttcacctccattgtgggtaatgtttttggattcaaagccctacgggctatacgtctggaagatctgcgaattcctccttcttattccaaaactttccaaggtcccccacatggtatccaggtagaaagggataaattaaataaatatggccgccccttattgggatgtaccatcaaaccaaaattgggtctgtctgcaaagaattatggtagagcagtttacgaatgtcttcgtggtggacttgatttcacgaaggatgatgagaatgtaaattcccaaccatttatgcgctggagagatcgtttttgcttttgcactgaagcaatttttaaagctcaggctgaaacgggtgaaattaaggggcattacctcaatgctaccgcaggtacatgtgaagaaatgataaaaagagcggtattcgctagagaattgggagttcctatcgttatgcatgactatctgacgggggggtttacggcgaatacttcgttggctcattattgccgagacaacggcctacttcttcacattcaccgcgcaatgcatgcagttattgatagacaaaaaaatcacggtatgcactttcgtgtactagctaaagcgttgcgtatgtctgggggagatcatattcacgccggtactgtagtaggtaaactcgaaggagagcgagaagtaactttgggttttgtggatctgctacgtgatgattttattaaaaaagaccgaagtcgtggtatttatttcactcaagattgggtatctatgccaggtgtcctacctgtagcttcggggggtattcatgtttggcatatgcctgctctgaccgagatctttggggatgattctgtattacagtttggtggaggaactttagggcacccttggggaaatgcacctggtgcagtagcctatcgcgccgccttcgaagcttgtgtagaagctcgtaatgagggacgtgatcttgctcgtgaaggtaatgaagtgatccgtgaagctag------------------------------------------------------------------------------------------------------------------------------
>Podocarpus acutifolius
--------------------------aagtgctgggttcagtgctggtgttaaaggttacagattaacttattatactccggaatatcagaccaaaggtactgatatcttggcagcattccgagtcactcctcaacccggagtgccccccgaggaagcaggagcggcagtagctgccgaatcttccactggtacatggactactgtttggaccgatggacttaccagcctcgatcgttacaaggggcgatgctatgacatcgaacctgttcctggagaggaaaatcaatttattgtctatgtagcttatcccttagacctttttgaagaaggttctgttactaacctgttcacctccattgtaggtaatgtttttggattcaaagccctacgggctctacgtctggaagatctgcgaattcctcctgcttattccaagactttccaaggtccaccacatggtatacaggtggaaagagataaattaaataaatatggccgccccttattgggatgtaccatcaaaccaaaattgggcctgtctgcaaagaattatggtagagcagtttacgaatgtcttcgtggtggacttgatttcacgaaggatgatgagaatgtaaattcccaaccatttatgcgctggagagatcgtttttgcttttgcgctgaagcactttttaaagctcaggctgaaacgggtgaaattaaggggcattacctgaatgctaccgcaggtacatgtgaagaaatgataaaaagagcggtattcgctagagaattgggagttcctatcgttatgcatgactatctgacgggggggtttacggcgaatacttccttggctcattattgccgaaacaacggcctacgtcttcacatacagcgcgcaatgcatgcagttattgatagacaaaaaaatcatggtatgcactttcgtgtactacctaaaccgttgcgtatgtctgggggggatcatattcaccccggtactgtagtaggtaaactcgaaggagaacgagaagtaactttgggttttgtggatctgctacgtgatgattttattgaaaaagaccgaagtcgtggtatttatttcactcaagattgggtatctatgccaggtgtcctacctgtagcttcggggggtattcatgtttggcatatgcctgctctgaccgagatctttggggatgattctgtattacagtttggtggaggaactttggggcacccttggggaaatgcacctggtgcagtagccaatcgggttgctttagaagcttgtgtagaagcacgtaatgagggacgtgatcttgctcgtgaaggtaatgaagtgatccgtgaagctggcaaatggagtccc-----------------------------------------------------------------------------------------------------------------
>Dacrycarpus cinctus
----------------aaactaaagcaagtgctgggttcaaagctggtgttaaagattacagattaacttattatactccggaatatcagaccaaagatactgatatcttggcggcattccgagtcactcctcaacccggagtgcctgccgaggaagcaggagcggcagtagctgccgaatcttccactggtacatggactactgtttggaccgatggacttaccagcctcgatcgttacaaggggcgatgctatgacatcgaacctgttcctggagaggaaactcaatttattgcctatgtggcttatcccttagacctttttgaagaaggttctgttactaacctgttcacctctattgtaggtaatgtttttggattcaaagccctacgggctctacgtctggaagatctgcgaattcctcctgcttattccaaaactttcatgggtccaccccatggtatccaggtggaaagagataaattaaataaatatggccgccccctattgggatgtactatcaaaccaaaattggggctgtctgccaagaattatggtagagcagtttacgaatgtcttcgtggtggacttgatttcacgaaagatgatgagaacgtaaattcccaaccatttatgcgctggagagatcgtttttgcttttgcgctgaagcactttttaaagctcaggctgaaacggatgaaattaaggggcattacctgaatgctactgcaggtacatgtgaagaaatgataaaaagagcggtattcgctagagaattgggagttcctatcgttatgcatgactatctgacgggggggtttactgcaaatacttcgttggctcattattgccgagacaacggcctacttcttcacattcaccgcgcaatgcatgcagttattgatagacaaaaaaatcacggtatgcactttcgtgtactagcgaaagcgttgcgtatgtctgggggagatcatattcacgccggtactgtagtaggtaaactcgaaggagaacgagaagtaactttgggttttgtggatctgctacgtgatgattttattgaaaaagaccgaagtcgcggtatttatttcactcaagattgggtatctatgccaggtgtcctgcctgtagcttcggggggtattcatgtttggcatatgcctgctctgaccgagatctttggggatgattctgtattacagtttggtggaggaactttggggcacccttggggaaatgcacctggtgcagtagccaatcgggttgctttagaagcttgtgtagaagctcgtaatgagggacgtgatcttgctcgtgaaggtaatgaagtgatccgtgaagctagtaaa--------------------------------------------------------------------------------------------------------------------------
>Dacrycarpus vieillardii
----------------aaactaaagcaagtgctgggttcaaagctggtgttaaagattacagattaacttattatactccggaatatcagaccaaagatactgatatcttggcggcattccgagtcactcctcaacccggagtgcctgccgaggaagcaggagcggcagtagctgccgaatcttccactggtacatggactactgtttggaccgatggacttaccagcctcgatcgttacaaggggcgatgctatgacatcgaacctgttcctggagaggaaactcaatttattgcctatgtggcttatcccttagacctttttgaagaaggttctgttactaacctgttcacctctattgtaggtaatgtttttggattcaaagccctacgggctctacgtctggaagatctgcgaattcctcctgcttattccaaaactttccagggtccaccccatggtatccaggtggaaagagataaattaaataaatatggccgccccctattgggatgtactatcaaaccaaaattggggctgtctgccaagaattatggtagagcagtttacgaatgtcttcgtggtggacttgatttcacgaaagatgatgagaacgtaaattcccaaccatttatgcgctggagagatcgtttttgcttttgcgctgaagcactttttaaagctcaggctgaaacgggtgaaattaagggacattacctgaatgctactgcaggtacatgtgaagaaatgataaaaagagcggtattcgctagagaattgggagttcctatcgttatgcatgactatctgacgggggggtttactgcaaatacttcgttggctcattattgccgagacaacggcctacttcttcacattcaccgcgcaatgcacgcagttattgatagacaaaaaaatcacggtatgcactttcgtgtactagcgaaagcgttgcgtatgtctgggggagatcatattcacgccggtactgtagtaggtaaactcgaaggagaacgagaagtaactttgggttttgtggatctgctacgtgatgattttattgaaaaagaccgaagtcgcggtatttatttcactcaagattgggtatctatgccaggtgtcctgcctgtagcttcggggggtattcatgtttggcatatgcctgctctgaccgagatctttggggatgattctgtattacagtttggtggaggaactttggggcacccttggggaaatgcacctggtgcagtagccaatcgggttgctttagaagcttgtgtagaagctcgtaatgagggacgtgatcttgctcgtgaaggtaatgaagtgatccgtgaagctagtaaa--------------------------------------------------------------------------------------------------------------------------
>Dacrycarpus imbricatus
------------------------------gctgggttcaaagctggtgttaaagattacagattaacttattatactccggaatatcagaccaaagatactgatatcttggcagcattccgagtcactcctcaacccggagtgcctgccgaggaagcaggagcggcagtagctgccgaatcttccactggtacatggactactgtttggaccgatggacttaccagcctcgatcgttacaagggacgatgctatggcatcgaacctgttcctggagaggaaactcaatttattgcctatgtggcttatcccttagacctttttgaagaaggttctgttactaacctgttcacctctattgtaggtaatgtttttggattcaaagccctacgggctatacgtctggaagatctgcgaattcctcctgcttattccaaaactttcatgggtccaccccatggtatccaggtggaaagagataaattaaataaatatggccgccccctattgggatgtactatcaaaccaaaattggggctgtctgccaagaattatggtagagcagtttacgaatgtcttcgtggtggacttgatttcacgaaagatgatgagaacgtaaattcccaaccatttatgcgctggagagatcgtttttgcttttgcgctgaagcactttttaaagctcaggctgaaacgggtgaaattaaggggcattacctgaatgctactgcaggtacatgtgaagaaatgataaaaagagcggtattcgctagagaattgggagttcctatcgttatgcatgactatctgacgggggggtttactgcaaatacttcgttggctcattattgccgagacaacggcctacttcttcacattcaccgcgcaatgcatgcagttcttgatagacaaaaaaatcacggtatgcactttcgtgtactagcgaaagcgttgcgtatgtctgggggagatcatattcacgccggtactgtagtaggtaaactcgaaggagaacgagaagtaactttgggttttgtggatctgctacgtgaggattttattgaaaaagaccgaagtcgcggtatttatttcactcaagattgggtatctatgccaggtgtcctgcctgtagcttcggggggtattcatgtttggcatatgcctgctctgaccgagatctttggggatgattctgtattacagtttggtggaggaactttggggcacccttggggaaatgcacctggtgcagtagccaatcgggttgctttagaagcttgtgtagaagctcgtaatgaggg---------------------------------------------------------------------------------------------------------------------------------------------------------------------------
>Dacrycarpus compactus
--------------------------aagtgctgggttcaaagctggtgttaaagattacagattaacttattatactccggaatatcagaccaaagatactgatatcttggcggcattccgagtcactcctcaacccggagtgcctgccgaggaagcaggagcggcagtagctgccgaatcttccactggtacatggactactgtttggaccgatggacttaccagcctcgatcgttacaaggggcgatgctatgacatcgaacctgttcctggagaggaaactcaatttattgcctatgtggcttatcccttagacctttttgaagaaggttctgttactaacctgttcacctctattgtaggtaatgtttttggattcaaagccctacgggctctacgtctggaagatctgcgaattcctcctgcttattccaaaactttcatgggtccaccccatggtatccaggtggaaagagataaattaaataaatatggccgccccctattgggatgtactatcaaaccaaaattggggctgtctgccaagaattatggtagagcagtttacgaatgtcttcgtggtggacttgatttcacgaaagatgatgagaacgtaaattcccaaccattt-----------------------------------------------------------------------------------------------------------------------------------------------------------------------------------------------------------------------------------------------------------------------------------------------------------------------------------------------------------------------------------------------------------------------------------------------------------------------------------------------------------------------------------------------------------------------------------------------------------------------------------------------------------------------------------------------------------------------------------------------------------------------------------------------------------------------------------------------------------------------
>Dacrycarpus expansus
--------------------------aagtgctgggttcaaagctggtgttaaagattacagattaacttattatactccggaatatcagaccaaagatactgatatcttggcggcattccgagtcactcctcaacccggagtgcctgccgaggaagcaggagcggcagtagctgccgaatcttccactggtacatggactactgtttggaccgatggacttaccagcctcgatcgttacaaggggcgatgctatgacatcgaacctgttcctggagaggaaactcaatttattgcctatgtggcttatcccttagacctttttgaagaaggttctgttactaacctgttcacctctattgtaggtaatgtttttggattcaaagccctacgggctctacgtctggaagatctgcgaattcctcctgcttattccaaaactttcatgggtccaccccatggtatccaggtggaaagagataaattaaataaatatggccgccccctattgggatgtactatcaaaccaaaattggggctgtctgccaagaattatggtagagcagtttacgaatgtcttcgtggtggacttgatttcacgaaagatgatgagaacgtaaattcccaaccattt-----------------------------------------------------------------------------------------------------------------------------------------------------------------------------------------------------------------------------------------------------------------------------------------------------------------------------------------------------------------------------------------------------------------------------------------------------------------------------------------------------------------------------------------------------------------------------------------------------------------------------------------------------------------------------------------------------------------------------------------------------------------------------------------------------------------------------------------------------------------------
>Dacrycarpus kinabaluensis
--------------------------aagtgctgggttcaaagctggtgttaaagattacagattaacttattatactccggaatatcagaccaaagatactgatatcttggcggcattccgagtcactcctcaacccggagtgcctgccgaggaagcaggagcggcagtagctgccgaatcttccactggtacatggactactgtttggaccgatggacttaccagcctcgatcgttacaaggggcgatgctatggcatcgaacctgttcctggagaggaaactcaatttattgcctatgtggcttatcccttagacctttttgaagaaggttctgttactaacctgttcacctctattgtaggtaatgtttttggattcaaagccctacgggctatacgtctggaagatctgcgaattcctcctgcttattccaaaactttcatgggtccaccccatggtatccaggtggaaagagataaattaaataaatatggccgccccctattgggatgtactatcaaaccaaaattggggctgtctgccaagaattatggtagagcagtttacgaatgtcttcgtggtggacttgatttcacgaaagatgatgagaacgtaaattcccaaccattt-----------------------------------------------------------------------------------------------------------------------------------------------------------------------------------------------------------------------------------------------------------------------------------------------------------------------------------------------------------------------------------------------------------------------------------------------------------------------------------------------------------------------------------------------------------------------------------------------------------------------------------------------------------------------------------------------------------------------------------------------------------------------------------------------------------------------------------------------------------------------
>Dacrycarpus dacrydioides
--------------------------aagtgttgggttcaaagctggtgttaaagattacagattaacttattatactccggaatatcagaccaaagatactgatatcttggcggcattccgagtcactcctcaacccggagtgcctgccgaggaagcaggagcggcagtagctgccgaatcttccactggtacatggactactgtttggaccgatgggcttaccagcctcgatcgttacaaggggcgatgctatgacatcgaacctgttcctggagaggaaactcaatttattgcctatgtggcttatcccttagacctttttgaagaaggttctgttactaacctgttcacctctattgtaggtaatgtttttggattcaaagccctacgggctctacgtctggaagatctgcgaattcctcctgcttattccaaaactttccagggtccaccccatggtatccaggtggaaagagataaattaaataaatatggtcgccccctattgggatgtactatcaaaccaaaattggggctgtctgccaagaattatggtagagcagtttacgaatgtcttcgtggtggacttgatttcacg--------------------------------------------------------------------------------------------------------------------------------------------------------------------------------------------------------------------------------------------------------------------------------------------------------------------------------------------------------------------------------------------------------------------------------------------------------------------------------------------------------------------------------------------------------------------------------------------------------------------------------------------------------------------------------------------------------------------------------------------------------------------------------------------------------------------------------------------------------------------------------------------------------
>Dacrydium beccarii
--------------------------aagtgctgggttcaaagctggtgttaaagattacagattaacttattatactccggaatatcagaccaaagacaccgatatcttggcggcattccgagtcactcctcaacccggagtaccccccgaggaagcaggagcggcagtagctgccgaatcttccactggtacatggactactgtttggaccgatggacttaccagtctcgatcgttacaaggggcgatgctatgacatcgaacctgttcctggagaggaaactcaatttattgcctatgtagcttatcccttagacctttttgaagaaggttctgttactaacctgttcacctccattgtaggtaatgtttttggattcaaagccctacgggctctacgtctggaagatctgcgaattcctcctgcttattccaaaactttccaaggtccaccacatggtatccaggttgaaagagataaattaaataaatatggccgccccctattgggatgtactatcaaaccaaaattgggtttgtctgccaagaattatggtagagcagtttacgaatgtcttcgtggtggacttgatttcacgaaggatgatgagaacgtaaattctcaaccattt-----------------------------------------------------------------------------------------------------------------------------------------------------------------------------------------------------------------------------------------------------------------------------------------------------------------------------------------------------------------------------------------------------------------------------------------------------------------------------------------------------------------------------------------------------------------------------------------------------------------------------------------------------------------------------------------------------------------------------------------------------------------------------------------------------------------------------------------------------------------------
>Dacrydium gibbsiae
--------------------------aagtgctgggttcaaagctggtgttaaagattacagattaacttattatactccggaatatcagaccaaagacaccgatatcttggcggcattccgagtcactcctcaacccggagtaccccccgaggaagcaggagcggcagtagctgccgaatcttccactggtacatggactactgtttggaccgatggacttaccagtctcgatcgttacaaggggcgatgctatgacatcgaacctgttcctggagaggaaactcaatttattgcctatgtagcttatcccttagacctttttgaagaaggttctgttactaacctgttcacctccattgtaggtaatgtttttggattcaaagccctacgggctctacgtctggaagatctgcgaattcctcctgcttattccaaaactttccaaggtccaccacatggtatccaggttgaaagagataaattaaataaatatggccgccccctattgggatgtactatcaaaccaaaattgggtttgtctgccaagaattatggtagagcagtttacgaatgtcttcgtggtggacttgatttcacg--------------------------------------------------------------------------------------------------------------------------------------------------------------------------------------------------------------------------------------------------------------------------------------------------------------------------------------------------------------------------------------------------------------------------------------------------------------------------------------------------------------------------------------------------------------------------------------------------------------------------------------------------------------------------------------------------------------------------------------------------------------------------------------------------------------------------------------------------------------------------------------------------------
>Dacrydium guillauminii
--------------------------aagtgctgggttcaaagctggtgttaaagattacagattaacttattatactccggaatatcagaccaaagacaccgatatcttggcggcattccgagtcactcctcaacccggagtacctcccgaggaagcaggagcggcagtagctgccgaatcttccactggtacatggactactgtttggaccgatggacttaccagtctcgatcgttacaaggggcgatgctatgacatcgaacctgttcctggagaggaaactcaatttattgcctatgtagcttatcccttagacctttttgaagaaggttctgttactaacctgttcacctccattgtaggtaatgtttttggattcaaagccctacgggctctacgtctggaagatctgcgaattcctcctgcttattccaaaactttccaaggtccaccacatggtatccaggttgaaagagataaattaaataaatatggccgccccctattgggatgtactatcaaaccaaaattgggtttgtctgccaagaattatggtagagcagtttacgaatgtcttcgtggtggacttgatttcacg--------------------------------------------------------------------------------------------------------------------------------------------------------------------------------------------------------------------------------------------------------------------------------------------------------------------------------------------------------------------------------------------------------------------------------------------------------------------------------------------------------------------------------------------------------------------------------------------------------------------------------------------------------------------------------------------------------------------------------------------------------------------------------------------------------------------------------------------------------------------------------------------------------
>Dacrydium nausoriense
--------------------------aagtgctgggttcaaagctggtgttaaagattacagattaacttattatactccggaatatcagaccaaagacaccgatatcttggcggcattccgagtcactcctcaacccggagtacctcccgaggaagcaggagcggcagtagctgccgaatcttccactggtacatggactactgtttggaccgatggacttaccagtctcgatcgttacaaggggcgatgctatgacatcgaacctgttcctggagaggaaactcaatttattgcctatgtagcttatcccttagacctttttgaagaaggttctgttactaacctgttcacctccattgtaggtaatgtttttggattcaaagccctacgggctctacgtctggaagatctgcgaattcctcctgcttattccaaaactttccaaggtccaccacatggtatccaggttgaaagagataaattaaataaatatggccgccccctattgggatgtactatcaaaccaaaattgggtttgtctgccaagaattatggtagagcagtttacgaatgtcttcgtggtggacttgatttcacg--------------------------------------------------------------------------------------------------------------------------------------------------------------------------------------------------------------------------------------------------------------------------------------------------------------------------------------------------------------------------------------------------------------------------------------------------------------------------------------------------------------------------------------------------------------------------------------------------------------------------------------------------------------------------------------------------------------------------------------------------------------------------------------------------------------------------------------------------------------------------------------------------------
>Dacrydium x
--------------------------aagtgctgggttcaaagctggtgttaaagattacagattaacttattatactccggaatatcagaccaaagacaccgatatcttggcggcattccgagtcactcctcaacccggagtacctcccgaggaagcaggagcggcagtagctgccgaatcttccactggtacatggactactgtttggaccgatggacttaccagtctcgatcgttacaaggggcgatgctatgacatcgaacctgttcctggagaggaaactcaatttattgcctatgtagcttatcccttagacctttttgaagaaggttctgttactaacctgttcacctccattgtaggtaatgtttttggattcaaagccctacgggctctacgtctggaagatctgcgaattcctcctgcttattccaaaactttccaaggtccaccacatggtatccaggttgaaagagataaattaaataaatatggccgccccctattgggatgtactatcaaaccaaaattgggtttgtctgccaagaattatggtagagcagtttacgaatgtcttcgtggtggacttgatttcacg--------------------------------------------------------------------------------------------------------------------------------------------------------------------------------------------------------------------------------------------------------------------------------------------------------------------------------------------------------------------------------------------------------------------------------------------------------------------------------------------------------------------------------------------------------------------------------------------------------------------------------------------------------------------------------------------------------------------------------------------------------------------------------------------------------------------------------------------------------------------------------------------------------
>Falcatifolium falciforme
--------------------------aagtgctgggttcaaagctggtgttaaagattacagattaacttattatactccggaatatcagaccaaagacaccgatatcttggcggcattccgagtcactcctcaacccggagtacctcccgaggaagcaggagcggcagtagctgccgaatcttccactggtacatggactactgtttggaccgatggacttaccagtctcgatcgttacaaggggcgatgctatgacatcgaacctgttcctggagaggaaactcaatttattgcctatgtagcttatcccttagacctttttgaagaaggttctgttactaacctgttcacttccattgtaggtaatgtttttggattcaaagccctacgggctctacgtctggaagatctgcgaattcctcctgcttattccaaaactttccaaggtccaccacatggtatccaggtggaaagagataaattaaataaatatggccgccccctattgggatgtactatcaaaccaaaattgggtctgtctgccaagaattatggtagagcagtttacgaatgtcttcgtggtggacttgatttcacg--------------------------------------------------------------------------------------------------------------------------------------------------------------------------------------------------------------------------------------------------------------------------------------------------------------------------------------------------------------------------------------------------------------------------------------------------------------------------------------------------------------------------------------------------------------------------------------------------------------------------------------------------------------------------------------------------------------------------------------------------------------------------------------------------------------------------------------------------------------------------------------------------------
>Falcatifolium papuanum
--------------------------aagtgctgggttcaaagctggtgttaaagattacagattaacttattatactccggaatatcagaccaaagacaccgatatcttggcggcattccgagtcactcctcaacccggagtacctcccgaggaagcaggagcggcagtagctgccgaatcttccactggtacatggactactgtttggaccgatggacttaccagtctcgatcgttacaaggggcgatgctatgacatcgaacctgttcctggagaggaaactcaatttattgcctatgtagcttatcccttagacctttttgaagaaggttctgttactaacctgttcacctccattgtaggtaatgtttttggattcaaagccctacgggctctacgtctggaagatctgcgaattcctcctgcttattccaaaactttccaaggtccaccacatggtatccaggtggaaagagataaattaaataaatatggccgccccctattgggatgtactatcaaaccaaaattgggtctgtctgccaagaattatggtagagcagtttacgaatgtcttcgtggtggacttgatttcacg--------------------------------------------------------------------------------------------------------------------------------------------------------------------------------------------------------------------------------------------------------------------------------------------------------------------------------------------------------------------------------------------------------------------------------------------------------------------------------------------------------------------------------------------------------------------------------------------------------------------------------------------------------------------------------------------------------------------------------------------------------------------------------------------------------------------------------------------------------------------------------------------------------
>Retrophyllum comptonii
---------------------------agtgtcggattcaaagctggtgttaaagattacagattaacttattatactccggaatatcagaccaaagatactgatatcttggcggcattccgagtcactcctcaaccsggagtgccccccgaggaagcaggagcggcagtagctgccgaatcttccactggtacatggactactgtttggaccgatggacttaccagcctcgatcgttacaaggggcgatgctatgacatcgaacctgttcctggagaggaaaatcaatttattgtctatgtagcttatcccttagacctttttgaagaaggttctgtcactaacctgttcacctccattgtaggtaatgtttttggattcaaagctttacgggctctacgtctggaagatctgcgaattcctcctgcttattccaaaactttccaaggtccaccccatggtatccaggtggaaagagataaattaaataaatatggccgccccttattgggatgtaccatcaaaccaaaattgggtctgtctgccaagaattatggtagagcagtttacgaatgtcttcgtggtggacttgatttcacgaaggatgatgagaatgtaaattcccaaccatttatgcgctggagagatcgtttttgcttttgcgctgaagcaatttttaaagctccggctgaaactggtgaaattaaagggcattacctgaatgctaccgcaggtacatgtgaacaaatgataaaaagagcggtattcgctatagaattgggagttcctatcgttatgcatgactatctgacgggggggtttacggcaaatacttcgttggctcattattgccgagacaacggcctacttcttcacattcaccgcgcaatgcatgcagttattgatagacaaaaaaatcacggtatgcactttcgtgtactagctaaagcgttgcgtatgtctgggggagatcatattcatgccggtactgtagtaggtaaactcgaaggagaacgagaagtaactttgggttttgtggatctgctacgtgatgattttattgaaaaagaccgaagtcctggtatttatttcactcaagattgggtatctatgccaggtgtcttacctgtagcttcggggggtattcatgtttggcatatgcctgctctgaccgagatctttggggatgattctgtattacagtttcgtggaggaactttggggcacccttggggaaatgcacctggtgcagtagccaatcgggttgctttagaagcttgtgtagaagctagtaatgagggacgtgatcttgctcgtgaaggtgatgatgtgatccgtgaagctagcacgtggag---------------------------------------------------------------------------------------------------------------------
>Retrophyllum minus
--------------------taaagctagtgctgggttcaaagctggtgttaaagattacagattaacttattatactccggaatatcagaccaaagatactgatgtcttggcggcattccgagtcactcctcaacccggagtgccccccgaggaagcaggagcggcagtagctgccgaatcttccactggtacatggactactgtttggaccgatggacttaccagcctcgatcgttacaaggggcgatgctatgacatcgaacctgttcctggagaggaaaatcaatttattgtctatgtagcttatcccttagacctttttgaagaaggttctgtcactaacctgttcacctccattgtaggtaatgtttttggattcaaagctttacgggctctacgtctggaagatctgcgaattcctcctgcttattccaaaactttccaaggtccaccccatggtatccaggtggaaagagataaattaaataaatatggccgccccttattgggatgtaccatcaaaccaaaattgggtctgtctgccaagaattatggtagagcagtttacgaatgtcttcgtggtggacttgatttcacgaaggatgatgagaatgtaaattcccaaccatttatgcgctggagagatcgtttttgcttttgcgctgaagcactttttaaagatccggctgaaactggtgaaattaaagggcattacctgaatgctaccgcaggtacatgtgaacaaatgataaaaagagcggtattcgctatagaattgggagttcctatcgttatgcatgactatctgacgggggggtttacggcmaatacttcgttggctcattattgccgagacaacggcctacttcttcacattcaccgcgcaatgcatgcagttattgatagacaaaaaaatcacggtatgcactttcgtgtactagctaaagcgttgcgtatgtctgggggagatcatattcatgccggtactgtagtaggtaaactcgaaggagaacgagaagtaactttgggttttgtggatctgctacgtgatgattttattgaaaaagaccgaagtcctggtatttatttcactcaagattgggtatctatgccaggtgtcytacctgtagcttcggggggtattcatktttggcatatgcctgctctgaccgagatctttggggatgattctgtattacagtttcgtggaggaactttggggcacccttggggaaatgcacctggtgcagtagccaatcgggttgctttagaagcttgtgtagaagctagtaatgagggacgagatcttgctcgtgaaggtgatgaagtgatccgtgaagctagtgaacggagtccag----------------------------------------------------------------------------------------------------------------
>Podocarpus polyspermus
----------aaacagaaactaaagcaagtgtggggttcaaagctggtgttaaagattacagattaacttattatactccggaatatccgaccaaagatwctgatmtctwggcggcattccgagtcactcctcaacccggagtgccccccgaggaagcaggagcggcagtagctgccgaatcttccactggtacatggactactgtttggaccgatggacttaccakcctcgatcgttacaaggggcgatgctatgacatcgaacctgttcctggagaagaaaatcaatttattgtctatgtagcttatcccttagacctttttgaagaaggttctgttactaacctgttcacctccattgtgggtaatgtttttggattcaaagccctacgggctctacgtctggaagatctgcgaattcctccttcttattccaaaactttccaaggtccaccacatggtatccaggtggaaagagataaattaaataaatatggccgccccttattgggatgtwccatcmaaccaaaattgggtctgtctgcaaagaattatggtagagcagtttacgaatgtcttcgtggtggacttgatttcccgaaggatgatgagaatgtwaattcccaaccatttatgcgctggagagatcstttttgcttttgcgctgaagcactttttaaagctcaggctgaaacggktgaaattaaggggcattacctgaatgctaccgcaggwacatgtgaagaaatgataaaaagagcggtattcgctagagaattgggaactcctatcgttatgcatgactayctgacgggggggtttacggcgaatamttcgttggctcattattgccgagacaacggcctamttcttcacattcaccgcgcaatgcatgcagttattgatagacaaaaaattcacggtatgcactttcgtgtactagctaaagcgttgcgtatgtctgggggagatcatattcacgccggtactgtagtaggtaaactcsaaggagaacgagaagtaactttgggttttgtggatctgctacgtgatgattttattgaaaaagaccgaagtcgtggtatttatttcactcmagattgggtatctatgccaggtgtcctacctgtagcttcsgggggtattcatgtttggcatatgcctgctctgaccgagatctttggggatgattctgtattacagtttggtggaggaactttagggcacccttggggaaatgcacctggtgcagtagccaatcsggttgctttagaagcttgtgtagaagctcgtaatgagggacgtgatcttgctcstgaaggtaatgaagtgatccgtgaagcyascwaatggagtcccgaactagc---------------------------------------------------------------------------------------------------------
>Dacrydium araucarioides
------------------------------------ttcaaagctggtgttaaagattacagattaacttattatactccggaatatcagaccaaagacaccgatatcttggcggcattccgagtcactcctcaacccggagtacctcccgaggaagcaggagcggcagtagctgccgaatcttccactggtacatggactactgtttggaccgatggacttaccagcctcgatcgttacaaggtgcgatgctatgacatcgaacctgttcctggagaggaaactcaatttattgcctatgtagcttatcccttagacctttttgaagaaggttctgttactaacctgttcacctccattgtaggtaatgtttttggattcaaagccctacgggctctacgtctggaagatctgcgaattcctcctgcttattccaaaactytccaaggtccaccacatggtatccaggttgaaagagataaattaaataaatatggccgccccctattggtatgtaccatcaaaccaaaattgggtttgtctgccaagaattatggtagagcagtttacgaatgtcttcgtggtggacttgatttcacgaaggatgatgagaacgtaaattctcaaccatttatgcgctggagagatcgtttttgcttttgcgctgaagcactttttaaagctcaggctgaaacgggtgaaattaaggggcattacctgaatgctactgcaggtacatgtgaagaaatgataaaaagagcagtattcgctagagaattgggggttcctatcgttatgcatgactatctgacgggggggtttactgcaaatacttcgttggctcattattgccgagacaacagcctacttcttcacattcaccgcgcaatgcatgcagttattgatagacaaaaaattcaccgtatgcactttcgtgtactagcaaaagcgttgcgtatgtctgggggagatcatattcacgccggtactgtagtaggtaaactcgaaggagaacgagaagtaactttgggttttgtggatctgctacgtgatgattttattgaaaaagaccgaagtcgtggtatttatttcactcaagattgggtttctatgccaggtgtcmtgcctgtagcttcsggargtattcatgtttggcatatgcctgctctgaccgagatctttggggatgattctgtattacagtttggtggaggaactttggggcacccttggggaaatgcacctggtgcagtagccaatcgggttgctttagaagcttgtgtagaagctcgtaatgagggacgtgatcttgctcgtgaaggtaatgaagtgatccgtgaagctagtaaatggagtcccgaac-------------------------------------------------------------------------------------------------------------
>Dacrydium balansae
------------------------------------ttcaaagctggtgtnnaagattacanattaacttattatactccggaatatcagaccaaagacaccgatatcttggcggcattccgagtcactcctcaacccggagtacctcccgaggaagcaggagcggcagtagctgccgaatcttccactggtacatggactactgtttggaccgatggacttaccagtctcgatcgttacaaggggcgatgctatgacatcgaacctgttcctggagaggaaactcaatttattgcctatgtagcttatcccttagacctttttgaagaaggttctgttactaacctgttcacctccattgtaggtaatgtttttggattcaaagccctacgggctctacgtctggaagatctgcgaattcctcctgcttattccaaaactttccaaggtccaccacatggtatccakgttgaaagagataaattaaataaatatggccgccccctattgggatgtwctatcaaaccaaaattggntttgtctgccaagaattatggtagagcagtttacgaatgtcttcgtggtggacttgatttcacgaaggatgatgagaacgtaaattctcaaccatttatgcgctggagagatcgtttttgcttttgtgctgaagcactttttaaagctcaggctgaaacgggtgaaattaaggggcattacctgaatgctactgcaggtacatgtgaagaaatgataaaaagagcagtattcgctagagaattgggggttcctatcgttatgcatgactatctgacgggggggtttactgcaaatacttcgttggctcattattgccgagacaacggcctacttcttcacattcaccgcgcaatgcatgcagttattgatagacaaaaaattcacggtatgcactttcgtgtactagcgaaagcgttgcgtatgtctgggggagatcatattcacgccggtactgtagtaggtaaactcgaaggagaacgagaagtaactttgggttttgtggatctgctacgtgatgattttattgaaaaagaccgaagtcgtggtatttatttcactcaagattgggtttctatgccaggtgtcctgcctgtagcttcgggaggtattcatgtttggcatatgcctgctctgaccgagatctttggggatgattctgtattacagtttggtggaggaactttggggcacccttggggaaatgcacctggtgcagtagccaatcgggttgctttagaagcttgtgtagaagctcgtaatgagggacgtgatcttgctcgtgaaggtaatgaagtgatccgtgaagctwgtaaa--------------------------------------------------------------------------------------------------------------------------
>Dacrydium magnum
-------------cagaaactaaagcaagtgctgggttcaaagctggtgttaaagattacagattaacttattatactccggaatatcagaccaaagacaccgatatcttggcggcattccgagtcactcctcaacccggagtaccccccgaggaagcaggagcggcagtagctgccgaatcttccactggtacatggactactgtttggaccgatggacttaccagtctcgatcgttacaaggggcgatgctatgacatcgaacctgttcctggagaggaaactcaatttattgcctatgtagcttatcccttagacctttttgaagaaggttctgttactaacctgttcacctccattgtaggtaatgtttttggattcaaagccctacgggctctacgtctggaagatctgcgaattcctcctgcttattccaaaactttccaaggtccrccacatggtatccaggtkgaaagagataaattaaataaatatggccgccccytattgggatgtactatcaaaccaaaattgggtttgtctgccaagaattatggtagagcagtttacgaatgtcttcgtggtggacttgatttcacgaaggatgatgagaacgtaaattctcaaccatttatgcgctggagagatcgtttttgcttttgtgctgaagcactttttaaagctcaggctgaaacgggtgaaattaaggggcattacctgaatgctactgcgggtacatgtgaagaaatgataaaaagagcagtattcgctagagaattgggggttcctatcgttatgcatgactatctgacgggggggtttactgcaaatacttcgttggctcattattgccgagacaacggcctacttcttcacattcaccgcgcaatgcatgcagttattgatagacaaaaaattcacggtatgcactttcgtgtactagcgaaagcgttgcgtatgtctgggggagatcatattcacgccggtactgtagtaggtaaactcgaaggagaacgagaggtaactttgggttttgtggatctgctacgtgatgattttattgaaaaagaccgaagtcgtggtatttatttcactcaagattgggtttctatgccaggtgtcctgcctgtagcttcggggggtattcatgtttggcatatgcctgctctgaccgagatctttggggatgattctgtattacagtttggtggaggaactttgggacacccttggggaaatgcacctggtgcagtagccaatcgggttgctttagaagcttgtgtagaagctcgtaatgagggacgtgatcttgctcgtgaaggtaatgaagtgatccgtgaagctagtaaa--------------------------------------------------------------------------------------------------------------------------
>Dacrydium xanthandrum
---------------gaaactaaagcaagtgctgggttcaaagctggtgttaaagattacagattaacttattatactccggaatatcagaccaaagacaccgatatcttggcggcattccgagtcactcctcaacccggagtaccccccgaggaagcaggagcggcagtagctgccgaatcttccactggtacatggactactgtttggaccgatggacttaccagtctcgatcgttacaaggggcgatgctatgacatcgaacctgttcctggagaggaaactcaatttattgcctatgtagcttatcccttagacctttttgaagaaggttctgttactaacctgttcacctccattgtaggtaatgtttttggattcaaagccctacgggctctacgtctggaagatctgcgaattcctcctgcttattccaaaactttccaaggtccgccacatggtatccaggttgaaagagataaattaaataaatatggccgccccctattgggatgtactatcaaaccaaaattgggtttgtctgccaagaattatggtagagcagtttacgaatgtcttcgtggtggacttgatttcacgaaggatgatgagaacgtaaattctcaaccatttatgcgctggagagatcgtttttgcttttgtgctgaagcactttttaaagctcaggctgaaacgggtgaaattaaggggcattacctgaatgctactgcgggtacatgtgaagaaatgataaaaagagcagtattcgctagagaattgggggttcctatcgttatgcatgactatctgacgggggggtttactgcaaatacttcgttggctcattattgccgagacaacggcctacttcttcacattcaccgcgcaatgcatgcagttattgatagacaaaaaattcacggtatgcactttcgtgtactagcgaaagcgttgcgtatgtctgggggagatcatattcacgccggtactgtagtaggtaaactcgaaggagaacgagaggtaactttgggttttgtggatctgctacgtgatgattttattgaaaaagaccgaagtcgtggtatttatttcactcaagattgggtttctatgccaggtgtcctgcctgtagcttcggggggtattcatgtttggcatatgcctgctctgaccgagatctttggggatgattctgtattacagtttggtggaggaactttgggacacccttggggaaatgcacctggtgcagtagccaatcgggttgctttagaagcttgtgtagaagctcgtaatgagggacgtgatcttgctcgtgaaggtaatgaagtgatccgtgaagctagtaaa--------------------------------------------------------------------------------------------------------------------------
>Dacrydium lycopodioides
----------------aaactaaagcaagtgctgggttcaaagctggtgttaaagattacagattaacttattatactccggaatatcagaccaaagacaccgatatcttggcggcattccgagtcactcctcaacccggagtacctcccgaggaagcaggagcggcagtagctgccgaatcttccactggtacatggactactgtttggaccgatggacttaccagtctcgatcgttacaaggggcgatgctatgacatcgaacctgttcctggagaggaaactcaatttattgcctatgtagcttatcccttagacctttttgaagaaggttctgttactaacctgttcacctccattgtaggtaatgtttttggattcaaagccctacgggctctacgtctggaagatctgcgaattcctcctgcttattccaaaactttccaaggtccaccacatggtatccaggttgaaagagataaattaaataaatatggccgccccctattgggatgtactatcaaaccaaaattgggnntgtctgccaagaattatggtagagcagtttacgaatgtcttcgtggtggacttgatttcacgaaggatgatgagaacgtaaattctcaaccatttatgcgctggagagatcgtttttgcttttgtgctgaagcaatttttaaagctcaggctgaaacgggtgaaattaaggggcattacctgaatgctactgcaggtacatgtgaagaaatgataaaaagagcagtattcgctagagaattgggggttcctatcattatgcatgactatctgacgggggggtttactgcaaatacttcgttggctcattattgccgagacaacggcctacttcttcacattcaccgcgcaatgcatgcagttattgatagacaaaaaattcacggtatgcactttcgtgtactagcgaaagcgttgcgtatgtctgggggagatcatattcacgccggtactgtagtaggtaaactcgaaggagaacgagaagtaactttgggttttgtggatctgctacgtgatgattttattgaaaaagaccgaagtcgtggtatttatttcactcaagattgggtttctatgccaggtgtcctgcctgtagcttcgggaggtattcatgtttggcatatgcctgctctgaccgagatctttggggatgattctgtattacagtttggtggaggaactttggggcacccttggggaaatgcacctggtgcagtagccaatcgggttgctttagaagcttgtgtagaagctcgtaatgagggacgtgatcttgctcgtgaaggtaatgaagtgatccgtgaagcttgtaaa--------------------------------------------------------------------------------------------------------------------------
>Dacrydium nidulum
---------------------aaagcaagtgctgggttcaaagctggtgttaaagattacagattaacttattatactccggaatatcagaccaaagacaccgatatcttggcggcattccgagtcactcctcaacccggagtacctcccgaggaagcaggagcggcagtagctgccgaatcttccactggtacatggactactgtttggaccgatggacttaccagtctcgatcgttacaaggggcgatgctatgacatcgaacctgttcctggagaggaaactcaatttattgcctatgtagcttatcccttagacctttttgaagaaggttctgttactaacctgttcacctccattgtaggtaatgtttttggattcaaagccctacgggctctacgtctggaagatctgcgaattcctcctgcttattccaaaactttccaaggtccaccacatggtatccaggttgaaagagataaattaaataaatatggccgccccctattgggatgtaccatcaaaccaaaattgggtttgtctgccaagaattatggtagagcagtttacgaatgtcttcgtggtggacttgatttcacgaaggatgatgagaacgtaaattctcaaccatttatgcgctggagagatcgtnnnnnnnnnnnnnnnnnnnnnnnnnnnnnnnnnnnggctgaaacgggtgaaattaaggggcattacctgaatgctactgcaggtacatgtgaagaaatgataaaaagagcagtattcgctagagaattgggggttcctatcgttatgcatgactatctgacgggggggtttactgcaaatacttcgttggctcattattgccgagacaacggcctacttcttcacattcaccgcgcaatgcatgcagttattgatagacaaaaaattcacggtatgcactttcgtgtactagcgaaagcgttgcgtatgtctgggggagatcatattcacgccggtactgtagtaggtaaactcgaaggagaacgagaagtaactttgggttttgtggatctgctacgtgatgattttattgaaaaagaccgaagtcgtggtatttatttcactcaagattgggtttctatgccaggtgtcctgcctgtagcttcgggaggtattcatgtttggcatatgcctgctctgaccgagatctttggggatgattctgtattacagtttggtggaggaactttggggcacccttggggaaatgcacctggtgcagtagccaatcgggttgctttagaagcttgtgtagaagctcgtaatgagggacgtgatcttgctcgtgaaggtaatgaagtgatccgtgaagcttgtaaa--------------------------------------------------------------------------------------------------------------------------
>Dacrydium elatum
---------------------------------------------------------------------------------------------------------------------------------------------------------------------------------------------------------------------------------------------------------------------------------------------------------------------------------------------------------------------attgtaggtaatgtttttggattcaaagccctacgggctctacgtctggaagatctgcgaattcctcctgcttattccaaaactttccaaggtccaccacatggtatccaggttgaaagagataaattaaataaatatggccgccccctattgggatgtactatcaaaccaaaattgggtttgtctgccaagaattatggtagagcagtttacgaatgtcttcgtggtggacttgatttcacgaaggatgatgagaacgtaaattctcaaccatttatgcgctggagagatcgtttttgcttttgtgctgaagcactttttaaagctcaggctgaaacgggtgaaattaaggggcattacctgaatgctactgcaggtacatgtgaagaaatgataaaaagagcagtattcgctagagaattgggggttcctatcgttatgcatgactatctgacgggggggtttactgcaaatacttcgttggctcattattgccgagacaacggcctacttcttcacattcaccgcgcaatgcatgcagttattgatagacaaaaaattcacggtatgcactttcgtgtactagcgaaagcgttgcgtatgtctgggggagatcatgttcacgccggtactgtagtaggtaaactcgaaggagaacgagaggtaactttgggttttgtggatctgctacgtgatgattttattgaaaaagaccgaagtcgtggtatttatttcactcaagattgggtttctatgccaggtgtcctgcctgtagcttcggggggtattcatgtttggcatatgcctgctctgaccgagatctttggggatgattctgtat----------------------------------------------------------------------------------------------------------------------------------------------------------------------------------------------------------------------------------------------------------------------------------
>Dacrydium cupressinum
------------------------------gctgggttcaaagctggtgttaaagattacagattaacttattatactccggaatatcagaccaaagacaccgatatcttggcggcattccgagtcactcctcaacccggagtacctcccgaggaagcaggagcggcagtagctgccgaatcttccactggtacatggactactgtttggaccgatggacttaccagtctcgatcgttacaaggggcgatgctatgacatcgaacctgttcctggagaggaaaatcaatatattgcctatgtagcttatcccttagacctttttgaagaaggttctgttactaacctgttcacctccattgttggtaatgtttttggattcaaagccttacgggctctacgtctggaagatttgcgaattcctcctgcttattccaaaactttccaaggtccaccacatggtatccaggttgaaagagataaattaaataaatatggccgccccatattgggatggactatcaaaccaaaattgggtttgtctgccaagaattatggtagagcagtttacgaatgtcttcgtggtggacttgatttcacgaaggatgatgagaacgtaaattctcaaccatttatgcgctggagagatcgttcttgcttttgcgctgaagcactttttaaagctcaggctgaaacgggtgaaattaaggggcattacctgaatgctactgcaggtacatgtgaagaaatgataaaaagagcagtattcgctagagaattgggggttcctatcgttatgcatgactatctgacgggggggtttactgcaaatacttcgttggctcattattgccgagacaacggcctacttcttcacattcaccgcgcaatgcatgcagttattgatagacaaaaaaatcacggtatgcactttcgtgtactagcgaaagcgttgcgtatgtctgggggagatcatattcacgccggtactgtagtaggtaaactcgaaggagaacgagaagtaactttgggttttgtggatctgctacgtgatgattttattgaaaaagaccgaagtcgtggtatttatttcactcaagattgggtttctatgccaggtgtcctgcctgtagcttcggggggtattcatgtttggcatatgcctgctctgaccgagatctttggggatgattctgtattacagtttggtggaggaactttggggcacccttggggaaatgcacctggtgcagtagccaatcgggttgctttagaagcttgtgtagaagctcgtaatgagggacgtgatcttgctcgtgaaggtaatgaagtgatccgtgaagcttgtaaatggagtcccgaacta-----------------------------------------------------------------------------------------------------------
>Dacrydium pectinatum
----------------------------------------------------------------------------------------------------------------------------------------------------------------------------------------------------------------------------------------------------------------------------------------------------------------------------------------------------------------------------------------------------------------------------------------------------------------------------------------------------------------------------------------------caaaattggggttgtctgccaagaattatggtagagcagtttacgaatgtcttcgtggtggacttgatttcacgaaggatgatgagaacgtaaattctcaaccatttatgcgctggagagatcgtttttgcttttgtgctgaagcactttttaaagctcaggctgaaacgggtgaaattaaggggcattacctgaatgctactgcaggtacatgtgaagaaatgataaaaagagcagtattcgctagagaattgggggttcctatcattatgcatgactatctgacgggggggtttactgcaaatacttcgttggctcattattgccgagacaacggcctacttcttcacattcaccgcgcaatgcatgcagttattgatagacaaaaaattcacggtatgcactttcgtgtactagcgaaagcgttgcgtatgtctgggggagatcatgttcacgccggtactgtagtaggtaaactcgaaggagaacgagaggtaactttgggttttgtggatctgctacgtgatgattttattgaaaaagaccgaagtcgtggtatttatttcactcaagattgggtttctatgccaggtgtcctgcctgtagcttcggggggtattcatgtttggcatatgcctgctctgaccgagatctttggggatgattctgtattacagtttggtggaggaactttggggcacccttggggaaatgcacctggtgcagtagccaatcgggttgctgtagaagcttgtgtagaagct--------------------------------------------------------------------------------------------------------------------------------------------------------------------------------------
>Dacrycarpus cumingii
---------------------------------ggatacaaagctggtgttaaagattacagattaacttattatactccggaatatcagtccaaagttactgatatcttggcggcattccgagtcactcctcaacccggagtgcctgccgaggaagcaggagcggcagtagctgccgaatcttccactggtacatggactactgtttggaccgatggacttaccagcctcgatcgttacaaggggcgatgctatgacatcgaacctgttcctggagaggaaactcaatttattgcctatgtkgcttatcccttagacctttttgaagaaggttctgttactaacctgttcacctccattgtaggtaatgtttttggattcaaagccctacgggctctacgtctggaagatctgcgaattcctcctgcttattccaaaactttccaatgtccaccccatggtatccaggtggaaagagataaattaaataaatatggccgccccctattgggatgtactatcaaaccaaaattggggctgtctgccaagaattatggtagagcagtttacgaatgtcttcgtggtggacttgatttcacgaaagatgatgagaacgtaaatacccaaccatttatgcgctggagagaacgtttttgcttttgcgctgaagcactttttaaagctcaggctgaaacgggtgaaattaaggggcattacctgaatgctactgcaggtacatgtgaagaaatgataaaaagagcggtattcgctagagaattgggagttcctatcgttatgcatgactatctgacgggggggtttactgcaaatacttcgttggctcattattgccgagacaacggcctacttcttcacattcaccgcgcaatgcatgcagttattgatagacaaaaaaatcacggtatgcactttcgtgtactagctaaagcgttgcgtatgtctgggggagatcatattcacgccggtactgtagtaggtaaactccaaggagaaccagaagtaactctgggttttgtggttctgctacgtgatgattttattgaaaaagacagaagtcgcggtaattattacactcaagattgggtatatctgccaggtgtcctgcctgtagcttcggggggtattcatgtttggcatatgcctcctctgaccgagatctttggggatgattctgtattacagtttggtggaggaactttggggcacccttggggaaatgcacctggtgcagtagccaatcgggttgctttagaagcttgtgtagaagctcgtaatgagggacgtgatcttgctcgtgaaggtaatgaagtgatccgtgaagctagca----------------------------------------------------------------------------------------------------------------------------
>Falcatifolium taxoides
------------------------------------ttcaaagctggtgtgccagattacagattaacttattatactccggaatatcagaccaaagacaccgatatcttggcggcattccgagtcactcctcaacccggagtacctcccgaggaagcaggagcggcagtagctgccgaatcttccactggtacatggactactgtttggaccgatggacttaccagtctcgatcgttacaaggggcgatgctatgacatcgaacctgttcctggagaggaaactcaatttattgtctatgtagcttatcccttagacctttttgaagaaggttctgttactaacctgttcacctccattgtaggtaatgtttttggattcaaagccctacgggctctacgtctggaagatctgcgaattcctcctgcttattccaaaactttccaaggtccaccacatggtatccaggtggaaagagataaattaaataaatatggccgccccctattgggatgtactatcaaaccaaaattgggtctgtctgccaagaattatggtagagcagtttacgaatgtcttcggggtggacttgatttcacgaaggatgatgagaatatnnnnnnnnnnnnnnnnnnnnnnnnnnnnnnnnnnnnnnnnnnnnnnnnnnnnnnnnnnnnnaaagctcacgctgaaacgggtgaaattaaggggcattacctgaatgctactgcaggtacatgtgaagaaatgataaaaagagcagtattcgctagagaattgggggttcctatcgttatgcatgactatctgacgggggggtttactgcaaatacttcgttggctcattattgccgagacaacggcctacttcttcacattcaccgcgcaatgcatgcagttattgatagacaaaaaaatcacggtatgcactttcgtgtacgagctaaagcgttgcgtatgtctgggggagatcatattcacgccggtactgtagtaggtaaactcgaaggagaacgagaagtaactttgggttttgtggatctgctacgtgatgattttattgaaaaagaccgaagtcgtggtatttatttcactcaagattgggtttctatgccaggtgtcctgcctgtagcttcsgggggtattcatgtttggcatatgcccgctctgaccgagatctttggggatgattctgtattacagtttggtggaggaactttggggcacccttggggaaatgcgcctggtgcagtagccaatcgggttgctttagaagcttgtgtagaagctcgtaatgagggacgtgatcttgctcgtgaaggtaatgaagtgatccgtgaagcttgtatttggagtgccgaactag----------------------------------------------------------------------------------------------------------
>Acmopyle sahniana
----------------------------------------aatctggcgttaaagattacakattaacttattatactcctgaatatgcggtcaaagacactgatatcttggcggcattcsgagtcacwcctcaacccggtgtgccccccgaggaagcaggagcggcagtagctgccgaatcttccaccggtacatggactactgtttggaccgatggacttaccagcctcgatcgttacaaggggcgatgctatgacatcgagcctgttcctggagaggaaagtcaatttattgcctatgtagcttatcccytagacctttttgaagaaggttctgttactaacctgttcacctcaattgtaggtaatgtttttggattcaaagccctacgggctctacgtctggaaratctgcgaattcctcctgcttattccaaaactttccaaggtccgccgcatggtatccagtttgaaagagataaattaaatwaatatggccgccccttattgggatgtactatcmaaccaaaattgggtctgtctgccmagaattatgktagagcagtttacgaatgtcttcstggtggacttgattycamgaakgatgatgagaacgtaaattcccaaccatttatgcgctggagagatcgtttttgcttttgcgctgaagcactttttaaagctcaggctgaaacgggtgaaattaaggggcattacctgaatgctaccgcaggtacatgtgaagaaatgataaaaagagcggtattcgctagagaattgggggttcctatcgttatgcatgactatctgacgggggggtttactgcgaayacttcgttggctcattattgccgagacaacggcctacttcttcacattcaccgcgcaatgcatgcagtkattgatagacaaagaaatcacggtatgcactttcgtgtactagctaaagcgttgcgtatgtctgggggagatcagattcacgccggtactgtagtaggtaaactcgaaggagaacgagaaataactttgggttttgtggatctgctacgtgatgattttattgaaaaagaccgaagtcgtggtatttttttcactcaagattgggtatctatgccaggtgtcctgcctgtagctycggggggtattcatgtttggcatatgcctgctctgaccgagatctttgggratgattctgtattacagtttggtggargaactttggggcacccttggggaaatgcacctggtgcagtagcgaatcsggttgctttagaagcttgtgtagaagctcgtaatgagggscgtkatcttgctmgtgaaggtaatgaagtgatccgtgaagctagtaaatggagtccc-----------------------------------------------------------------------------------------------------------------
>Halocarpus bidwillii
--------------------------aagtgttgggttcaaagctggtgttaaagattacagattaacttattatactccggaatatcagaccaaagatactgatatcttggcggcattccgagtcactcctcaacctggagtgccccccgaggaagcaggagcggcagtagctgccgaatcttccactggtacatggactactgtttggaccgatggcctcaccagccttgatcgttacaaggggcgatgctatgacattgagcctgttcctggagaggaaaatcaatttattgcctatgtagcttaccccctagacctttttgaagaaggttctgttactaacctgttcacttccattgtaggtaatgtatttggattcaaagccctacgggctctacgtctggaagatctgcgaattcctcctgcttattccaaaactttccaaggtccaccccatggtatccaagttgaaagagataaattaaataaatatggccgtcctttgttgggatgtactatcaaaccaaaattgggtctctccgccaagaattatggtagagcagtttacgaatgtcttcgtggtggacttgatttcacaaaggatgatgagaacgtaaattcccaaccattt-----------------------------------------------------------------------------------------------------------------------------------------------------------------------------------------------------------------------------------------------------------------------------------------------------------------------------------------------------------------------------------------------------------------------------------------------------------------------------------------------------------------------------------------------------------------------------------------------------------------------------------------------------------------------------------------------------------------------------------------------------------------------------------------------------------------------------------------------------------------------
>Halocarpus biformis
----------caacagaaactaaagcaagtgttgggttcaaagctggtgttaaagattacagattaacttattatactccggaatatcagaccaaagatactgatatcttggcggcattccgagtcactcctcaacctggagtgccccccgaggaagcaggagcggcagtagctgccgaatcttccactggtacatggactactgtttggaccgacggcctcaccagccttgatcgttacaaggggcgatgctatgacattgagcctgttcctggagaggaaaatcaatttattgcctatgtagcttaccccctagacctttttgaagaaggttctgttactaacctgttcacttccattgtaggtaatgtatttggattcaaagccctacgggctctacgtctggaagatctgcgaattcctcctgcttattccaaaactttccaaggtccaccccatggtatccaagttgaaagagataaattaaataaatatggccgtcctttgttgggatgtactatcaaaccaaaattgggtctctccgccaagaattatggtagagcagtttacgaatgtcttcgtggtggacttgatttcacaaaggatgatgagaacgtaaattcccaaccatttatgcgctggagagatcgtttttgcttttgcgcagaagccctttttaaagctcaggctgaaacggatgaaattaaggggcattatctgaatgctaccgcgggtacatgcgaagaaatgataaaaagggcggtattcgctagagaattgggagttcctatcgttatgcatgactatctgacgggggggtttactgcaaatacttcgttggctcattattgccgggacaacggcctacttcttcacattcaccgcgcaatgcatgcagttatcgatagacaaagaaatcacggtatgcactttcgtgtactggctaaagcattgcgtatgtctggtggagatcatattcacgctggtactgtagtaggtaaacttgaaggagaacgagaagtcactttgggttttgttgatctactacgtgatgattttattgaaaaagatcgaagtcgtggtatttatttcactcaagattgggtatctatgccgggtgtcctgcctgtagcttcagggggtattcatgtttggcatatgcctgctctgacggagatctttggggatgattctgtattacagtttggtggaggaactttggggcacccttggggaaatgcaccgggtggagtcgctaatcgggttgctttagaagcttgtgtacaagctcgtaatgagggacgtgatcttgctcgtgaaggtaatgaagtgattcgtgaagctactaaa--------------------------------------------------------------------------------------------------------------------------
>Halocarpus kirkii
----------------------------gtgtwgggttcaaagctggtgttaaagattacagattaacttattatactccggtatatcagaccaaagatactgatatcttggcggcattccgagtcactcctcaacctggwgtgccccccgaggaagcaggagcggcagtagctgccgaatcttccactggtacatggactactgtttggwccgatggcctcaccagccttgatcgttacaaggggcgatgctatgacattgagcctgttcctggagwggaaaatcaatttattgcctatgtagcttaccccctagacctttttgaagaaggttctgttactaacctgttcacttccattgtaggtaatgtwwttggattcaaagccctacgggctctacgtctggaagatctgcgaattcctcctgcttattccaaaacttyccaaggtccaccccatggtatccaagttgaaagagataaattaaataaatatggccgtcctttgttgggatgtactatcaaaccaaaattgggtctctccgccaagaattatggtagagcagtttacgaatgtcttcgtggtggacttgatttcacaaaggatgatgagaacgtaaattcccaaccatttatgcgctggagagatcgtttttgcttttgcgcagaagccctttttaaagctcaggctgaaacgggtgaaattaaggggcattatctgaatgctaccgcgggtacatgcgaagaaatgataaaaagggcggtattcgctagagaattgggagttcctatcgttatgcatgactatctgacgggggggtttactgcaaatacttcgttggctcattattgccgggacaacggcctacttcttcacattcaccgcgcaatgcatgcagttatcgatagacaaagaaatcacggtatgcactttcgtgtactggctaaagcattgcgtatgtctggtggagatcatattcacgctggtactgtagtaggtaaacttgaaggagaacgagaagtaactttgggttttgttgatctactacgtgatgattttattgaaaaagatcgaagtcgtggtatttatttcactcaagattgggtatctatgccgggtgtcctgcctgtagcttcagggggtattcatgtttggcatatgcctgctctgacggagatctttggggatgattctgtattacagtttggtggaggaactttggggcacccttggggaaatgcaccgggtgcagtcgctaatcgggttgctttagaagcttgtgtacaagctcgtaatgagggacgtgatcttgctcgtgaaggtaatgaagtgattcgtgaagctactaaa--------------------------------------------------------------------------------------------------------------------------
>Phyllocladus aspleniifolius
--------------------------aagtgctgggttcaaagctggtgttaaagattacagattaacttattatactccggaatatcagaccaaagatactgatatcttggcggcattccgagtcactcctcaacccggagtgccccccgaggaagcaggagcggcagtagctgccgaatcttccactggtacatggactactgtttggaccgatgggctcaccagccttgatcgttacaaggggcgatgttatgacatcgagcctgttcctggagaggaaaatcaatatattgtctatgtagcttaccccttagacctttttgaagaaggttctgttactaacctattcacttccattgtaggtaatgtatttggattcaaagccctacgggctctacgtctggaagatctgcgaattcctcctgcttattccaaaactttccaaggtccaccccatggtatccaagttgaaagagataaattaaataaatatggccgtcctttgttgggatgtactatcaaaccaaaattgggtctgtccgctaagaattatggtagagcagtttacgaatgtcttcgtggtggacttgatttcacaaaggatgatgagaacgtaaattcccaaccattt-----------------------------------------------------------------------------------------------------------------------------------------------------------------------------------------------------------------------------------------------------------------------------------------------------------------------------------------------------------------------------------------------------------------------------------------------------------------------------------------------------------------------------------------------------------------------------------------------------------------------------------------------------------------------------------------------------------------------------------------------------------------------------------------------------------------------------------------------------------------------
>Phyllocladus hypophyllus
--------------------------aagtgctgggttcaaagctggtgttaaagattacagattaacttattatactccggaatatcagaccaaagatactgatatcttggcggcattccgagtcactcctcaacccggagtgccccccgaggaagcaggagcggcagtagctgccgaatcttccactggtacatggactactgtttggaccgatgggctcaccagccttgatcgttacaaggggcgatgttatgacatcgagcctgttcctggagaggaaaatcaatatattgtctatgtagcttaccccttagacctttttgaagaaggttctgttactaacctattcacttccattgtaggtaatgtatttggattcaaagccctacgggctctacgtctggaagatctgcgaattcctcctgcttattccaaaactttccaaggtccaccccatggtatccaagttgaaagagataaattaaataaatatggccgtcctttgttgggatgtactatcaaaccaaaattgggtctgtccgctaagaattatggtagagcagtttacgaatgtcttcgtggtggacttgatttcacaaaggatgatgagaacgtaaattcccaaccattt-----------------------------------------------------------------------------------------------------------------------------------------------------------------------------------------------------------------------------------------------------------------------------------------------------------------------------------------------------------------------------------------------------------------------------------------------------------------------------------------------------------------------------------------------------------------------------------------------------------------------------------------------------------------------------------------------------------------------------------------------------------------------------------------------------------------------------------------------------------------------
>Phyllocladus trichomanoides
--------------------------aagtgctgggttcaaagctggtgttaaagattacagattaacttattatactccggaatatcagaccaaagatactgatatcttggcggcattccgagtcactcctcaacccggagtgccccccgaggaagcaggagcggcagtagctgccgaatcttccactggtacatggactactgtttggaccgatgggctcaccagccttgatcgttacaaggggcgatgttatgacatcgagcctgttcctggagaggaaaatcaatatattgtctatgtagcttaccccttagacctttttgaagaaggttctgttactaacctattcacttccattgtaggtaatgtatttggattcaaagccctacgggctctacgtctggaagatctgcgaattcctcctgcttattccaaaactttccaaggtccaccccatggtatccaagttgaaagagataaattaaataaatatggccgtcctttgttgggatgtactatcaaaccaaaattgggtctgtccgctaagaattatggtagagcagtttacgaatgtcttcgtggtggacttgatttcacaaaggatgatgagaacgtaaattcccaaccattt-----------------------------------------------------------------------------------------------------------------------------------------------------------------------------------------------------------------------------------------------------------------------------------------------------------------------------------------------------------------------------------------------------------------------------------------------------------------------------------------------------------------------------------------------------------------------------------------------------------------------------------------------------------------------------------------------------------------------------------------------------------------------------------------------------------------------------------------------------------------------
>Phyllocladus toatoa
--------------------------aagtgctgggttcaaagctggtgttaaagattacagattaacttattatactccggaatatcagaccaaagatactgatatcttggcggcattccgagtcactcctcaacccggagtgccccccgaggaagcaggagcggcagtagctgccgaatcttccactggtacatggactactgtttggaccgatgggctcaccagccttgatcgttacaaggggcgatgttatgacatcgagcctgttcctggagaggaaaatcaatatattgtctatgtagcttaccccttagacctttttgaagaaggttctgttactaacctattcacttccattgtaggtaatgtatttggattcaaagccctacgggctctacgtctggaagatctgcgaattcctcctgcttattccaaaactttccaaggtccaccccatggtatccaagttgaaagagataaattaaataaatatggccgtcctttgttgggatgtactatcaaaccaaaattgggtctgtccgctaagaattatggtagagcagtttacgaatgtcttcgtggtggacttgatttcacaaaggatgatgagaacgtaaattcccaaccatttatgcgctggagagatcgtttttgcttttgcgcagaagcactttttaaagctcaggctgaaacgggtgaaattaaggggcattacctgaatgctaccgcgggtacatgcgaagaaatgctaaaaagagcggtattcgctagagaattgggagttcctatcgttatgcatgactatctgacggggggttttactgcaaatacttcgttggctcattattgccgagacaacggcctacttcttcacattcaccgcgcaatgcatgcagttatcgatagacaaagaaatcacggtatgcactttcgtgtactggctaaagcattgcgtatgtctgggggagatcatattcacgctggtacggtagtaggtaaacttgaaggagaacgagaagtcactttgggttttgtggatctactacgtgatgattttattgaaaaagaccgaagccgtggtatttatttcactcaagactgggtatctatgccaggtgtcctgcctgtagcttcagggggtattcatgtttggcatatgcctgctctgaccgagatctttggggatgattctgtattacagtttggtggaggaactttggggcacccttggggaaatgcacctggtgcagtagctaatcgggttgctttagaagcttgtgtacaagctcgtaatgagggacgtgatcttgctcgtgaaggtaatgaagtgatccgtgaagcttgtaaa--------------------------------------------------------------------------------------------------------------------------
>Lepidothamnus intermedius
--------------------------aagtgctgggttcaaagctggtgttaaagattacagattaacttattatactccggaatatccgaccaaagatactgatatcttagcggcattccgagtcactcctcaacccggagtgccccccgaggaagcaggagcggctgtagctgccgaatcttccactggtacatggactactgtttggaccgatggactcaccagccttgatcgttacaaggggcgatgctatgacatcgagcctgttcctggagaagaaaatcaatatattgtctatgtagcttaccccttagacctttttgaagaaggttctgtgactaacctgttcacttctattgtaggtaatgtatttggattcaaagccctacgggctctacgtctggaagatctgcgaattcctcctgcttattctaaaactttccaaggtccacctcatggtatccaagttgaaagagataaattaaataaatacggccgtcctttgttggggtgtactatcaaaccaaaattgggtctgtccgccaagaattatggtagagcagtttacgaatgtcttcgtggtggacttgatttcacaaaggatgatgagaacgtaaattcccaaccattt-----------------------------------------------------------------------------------------------------------------------------------------------------------------------------------------------------------------------------------------------------------------------------------------------------------------------------------------------------------------------------------------------------------------------------------------------------------------------------------------------------------------------------------------------------------------------------------------------------------------------------------------------------------------------------------------------------------------------------------------------------------------------------------------------------------------------------------------------------------------------
>Saxegothaea conspicua
--------------------------aagtgctgggttcaaagctggtgttaaagattacagattaacttattatactccggaatatcagcccaaagatactgatatcttggcggcattccgagtcactgctcaacccggagtgccccccgaggaagcaggagcggcagtagctgccgaatcttccactggtacatggactactgtttggaccgacggacttaccagtcttgatcgttacaaggggcgatgctatgacatcgagcctgttcctggagaggaaagtcaatttattgcttatgtagcttaccccttagacctttttgaagaaggctctgttactaacctgttcacttctattgtaggtaatgtatttggattcaaagccttacgggctctacgtctggaagatctgcgaattcctcctgcttattccaaaactttccaaggtccaccccatggtatccaagtcgaaagagataaattaaataaatacggccgtcctttgctgggatgtactatcaaaccaaaattgggtctgtctgccaaaaattatggtagagcagtttacgaatgtcttcgtggtggacttgatttcacaaaggatgatgagaacgtaaattcccaaccattt-----------------------------------------------------------------------------------------------------------------------------------------------------------------------------------------------------------------------------------------------------------------------------------------------------------------------------------------------------------------------------------------------------------------------------------------------------------------------------------------------------------------------------------------------------------------------------------------------------------------------------------------------------------------------------------------------------------------------------------------------------------------------------------------------------------------------------------------------------------------------
>Prumnopitys exigua
--------------------------aagtgctgggttcaaagctggtgttaaagattacagattaacttattatactccggactatcagacccaagagactgatatcttggcagcattccgagtcactcctcaacccggagtgccccccgaggaagcaggagcggcagtagctgccgaatcttccactggtacatggactactgtttggaccgatggactcaccagccttgatcgttacaaggggcgatgctatgacatcgagcctgttcctggagaggaaagtcaatttattgcctatgtagcttaccccttggacctttttgaagaaggttctgttactaacctgttcacttccattgtaggtaatgtatttggattcaaagccctacgggctctacgtttggaagatctgcgaattcctcctgcttattccaaaaccttccaaggtccaccccatggtatccaagtagaaagagataaattaaataaatatggccgtcctttgttgggatgtactatcaaaccaaaactgggtctgtccgccaagaattatggtagagcagtttacgaatgtcttcgtggtggacttgatttcaca--------------------------------------------------------------------------------------------------------------------------------------------------------------------------------------------------------------------------------------------------------------------------------------------------------------------------------------------------------------------------------------------------------------------------------------------------------------------------------------------------------------------------------------------------------------------------------------------------------------------------------------------------------------------------------------------------------------------------------------------------------------------------------------------------------------------------------------------------------------------------------------------------------
>Prumnopitys montana
--------------------------aagtgctgggttcaaagctggtgttaaagattacagattaacttattatactccggactatcagacccaagagactgatatcttggcagcattccgagtcactcctcaacccggagtgccccccgaggaagcaggagcggcagtagctgccgaatcttccactggtacatggactactgtttggaccgatggactcaccagccttgatcgttacaaggggcgatgctatgacatcgagcctgttcctggagaggaaagtcaatttattgcctatgtagcttaccccttggacctttttgaagaaggttctgttactaacctgttcacttccattgtaggtaatgtatttggattcaaagccctacgggctctacgtttggaagatctgcgaattcctcctgcttattccaaaaccttccaaggtccaccccatggtatccaagtagaaagagataaattaaataaatatggccgtcctttgttgggatgtactatcaaaccaaaactgggtctgtccgccaagaattatggtagagcagtttacgaatgtcttcgtggtggacttgatttcaca--------------------------------------------------------------------------------------------------------------------------------------------------------------------------------------------------------------------------------------------------------------------------------------------------------------------------------------------------------------------------------------------------------------------------------------------------------------------------------------------------------------------------------------------------------------------------------------------------------------------------------------------------------------------------------------------------------------------------------------------------------------------------------------------------------------------------------------------------------------------------------------------------------
>Prumnopitys ferruginea
--------------------------aagtgctgggttcaaagctggtgttaaagattacagattaacttattatactccggactatcaaacccaagagactgatatcttggcggcattccgagtcactcctcaacccggagtgccccccgaggaagcaggagcggcagtagctgccgaatcttccactggtacatggactactgtttggaccgatggactcaccagccttgatcgttacaaggggcgatgctatgacatcgagcctgttcctggagaggaacatcaatttattgcttatgtagcttaccccttagacctttttgaagaaggttctgttactaacctgttcacttccattgtaggtaatgtatttggattcaaagccctacgggctctacgtttggaagatctgcgaattcctccttcttattccaaaaccttccaaggtccaccccatggtatccaagtagaaagagataaattaaataaatatggccgtcctttgctgggatgtactatcaaaccaaaactgggtctgtccgccaagaattatggtagagcagtttacgaatgtcttcgtggtggacttgatttcaca--------------------------------------------------------------------------------------------------------------------------------------------------------------------------------------------------------------------------------------------------------------------------------------------------------------------------------------------------------------------------------------------------------------------------------------------------------------------------------------------------------------------------------------------------------------------------------------------------------------------------------------------------------------------------------------------------------------------------------------------------------------------------------------------------------------------------------------------------------------------------------------------------------
>Prumnopitys harmsiana
atgtcaccaaaaacagagactaaagtaagtgctgggttcaaagctggtgttaaagattacagattaacttattatactccggactatcagacccaagagactgatatcttggcagcattccgagtcactcctcaacccggagtgccccccgaggaagcaggagcggcagtagctgccgaatcttccactggtacatggactactgtttggaccgatggactcaccagccttgatcgttacaaggggcgatgctatgacatcgagcctgttcctggagaggaaagtcaatttattgcctatgtagcttaccccttggacctttttgaagaaggttctgttactaacctgttcacttccattgtaggtaatgtatttggattcaaagccctacgggctctacgtttggaagatctgcgaattcctcctgcttattccaaaaccttccaaggtccaccccatggtatccaagtagaaagagataaattaaataaatatggccgtcctttgttgggatgtactatcaaaccaaaactgggtctgtccgccaagaattatggtagagcagtttacgaatgtcttcgtggtggacttgatttcacaaaggatgatgagaacgtaaattcccaaccatttatgcgctggagagatcgtttttgcttttgcgcagaagcactttttaaagctcaggctgaaacgggtgaaattaaggggcattacctgaatgctaccgcaggtacatgcgaagaaatgataaaaagagcggtattcgctagagaattgggagttcctatcgttatgcatgactatctgacggggggttttactgcaaatacttcgttggctcattattgtcgagacaacggcctacttcttcacattcaccgcgcaatgcatgcagttatcgatagacaaagaaatcacggtatgcactttcgtgtactggctaaagcattgcgtatgtctgggggagatcatattcacgctggtactgtagtaggtaaacttgaaggagaacgagaagtaactttgggttttgttgatctactacgtgatgattttattgaaaaagaccgaagtcgtggtatttatttcactcaagattgggtatctatgccaggtgtcctgcctgtagcttcagggggtatccatgtttggcatatgcctgctctgaccgagatctttggggatgattctgtattacagtttggcggaggaactttggggcacccttggggaaatgcacctggtgcagtcgctaatcgggttgctttagaagcttgtgtacaagctcgtaatgagggacgtgatcttgctcgtgaaggtaatcaagtgatccgtgaagctgctacatggagtcccgaattagcagctgcttgtgaagtatggaaagagatcaagtt---tgtatttgatacgattgattatttataa-----------------------------------------
>Prumnopitys taxifolia
--------------------------aagtgttgggttcaaagctggtgttaaagattacaggttaacttattatactccggactatcagacccacgatactgatatcttggcagcattccgagtcactcctcaacccggagtgccccccgaggaagcaggagcggcagtagctgccgaatcttccactggtacatggactactgtttggaccgatggactcaccagccttgatcgttacaaggggcgatgctatgacatcgagcctgttcctggagaggaaagtcaatttattgcctatgtagcttaccccttggacctttttgaagaaggttctgttactaacctgttcacttccattgtaggtaatgtatttggattcaaagccctacgggctctacgtttggaagatctgcgaattcctcctgcttattccaaaaccttccaaggtccaccccatggtatccaagtagaaagagataaattaaataaatatggccgtcctttgttaggatgtactatcaaaccaaaactgggtctgtccgccaagaattatggtagagcagtttacgaatgtcttcgtggtggacttgatttcacaaaggatgatgagaacgtaaattcccaaccattt-----------------------------------------------------------------------------------------------------------------------------------------------------------------------------------------------------------------------------------------------------------------------------------------------------------------------------------------------------------------------------------------------------------------------------------------------------------------------------------------------------------------------------------------------------------------------------------------------------------------------------------------------------------------------------------------------------------------------------------------------------------------------------------------------------------------------------------------------------------------------
>Sundacarpus amarus
--------------------------aggtgttgggttcaaagctggtgttaaagattacagattaacttattatactccggactatcagacctccgagactgatatcttggcggcattccgagtcactcctcaacccggagtgccccccgaggaagcaggagcggcagtagccgccgaatcttccactggtacatggactactgtttggaccgatggactcaccagccttgatcgttacaaggggcgatgctatgacatcgagcctgttcctggagaggaaaatcaatttattgcctatgtagcttaccccttagacctttttgaagaaggttctgttactaacctgttcacttccattgtaggtaatgtatttggattcaaggccctacgggctctacgtttggaagatctgcgaattcctcctgcttattccaaaaccttccaaggtccacctcatggtatccaagtagaaagagataaattaaataaatatggccgtcctttgttgggatgtactatcaagccaaaactgggtctgtccgccaagaattatggtagagcagtttacgaatgtcttcgtggtggacttgatttcacaaaggatgatgagaacgtaaattcccaaccattt-----------------------------------------------------------------------------------------------------------------------------------------------------------------------------------------------------------------------------------------------------------------------------------------------------------------------------------------------------------------------------------------------------------------------------------------------------------------------------------------------------------------------------------------------------------------------------------------------------------------------------------------------------------------------------------------------------------------------------------------------------------------------------------------------------------------------------------------------------------------------
>Prumnopitys ladei
-----------cacagaaactaaaacttttgttgggttcaaagctggtgttaaagattacagattaacttattatactccggaatatcagacccacgagactgatatcttggcggcatttcgagtcactcctcaacccggagtgccccccgaggaagcaggagcggcagtagctgccgaatcttccactggtacatggactactgtttggaccgatggactcaccagccttgatcgttacaaggggcgatgctatgacatcgagcctgttcctggagaggaaaatcaatttattgcctatgtagcttaccccttagatctttttgaagaaggttctgttactaacctgttcacttccattgtaggtaatgtatttggattcaaagccctacgggctctacgtttggaagatctgcgaattcctccttcttattccaaaaccttccaaggtccaccccatggtatccaagtagaaagagataaattaaataaatatggccgtcctttgttgggatgtactatcaaaccaaaactgggtctgtccgccaagaattatggtagagcagtttacgaatgtcttcgtggtggacttgatttcacaaaggatgatgagaacgtaaattcccaaccatttatgcgctggagagatcgtttttgtttttgcgcagaagcactctttaaagctcaggctgaaacggatgaaattaaggggaattacctgaatgctaccgcaggtacatgcgaagaaatgataaaaagagcggtattcgctagagaattgggagttcccatcgttatgcatgactacctgacgggggggtttactgcaaatacttcgttggctcattattgccgagacaacggcctacttcttcacattcatcgcgcaatgcatgcagttatcgatagacaaagaaatcacggtatgcactttcgtgtactggctaaagcattgcgtatgtctgggggagatcatattcacgctggtactgtagtaggtaaacttgaaggagaacgagaagtaactttgggttttgttgatctactacgtgatgattttattgaaaaagaacgaagtcgtggtatttatttcactcaagattgggtatctatgccaggtgtcttgcctgtagcttcrgggggtattcatgtttggcatatgcctgctctgactgagatctttggggatgattctgtattacagtttggcggaggaactttggggcacccttggggaaatgcacctggtgcagtagctaatcgggttgctttagaagcttgtgtacaagctcgtaatgagggacgtgatcttgctcgtgaaggtaatcaagttattcgtgaagctagcaaa--------------------------------------------------------------------------------------------------------------------------
>Prumnopitys ferruginoides
--------------------tgaagcaagtgttgggttcaaagctggtgttaaagactacagattaacttattatactccggaatatcagtcccaagatactgatatcttggcggcattccgagtcactcctcaaccsggagtgccccccgaggaagcaggagcggcagtagctgccgaatcttccactggtacatggactactgtttggaccgatggacttaccagccttgatcgttacaaggggcgatgctatgacatcgagcctgttcctggagaggaaaatcaatatattgtctatgtagcttamcccttagacctttttgaagaaggttctgttactaacctgttcacttccattgtaggtaatgtatttggattcaaagccctacgggctctacgtttggaagatctgcgaattcctcctgcttattccaaaactttccaaggtccaccccatggtatccargtwgaaagagataaattaaataaatatggccgtcccttgttgggatgtactatcaaaccaaaattgggtctgtccgccaagaattatggtagagcagtttacgaatgtcttcgtggtggacttgatttcacmaaggatgatgagaatgtaaattcccaaccatttatgcgctggagagatcgtttttgcttttgcgcagaagcactttttaaagctcaggctgaaacgggtgaaattaaggggcattacctgaatgctaccgcaggtacatgtgaagaaatgataaaaagagcggtattcgctagagaattgggagttcccatcgttatgcatgactacttgacgggggggtttactgcaaatacttcgttggctcattattgccgagacaacggcctacttcttcacattcatcgcgcaatgcatgcagttatcgatagacaaaaaaatcacggtatgcactttcgtgtactggctaaagcmttgcgtatgtctgggggagatcatattcacgccggtactgtagtaggtaaactcgaaggagaacgagaagtaactttgggttttgtggatctaatacgtgataattttattgaaaaagaccgaagtcgtggtatttatttcactcaagattgggtatctatgccaggtgtcatacctgtagcttcggggggtattcatgttaaacatatgcatgctctgaccgagatctttggggatgattctgtattacagtttggcggaggaactttggggcacccttggggaaatgcacctggtgcagtagccaatcgggttgctttagaagcttgtgtacaagctcgtaatgagggacgtgatcttgctcgtgaaggtaatgaagtgatccgtgaagctggtaagcggagtcccgaacttg----------------------------------------------------------------------------------------------------------
>Lepidothamnus fonkii
-----------------------------tgctgggttcaaagctggtgttaaaggttacagattaacttattatactccggaatatcagagcaaagatactgatatcttagcggcattccgagtcactcctcaacccggaatgccccccgaggaagcaggagcggctgtagctgccgaatcttccactggtacatggactactgtttggaccgatggacttcccagccttgatcgttacaaggggcgatgctatgacatcgagcctgttcctggagaggaaaatcaatatattgtctatgtagcttatcccttagacctttttgaagaaggttctgtgactaacctgttcacttctattgtaggtaatgtttttggattcaaagccctacgggctctacgtctggaagatctgcgaattcctcctgcttattctaaaactttccaaggtccacctcatggtatccaagttgaaagagataaattaaataaatacggccgccccttgttggggtgtactatcaaaccaaaattgggtctgtccgccaagaattatggtagagcagtttacgaatgtcttcgtggtggacttgatttcacaaaggatgatgagaacgtaaattcccaaccatttatgcgctggagagaccgtttttgcttttgcgcagaagcactttttaaagctcaggccgaaacgggtgaaattaaagggcattacctgaatgctaccgcaggtacatgtgaagaaatgataaaaagagcagtattcgctagagaattgggagttcctatcgttatgcatgactatctgacgggggggtttactgcaaatacttcattggctcattattgccgagacaacggcctacttcttcacattcaccgcgcaatgcatgcagttattgatagacaaagaaatcatggtatgcactttcgtgtactggctaaagcattgcgtatgtctgggggggatcatattcacgctggtactgtagtaggtaaacttgaaggagaacgagaagtaactttgggttttgttgatctactacgtgatgatattattgaaaaagaccgaagtcgtggtatttatttcactcaagattgggtatctatgccaggtgtcctgcctgtagcttcagggggtattcatgtttggcatatgcctgctctgaccgagatttttggggatgattctgtattacagttcggtggaggaactttggggcacccttggggaaatgcacctggtgcagtagctaatcgggttgctttagaagcttgtgtacaagctcgtaatgagggacgtgatcttgctcgtgaaggtaatgaagtaatccgtgaaggtactaaatggagacctgaactagc---------------------------------------------------------------------------------------------------------
>Lepidothamnus laxifolius
---------------------------agtgtcgggttcaaagctggtgttaaagattacagattaacttattatactccggaatatccgaccaaagatactgatatcttagcggcattccgagtcactcctcaacccggagtgccccccgaggaagcaggagcggctgtagctgccgaatcttctactggtacatggactactgtttggaccgatggactcaccagccttgatcgttacaaggggcgatgctatgacatcgagcctgttcctggagaagaaaatcaatatattgtctatgtagcttaccccttagacctttttgaagaaggttctgtgactaacctgttcacttctattgtaggtaatgtttttggattcaaagccctacgggctctacgtctggaagatctgcgaattcctcctgcttattccaaaactttccaaggtccacctcatggtatccagtttgaaagagataaattaaataaatacggccgccccttgttgggttgtaccatcaaaccaaaattgggtctgtctgccaagaattatggtagagcagtttacgaatgtcttcgtggtggacttgatttcacaaaggaggatgagaacgtaaattcccaaccatttatgcgctggagagatcgtttttgcttttgcgcagaagcactttttaaagctcaggccgaaacgggtgaaattaaggggcattaccttaatgctaccgcaagtacatgtgaacaaatgatgaaaagatcagtattcgctagagaattgggagttcctatcgttatgcatgactatctgacgggggggtttactgcaaatacttcgttggctcattattgccgagacaacggcctacttcttcacattcaccgtgcaatgcatgcagttattgatagacaaagaaatcatggtatgcactttcgtgtactggctaaagcattgcgtatgtctgggggggatcatattcacgctggtactgtagtaggtaaacttgaaggagaacgagaagtaactttgggttttgttgatctactacgtgatgattmtattgaaaaagaccgaagtcgtggtatttatttcactcaagattgggtatctatgccaggtgtcctgcctgtagcttcggggggtattcatgtttggcatatgcctgctctgaccgagatttttggggatgattctgtattacagttcggtggaggaactgtggggcacccttggggaaatgcacctggggcagtagctaatcgggttgctttagaagcttgtgtacaagctcgtaatgagagacgagatcttgcacgtgaaggtaatgaagtgatcggtgaagctggccaagagagt--------------------------------------------------------------------------------------------------------------------
>Prumnopitys andina
-----------------gactatagctagtgttggattcaaagctggtgttaaagattacagattaacttattatactccggactatcagacccaaggtactgatatcttggcagcattccgagtcactcctcaacccggagtgccccccgaggaagcaggagcggcagtagctgccgaatcttccactggtacatggactactgtttggaccgatggactcaccagccttgatcgttacaaggggcgatgctatgacatcgagcctgttcctggagaggaaagtcaatttattgkctatgtagcttamcccttggacctttttgaagaaggttctgttactaacctgttcacttccattgttggtaatgtatttggattcaaagccctacgggctctacgtttggaagatctgcgaattcctcctgcttattccaagaccttccaaggtccaccccatggtatacatgtagaaagagataaattaaataaatatggccgtcctttgttgggatgtactatcaaaccaaaactgggtctgtccgccaagaattatggtagagcagtttacgaatgtcgtcgtggtggacttgatttcacaaaggatgatgagaacgtaaattcccaaccatttatgcgctggagagaccgtttttgcttttgcgcagaagcactttttaaagctcaggctgacactggtgaaattatggggcattaccttaatgctaccacaagtacatgcgaagaaatgatgactagagcggtattcgctatagaattgggagttcctatctttatgcatgactacttgacgggggggtttactgcaaatacttcgttggctcattattgccgagacaacggcctacttcttcacattcaccgcgcaatgcatgcagttattgatagacaaagaaatcacggtatgcactttcgtgtactrgctaaagcattgcgtatgtctgggggagatcatattcacgccggtactgtagtaggtaaacttgaaggagaacgagaagtaactttgggttttgttgatctgctacgtgatgattttattgaaaaagaccgaagtcgtggtatttatttcactcaagattgggtatctatgccaggtgtcatacctgtagcttcggggggtattcatgtttggcatatgcctgctctgaccgagatctttggggatgattctgtattacagtttggcggaggaactttggggcacccttggggaaatgcacctggtgcagtagctaatcgggttgcattagaagcttgtgtacaagctcgtaatgagagacgagatattgttcgtgaaggtaatg-------------------------------------------------------------------------------------------------------------------------------------------------
>Microcachrys tetragona
------------------------------gttgggtgccaagctggtgttaaagattacagattaacttattatactccggaatatcagaccaaagatactgatatcttggcggcattccgagtcactcctcaacccggagtgccccccgaggtagcaggagcggcagtatctgccgaatcttccactggtacatggactactgtttggaccgatgggcttaccagccttgatcgttacaaagggcgatgctatgacatcgagcctgttcctggagaggaaacccaatatattgcctatgtagcttatcccttagacctttttgaagaaggttctgttactaacctgttcacttccattgtaggtaatgtttttggattcaaagctctacgggctctacgtctggaagatctgcgaattcctcccgcttattccaaaactttccaaggtccaccccatggtatccaagtggaaagagataaattaaataaatatggccgccccttattgggatgtactataaaaccaaaattgggtctgtctgccaagaattatggtagagcagtttacgaatgcctacgtggtggacttgatttcacaaaggatgatgagaacgtaaattcccaaccatttatgcgctggagagatcgtttttgcttttgcgctgaaccacctcataaagctcaggctgaaacgggtgaaattaaggggcattacctgaatgctaccgcgggtacatgtgaaaaaatgatgaaaagagcggtattcgctcgaaaattgggagttcctatcattatgcatgactatctgacgggggggtttactgcaaatacttcgttggctcattattgccgagacaacggcctacttctgcacattcaccgcgcaatgcatgcagttattgatagacaaaaaaatcacggtatgcactttcgtgtactacctaaagcgttgcgtatgtctgggggagatcatattcacgccggtactgtagtaggtaaacttgaaggagaacgagaagtaaccttgggttttgttgatctattacgtgatgattttattgaaaaagaccgaagtcgtggtatttatttcactcaagattgggtatctatgccaggtgtcttgcctgtagcttctgggggtattcatgtttggcatatgcctgttctgaccgagatctttggggatgattctgtattacagtttggtggaggaactttggggcacccttggggaaatgcacctggtgcagtagccaatcgggttgctttagaagcttgtgtagaagctcgtaatgagggacgtgatcttgctcgtgaaggtaatgaagtgatccgaga------------------------------------------------------------------------------------------------------------------------------------
>Lagarostrobos franklinii
------------------------------gttggattcaaagctggtgttaaagattacagattaacttattatactccggactatcaggtcgcagatactgatatcttggcggcattccgagtcactcctcaacctggagtgccccccgaggaagcaggagcggcagtagctgccgaatcttccactggtacatggactactgtttggaccgatggactcaccagccttgatcgttacaaggggcgatgctatgacatcgagcctgttcctggagaggaaagtcaatatattgtctatgtagcttatcccttagacctttttgaagaaggttctgttactaacttgttcacttcgattgtaggtaatgtttttggattcaaagccctacgggctctacgtctggaagatctacgaattcctcctgcttattccaatactttccaaggcccaccccatggtatccaggttgaaagagataaattaaataaatatggccgtcccttgttgggatgtaccatcaaaccaaaattgggcctgtctgccaagaattatggtagagcagtttacgaatgtcttcgtggtggacttgatttcacaaaggatgatgagaacgtgaattcccaaccatttatgcgctggagagatcgcttctgcttttgcgatgaagcactttttaaagctcaggctgaaacgggtgaaattaaggggcattacctgaatgctaccgcaagttcatgtcaagaaatgattaaaacagcggtattcgctagagaattgggagttcctatcgttatgcatgactatctgacgggggggtttacggcaaatacttcgttggctcattattgccgagacaacggcctacttcttcacattcaccgcgcaatgcatgcagttatcgatagacaaagaaatcacggtatgcactttcgtgtactagctaaagcattgcgtatgtctgggggagatcatattcacgcaggtactgtagtaggtaaacttgaaggagagggagaagtaactttgggttttgttgatctactacgtgataattttattgaaaaagaccgaagccgtggtatttatttcactcaagattgggtatctatgccaggtgtcctgcctgtagcttcmgggggtattcatgtttggcatatgcctgctctgaccgagatctttggggatgattctgttttacagtttggtggaggaactttggggcacccttggggaaatgcccctggtgcagtagctaatcgggttgc------------------------------------------------------------------------------------------------------------------------------------------------------------------------------------------------------------
>Phyllocladus alpinus
--------------------taaagcatgtgctgggttcaaagctggtgttaaagtttacagtttaacttattatactccggaatatcagtccaaagttactgatatcttggcggcattccgagtcactcctcaacccggagtgccccccgaggaagcaggagcggcagtagctgccgaatcttccactggtacatggactactgtttggaccgatgggctcaccagccttgatcgttacaaggggcgatgttatgacatcgagcctgttcctggagaggaaaatcaatatattgtctatgtagcttaccccttagacctttttgaagaaggttctgttactaacctattcacttccattgtaggtaatgtatttggattcaaagccctacgggctctacgtctggaagatctgccaattcctcctgcttattccaagacttcccaaggtccaccccatggtatccagtttgaaagagataaattaaataaatatggccgccccttgttgggatgttctatcaaaccaaaattgggtctgtccgccaagaattgctnnnnnnnnnnnnnnnnnnnnnnnnnnnnnnnnnnnnnnnnnnnnnnnnnnnnnnnnnnnnnnnnnnnnnnnnnnnnnnnnnnnnnnnnnnnnnnnnnnnnnntttgctatgaagcactttttaaacctcaggctgagacgggagaaattaaggggcattacctgaatgctaccgcgggaacatgcgaagagatgctaaaaagggcggtattcgctagagaattgggagttcctatcgttatgcatgactacctgacggggggttttactgcaaatacttcgttggctcattattgccgagacaacggcctacttcttcacattcaccgcgcaatgcatgcagttatcgatagacaaagaaatcacggtatgcactttcgtgtactggctaaagcattgcgtatgtctgggggagatcatattcacgcyggtacsgtagtaggtaaacttgaaggagaacgagaagtmactttgggttttgtggatctactacgtgatgattttattgaaaaagaccgaagccgtggtatttatttcactcaagactgggtatctatgccaggtgtcctgcctgtagcttcagggggtattcatgtttggcatatgcctgctctgaccgagatctttggggatgattctgtattacagtttggtggaggaactttggggcacccttggggaaatgcacctggtgcagtagctaatcgggttgctttagaagcttgtgtacaagcccgtaatgagggacgtgaccttgctcgtgaaggtaatgaagtgacccgtgaagcttgtaaatggagccccgaactag----------------------------------------------------------------------------------------------------------
>Manoao colensoi
---------caaacagaaactaaagcaagtgttgggttcaaagctggtgttaaagrttacagattaacttattatactcctgactatcaggtcgcaggtactgatatcttggcagcattcsgagtcactcctcaacccggagtgccccccgaggaagcaggagcggcagtagctggcgaatcttccactggtacatggactactgtttggaccgatggactyaccagccttgatcgttacaaggggmgatgctatsacatcgagcctgttcctggagaggaaaatcaatatattgactatgtagcttaccccttggacctttttgaagaaggttctgttactaatttgttcacttccattgtaggtaatgtatttggattcaaagccttacgggctmtacgtctggaagatctgcgaattcctcctgcttattccaaaactttccaaggtccaccccatggtatccagtttgaaagagataaattaaataaatatgtcctccccttgttgggatgtactattaaacccaaattgggtccgtctgccaagaattatgttagagcagtttacgaatgccttcgtggtggacttgatttcmcaaaggatgatgagaatgtwaattcccaaccatttatgcgttggagagatcgcttctgcttttgcgccgaagcactttttaaagctcatgctgaaacaggtgaaattaaggggcattacctgaatgctaccgcaggtacatgcgaagaaatgctaaaaagagcggtattcgctagagaattgggagttcctattgtgatgcatgactacttgacggggggttttactgcaaatacttcgttggctcattattgccgagataacggattacttcttcatattcaccgcgcaatgcatgcagttatcgatagacaaagaaatcacggtatgcactttcgtgtactggctaaagcattgcgtatgtccgggggagatcatattcacgctggtactgtagtaggtaaacttgaaggagagcgagaagtaactttgggttttgttgatctattacgtgatgattttattgaaaaagaccgaagccgtggtatttatttcactcaagattgggtatctatgccaggtgtcctgcctgtagcttcaggggttattcatgtttggcatatgcctgctctgaccgagatctttggagatgattctgtattacagtttggtggaggaactttagggcacccttggggaaatgcacctggtggagtagctaatcgggttgctttagaagcttgtgtacaagctcgtaatgagggacgtgatcttgctcgtgaaggtattgaagtgatccgtgaagctaacaa---------------------------------------------------------------------------------------------------------------------------
>Parasitaxus usta
------------------------------------------gctggtgttaaagattatagattaacttattatacttgaaaatatcagaccatagntactgatatnntggcagaattctgagtcactcctcaacatggagtgcctcccgaggaagcaggagtggtggtagctgccaaatcttctactggcacatggactactatttggacggatggactcaccatccttgatcgttacaaggggcaatgctatgacattgagcctgtccctggagaggaaaatcaatacatcgtctatgtatcttaccctttagacctttttgaagaaggttctgttactaatatgttcacttccattgtaggtaatgtatttggattcaaagccctacgggctctacgtctggaagatctacnaattcctcctgcttattccaaaactttccaaggtccaccccatggtatccaatttgaaagagataaattaaataaatatggccgttctgtgttaggatgtactatcaaaccaaaattgggtctgtccaccaaaaattactgtagagcagtttacgaatgtctttgtggttgagttgatttcacaaaggatgatgaaaacgtaaattcccaacaatttatgcattggagagatcgtttt-gcttttttgcataagcngttgtta-------------------------------------------------------------------------------------------------------------------------------------------------------------------------------------------------------------------------------------------------------------------------------------------------------------------------------------------------------------------------------------------------------------------------------------------------------------------------------------------------------------------------------------------------------------------------------------------------------------------------------------------------------------------------------------------------------------------------------------------------------------------------------------------------------------------------
>Afrocarpus falcatus
--------------------------aagtgttggatttaaagctggtgttaaagattacaaattgacttattatactcctgattacgaaaccaaagatactgatatcttggcagcattccgagtaacccctcaaccgggagttccgcctgaagaagcgggggctgcggtagctgccgaatcttctactggtacatggacaactgtgtggactgatggacttaccagtcttgatcgttacaaaggacgatgctaccacatcgaggtcgttgttggggaggaaaatcaatatattgcttatgtagcttatcctttagacctttttgaagaaggttctgttactaatatgtttacttccattgtgggtaatgtatttggtttcaaagccctgcgagctctacgtctggaagatctgcgaattcccccttcttattccaaaactttccaaggtccgcctcatggcatccaagttgaaagagataaattgaacaagtatggtcgtcccctattgggatgtactattaaaccaaaattgggattatccgcaaaaaactacggtagagcggtttatgaatg---------------------------------------------------------------------------------------------------------------------------------------------------------------------------------------------------------------------------------------------------------------------------------------------------------------------------------------------------------------------------------------------------------------------------------------------------------------------------------------------------------------------------------------------------------------------------------------------------------------------------------------------------------------------------------------------------------------------------------------------------------------------------------------------------------------------------------------------------------------------------------------------------------------------------------
>Afrocarpus gracilior
--------------------------------------------------------------attgacttattacactcctgaatatgaagtcaaagatagtgatatcttggcagcatttcgagtaactcctcaacctggagttcctcctgaagaagcaggggcagcggtagctgctgaatcttctactggtacatggacaactgtatggactgacggacttaccagtcttgatcgctacaaaggtcgatgctacaacatcgagcccgttgctggagaagaaaatcaatatattgcttatgtagcttaccctttagacctttttgaagagggttctgttactaatctgtttacttccattgtgggtaatgtatttgggttcaaggccctgcgtgcgctacgtctggaagatttgcgaatccctccttcttattctaaaactttccaaggaccacctcatggtatccaagttgagagagataaattgaacaagtatggccgccccctattgggatgtactattaaacctaaattggggttatccgctaagaattacggtagagcagtttatgaatgtcttcgcggtgggcttgattttaccaaagatgatgagaacgtgaattctcaaccatttatgcgttggagagaccgtttcttattttgtgtcgaagcaatttataaagcacaaactgaaa----------------------------------------------------------------------------------------------------------------------------------------------------------------------------------------------------------------------------------------------------------------------------------------------------------------------------------------------------------------------------------------------------------------------------------------------------------------------------------------------------------------------------------------------------------------------------------------------------------------------------------------------------------------------------------------------------------------------------------------------------------------------------------------------------------
