# Supplementary material for: Diversity, Distribution, Systematics and Conservation Status of Podocarpaceae
Source: Plants (Basel). 2023 Mar 3;12(5):1171. doi: 10.3390/plants12051171 (PMC10005643; doi:10.3390/plants12051171)
Supplement: Supplementary file 1 [file plants-12-01171-s001.zip › Supplementary data/supermatrix_21_trnL_trnF.fasta]

>Afrocarpus falcatus
--------------------gattttcagtcctctgctctaccaactgagctatcccggc
tcttctttgtgcatcatcctagtgtaaaccctgaacttgtgtaaactaatccc-ctttcg
aaaa-gggtccattttacatcggtaagtcaccatttgaaggactacaaacgaatgggatt
cattacaa---------agtatatgatctatatagatagatcatatctatctatatagat
catatatctatatagatatatatgatcaacttgttgtaatgtttacaatattcgtgtttc
tactttctccttctactttctctaaagtagtggaatgatagataacaagaattaatgttt
-aaaacaaagtgagaattttaacttctcggcagaattagcaaaaaaaaaaaaa--tgata
aatca-gtatttcggaaatgaacctgggaatagagggacttgaaccctcaaggtctaaaa
aaaccgacggattttctttccactgcaatttacattgttgttactagcattgacatgtag
aatt-gggctctatctttattctcgtccaatca-----ttcattc--------------c
-aaaaactgagtggac------t-ctctttctag----agaagttcctaaat---tgatt
-ttagttaatag-ctccttgaactaag-ttttgattgattgagttttgagtgattgatcg
t-atcaatcacttct-------------atttatttaa-----tagcat----aaa-taa
atagaatt---------ttct-----------------------------ctag-ataa-
aatattggatcaaatgattttgattcgttagaaaaacttccatcgagtctctgcacctat
ccctct-------------ctagg-aggaa-----accttttgtcc---ctagaaaccag
atttg-gctcaggattgcccattcaaaa-tatata------------tcccggggttccc
--tgaatttgg--------aagctatcacttagtacgtttcca-----------------
------------------------------------------------------------
------------------------------------------------------------
------------------------------------------------------------
------------------------------------------------------------
------------------------------------------------------------
------------------------------------------------------------
-----------------------------------------------------taccaag
gctcaattcgatcaagtc--------------------
>Afrocarpus gaussenii
------------------------------------------------------------
tcttctttgtgcatcatcctagtgtaaaccctgaacttgtgtaaactaatccc-ctttcg
aaaa-gggtccattttacatcggtaagtcaccatttgaaggactacaaacgaatgggatt
cattacaa---------agtatatgatctatatagatagatcatatctatctatatagat
catatatctatatagatagatatgatcaacttgttgtaatgtttacaatattcgtgtttc
tactttctccttctactttctccaaagtagtggaatgatagataacaagaattaatgttt
-aaaacaaagtgagaattttaacttctcggcagaattagcaaaaaaaaaaaa--------
------------------------------------------------------------
------------------------------------------------------------
------------------------------------------------------------
------------------------------------------------------------
------------------------------------------------------------
------------------------------------------------------------
------------------------------------------------------------
------------------------------------------------------------
------------------------------------------------------------
------------------------------------------------------------
------------------------------------------------------------
------------------------------------------------------------
------------------------------------------------------------
------------------------------------------------------------
------------------------------------------------------------
------------------------------------------------------------
------------------------------------------------------------
------------------------------------------------------------
--------------------------------------
>Afrocarpus gracilior
------------------------------------------------------------
tcttctttgtgcatcatcctagtgtaaaccctgaacttgtgtaaactaatccc-ctttcg
aaaa-gggtccattttacatcggtaagtcaccatttgaaggactacaaacgaatgggatt
cattacaa---------agtatatgatctatatagatagatcatatctatctatatagat
catatatctatatagatagatatgatcaacttgttgtaatgtttacaatattcgtgtttc
tactttctccttctactttctccaaagtagtggaatgatagataacaagaattaatgttt
-aaaacaaagtgagaattttaacttctcggcagaattagcaaaaaaaaaagaaatggata
aatcaggtgtttcggaaatgaacc------------------------------------
------------------------------------------------------------
------------------------------------------------------------
------------------------------------------------------------
------------------------------------------------------------
------------------------------------------------------------
------------------------------------------------------------
------------------------------------------------------------
------------------------------------------------------------
------------------------------------------------------------
------------------------------------------------------------
------------------------------------------------------------
------------------------------------------------------------
------------------------------------------------------------
------------------------------------------------------------
------------------------------------------------------------
------------------------------------------------------------
------------------------------------------------------------
--------------------------------------
>Afrocarpus mannii
------------------------------------------------------------
------------------------------------------------------------
------------------------------------------------------------
------------------------------------------------------------
------------------------------------------------------------
------------------------------------------------------------
------------------------------------------------------------
------------------------------------------------------------
------------------------------------------------------------
-----ggnctctatctttattctcgtccaatca-----ttcattc--------------c
-aaaaactgagtggac------t-ctctttctag----agaagttcctaaat---tgatt
-ttagttaatag-ctccttgaactaag-ttttgattgattgagttttgagtgattgatcg
t-atcaatcacttct-------------atttattta-------agcat----aaa-taa
atagaatt---------ttct-----------------------------ctag-ataa-
aatattggatcaaatgattttgattcgttagaaaaacttccatcgagtctctgcacctat
ccctct-------------ctagg-aggaa-----accttttgtcc---ctagaaaccag
atttg-gctcaggattgcccattcaaaa-tatata------------tcc----------
------------------------------------------------------------
------------------------------------------------------------
------------------------------------------------------------
------------------------------------------------------------
------------------------------------------------------------
------------------------------------------------------------
------------------------------------------------------------
------------------------------------------------------------
--------------------------------------
>Dacrycarpus cinctus
------------------------------------------------------------
------------------------------------------------------------
------------------------------------------------------------
------------------------------------------------------------
------------------------------------------------------------
------------------------------------------------------------
------------------------------------------------------------
-------------------------------------------------------taaaa
aaaccgacggattttctttctactgcaatttacattgttgttactggcattgacatgtag
aatt-ggactctatctttattctcgtccaatca-----tttattc--------------c
-aaaaactgagtggac------t-ctctttctag----aaaagagcctaaat---tgatt
-ttagttaatag-ttccttgaactaag-tttcgattgattgagttttgagtgattgatgg
t-atcaatcacttcta------------tttttttta-------agcat----aaa-tag
agagaatt---------ttat-----------------------------ctag-ataa-
agtattggatcaaatgattttgattcgttagaaaagcttccatcgagtctctgcacctat
cccttt-------------ctagg-aggaa-----aacttttgttc---ctagaaaccag
atttg-gctcaggattgcccattcaaaa-ta----------------tcctagggttccc
--tggatttgg--------aagctatcacttagtacgttt--------------------
------------------------------------------------------------
------------------------------------------------------------
------------------------------------------------------------
------------------------------------------------------------
------------------------------------------------------------
------------------------------------------------------------
------------------------------------------------------------
--------------------------------------
>Dacrycarpus dacrydioides
------------------------------------------------------------
------------------------------------------------------------
------------------------------------------------------------
------------------------------------------------------------
------------------------------------------------------------
------------------------------------------------------------
------------------------------------------------------------
-------------------------------------------------------taaaa
aaaccgacggattttctttctactgcaatttacattgttgttactggcattgacatgtag
aatt-ggactctatctttattctcgtccaatca-----tttattc--------------c
-aaaaactgagtggac------t-ctctttctag----agaagagcctaaat---tgatt
-ttagttaatag-ttccttgaactaag-tttcgattgattgagttttgagtgattgatgg
t-atcaatcacttcta------------tttttttta-------agcat----aaa-tag
agagaatt---------ttat-----------------------------ctag-ataa-
agtattggatcaaatgattttgattcgttagaaaagcttccatcgagtctctgcacctat
cccttt-------------ctagg-aggaa-----aacttttgttc---ctagaaaccag
atttg-gctcaggattgcccattcaaaa-ta----------------tcctagggttccc
--tggatttgg--------aagctatcacttagtacgttt--------------------
------------------------------------------------------------
------------------------------------------------------------
------------------------------------------------------------
------------------------------------------------------------
------------------------------------------------------------
------------------------------------------------------------
------------------------------------------------------------
--------------------------------------
>Dacrycarpus imbricatus
------------------------------------------------------------
------------------------------------------------------------
------------------------------------------------------------
------------------------------------------------------------
------------------------------------------------------------
------------------------------------------------------------
------------------------------------------------------------
------------------------------------------------------------
---------------ctttctactgcaatttacattgttgttactggcattgacatgtag
aatt-ggactctatctttattctcgtccaatca-----ttta-tc--------------c
-aaaaactgagtggac------t-ctctttctag----agaagagcctaaat---tgatt
-ttagttaatag-ttctttgaactaag-tttcgattgattgagttttgagtgattgatgg
t-atcaatcacttcta------------tttttttta-------agcat----aaa-tag
agagaatt---------ttat-----------------------------ctag-ataa-
agtattggatcaaatgattttgattcgttagaaaagcttccatcgagtctctgcacctat
cccttt-------------ctagg-aggaa-----aacttttgttc---ctagaaaccag
atttg-gctcaggattgcccattcaaaa-ta----------------tcctagggttccc
--tggatttgg--------aagctatcacttagtacgtttcca-----------------
------------------------------------------------------------
------------------------------------------------------------
------------------------------------------------------------
------------------------------------------------------------
------------------------------------------------------------
------------------------------------------------------------
-----------------------------------------------------taccaa-
gctcaattcg----------------------------
>Dacrydium balansae
------------------------------------------------------------
------------------------------------------------------------
------------------------------------------------------------
------------------------------------------------------------
------------------------------------------------------------
------------------------------------------------------------
------------------------------------------------------------
------------------------------------------------------------
---------------ctttctactgcaatttacattgttgttactggcattaacatgtag
aatt-ggactctatctttattctcgtccaatca-----ttcattc--------------c
-aaaaactgagtggac------t-ctctttctag----agaagagcctatat---ttatt
-ttagttaatag-ttccttgaactaag-ttttgattgattgagttttgagtgattgatgg
t-atcaatcacttcta---t----tttttttttttta-------agtat----aaa-taa
agatattt---------ttct-----------------------------ctag-ataa-
agtattggatcaaatgattttgattcgttagaaaagcttccatcgagtctctgcacctat
cccttt-------------ctagg-cggaa-----aacttttgttc---ctagaaaccag
atttg-gctcaggattgcccagtcaaaa-ta----------------tcccagggttccc
--tggatttgg--------aagctatcacttagtacgttt--------------------
------------------------------------------------------------
------------------------------------------------------------
------------------------------------------------------------
------------------------------------------------------------
------------------------------------------------------------
------------------------------------------------------------
------------------------------------------------------------
--------------------------------------
>Dacrydium beccarii
------------------------------------------------------------
------------------------------------------------------------
------------------------------------------------------------
------------------------------------------------------------
------------------------------------------------------------
------------------------------------------------------------
------------------------------------------------------------
-------------------------------------------------------taaaa
aaaccgacggattttctttctactgcaatttacattgttgttactggcattaacgtgtag
aatt-ggactctatctttattctcgtccaatca-----ttcrttc--------------c
-aaaaactgagtggac------t-ctctttctag----agaagagcctaaat---ttatt
-ttagttaatag-ttcattgaactaag-ttttgattgattgagttttgagtgattgatag
t-atcaatcacttcta------------tttttttta-------agtat----aaa-taa
agakattt---------ttct-----------------------------ctag-ataa-
agtattggatcaaatgattttgattcgttagaaaagcttccatcgagtctctgcacctat
cccttt-------------ctagg-cggaa-----aacttttgttc---ctagaaaccag
atttg-gctcaggattgcccagtcaaaa-ta----------------tcccaggsttccc
--tggatttgg--------aagctatcacttagtacgttt--------------------
------------------------------------------------------------
------------------------------------------------------------
------------------------------------------------------------
------------------------------------------------------------
------------------------------------------------------------
------------------------------------------------------------
------------------------------------------------------------
--------------------------------------
>Dacrydium cupressinum
------------------------------------------------------------
------------------------------------------------------------
------------------------------------------------------------
------------------------------------------------------------
------------------------------------------------------------
------------------------------------------------------------
------------------------------------------------------------
------------------------------------------------------------
------------------tctactgcaatttacattgttgttactggcattaacatgtag
aattgggactctatctttattctcgtccaatca-----ttcattc--------------c
-aaaaactgagtggac------t-ctctttctag----agaagagcctaaat---ttctt
-ttagttaatag-ttccttgaactaag-ttttgattgattgagttttgagtgattgatgg
t-atcaatcacttcta------------tttttttta-------agtat----aaa-taa
agagattt---------ttct-----------------------------ctag-ataa-
agtattggatcaaatgattttgattcgttagaaaagcttccatcgagtctctgcacctat
cccttt-------------ctagg-cggaa-----aacttttgttc---ctagaaaccag
atttg-gctcaggattgcccagtc-aaa-ta----------------tcccaggtttccc
--tggatttgg--------aagctatcacttagt--------------------------
------------------------------------------------------------
------------------------------------------------------------
------------------------------------------------------------
------------------------------------------------------------
------------------------------------------------------------
------------------------------------------------------------
------------------------------------------------------------
--------------------------------------
>Dacrydium elatum
atttgaactggtgacacgaggattttcagtcctctgctctaccaactgagctatcccggc
tcttctttgtgcatcatcctagtgtaaaccctgaacttgtgtcaactagttccgctttcg
aaaa-gcggt-------cctcggtaagtcaccttttgaaggactgcgaacgaatgggatt
cattacaattcgccaccaagatatgatctatatagagattatataa-tctctatatagat
catatct------------------agaacttgttataatgttta-attattcgtgt---
----------ttctactttctccaaaatagtggaatgatagataacaagaactaatatct
-aaaagaaagttagatttttaacttctcgacagaattagcaaaaaaaagaa----tgata
aatca-gtattttggaaattaacctgggaatagagggacttgaaccctcaaggtctaaaa
aaaccgacggattttctttctactgcaatttacattgttgttactggcattaacatgtag
aatt-ggactctatctttattctcgtccaatca-----ttcattc--------------c
-aaaaactgagtggac------t-ctctttctag----agaagagcctaaat---ttatt
-ttagttaatag-ttcctcgaactaag-ttttgattgattgagttttgagtgattgatgg
t-atcaatcacttcta------------tttttttta-------agtat----aaa-taa
agatattt---------ttct-----------------------------ctag-ataa-
agtattggatcaaatgattttgattcgttagaaaagcttccatcgagtctctgcacctat
cccttt-------------ctagg-cggaa-----aacctttgttc---ctagaaaccag
atttg-gctcaggattgcccagtcaaaa-ta----------------tcccagggttccc
--tggatttgg--------aagctatcacttagtacgtttcca-----------------
------------------------------------------------------------
------------------------------------------------------------
------------------------------------------------------------
------------------------------------------------------------
------------------------------------------------------------
------------------------------------------------------------
-----------------------------------------------------gactaag
gctcaattcgatcaagtccgtagcgtctaccgatttcg
>Dacrydium guillauminii
------------------------------------------------------------
------------------------------------------------------------
------------------------------------------------------------
------------------------------------------------------------
------------------------------------------------------------
------------------------------------------------------------
------------------------------------------------------------
---------------------------------------------------------aaa
aaaccgacggattttctttctactgcaatttacattgttgttactggcattaacatgtag
aatt-ggactctatctttattctcgtccaatca-----ttcattc--------------c
-aaaaactgagtggac------t-ctctttctag----agaagagcctatat---ttatt
-ttagttaatag-ttccttgaactaag-ttttgattgattgagttttgagtgattgatgg
t-atcaatcacttctatttt----tttttttttttta-------agtat----aaattaa
agagattt---------ttct-----------------------------ctag-ataa-
agtattggatcaaatgattttgattcgttagaaaagcttccatcgagtctctgcacctat
cccttt-------------ctagg-cggaa-----aacttttgttc---ctagaaaccag
atttg-gctcaggattgcccagtcaaaa-ta----------------tcccagggttccc
--tggatttgg--------aagctatcacttagta-------------------------
------------------------------------------------------------
------------------------------------------------------------
------------------------------------------------------------
------------------------------------------------------------
------------------------------------------------------------
------------------------------------------------------------
------------------------------------------------------------
--------------------------------------
>Dacrydium lycopodioides
------------------------------------------------------------
------------------------------------------------------------
------------------------------------------------------------
------------------------------------------------------------
------------------------------------------------------------
------------------------------------------------------------
------------------------------------------------------------
---------------------------------------------------------aaa
aaaccgacggattttctttctactgcaatttacattgttgttactggcattaacatgtag
aatt-ggactctatctttattctcgtccaatca-----ttcattc--------------c
-aaaaactgagtggac------t-ctctttctag----agaagagcctatat---ttatt
-ttagttaatag-ttccttgaactaag-ttttgattgattgagttttgagtgattgatgg
t-atcaatcacttcta--------tttttttttttta-------agtat----aaa-taa
aaagattt---------ttct-----------------------------ctag-ataa-
agtattggatcaaatgattttgattcgttagaaaagcttccatcgagtctctgcacctat
cccttt-------------ctagg-cggaa-----aacttttgttc---ctagaaaccag
atttg-gctcaggattgcccagtcaaaa-ta----------------tcccagggttccc
--tggatttgg--------aagctatcacttagtacgtt---------------------
------------------------------------------------------------
------------------------------------------------------------
------------------------------------------------------------
------------------------------------------------------------
------------------------------------------------------------
------------------------------------------------------------
------------------------------------------------------------
--------------------------------------
>Dacrydium magnum
------------------------------------------------------------
------------------------------------------------------------
------------------------------------------------------------
------------------------------------------------------------
------------------------------------------------------------
------------------------------------------------------------
------------------------------------------------------------
-------------------------------------------------------taaaa
aaaccgacggattttctttctactgcaatttacattgttgttactggcattaacatgtag
aatt-ggactctatctttattctcgtccaatca-----ttcattc--------------c
-aaaaactgagtggac------t-ctctttctag----agaagagcctcaat---tgatt
-gtagttaatag-ttccttgaactaag-ttttgattgattgagttttgagtgattgatgg
t-atcaatcacttcta---------ttttttttttta-------agtag----aaa-taa
agagattt---------ttct-----------------------------ctag-agaa-
agtattggatcaaatgattttgattcgttagaaaagcttccatcgagtctctgcacctat
cccttt-------------ctagg-tggaa-----aacttttgttc---ctagaaaccag
atttg-gctcaggattgcccagtcaaaa-ta----------------tcccagggttccc
--tggatttgg--------aagctatcacttagtacgttt--------------------
------------------------------------------------------------
------------------------------------------------------------
------------------------------------------------------------
------------------------------------------------------------
------------------------------------------------------------
------------------------------------------------------------
------------------------------------------------------------
--------------------------------------
>Dacrydium nausoriense
------------------------------------------------------------
------------------------------------------------------------
------------------------------------------------------------
------------------------------------------------------------
------------------------------------------------------------
------------------------------------------------------------
------------------------------------------------------------
-------------------------------------------------------taaaa
aaaccgacggattttctttctactgcaatttacattgttgttactggcattaacatgtag
aatt-ggactctatctttattctcgtccaatca-----ttcattc--------------c
-aaaaactgagtggac------t-ctctttctag----agaagagcctatat---ttatt
-ttagttaatag-ttccttgaactaag-ttttgattgattgagttttgagtgattgatgg
t-atcaatcacttcta--------tttttttttttta-------agtat----aaa-taa
agagattt---------ttct-----------------------------ctag-ataa-
agtattggatcaaatgattttgattcgttagaaaagcttccatcgagtctctgcacctat
cccttt-------------ctagg-cggaa-----aacttttgttc---ctagaaaccag
atttg-gctcaggattgcccagtcaaaa-ta----------------tcccagggttccc
--tggatttgg--------aagctatcacttagtacgt----------------------
------------------------------------------------------------
------------------------------------------------------------
------------------------------------------------------------
------------------------------------------------------------
------------------------------------------------------------
------------------------------------------------------------
------------------------------------------------------------
--------------------------------------
>Dacrydium nidulum
------------------------------------------------------------
------------------------------------------------------------
------------------------------------------------------------
------------------------------------------------------------
------------------------------------------------------------
------------------------------------------------------------
------------------------------------------------------------
-------------------------------------------------------taaaa
aaaccgacggattttctttctactgcaatttacattgttgttactggcattaacatgtag
aatt-ggactctatctttattctcgtccaatca-----ttcattc--------------c
-aaaaactgagtggac------t-ctctttctag----agaagagcctatat---ttatt
-ttagttaatag-ttccttgaactaag-ttttgattgattgagttttgagtgattgatgg
t-atcaatcacttcta----------tttttttttta-------agtat----aaa-taa
agagattt---------ttct-----------------------------ctag-ataa-
agtattggatcaaatgattttgattcgttagaaaagcttccatcgagtctctgcacctat
cccttt-------------ctagg-cggaa-----aacttttgttc---ctagaaaccag
atttg-gctcaggattgcccagtcaaaa-ta----------------tcccagggttccc
--tggatttgg--------aagctatcacttagtacgttt--------------------
------------------------------------------------------------
------------------------------------------------------------
------------------------------------------------------------
------------------------------------------------------------
------------------------------------------------------------
------------------------------------------------------------
------------------------------------------------------------
--------------------------------------
>Dacrydium pectinatum
--------------------gattttcagtcctctgctctaccaactgagctatcccggc
tcttctttgtgcatcatcctagtgtaaaccctgaacttgtgtcaactagttccgctttcg
aaaa-gcggt-------cctcggtaagtcaccttttgaaggactgcgaacgaatgggatt
cattacaattcgccaccaagatatgatctatatagagattatataa-tctatatatagat
catatct------------------agaacttgttataatgttta-attattcgtgt---
----------ttctactttctccaaaatagtggaatgatagataacaagaactaatatct
-aaaagaaagttagatttttaacttctcgacagaattagcaaaaaaaagaa----tgata
aatca-gtattttggaaattaacctgggaatagagggacttgaaccctcaaggtctaaaa
aaaccgacggattttctttctactgcaatttacattgttgttactggcattaacatgtag
aatt-ggactctatctttattctcgtccaatca-----ttcattc--------------c
-aaaaactgagtggac------t-ctctttctag----agaagagcctaaat---ttatt
-ttagttaatag-ttccttgaactaag-ttttgattgattgagttttgagtgattgatgg
t-atcaatcacttcta------------tttttttta-------agtat----aaa-taa
agatattt---------ttct-----------------------------ctag-ataa-
agtattggatcaaatgattttgattcgttagaaaagcttccatcgagtctctgcacctat
cccttt-------------ctagg-cggaa-----aacctttgttc---ctagaaaccag
atttg-gctcaggattgcccagtcaaaa-ta----------------tcccagggttccc
--tggatttgg--------aagctatcacttagtacgtttcca-----------------
------------------------------------------------------------
------------------------------------------------------------
------------------------------------------------------------
------------------------------------------------------------
------------------------------------------------------------
------------------------------------------------------------
-----------------------------------------------------gactaag
gctcaattcgatcaagtc--------------------
>Dacrydium xanthandrum
------------------------------------------------------------
------------------------------------------------------------
------------------------------------------------------------
------------------------------------------------------------
------------------------------------------------------------
------------------------------------------------------------
------------------------------------------------------------
------------------------------------------------------------
------------------------gcaatttacattgttgttactggcattaacatgtag
aatt-ggactctatctttattctcgtccaatca-----ttcattc--------------c
-aaaaactgagyggac------t-ctctttctag----agaagagcctcaat---tgatt
-gtagttaatag-ttccttgaactaag-ttttgattgattgagttttgagtgattgatgg
t-atcaatcacttcta---------ttttttttttta-------agtar----aaa-taa
agagattt---------ttct-----------------------------ctag-agaa-
agtattggatcaaatgattttgattcgttaraaaagcttccatcgagtctctgcacctat
cccttt-------------ctagg-tggaa-----aacttttgttc---ctaraaaccar
atttg-gctcaggattgcccagtcaaaa-ta----------------tcccagggttccc
--tggatttgg--------aagctatcacttagtacgttt--------------------
------------------------------------------------------------
------------------------------------------------------------
------------------------------------------------------------
------------------------------------------------------------
------------------------------------------------------------
------------------------------------------------------------
------------------------------------------------------------
--------------------------------------
>Falcatifolium falciforme
------------------------------------------------------------
------------------------------------------------------------
------------------------------------------------------------
------------------------------------------------------------
------------------------------------------------------------
------------------------------------------------------------
------------------------------------------------------------
-------------------------------------------------------taaaa
aaaccgacggattttctttctactgcaatttacattgttgttactggcattaacatgtag
aatt-ggactctatctttattctcgtccaatca-----ttcattc--------------c
-aaaaactgagtggac------t-ctctttctag----agaagagcctaaat---ttatt
-ttagttaatag-ttccttgaactaag-ttttgattgattgagttttgagtgattgatgg
t-atcaatcacttcta----------ttttttattta-------agtat----aaa-tag
agagaatt---------ttat-----------------------------ctag-ataa-
agtattggatcaaatgattttgattcgttagaaaagcttccatcgagtctctgcacctat
cccttt-------------ctagg-cggaa-----aacttttgttc---ctagaaaccag
atttg-gctcaggattgcccagtcaaaa-ta----------------tcccagggttccc
--tggatttgg--------aagctatcgcttagtacgttt--------------------
------------------------------------------------------------
------------------------------------------------------------
------------------------------------------------------------
------------------------------------------------------------
------------------------------------------------------------
------------------------------------------------------------
------------------------------------------------------------
--------------------------------------
>Falcatifolium gruezoi
------------------------------------------------------------
------------------------------------------------------------
------------------------------------------------------------
------------------------------------------------------------
------------------------------------------------------------
------------------------------------------------------------
------------------------------------------------------------
------------------------------------------------------------
---------------ctttctactgcaatttacattgttgttactggcattaacatgtag
aatt-ggactctatctttattctcgtccaatca-----ttcattc--------------c
-aaaaactgagtggac------t-ctctttctag----agaagagcctaaat---ttatt
-ttagttaatag-ttccttgaactaag-ttttgattgattgagttttgagtgattgatgg
t-atcaatcacttcta----------ttttttattta-------agtat----aaa-tag
agagaatt---------ttat-----------------------------ctag-ataa-
agtattggatcaaatgattttgattcgttagaaaagcttccatcgagtctctgcacctat
cccttt-------------ctagg-cggaa-----aacttttgttc---ctagaaaccag
atttg-gctcaggattgcccagtcaaaa-ta----------------tcccagggttccc
--tggatttgg--------aagctatcgcttagtacgtttcca-----------------
------------------------------------------------------------
------------------------------------------------------------
------------------------------------------------------------
------------------------------------------------------------
------------------------------------------------------------
------------------------------------------------------------
-----------------------------------------------------tactaag
gctcaattcgatca------------------------
>Halocarpus kirkii
------------------------------------------------------------
------------------------------------------------------------
------------------------------------------------------------
------------------------------------------------------------
------------------------------------------------------------
------------------------------------------------------------
------------------------------------------------------------
------------------------------------------------------------
---------------ctttctactacaatttacattgt---tgttggcattgacatgtag
aatt-ggactctatctttattctcgcccaatca-----gtttttc--------------c
-aaaaaaggagtggac------t-ccctttctag----agaagttcctcattttttgatc
-ctaattaatag-ttccttgaactgag-ttt-------------------tgattaatgg
t-atcaataacttat-------------actttttta-------agcat----aaa-tag
agagagct---------tact-----------------------------ctag-ataaa
agtattgggtcaaatgattttcattcgttagaaaagcttccatcgagtctctgcacctat
cccttc-------------ctagg-aggaa-----acccgttgttc---ctagaaaccgg
atttg-gctcaggattgcccattcaaaa-ta----------------tccaagggttccc
--tggatttgg--------aagctatcacttagtaggtttcca-----------------
------------------------------------------------------------
------------------------------------------------------------
------------------------------------------------------------
------------------------------------------------------------
------------------------------------------------------------
------------------------------------------------------------
-----------------------------------------------------taccaag
gctcaattcgatca------------------------
>Lagarostrobos franklinii
------------------------------------------------------------
------------------------------------------------------------
------------------------------------------------------------
------------------------------------------------------------
------------------------------------------------------------
------------------------------------------------------------
------------------------------------------------------------
------------------------------------------------------------
---------------ctttctactgcaatttacattgttgctgttggcattgacgtgtag
aatc-ggactctatctttattctcgtccaatca-----ttttttc--------------c
-aaaaattgagtggac------t-ttctttctaa----agaagttcctaattttttgatc
-ttaattaata-----------------ttttgat---------------tgattgatgg
t-atcaatagc--------------------ttatta-------agcct----aaa-tag
agagagc----------tcca-----------------------------atgc-ataaa
agtattgggtcaaatgattttcattcgttagaaaagcttccatcgagtctctgcacctat
ctcttt-------------ctagg-aggaa-----aactattgttc---ctagaaaccag
atttg-gctcaggattgcccattcaaaa-ta----------------tcccagggttccc
--tggatttgg--------aagctatcacttagtaggttt--------------------
------------------------------------------------------------
------------------------------------------------------------
------------------------------------------------------------
------------------------------------------------------------
------------------------------------------------------------
------------------------------------------------------------
------------------------------------------------------------
--------------------------------------
>Lepidothamnus fonkii
------------------------------------------------------------
------------------------------------------------------------
------------------------------------------------------------
------------------------------------------------------------
------------------------------------------------------------
------------------------------------------------------------
------------------------------------------------------------
------------------------------------------------------------
---------------ctttctactgcaatttacattgttgctgttggcattgacatgtag
aatt-ggactctatctttattctcgcccaatca-----ttttttc--------------c
-aaaaactgagtggac------t-ctctttctaa----aaaaattcctaattattttaac
-ttaattaat-----------actgag-ttttgat---------------tgatttacgg
t-atcaatcacttatt---------gatatttttttc-------agcat----aaa-tag
aaagagct---------ttct-----------------------------ctag-agaaa
agtatcgggtcaaatgattttcattcgttagaaaagcttccatcgagtctctgcacctat
cccttt-------------ctagg-aggaa-----gcccattgtcc---ctagaaaccag
atttg-gctcaggattgcccattcaaaa-ta----------------tcccagggttccc
--tggatttgg--------aagctatcacttagtaggttt--------------------
------------------------------------------------------------
------------------------------------------------------------
------------------------------------------------------------
------------------------------------------------------------
------------------------------------------------------------
------------------------------------------------------------
------------------------------------------------------------
--------------------------------------
>Lepidothamnus intermedius
------------------------------------------------------------
------------------------------------------------------------
------------------------------------------------------------
------------------------------------------------------------
------------------------------------------------------------
------------------------------------------------------------
------------------------------------------------------------
------------------------------------gacttgaaccctcacggtctaaaa
aaaccgacggattttctttctactgcaatttacattgttgctgttggcattgacatgtag
aatt-ggactctatctttattctcgcccaatca-----ttttttc--------------c
-aaaaactgagtggac------t-ctctttctaa----aaaaattactaattatattaac
-ttaattaat-----------actgag-ttttgat---------------tgatttacgg
t-atcaatcactcatt---------gatatttttttc-------agcat----aaa-tag
aaagagct---------ttct-----------------------------ctag-agaaa
agtatcgggtcaaatgattttcattcgttagaaaagcttccatcgagtctctgcacctat
cccttt-------------ctagg-aggaa-----gcccattgtcc---ctagaaaccag
atttg-gctcaggattgcccattcaaaa-ta----------------tcccagggttccc
--tggatttgg--------gagctatcacttagta-------------------------
------------------------------------------------------------
------------------------------------------------------------
------------------------------------------------------------
------------------------------------------------------------
------------------------------------------------------------
------------------------------------------------------------
------------------------------------------------------------
--------------------------------------
>Manoao colensoi
------------------------------------------------------------
------------------------------------------------------------
------------------------------------------------------------
------------------------------------------------------------
------------------------------------------------------------
------------------------------------------------------------
------------------------------------------------------------
--------------------------------------------ccctcacggtatataa
aaaccgacggattttctttctactacaatttacattgttgctgttggcattgacatgtag
aatc-ggactctatctttattctcgtccaatca-----ttttttc--------------c
-aaaaattgagtggac------tcttctttctag----agaagttcctgattttttgatc
-tcaattaagag-ttccttgaactgag-ttttgat---------------tgattgatgg
t-atcaatagc--------------------ttatta-------agcat----aaa-tag
agagagct---------ctct-----------------------------ttag-ataaa
agtattgggtcaaatgattttcattcgttagaaaagcttccatcgagtctctgcacctat
cccttt-------------ctagg-agaag-----cactattgttc---ctagaaaccag
atttg-gctcaggattgcccattcaaaa-ta----------------tcccagggttccc
--tggatttgg--------aagctatcacttagtaggtttcca-----------------
------------------------------------------------------------
------------------------------------------------------------
------------------------------------------------------------
------------------------------------------------------------
------------------------------------------------------------
------------------------------------------------------------
-----------------------------------------------------taccaag
gctcaattaaatcaagtc--------------------
>Nageia fleuryi
-----------------------------------------ccaactgagctatcccggc
tcttctttgtgcatcatcctagtgtaaaccctgaacttgtgtcaactaatccc-ctttcg
aaaa-gggccctttttacatcggtaagtcaccatttgaaggactacaaacgaatgggatt
cattacaa---------agtatatgatctatatagatagatcata--tatctatatagat
catatatct---tag--atatatgatcaacttgttgtaatgtttacaatatttgtgtttc
tactttctccttctactttctccaaagtagtggaatgatagataacaagaattaatattt
-aaaacaaagtgagaattttaacttctcggcagaattagcaaaaaaaaaa-----tgata
aatca-gtattttggaaatgaacctgggaatagagggacttgaaccctcaaggtctaaaa
aaaccgacggattttctttctactgcaatttacattgttgttactagcattgacatgtag
aatt-ggactctatctttattctcgtccaatca-----ttcattg--------------c
-aaaaactgagttgac------t-ctctttctag----agaagttcctaaat---taact
attagttaatag-ctcctcgaactaag-ttttgattgattgagttttgagtgattgatcg
t-atcaatcacttct-------------atttattta-------agcat----aaa-taa
atagaatt---------ttct-----------------------------atag-aaaa-
aatattggatcaaatgattttgattcgttagaaaaacttccatcgagtctctgcacctat
ccctct-------------ctagg-aggaa-----accttttgtcc---ctagaaaccag
atttg-gctcaggattgcccattcaaaa-tatata------------tcccagggttccc
--tggatttgg--------aagctatcacttagtacgtttcca-----------------
------------------------------------------------------------
------------------------------------------------------------
------------------------------------------------------------
------------------------------------------------------------
------------------------------------------------------------
------------------------------------------------------------
-----------------------------------------------------gcc----
--------------------------------------
>Nageia nagi
------------------------------------------------------------
tcttctttgcgcatcatcctagtgtaaaccctgaacttgtgtcaactaatccc-ctttcg
aaaa-gggccctttttacatcggtaagtcagcatttgaaggactacaaacgaatgggatt
cattacaa---------agtatatgatctatatagatagatcata--tatctatatagat
catatatctatatag--atatatgatcaacttgttgtaatgtttacaatatttgtgtttc
tactttctccttctactttctccaaagtagtggaatgatagataacaagaattaatattt
-aaaacaaagtgagaattttaacttctcggcagaattagcaaaaaaaaaa-----tgata
aatca-gtattttggaaatgaacctgggaatagagggacttgaaccctcaaggtctaaaa
aaaccgacggattttctttctactgcaatttacattgttgttactagcattgacatgtag
aatt-ggactctatctttattctcgtccaatca-----ttcattc--------------c
-aaaaactgagttgac------t-ctctttctag----agaagttcctaaat---taact
attagttaatag-ctccttgaactaag-ttttgattgattgagttttgagtgattgatcg
t-atcaatcacttct-------------atttattta-------agcag----aaa-taa
atagaatt---------ttct-----------------------------atag-aaaa-
aatattggatcaaatgattttgattcgttagaaaaacttccatcgagtctctgcacctat
ccctct-------------ctagg-aggaa-----accttttgtcc---ctagaaaccag
atttg-gctcaggattgcccattcaaaa-tatata------------tcctagggttccc
--tggatttgg--------aagct------------------------------------
------------------------------------------------------------
------------------------------------------------------------
------------------------------------------------------------
------------------------------------------------------------
------------------------------------------------------------
------------------------------------------------------------
------------------------------------------------------------
--------------------------------------
>Nageia nankoensis
------------------------------------------------------------
--------gtgcatcatcctagtgtaaaccctgaacttgtgtcaactaatccc-ctttcg
aaaangggccctttttacatcggtaagtcagcatttgaaggactacaaacgaatgggatt
cattacaa---------agtatatgatctatatagatagatcata--tatctatatagat
catatatctatatag--atatatgatcaacttgttgtaatgtttacaatatttgtgtttc
tactttctccttctactttctccaaagtagtggaatgatagataacaagaattaatattt
-aaaacaaagtgagaattttaacttctcggcagaattagcaaaaaaaaaa-----tgata
aatca-------------------------------------------------------
------------------------------------------------------------
------------------------------------------------------------
------------------------------------------------------------
------------------------------------------------------------
------------------------------------------------------------
------------------------------------------------------------
------------------------------------------------------------
------------------------------------------------------------
------------------------------------------------------------
------------------------------------------------------------
------------------------------------------------------------
------------------------------------------------------------
------------------------------------------------------------
------------------------------------------------------------
------------------------------------------------------------
------------------------------------------------------------
------------------------------------------------------------
--------------------------------------
>Nageia wallichiana
--------------------------------------ctaccaactgagctatcccggc
tcttctttgtgcatcatcctagtgtaaaccctgaacttgtgtcaactaatccc-ctttcg
aaaa-gggccctttttacatcggtaagtcagcatttgaaggactacaaacgaatgggatt
cattacaa---------agtatatgatctatatagatagatcata--tatctatatagat
catatatctatatag--atatatgatcaacttgttgtaatgtttacaatatttgtgtttc
tactttctccttctactttctccaaagtagtggaatgatagataacaagaattaatattt
-aaaacaaagtgagaattttaacttctcggcagaattagcaaaaaaaaaa-----tgata
aatca-gtattttggaaatgaacctgggaatagagggacttgaaccctcaaggtctaaaa
aaaccgacggattttctttctactgcaatttacattgttgttactagcattgacatgtag
aatt-ggactctatctttattctcgtccaatca-----ttcattc--------------c
-aaaaactgagttgac------t-ctctttctag----agaagttcctaaat---taact
attagttaatag-ctccttgaactaag-ttttgattgattgagttttgagtgattgatcg
t-atcaatcacttct-------------atttattta-------agcag----aaa-taa
atagaatt---------ttct-----------------------------atag-aaaa-
aatattggatcaaatgattttgattcgttagaaaaacttccatcgagtctctgcacctat
ccctct-------------ctagg-aggaa-----accttttgtcc---ctagaaaccag
atttg-gctcaggattgcccattcaaaa-tatata------------tcctagggttccc
--tggatttgg--------aagctatcacttagtacgtttcca-----------------
------------------------------------------------------------
------------------------------------------------------------
------------------------------------------------------------
------------------------------------------------------------
------------------------------------------------------------
------------------------------------------------------------
-----------------------------------------------------gccaagg
gt--aat-------------------------------
>Parasitaxus usta
------------------------------------------------------------
------------------------------------------------------------
------------------------------------------------------------
------------------------------------------------------------
------------------------------------------------------------
------------------------------------------------------------
------------------------------------------------------------
------------------------------------------------------------
---------------ctttctactgcaatttacattgttgctgttgacattgacatgtag
aatt-ggactctatctttattctcatccaatca-----ttttttt---------------
-------------------taat-ctctttatac----agaagttactaatc--------
-ttaattaatag-ttcctttaactgat-gactgag------------ttttgattgaggg
t-atccatacctt---------------accttatta-------agcat----aaa-tag
agagagct---------ctct-----------------------------ctag-ataaa
agtattgggtccaatgattttaattcgttagaaaagcttccatcgagtctctgcacctat
cccttt-------------ctagg-aggaa-----cacgattgttc---ctagaaaccag
atttg-gctcaggattgcccattccaaa-ta----------------tccgagggttccc
--tggattttg--------aagctatcacttagtaggtttcc------------------
------------------------------------------------------------
------------------------------------------------------------
------------------------------------------------------------
------------------------------------------------------------
------------------------------------------------------------
------------------------------------------------------------
------------------------------------------------------------
--------------------------------------
>Pherosphaera hookeriana
------------------------------------------------------------
------------------------------------------------------------
------------------------------------------------------------
------------------------------------------------------------
------------------------------------------------------------
------------------------------------------------------------
------------------------------------------------------------
-------------------------------------------------------tnnaa
aaaccgacggattttctttctactgcaatttacattgttgttattggcattgacatgtag
aatt-gggctctatctttattctcgtccaatca-----ttcagtc--------------c
-aaaaactgagtgggc------t-ctctttctaa----agaagttcctaaat---caaac
-ttaattaatag-ttccttgaaccaag-ttttgat---------------tgaaggatgg
t-atcaatcacttcttttttttagcagaatttttttt-------agcat----aaa-tag
agagagct---------ttct-----------------------------cttg-ataa-
agtattgaatcaaatgatttttattcgttagaaaaacttccatcgagtctctgcacctat
cccttt-------------ctagg-aggaa-----aacttttgttc---ctagaaaccag
atttg-gctcaggattgcccattcaaaa-ta----------------tcccagggttccc
--tggatttgg--------aagctatcacttagtacgtt---------------------
------------------------------------------------------------
------------------------------------------------------------
------------------------------------------------------------
------------------------------------------------------------
------------------------------------------------------------
------------------------------------------------------------
------------------------------------------------------------
--------------------------------------
>Phyllocladus alpinus
------------------------------------------------------------
------------------------------------------------------------
------------------------------------------------------------
------------------------------------------------------------
------------------------------------------------------------
------------------------------------------------------------
------------------------------------------------------------
------------------------------------------aaccctcacggtttaaaa
aaaccgacggattttctttctactgcaatttacattgttgctgttggcattgacatgtag
aatt-ggactctatctttattctcgttcaatcatttttttttttc--------------c
-aaaagctgagtggac------t-ctatttctag----aaaagttcctcattttttgatc
-ttaattaatag-ttccttgaactgag-ttttgat---------------tgattgatgg
t-atcaatcactt-t-------------tttatttta-------agcat----aaa-taa
atagaact---------ttct-----------------------------cgag-ataaa
agtattaagtcaaatgattttaattcgttagaaaagcttccattgagtctctgcacctat
cccttt-------------ctaag-aggaa-----aactattgttc---ctagaaaccag
atttg-gctcaggattgcccattcaaaa-aa----------------tcccagggttccc
--tggatttgg--------aagctagcacttggtaggtttcca-----------------
------------------------------------------------------------
------------------------------------------------------------
------------------------------------------------------------
------------------------------------------------------------
------------------------------------------------------------
------------------------------------------------------------
-----------------------------------------------------taccaag
gctcaattcgatcaagtc--------------------
>Phyllocladus aspleniifolius
------------------------------------------------------------
------------------------------------------------------------
------------------------------------------------------------
------------------------------------------------------------
------------------------------------------------------------
------------------------------------------------------------
------------------------------------------------------------
-----------------------------------ggacttgaaccctcacggtctaaaa
aaaccgacggattttctttctactgcaatttacattgttgctgttggcattgacatgtag
aatt-ggactctatctttattctcgttcaatca-ttttttttttc--------------c
-aaaagctgagtggac------t-ctatttctag----aaaagttcctcattttttgatc
-ttaattaatag-ttccttgaactgag-ttttgat---------------tgattgatgg
t-atcaatcactt-t-------------tttatttta-------agcat----aaa-taa
atagaact---------ttct-----------------------------cgag-ataaa
agtattaggtcaaatgattttaattcgttagaaaagcttccattgagtctctgcacctat
cccttt-------------ctaag-tggaa-----aactattgttc---ctagaaaccag
atttg-gctcaggattgcccattcaaaa-aa----------------tcccagggttccc
--tggatttgg--------aagctagcactggtaggttcc--------------------
------------------------------------------------------------
------------------------------------------------------------
------------------------------------------------------------
------------------------------------------------------------
------------------------------------------------------------
------------------------------------------------------------
------------------------------------------------------------
--------------------------------------
>Phyllocladus hypophyllus
------------------------------------------------------------
------------------------------------------------------------
------------------------------------------------------------
------------------------------------------------------------
------------------------------------------------------------
------------------------------------------------------------
------------------------------------------------------------
------------------------------------------------------------
---------------ctttctactgcaatttacattgttgctgttggcattgacatgtag
aatt-ggactctatctttattctcgttcaatca-ttttttttttc--------------c
-aaaagcagagtggac------t-ctatttctag----aaaagttcctcattttttgatc
-ttaattaatag-ttccttgaactgag-ttttgat---------------tgattgatgg
t-atcaatcactt-t-------------tttatttta-------agcat----aaa-aaa
atagaact---------ttct-----------------------------cgag-ataaa
agtattaggtcaaatgatttgaattcgttagaaaagcttccattgagtctctgcacctat
cccttt-------------ctaag-aggaa-----aactattgttc---ctagaaaccag
atttg-gctcaggattgcccattcaaaa-aa----------------tcccagggttccc
--tggatttgg--------aagctagcacttggtagtt----------------------
------------------------------------------------------------
------------------------------------------------------------
------------------------------------------------------------
------------------------------------------------------------
------------------------------------------------------------
------------------------------------------------------------
------------------------------------------------------------
--------------------------------------
>Phyllocladus trichomanoides
------------------------------------------------------------
------------------------------------------------------------
------------------------------------------------------------
------------------------------------------------------------
------------------------------------------------------------
------------------------------------------------------------
------------------------------------------------------------
------------------------------------------------------------
---------------ctttctactgcaatttacattgttgctgttggcattgacatgtag
aatt-ggactctatctttattctcgttcaatca-ttttttttttc--------------c
-aaaagctgagtggac------t-ctatttctag----aaaagttcctcattttttgatc
-ttaattaatag-ttccttgaactgag-ttttgat---------------tgattgatgg
t-atcaatcactttt-------------tttatttta-------agcat----aaa-taa
atagaact---------ttct-----------------------------cgag-ataaa
agtattaggtcaaatgattttaattcgttagaaaagcttccattgagtctctgcacctat
cccttt-------------ctaag-aggaa-----aactattgttc---ctagaaaccag
atttg-gctcaggattgcccattcaaaa-aa----------------tcccagggttccc
--tggatttgg--------aagctagcactt-----------------------------
------------------------------------------------------------
------------------------------------------------------------
------------------------------------------------------------
------------------------------------------------------------
------------------------------------------------------------
------------------------------------------------------------
------------------------------------------------------------
--------------------------------------
>Podocarpus affinis
------------------------------------------------------------
------------------------------------------------------------
------------------------------------------------------------
------------------------------------------------------------
------------------------------------------------------------
------------------------------------------------------------
------------------------------------------------------------
-------------------------------------------------------taaaa
aaaccgacggattttctttctactgcaatttacattgttgttactggtattaacatgtag
aatt-ggactctatctttattctcgtccaatca-----ttcattc--------------c
-aaaaactgagtggac------t-ctctttctag----agaagttcctaaat---ttatt
-ttagttaatag-ttccttgaactaag-tttcgattgattgagttttgagtgattgatgg
t-attaatcacttct-------------ctttattta-------agcat----aaa-taa
agagaatt--------gatta-----------------------------atag-ataa-
aatattggatcaaatgattttgattcgttagaaaaacttccatcgagtctctgcacctat
ccctct-------------ctagg-aggaa-----aacttttgctc---ctagaaaccag
atttg-gctcaggattgcccattcaaaa-tatata------------tccaagggttccc
--tggatttgg--------aagctatcacttagtacgntt--------------------
------------------------------------------------------------
------------------------------------------------------------
------------------------------------------------------------
------------------------------------------------------------
------------------------------------------------------------
------------------------------------------------------------
------------------------------------------------------------
--------------------------------------
>Podocarpus angustifolius
------------------------------------------------------------
------------------------------------------------------------
------------------------------------------------------------
------------------------------------------------------------
------------------------------------------------------------
------------------------------------------------------------
------------------------------------------------------------
-------------------------------------------------------taaaa
aaaccgacggattttctttctactgcaatttacattgttgttactggcattgacatgtag
aatt-ggactctatctttattctcgtccaatca-----ttcattc--------------c
-aaaaactaagtggac-----tt-ctctttctag----agaagttcctaaat---tgaat
-ttagttaatag-tt-----aactaag-tttcgattgattgagttttgagtgattgatgg
t-attaatcacttct-------------atttattta-------agcat----aaa-taa
agagaatt---------ttat-----------------------------atag-aaaa-
aatattggatcaaatgattttgattcgttagaaaaacttccatcgagtctctgcacctat
ccctct-------------ctagg-aggaa-----aacttttattc---ctagaaaccag
atttg-gctcaggattgcccattcaaaa-tatatatata--------tccaagggttccc
--tggatttgg--------aagctatcacttagtacgttt--------------------
------------------------------------------------------------
------------------------------------------------------------
------------------------------------------------------------
------------------------------------------------------------
------------------------------------------------------------
------------------------------------------------------------
------------------------------------------------------------
--------------------------------------
>Podocarpus annamiensis
--------------------gattttcagtcctctgctctaccaactgagctatcccggc
tcttctttgtgcatcatcctagtgtaaaccctgaacttgtgttaactaatccc-ctttca
aa----------ttttacatcggtaggtcaccatttgaaggactacaaacgaataggatt
cattacaa-----------------ttcgacatcagtatatgata------tacatagat
catatatatatatg---atctatgatcaacttgttgtaatgtttacaacattcgtgtttc
tactttctccttctactttctccaaagtagtggaatgatagataacaagaattaatatct
-aaaagaaagtgagaattttaacttcttgacagaattggcaaaaaaaaaaagaa-tgata
aatca-gtattttggaaatgaacctgggaatagagggacttgaaccctcaaggtctaaaa
aaaccgacggattttctttctactgcaatttacattgttgttactggcattgacatgtag
aatt-ggactctatctttattctcgtccaatca-----ttcattc--------------c
-aaaaactgagtggac-----tt-ctctttctag----agaagttcctaaat---ttatt
-ttagttaatag-tt-----aactaag-tttcgattgattgagttttgagtgattgatgg
t-attaatcacttct-------------atttattta-------agcat----aaa-taa
agagaatt---------ttat-----------------------------atag-aaaa-
aatattggatcaaatgattttgattcgttagaaaaacttccatcgagtctctgcacctat
cccttt-------------ctagg-aggaa-----aacttttattc---ctagaaaccag
atttg-gctcaggattgcccattcaaaa-tatatatatatatatatatccaagggttccc
--tggatttgg--------aagctatcacttagtacgtttcca-----------------
------------------------------------------------------------
------------------------------------------------------------
------------------------------------------------------------
------------------------------------------------------------
------------------------------------------------------------
------------------------------------------------------------
-----------------------------------------------------taccaag
gctcaattcgatcaagtc--------------------
>Podocarpus aristulatus
------------------------------------------------------------
------------------------------------------------------------
------------------------------------------------------------
------------------------------------------------------------
------------------------------------------------------------
------------------------------------------------------------
------------------------------------------------------------
-------------------------------------------------------taaaa
aaaccgacggattttctttctactgcaatttacattgttgttactggcattgacatgtag
aatt-ggactctatctttattctcgtccaatca-----ttcattc--------------c
-aaaaactaagtggac-----tt-ctctttctag----agaagttcctaaat---tgaat
-ttagttaatag-tt-----aactaag-tttcgattgattgagttttgagtgattgatgg
t-attaatcacttct-------------atttattta-------agcat----aaa-taa
agagaatt---------ttat-----------------------------atag-aaaa-
aatattggatcaaatgattttgattcgttagaaaaacttccatcgagtctctgcacctat
ccctct-------------ctagg-aggaa-----aacttttattc---ctagaaaccag
atttg-gctcaggattgcccattcaaaa-tatatatata--------tccaagggttccc
--tggatttgg--------aagctatcacttagtacgttt--------------------
------------------------------------------------------------
------------------------------------------------------------
------------------------------------------------------------
------------------------------------------------------------
------------------------------------------------------------
------------------------------------------------------------
------------------------------------------------------------
--------------------------------------
>Podocarpus chingianus
------------------------------------------------------------
------------------------------------------------------------
------------------------------------------------------------
------------------------------------------------------------
------------------------------------------------------------
------------------------------------------------------------
------------------------------------------------------------
-------------------------------------------------------taaaa
aaaccgacggattttctttctactgcaatttacattgttgttactggtattaacatgtag
aatt-ggactctatctttattctcgtccaatca-----ttcattc--------------c
-aaaaactgagtggac------t-ctctttctag----agaagttcctaaat---ttatt
-ttagttaatag-ttccttgaactaag-ttttgattgattgagttttgagtgattgatgg
t-attaatcacttct-------------ctttattta-------agcat----aaa-taa
agagaatt--------gatta-----------------------------atag-ataa-
aatattggatcaaatgattttgattcgttagaaaaacttccatcgagtctctgcacctat
ccctct-------------ctagg-aggaa-----aacttttgctc---ctagaaaccag
atttg-gctcaggattgcccattcaaaa-tatata------------tccaagggttccc
--tggatttgg--------aagctatcacttagtacgttc--------------------
------------------------------------------------------------
------------------------------------------------------------
------------------------------------------------------------
------------------------------------------------------------
------------------------------------------------------------
------------------------------------------------------------
------------------------------------------------------------
--------------------------------------
>Podocarpus coriaceus
------------------------------------------------------------
------------------------------------------------------------
------------------------------------------------------------
------------------------------------------------------------
------------------------------------------------------------
------------------------------------------------------------
------------------------------------------------------------
-------------------------------------------------------taaaa
aaaccgacggattttctttctactgcaatttacattgttgttactggcattgacatgtag
aatt-ggactctatctttattctcgtccaatca-----ttcattc--------------c
-aaaaactaagtggac-----tt-ctctttctag----agaagttcctaaat---ttatt
-ttagttaatag-tt-----aactaag-tttcgattgattgagttttgagtgattgatgg
t-attaatcacttct-------------atttattta-------agcat----aaa-taa
agagaatt---------ttat-----------------------------atag-aaaa-
aatattggatcaaatgattttgattcgttagaaaaacttccatcgagtctctgcacctat
ccctct-------------ctagg-aggaa-----aacttttattc---ctagaaaccag
atttg-gctcaggattgcccattcaaaa-tatatatata--------tccaagggttccc
--tggatttgg--------aagctatcacttagtacgttt--------------------
------------------------------------------------------------
------------------------------------------------------------
------------------------------------------------------------
------------------------------------------------------------
------------------------------------------------------------
------------------------------------------------------------
------------------------------------------------------------
--------------------------------------
>Podocarpus costaricensis
------------------------------------------------------------
------------------------------------------------------------
------------------------------------------------------------
------------------------------------------------------------
------------------------------------------------------------
------------------------------------------------------------
------------------------------------------------------------
-------------------------------------------------------taaaa
aaaccgacggattttctttctactgcaatttacattgttgttactggcattgacatgtag
aatt-ggactctatctttattctcgtccaatca-----ttcattc--------------c
-aaaaactaagtggac-----tt-ctctttctag----agaagttcctaaat---ttatt
-ttagttaatag-tt-----aactaag-tttcgattgattgagttttgagtgattgatgg
t-attaatcacttct-------------atttattta-------agcat----aaa-taa
agagaatt---------ttat-----------------------------atag-aaaa-
aatattggatcaaatgattttgattcgttagaaaaacttccatcgagtctctgcacctat
ccctct-------------ctagg-aggaa-----aacttttattc---ctagaaaccag
atttg-gctcaggattgcccattcaaaa-tatatatata--------tccaagggttccc
--tggatttgg--------aagctatcacttagtacgttt--------------------
------------------------------------------------------------
------------------------------------------------------------
------------------------------------------------------------
------------------------------------------------------------
------------------------------------------------------------
------------------------------------------------------------
------------------------------------------------------------
--------------------------------------
>Podocarpus cunninghamii
------------------------------------------------------------
------------------------------------------------------------
------------------------------------------------------------
------------------------------------------------------------
------------------------------------------------------------
------------------------------------------------------------
------------------------------------------------------------
-------------------------------------------------------taaaa
aaaccgacggattttctttctactgcaatttacattgttgttactggcattgacatgtag
aatt-ggactctatctttattctcgtccaatca-----ttcattc--------------c
-aaaaactgagtgggc-----tt-ctctttctag----agaagttcctaaat---ttatt
-ttagttaatag-tt-----aactaag-tttcga-tgattgagttttgagtgattgatgg
t-attaatcacttct-------------atttattta-------agcat----aaa-taa
agagaatt---------ttat-----------------------------atag-aaaa-
aatattggatcaaatgattttgattcgttagaaaaacttccatcgagtctctgcacctat
ccctct-------------ctagg-aggaa-----aacttttattc---ctagaaaccag
atttg-gctcaggattgcccattcaaaa-tatatata----------tccaagggttccc
--tggatttgg--------aagctatcacttagtacgttt--------------------
------------------------------------------------------------
------------------------------------------------------------
------------------------------------------------------------
------------------------------------------------------------
------------------------------------------------------------
------------------------------------------------------------
------------------------------------------------------------
--------------------------------------
>Podocarpus drouynianus
------------------------------------------------------------
------------------------------------------------------------
------------------------------------------------------------
------------------------------------------------------------
------------------------------------------------------------
------------------------------------------------------------
------------------------------------------------------------
-------------------------------------------------------taaaa
acaccgacggattttctttctactgcaatttacattgttgttactggtattaacatgtag
aatt-ggactctatctttattctcgtccaatca-----ttcattc--------------c
-aaaaactgagtggac------t-ctctttctag----agaagttcctaaat---ttatt
-ttagttaatag-ttccttgaactaag-tttcgattgattgagttttgagtgattgatgg
t-attaatcacttct-------------atttattta-------agcat----aaa-taa
atagaatt---------ttat-----------------------------atag-ataa-
aatattgg----aatgattttgattcgttagaaaaacttccatcgagtctctgcacctat
ccctct-------------ctagg-aggaa-----aacttttgttc---ctagaaaccag
atttg-gctcaggattgcccattcaaaa-tatata------------tccaagggttccc
--tggatttgg--------aagctatcacttagtacgttt--------------------
------------------------------------------------------------
------------------------------------------------------------
------------------------------------------------------------
------------------------------------------------------------
------------------------------------------------------------
------------------------------------------------------------
------------------------------------------------------------
--------------------------------------
>Podocarpus ekmanii
------------------------------------------------------------
------------------------------------------------------------
------------------------------------------------------------
------------------------------------------------------------
------------------------------------------------------------
------------------------------------------------------------
------------------------------------------------------------
-------------------------------------------------------taaaa
aaaccgacggattttctttctactgcaatttacattgttgttactggcattgacatgtag
aatt-ggactctatctttattctcgtccaatca-----ttcattc--------------c
-aaaaactaagtggac-----tt-ctctttctag----agaagttcctaaat---tgaat
-ttagttaatag-tt-----aactaag-tttcgattgattgagttttgagtgattgatgg
t-attaatcacttct-------------atttattta-------agcat----aaa-taa
agagaatt---------ttat-----------------------------atag-aaaa-
aatattggatcaaatgattttgattcgttagaaaaacttccatcgagtctctgcacctat
ccttct-------------ctagg-aggaa-----aacttttattc---ctagaaaccag
atttg-gctcaggattgcccattcaaaa-tatatatata--------tccaagggttccc
--tggatttgg--------aagctatcacttagtacgttt--------------------
------------------------------------------------------------
------------------------------------------------------------
------------------------------------------------------------
------------------------------------------------------------
------------------------------------------------------------
------------------------------------------------------------
------------------------------------------------------------
--------------------------------------
>Podocarpus elatus
------------------------------------------------------------
------------------------------------------------------------
------------------------------------------------------------
------------------------------------------------------------
------------------------------------------------------------
------------------------------------------------------------
------------------------------------------------------------
------------------------------------------------------------
---------------------------atttacattgttgttactggtattaacatgtag
aatt-ggactctatctttattctcgtccaatca-----ttcattc--------------c
-aaaaactgagtggac------t-ctctttctag----ggaagttcctaaat---ttctt
-ttagttaatag-ttccttgaactaag-tttcgattgattgagttttgagtgattgatgg
t-attaatcacttct-------------ctttattta-------agcat----aaa-taa
agagaatt--------gatta-----------------------------atag-ataa-
aatattggatcaaatgattttgattcgttagaaaaacttccatcgagtctctgcacctat
ccctct-------------ctagg-aggaa-----aacttttgctc---ctagaaaccag
atttg-gctcaggattgcccattcaaaa-tatata------------tccaagggttccc
--tggatttgg--------aagctatcacttagtacgttt--------------------
------------------------------------------------------------
------------------------------------------------------------
------------------------------------------------------------
------------------------------------------------------------
------------------------------------------------------------
------------------------------------------------------------
------------------------------------------------------------
--------------------------------------
>Podocarpus elongatus
------------------------------------------------------------
------------------------------------------------------------
------------------------------------------------------------
------------------------------------------------------------
------------------------------------------------------------
------------------------------------------------------------
------------------------------------------------------------
-------------------------------------------------------taaaa
aaaccgacggattttctttctactgcaatttacattgttgttactggcattgacatgtag
aatt-ggactctatctttattctcgtccaatca-----ttcattc--------------c
-aaaaactgagtggac-----tt-ctctttctag----agaagttcctaaat---ttatt
-ttagttaatag-tt-----aactaag-tttcgattgattgagttttgagtgattgatgg
t-attaatcacttct-------------atttattta-------agcat----aaa-taa
agagaatt---------ttat-----------------------------atag-aaaa-
aatattggatcaaatgattttgattcgttagaaaaacttccatcgagtctctgcacctat
cccttt-------------ctagg-aggaa-----aacttttattc---ctagaaaccag
atttg-gctcaggattgcccattcaaaa-tatatatatatatatat-tccaagggttccc
--tggatttgg--------aagctatcacttagtacgttt--------------------
------------------------------------------------------------
------------------------------------------------------------
------------------------------------------------------------
------------------------------------------------------------
------------------------------------------------------------
------------------------------------------------------------
------------------------------------------------------------
--------------------------------------
>Podocarpus fasciculus
------------------------------------------------------------
------------------------------------------------------------
------------------------------------------------------------
------------------------------------------------------------
------------------------------------------------------------
------------------------------------------------------------
------------------------------------------------------------
-------------------------------------------------------taaaa
aaaccgacggattttctttctactgcaatttacattgttgttactggtattaacatgtag
aatt-ggactctatctttattctcgtccaatca-----ttcattc--------------c
-aaaaactgagtggac------t-ctctttctag----agaagttcctaaat---ttatt
-ttagttaatag-ttccttgaactaag-ttttgattgattgagttttgagtgatygatgg
t-attaatcacttct-------------ctttattta-------agcat----aaa-taa
agagaatt--------gatta-----------------------------atag-ataa-
aatattggatcaaatgattttgattcgttagaaaaacttccatcgagtctctgcacctat
ccctct-------------ctagg-aggaa-----aacttttgctc---ctagaaaccag
atttg-gctcaggattgcccattcaaaa-tatata------------tccaagggttccc
--tggatttgg--------aagctatcacttagtacgttt--------------------
------------------------------------------------------------
------------------------------------------------------------
------------------------------------------------------------
------------------------------------------------------------
------------------------------------------------------------
------------------------------------------------------------
------------------------------------------------------------
--------------------------------------
>Podocarpus forrestii
------------------------------------------------------------
-----tttgtgcatcatcctagtgtaaactctgaacttgtgttaagtaatccccctttcg
aaaaggggtccattttacatcggtaagtcaccatttgaaggactacaaacgaatgggatt
cattacaattcgccatcagtatatg----atatatatagatcatatatatatatatgatc
tatatatatg-------atctatgatcaacttattgtaatgtttacaacattcgtgt---
----------ttctactttctccaaagtagtggaatgatagataacaagaattaatattt
aaaaagaaagtgagaatttcaaattctcgatagaattggcaaaaaaaaagaa---tgata
aatca-gtattttggaaatgaacctgggaatagagggacttgaaccctcaaggtctaaaa
aaaccgacggattttctttctactgcaatttacattgttgttactggtattaacatgtag
aatt-ggactctatctttattctcgtccaatca-----ttcattc--------------c
-aaaaactgagtggac------t-ctctttctag----agaagttcctaaat---ttatt
-ttagttaatag-ttccttgaactaag-ttttgattgattgagttttgagtgattgatgg
t-attaatcacttct-------------ctttattta-------agcat----aaa-taa
agagaatt--------gatta-----------------------------atag-ataa-
aatattggatcaaatgattttgattcgttagaaaaacttccatcgagtctctgcacctat
ccctct-------------ctagg-aggaa-----aacttttgctc---ctagaaaccag
atttg-gctcaggattgcccattcaaaa-tatata------------tccaagggttccc
--tggatttgg--------aagctatcacttagtacgtttcca-----------------
------------------------------------------------------------
------------------------------------------------------------
------------------------------------------------------------
------------------------------------------------------------
------------------------------------------------------------
------------------------------------------------------------
-----------------------------------------------------taccaag
gctc----------------------------------
>Podocarpus grayae
------------------------------------------------------------
------------------------------------------------------------
------------------------------------------------------------
------------------------------------------------------------
------------------------------------------------------------
------------------------------------------------------------
------------------------------------------------------------
------------------------------------------------------------
---------------------actgcaatttacattgttgttactggtattaacatgtag
aatt-ggactctatctttattctcgtccaatca-----ttcattc--------------c
-aaaaactgagtggac------t-ctctttctag----ggaagttcctaaat---ttatt
-ttagttaatag-ttccttgaactaag-tttcgattgattgagttttgagtgattgatgg
t-attaatcacttct-------------ctttattta-------agcat----aaa-taa
agagaatt--------gatta-----------------------------atag-ataa-
aatattggatcaaatgattttgattcgttagaaaaacttccatcgagtctctgcacctat
ccctct-------------ctagg-aggaa-----aacttttgctc---ctagaaaccag
atttg-gctcaggattgcccattcaaaa-tatata------------tccaagggttccc
--tggatttgg--------aagctatcacttagtacgttt--------------------
------------------------------------------------------------
------------------------------------------------------------
------------------------------------------------------------
------------------------------------------------------------
------------------------------------------------------------
------------------------------------------------------------
------------------------------------------------------------
--------------------------------------
>Podocarpus guatemalensis
------------------------------------------------------------
------------------------------------------------------------
------------------------------------------------------------
------------------------------------------------------------
------------------------------------------------------------
------------------------------------------------------------
------------------------------------------------------------
------------------------------------------------------------
---------------ctttctactgcaatttacattgttgttactggcattgacatgtag
aatt-ggactctatctttattctcgtccaatca-----ttcattc--------------c
-aaaaactaagtggac-----tt-ctctttctag----agaagttcctaaat---ttatt
-ttagttaatag-tt-----aactaag-tttcgattgattgagttttgagtgattgatgg
t-attaatcacttct-------------atttattta-------agcat----aaa-taa
agagaatt---------ttat-----------------------------atag-aaaa-
aatattggatcaaatgattttgattcgttagaaaaacttccatcgagtctctgcacctat
ccctct-------------ctagg-aggaa-----aacttttattc---ctagaaaccag
atttg-gctcaggattgcccattcaaaa-tatatatatata------tccaagggttccc
--tggatttgg--------aagctatcacttagtacgttc--------------------
------------------------------------------------------------
------------------------------------------------------------
------------------------------------------------------------
------------------------------------------------------------
------------------------------------------------------------
------------------------------------------------------------
------------------------------------------------------------
--------------------------------------
>Podocarpus henkelii
------------------------------------------------------------
------------------------------------------------------------
------------------------------------------------------------
------------------------------------------------------------
------------------------------------------------------------
------------------------------------------------------------
------------------------------------------------------------
-------------------------------------------------------taaaa
aaaccgacggattttctttctactgcaatttacattgttgttactggcattgacatgtag
aatt-ggactctatctttattctcgtccaatca-----ttcattc--------------c
-aaaaactgagtggac-----tt-ctctttctag----agaagttcctaaat---ttatt
-ttagttaatag-tt-----aactaag-ttttgattgattgagttttgagtgattgatgg
t-attaatcacttct-------------atttattta-------agcat----aaa-taa
atagaatt---------ttat-----------------------------atag-aaaa-
aatattggatcaaatgattttgattcgttagaaaaacttccatcgagtctctgcacctat
cccttt-------------ctagg-aggaa-----aacttttattc---ctagaaaccag
atttg-gctcaggattgcccattcaaaaatatatatata--------tccaaggcttccc
--tgcatttgg--------aagctatcacttagtacgttt--------------------
------------------------------------------------------------
------------------------------------------------------------
------------------------------------------------------------
------------------------------------------------------------
------------------------------------------------------------
------------------------------------------------------------
------------------------------------------------------------
--------------------------------------
>Podocarpus latifolius
------------------------------------------------------------
------------------------------------------------------------
------------------------------------------------------------
------------------------------------------------------------
------------------------------------------------------------
------------------------------------------------------------
------------------------------------------------------------
-------------------------------------------------------taaaa
aaaccgacggattttctttctactgcaatttacattgttgttactggcattgacatgtag
aatt-ggactctatctttattctcgtccaatca-----ttcattc--------------c
-aaaaactgagtggac-----tt-ctctttctag----agaagttcctaaat---ttatt
-ttagttaatag-tt-----aactaag-tttcgattgattgagttttgagtgattgatgg
t-attaatcacttct-------------atttattta-------agcat----aaa-taa
agagaatt---------ttat-----------------------------atag-aaaa-
aatattggatcaaatgattttgattcgttagaaaaacttccatcgagtctctgcacctat
cccttt-------------ctagg-aggaa-----aacttttattc---ctagaaaccag
atttg-gctcaggattgcccattcaaaa-tatatatatatatata--tccaagggttccc
--tggatttgg--------aagctatcacttagtacgttt--------------------
------------------------------------------------------------
------------------------------------------------------------
------------------------------------------------------------
------------------------------------------------------------
------------------------------------------------------------
------------------------------------------------------------
------------------------------------------------------------
--------------------------------------
>Podocarpus lawrencei
------------------------------------------------------------
------------------------------------------------------------
------------------------------------------------------------
------------------------------------------------------------
------------------------------------------------------------
------------------------------------------------------------
------------------------------------------------------------
-------------------------------------------------------taaaa
aaaccgacggattttctttctactgcaatttacattgttgttactggcattgacatgtag
aatt-ggactctatctttattctcgtccaatca-----ttcattc--------------c
-aaaaactgagtgggc-----tt-ctctttctag----agaagttcctaaat---ttatt
-ttagttaatag-tt-----aactaag-tttcga-tgattgagttttgagtgattgatgg
t-attaatcacttct-------------atttattta-------agcat----aaa-taa
agagaatt---------ttat-----------------------------atagaaaaa-
aatattggatcaaatgattttgattcgttagaaaaacttccatcgagtctctgcacctat
ccctct-------------ctagg-aggaa-----aacttttattc---ctagaaaccag
atttg-gctcaggattgcccattcaaaa-tatatata----------tccaagggttccc
--tggatttgg--------aagctatcacttagtacgttt--------------------
------------------------------------------------------------
------------------------------------------------------------
------------------------------------------------------------
------------------------------------------------------------
------------------------------------------------------------
------------------------------------------------------------
------------------------------------------------------------
--------------------------------------
>Podocarpus lucienii
------------------------------------------------------------
------------------------------------------------------------
------------------------------------------------------------
------------------------------------------------------------
------------------------------------------------------------
------------------------------------------------------------
------------------------------------------------------------
-------------------------------------------------------taaaa
aaaccgacggattttctttctactgcaatttacattgttgttactggtattaacatgtag
aatt-ggactctatctttattctcgtccaatca-----ttcattc--------------c
-aaaaactgagtggac------t-ctctttctag----agaagttcctaaat---ttctt
-ttagttaatag-ttccttgaactaag-tttcgattgattgagttttgagtgattgatgg
t-attaatcacttct-------------ctttattta-------agcat----aaa-taa
agagaatt--------gatta-----------------------------atag-ataa-
aatattggatcaaatgattttgattcgttagaaaaacttccatcgagtctctgcacctat
ccctct-------------ctagg-aggaa-----aacttttgctc---ctagaaaccag
atttg-gctcaggattgcccattcaaaa-tatata------------tccaagggttccc
--tggatttgg--------aagctatcacttagtacgttt--------------------
------------------------------------------------------------
------------------------------------------------------------
------------------------------------------------------------
------------------------------------------------------------
------------------------------------------------------------
------------------------------------------------------------
------------------------------------------------------------
--------------------------------------
>Podocarpus nakaii
------------------------------------------------------------
------------------------------------------------------------
------------------------------------------------------------
------------------------------------------------------------
------------------------------------------------------------
------------------------------------------------------------
------------------------------------------------------------
-------------------------------------------------------taaaa
aaaccgacggattttctttctactgcaatttacattgttgttactggtattaacatgtag
aatt-ggactctatctttattctcgtccaatca-----ttcattc--------------c
-aaaaactgagtggac------t-ctctttctag----agaagttcctaaat---ttatt
-ttagttaatag-ttccttgaactaag-ttttgattgattgagttttgagtgattgatgg
t-attaatcacttct-------------ctttattta-------agcat----aaa-taa
agagaatt--------gatta-----------------------------atag-ataa-
aatattggatcaaatgattttgattcgttagaaaaacttccatcgagtctctgcacctat
ccctct-------------ctagg-aggaa-----aacttttgctc---ctagaaaccag
atttg-gctcaggattgcccattcaaaa-tatata------------tccaagggttccc
--tggatttgg--------aagctatcacttagtacgttt--------------------
------------------------------------------------------------
------------------------------------------------------------
------------------------------------------------------------
------------------------------------------------------------
------------------------------------------------------------
------------------------------------------------------------
------------------------------------------------------------
--------------------------------------
>Podocarpus purdieanus
------------------------------------------------------------
------------------------------------------------------------
------------------------------------------------------------
------------------------------------------------------------
------------------------------------------------------------
------------------------------------------------------------
------------------------------------------------------------
-------------------------------------------------------taaaa
aaaccgacggattttctttctactgcaatttacattgttgttactggcattgacatgtag
aatt-ggactctatctttattctcgtccaatca-----ttcattc--------------c
-aaaaactaagtggac-----tt-ctctttctag----agaagttcctaaat---tgaat
-ttagttaatag-tt-----aactaag-tttcgattgattgagttttgagtgattgatgg
t-attaatcacttct-------------atttattta-------agcat----aaa-taa
agagaatt---------ttat-----------------------------atag-aaaa-
aatattggatcaaatgattttgattcgttagaaaaacttccatcgagtctctgcacctat
ccctct-------------ctagg-aggaa-----aacttttattc---ctagaaaccag
atttg-gctcaggattgcccattcaaaa-tatatatata--------tccaagggttccc
--tggatktgg--------aagctatcacttagtacgttt--------------------
------------------------------------------------------------
------------------------------------------------------------
------------------------------------------------------------
------------------------------------------------------------
------------------------------------------------------------
------------------------------------------------------------
------------------------------------------------------------
--------------------------------------
>Podocarpus salomonensis
------------------------------------------------------------
------------------------------------------------------------
------------------------------------------------------------
------------------------------------------------------------
------------------------------------------------------------
------------------------------------------------------------
------------------------------------------------------------
-------------------------------------------------------taaaa
aaaccgacggattttctttctactgcaatttacattgttgttactggtattaacatgtag
aatt-ggactctatctttattctcgtccaatca-----ttcattc--------------c
-aaaaactgagtggac------t-ctctttctag----agaagttcctaaat---tgatt
-ttagttaatag-ttccttgaactaag-tttcgattgattgagttttgagtgattgatgg
t-attaatcacttct-------------ctttattta-------agcat----aaa-taa
agagaatt--------gatta-----------------------------atag-ataa-
aatattggatcaaatgattttgattcgttagaaaaacttccatcgagtctctgcacctat
ccctct-------------ctagg-aggaa-----aacttttgctc---ctagaaaccag
atttg-gctcaggattgcccattcaaaa-tatata------------tccaagggttccc
--tggatttgg--------aagctatcacttagtacgttt--------------------
------------------------------------------------------------
------------------------------------------------------------
------------------------------------------------------------
------------------------------------------------------------
------------------------------------------------------------
------------------------------------------------------------
------------------------------------------------------------
--------------------------------------
>Podocarpus sellowii
------------------------------------------------------------
------------------------------------------------------------
------------------------------------------------------------
------------------------------------------------------------
------------------------------------------------------------
------------------------------------------------------------
------------------------------------------------------------
-------------------------------------------------------taaaa
aaaccgacggattttctttctactgcaatttacattgttgttactggcattgacatgtag
aatt-ggactctatctttattctcgtccaatca-----ttcattc--------------c
-aaaaactaagtggac-----tt-ctctttctag----agaagttcctaaat---ttatt
-ttagttaatag-tt-----aactaag-tttcgattgattgagttttgagtgattgatgg
t-attaatcacttct-------------atttattta-------agcat----aaa-taa
agagaatt---------ttat-----------------------------atag-aaaa-
aatattggatcaaatgattttgattcgttagaaaaacttccatcgagtctctgcacctat
ccctct-------------ctagg-aggaa-----aacttttattc---ctagaaaccag
atttg-gctcaggattgcccattcaaaa-tatatatata--------tccaagggttccc
--tgaatttgg--------aagctatcacttagtacgttt--------------------
------------------------------------------------------------
------------------------------------------------------------
------------------------------------------------------------
------------------------------------------------------------
------------------------------------------------------------
------------------------------------------------------------
------------------------------------------------------------
--------------------------------------
>Podocarpus spathoides
------------------------------------------------------------
------------------------------------------------------------
------------------------------------------------------------
------------------------------------------------------------
------------------------------------------------------------
------------------------------------------------------------
------------------------------------------------------------
-------------------------------------------------------taaaa
aaaccgacggattttctttctactgcaatttacattgttgttactggtattaacatgtag
aatt-ggactctatctttattctcgtccaatca-----ttcattc--------------c
-aaaaactgagtggac------t-ctctttctag----agaagttcctaaat---ttatt
-ttagttaatag-ttccttgaactaag-tttcgattgattgagttttgagtgattgatgg
t-attaatcacttct-------------ctttattta-------agcat----aaa-taa
agagaatt--------gatta-----------------------------atag-ataa-
aatattggatcaaatgattttgattcgttagaaaaacttccatcgagtctctgcacctat
ccctct-------------ctagg-aggaa-----aacttttgctc---ctagaaaccag
atttg-gctcaggattgcccattcaaaa-tatata------------tccaagggttccc
--tggatttgg--------aagctatcacttagtacgttt--------------------
------------------------------------------------------------
------------------------------------------------------------
------------------------------------------------------------
------------------------------------------------------------
------------------------------------------------------------
------------------------------------------------------------
------------------------------------------------------------
--------------------------------------
>Podocarpus spinulosus
------------------------------------------------------------
------------------------------------------------------------
------------------------------------------------------------
------------------------------------------------------------
------------------------------------------------------------
------------------------------------------------------------
------------------------------------------------------------
-------------------------------------------------------taaaa
aaaccgacggattttctttctactgcaatttacattgttgttactggtattaacatgtag
aatt-ggactctatctttattctcgtccaatca-----ttcattc--------------c
-aaaaactgagtggac------t-ctctttctag----agaagttcctaaat---ttatt
-ttagttaatag-ttccttgaactaag-tttcgatttattgagttttgagtgattgatgg
t-attaatcacttct-------------atttattta-------agcat----aaa-taa
agagaatt---------ttat-----------------------------atag-ataa-
aatattggatcaaatgattttgattcgttagaaaaacttccatcgagtctctgcacctat
ccctct-------------ctagg-aggaa-----aacttttgttc---ctagaaaccag
atttg-gctcaggattgcccattcaaaa-tatata------------tccaagggttccc
--tggatttgg--------aagctatcacttagtacgttt--------------------
------------------------------------------------------------
------------------------------------------------------------
------------------------------------------------------------
------------------------------------------------------------
------------------------------------------------------------
------------------------------------------------------------
------------------------------------------------------------
--------------------------------------
>Podocarpus totara
------------------------------------------------------------
------------------------------------------------------------
------------------------------------------------------------
------------------------------------------------------------
------------------------------------------------------------
------------------------------------------------------------
------------------------------------------------------------
---------------------------------------------cctcaaggtctaaaa
aaaccgacggattttctttctactgcaatttacattgttgttactggcattgacatgtag
aatt-ggactctatctttattctcgtccaatca-----ttcattc--------------c
-aaaaactgagtgggc-----tt-ctctttctag----agaagttcctaaat---ttatt
-ttagttaatag-tt-----aactaag-tttcgattgattgagttttgagtgattgatgg
t-attaatcacttct-------------atttattta-------agcat----aaa-taa
atagaatt---------ttat-----------------------------atag-aaaa-
aatattggatcaaatgattttgattcgttagaaaaacttccatcgagtctctgcacctat
ccctct-------------ctagg-aggaa-----aacttttattc---ctagaaaccag
atttg-gctcaggattgcccattcaaaa-tatatata----------tccaagggttccc
--tggatttgg--------aagctatcacttagtacgtttcca-----------------
------------------------------------------------------------
------------------------------------------------------------
------------------------------------------------------------
------------------------------------------------------------
------------------------------------------------------------
------------------------------------------------------------
-----------------------------------------------------taccaag
gctcaattcgatcaagtc--------------------
>Podocarpus trinitensis
------------------------------------------------------------
------------------------------------------------------------
------------------------------------------------------------
------------------------------------------------------------
------------------------------------------------------------
------------------------------------------------------------
------------------------------------------------------------
-------------------------------------------------------taaaa
aaaccgacggattttctttctactgcaatttacattgttgttactggcattgacatgtag
aatt-ggactctatctttattctcgtccaatca-----ttcattc--------------c
-aaaaactaagtggac-----tt-ctctttctag----agaagttcctaaat---ttatt
-ttagttaatag-tt-----aactaag-tttcgattgattgagttttgagtgattgatgg
t-attaatcacttct-------------atttattta-------agcat----aaa-taa
agagaatt---------ttat-----------------------------atag-aaaa-
aatattggatcaaatgattttgattcgttagaaaaacttccatcgagtctctgcacctat
ccctct-------------ctagg-aggaa-----aacttttattc---ctagaaaccag
atttg-gctcaggattgcccattcaaaa-tatatatata--------tccaagggttccc
--tggatttgg--------aagctatcacttagtacgttt--------------------
------------------------------------------------------------
------------------------------------------------------------
------------------------------------------------------------
------------------------------------------------------------
------------------------------------------------------------
------------------------------------------------------------
------------------------------------------------------------
--------------------------------------
>Prumnopitys taxifolia
------------------------------------------------------------
------------------------------------------------------------
------------------------------------------------------------
------------------------------------------------------------
------------------------------------------------------------
------------------------------------------------------------
------------------------------------------------------------
------------------------------------------------------------
---------------ctttctactgcaatttacattgttgctgttgctattgacatgcag
aatt-gggctctctctttattctcgtccaatca-----tttatttttt-----------t
-tttractgaktggactcttttt-ctctttctaa----aaaaktcatttat----ttctc
-ttaattaatak-ttccttgaactgat-tttttat---------------ttattgatgg
t-atcaataacttc--------------tttttttta-------accac----aaa-taa
agagagct---------ttct-----------------------------ctaa-ataaa
aktatttggtcaaatrattttcattcgttaaaaaagcttccgtcaattctctgcacctat
cccttt-------------ctagg-aggaa-----aactattgtyc---ctaaaaaccaa
atttg-gctcaggattgcccattcaaaa-ta----------------tcccagggttccc
--tggatttgg--------aacctatcacttattaggtttcca-----------------
------------------------------------------------------------
------------------------------------------------------------
------------------------------------------------------------
------------------------------------------------------------
------------------------------------------------------------
------------------------------------------------------------
-----------------------------------------------------taccaag
gctcaattcgatca------------------------
>Retrophyllum minus
------------------------------------------------------------
------------------------------------------------------------
------------------------------------------------------------
------------------------------------------------------------
------------------------------------------------------------
------------------------------------------------------------
------------------------------------------------------------
------------------------------------------------------------
---------------ctttctactgcaatttacattgttgttactagcattgacatgtag
aatt-ggactctatctttattctcgtccaatca-----ttcattc--------------c
-aaaaactgagtggac------t-ccctttctag----agaagttcctaaat---tgatt
-ttagttaatag-ctccttgaactaag-tttcgattgattgagttttgagtgattgatac
c-atcaatcacttct-------------atttattta-------agctt----aaa-taa
atagaatt---------ttct-----------------------------ctag-ataa-
aatattggatcaaatgattttgattcgttagaaaaacttccatcgagtctctgcacctat
ccctct-------------ctagg-aggaa-----aacttttgtcc---ctagaaaccag
atttg-gctcaggattgcccatttaaaa-tatata------------tcccagggttccc
--tggatttgg--------aagctatcacttagtacgtttcca-----------------
------------------------------------------------------------
------------------------------------------------------------
------------------------------------------------------------
------------------------------------------------------------
------------------------------------------------------------
------------------------------------------------------------
-----------------------------------------------------taccaag
gctcaattcgatca------------------------
>Retrophyllum vitiense
------------------------------------------------------------
------------------------------------------------------------
------------------------------------------------------------
------------------------------------------------------------
------------------------------------------------------------
------------------------------------------------------------
------------------------------------------------------------
------------------------------------------------------------
---------------ctttctactgcaatttacattgttgttactagcattgacatgtag
aatt-ggactctatctttattctcgtccaatca-----ttcattc--------------c
aaaaaactgagtggac------t-ccctttctag----agaagttcctaaat---ttatt
-ttagttaatag-ctccttgaactaag-tttcgattgattgagttttgagtgattgatac
c-atcaatcacttct-------------atttattta-------agcataaaaaaa-taa
atataatt---------ttct-----------------------------ctag-ataa-
aatattggatcaaatgattttgattcgttagaaaaacttccatcgagtctctgcacctat
ccctct-------------ctagg-aggaa-----aacttttgtcc---ctagaaaccag
atttg-gctcaggattgcccatttaaaa-tatata------------tcccagggttccc
--tggatttgg--------aagctatcacttagtacgttt--------------------
------------------------------------------------------------
------------------------------------------------------------
------------------------------------------------------------
------------------------------------------------------------
------------------------------------------------------------
------------------------------------------------------------
------------------------------------------------------------
--------------------------------------
>Saxegothaea conspicua
------------------------------------------------------------
------------------------------------------------------------
------------------------------------------------------------
------------------------------------------------------------
------------------------------------------------------------
------------------------------------------------------------
------------------------------------------------------------
------------------------------------------------------------
---------------ctttccactgcaatttgcattgttgttattggcattgacatgtag
aatt-ggactctatctctattctcgtccaatca-----tttattc--------------c
-aaaaacggagtaaac------t-ctctttctag----agaagttcctaatt---tgagc
-tccattaatag-ttgcttgaactaag-ttttgat---------------tgattgatgg
t-ctcaatcactt---------------ctttttttt-------agcat----aaa-tag
agagagtt---------ttct-----------------------------ctag-ataa-
agtattggatcaaatgatttttattcgttagaaaagcttccatcgagtctctgcacctac
cccttt-------------ctagg-aggaa-----cacttttgttc---ctagaaaccag
atttg-gctcaggattgcccattcaaaa-ta----------------tcccagggttccc
--tggatttgg--------aagctatcacttagtaggtt---------------------
------------------------------------------------------------
------------------------------------------------------------
------------------------------------------------------------
------------------------------------------------------------
------------------------------------------------------------
------------------------------------------------------------
------------------------------------------------------------
--------------------------------------
>Sundacarpus amarus
------------------------------------------------------------
------------------------------------------------------------
------------------------------------------------------------
------------------------------------------------------------
------------------------------------------------------------
------------------------------------------------------------
------------------------------------------------------------
------------------------------------------------------------
---------------ctttctactgcaatttacattgttgctgttgctattgacatgtag
aatt-ggactctctctttattctcgtccaatca-----tttctttttttttttttttcaa
-aaaagcggagtggactcttttt-ctctttctag----agaagtcatttat----ttatc
-ttaattaatag-ttccttgaactgagtttttttt---------------ttattgatgg
t-accaataacttct-------------tttttttta-------agcac----aaa-tag
agagagct---------ttct-----------------------------ctag-ataaa
agtatttggtcaaatgattttcattcgttagaaaagcttccgtcgagtctctgcacctat
cccttt-------------ctagg-aggaa-----aactattgttc---ctagaaaccag
atttg-gctcaggattgcccattcaaaa-ta----------------tcccagggttccc
--tggatttgg--------aagctatcacttagtagg-----------------------
------------------------------------------------------------
------------------------------------------------------------
------------------------------------------------------------
------------------------------------------------------------
------------------------------------------------------------
------------------------------------------------------------
------------------------------------------------------------
--------------------------------------
