# Supplementary material for: Diversity, Distribution, Systematics and Conservation Status of Podocarpaceae
Source: Plants (Basel). 2023 Mar 3;12(5):1171. doi: 10.3390/plants12051171 (PMC10005643; doi:10.3390/plants12051171)
Supplement: Supplementary file 1 [file plants-12-01171-s001.zip › Supplementary data/supermatrix_22_NEEDLY.fasta]

>Acmopyle sahniana
-gattgccaa-ggaaaggggagagaaatgtccaaccaaggta--agtgtctttccaaagttgtccc-ttct--tgtagcatgttttatgatatt--------tctttctttct-ttgtttgagatggttcttgttgaagg--tgc----aatccatactctcaaccccttaacaataccattatggaagaaatcctctgttgga-tcctatccagtccaaatttattacattctatcag-aatcgaaca---aggttgtctctagtgtaa--------gtaattgtaataaacatagttgaaaagtttcagccttgttacgtttctattta--------cgtgatgctagttttgtttcaataagaaa----------ttaagcttgaaggatctaaggcttccattaaaacagcgc-------gtcatagagagactctgaatg--aagcttctagttatcttatttgatg-t-------ttct-cttgcaataag-ttttgctatcgttccatgtttgggatggatttggtttac-aagaattgcattctatgggagttatatgttggtggt--agtggtactggtttactattatgtctttgattcacattgcacg--------ccaaag-ctaca-------tcacctat-------atg-tgaaatacaatttca-tttctattgagacctcaaatgaa---------atattatctgtct-----ttgattcaca-ttgatgccatagcctttcccatgctgataatcttaaaataagtg----ctacatcacctatatgta--a-aaagcattttgatttttttc-aagatctcaaat----gaaat--------atcatggctgatgata--------ataaa-tcttc-agtgggc----tttacttaatagtataacatgtctgcttggtcctagtgattgcaggtcacaaatcaag--------------------
>Afrocarpus dawei
-------------------------------------aggta--agtgtttttccaaacttggccc-tttt--tgtcgcatgttttatggtatc--------tcttactttct-ttgtttgagattgttcttgttgaagg--tgc----agtccacattctcaaccccttaataatgccattatggaagaaattctctkttgga-tccgacccagtccaaatgtattacattctatcag-aatcgaacagctaggttgtctctagtgtaa--------ataattgtaataaacttagtagaaaagtttcagccttgttacggttcaattta--------catgttgctacttttgtttcagtaagtaa----------ttaagcttgaaggatctaaggcttccattaaaacagcgct-----tgtcataggaggactctgaatg--actctcctagttatattatttgatg-t-------ttct-ctttcaatatg-ttttgctatcgttccacgtttgggatgattttgatttac-aacaattaccttttataggacttatatgttgg--------tggtagtggtttacta--atgtctgtgattcacattgcggg--------ccaaag-ctaca-------tctcctgt-------atg-tgaa--ataatttca-tttcttttcagagct--catgaa---------ataacattcgtct-----ttgattcacatttcatgtcaaagcctttcccatgctaataatcttaaaatagggg----ctacatcacctatatgtgaaa-aaaacattttgatttctttc-aagacctcaaat----gaaat--------atcatggatgatacta--------attaa-tcctc-aatgggc----tttacttaatagtctaacatgtctgctttgtccta-------------------------------------------
>Afrocarpus falcatus
-gatggccaa-ggaaaggggagagaaatgcccaaccaaggta--agtgtttttccaaacttggccc-tttt--tgtcgcatgttttatggtatc--------tcttactttct-ttgtttgagattgttcttgttgaagg--tgc----agtccacattctcaaccccttaataatgccattatggaagaaattctctgttgga-tccgacccagtccaaatgtattacattctatcag-aatcgaacagctaggttgtctctagtgtaa--------ataattgtaataaacttagtagaaaagtttcagccttgttacggttcaattta--------catgttgctacttttgtttcagtaagtaa----------ttaagcttgaaggatctaaggcttccattaaaacagcgct-----tgtcataggaggactctgaatg--actctcctagttatattatttgatg-t-------ttct-ctttcaatatg-ttttgctatcgttccacgtttgggatgattttgatttac-aacaattaccttttataggacttatatgttgg--------tggtagtggtttacta--atgtctttgattcacattgcggg--------ccaaag-ctaca-------tctcctgt-------atg-tgaa--ataatttca-tttcttttcagagct--catgaa---------ataacattcgtct-----ttgattcacatttcatgtcaaagcctttcccatgctaataatcttaaaatagggg----ctacatcacctatatgtgaaa-aaaacattttgatttctttc-aagacctcaaat----gaaat--------atcatggatgatacta--------attaa-tcctc-aatgggc----tttacttaatagtctaacatgtctgctt--------------------------------------------------
>Afrocarpus gracilior
--------------------------------------------------------aacttggccc-tttt--tgtcgcatgttttatggtatc--------tcttactttct-ttgtttgagattgttcttgttgaagg--tgc----agtccacattctcaaccccttaataatgccattatggaagaaattctctgttgga-tccgacccagtccaaatgtattacattctatcag-aatcgaacagctaggttgtctctagtgtaa--------ataattgtaataaacttagtagaaaagtttcagccttgttacggttcaattta--------catgttgctacttttgtttcagtaagtaa----------ttaagcttgaaggatctaaggcttccattaaaacagcgct-----tgtcataggaggactctgaatg--actctcctagttatattatttgatg-t-------ttct-ctttcaatatg-ttttgctatcgttccacgtttgggatgattttgatttac-aacaattaccttttataggacttatatgttgg--------tggtagtggtttacta--atgtctttgattcacattgcggg--------ccaaag-ctaca-------tctcctgt-------atg-tgaa--ataatttca-tttcttttcagagct--catgaa---------ataacattcgtct-----ttgattcacatttcatgtcaaagcctttcccatgctaataatc---------------------------------------------------------------------------------------------------------------------------------------------------------------------------------------------------------------------
>Afrocarpus mannii
----------------------------------ccaaggta--agtgtttttccaaacttggccc-tttt--tgtcgcatgttttatggtatc--------tcttactttct-ttgtttgagattgttcttgttgaagg--tgc----agtccacattctcaaccccttaataatgccattatggaagaaattctctgttgga-tccgacccagtccaaatgtattacattctatcag-aatcgaacagctaggttgtctctagtgtaa--------ataattgtaataaacttagtagaaaagtttcagccttgttacggttcaattta--------catgttgctacttttgtttcagtaagtaa----------ttaagcttgaaggatctaaggcttccattaaaacagcgct-----tgtcatagaaggactctgaatg--actctcctagttatattatttgatg-t-------ttct-ctttcaatatg-ttttgctatcgttccacgtttgggatgattttgatttac-aacaattaccttttataggacttatatgttgg--------tggtagtggtttacta--atgtctttgattcacattgcggg--------ccaaag-ctaca-------tctcctgt-------atg-tgaa--ataatttca-tttcttttcagagct--catgaa---------ataacattcgtct-----ttgattcacatttcatgtcaaagcctttcccatgctaataatcttaaaatagggg----ctacatcacctatatgtgaaa-aaaacattttgatttctttc-aagacctcaaat----gaaat--------atcatggatgatacta--------attaa-tcctc-aatgggc----tttacttaatagtctaacatgtctgctttgtcctagt-----------------------------------------
>Afrocarpus usambarensis
-------------------------aatgcccaaccaaggta--agtgtttttccaaacttggccc-tttt--tgtcgcatgttttatggtatc--------tcttactttct-ttgtttgagattgttcttgttgaagg--tgc----agtccacattctcaaccccttaataatgccattatggaagaaattctctgttgga-tccgacccagtccaaatgtattacattctatcag-aatcgaacagctaggttgtctctagtgtaa--------ataattgtaataaacttagtagaaaagtttcagccttgttacggttcaattta--------catgttgctacttttgtttcagtaagtaa----------ttaagcttgaaggatctaaggcttccattaaaacagcgct-----tgtcataggaggactctgaatg--actctcctagttatattatttgatg-t-------ttct-ctttcaatatg-ttttgctatcgttccacgtttgggatgattttgatttac-aacaattaccttttataggacttatatgttgg--------tggtagtggtttacta--atgtctgtgattcacattgcggg--------ccaaag-ctaca-------tctcctgt-------atg-tgaa--ataatttca-tttcttttcagagct--catgaa---------ataacattcgtct-----ttgattcacatttcatgtcaaagcctttcccatgctaataatcttaaaatagggg----ctacatcacctatatgtgaaa-aaaacattttgatttctttc-aagacctcaaat----gaaat--------atcatggatgatacta--------attaa-tcctc-aatgggc----tttacttaatagtctaacatgtctgctt--------------------------------------------------
>Dacrycarpus compactus
-gattgccaa-ggaaaggggagagaaatgcccaaccaaggta--agtgtctttccaaacttgtccc-tttt--tgtagcatgttttatgatatc--------tctttctctct-ttctttgagatggttcttgttgaagg--tgc----aatgcacactgtcaaccccttaacaatgctattatggaagaaatcctctgttgga-tcctacccagtccaaatttattacattctatcag-aatggaacagccagggtgtctctagtgtaa--------gcaattgtaataaacttggtagaaaagtttcagccttgttacgtttctgttta--------caggttgctagttttgtttcaataagtaa----------ttaagcttgaagg-tttaaggcttccattaaaacagcgct-----tgtcacagaaggactctgaatg--aagctcctagttgtcttatttgatg-t-------ttct-cttgcaatatg-ttttgctattgttccatgtttgggatga-tttgatttac-aagaagtaccttttataggagttatatgttag--------tggtagtggtttacta--atgtctttgattcacattgagcg--------ccaaa---------------------------------------------------------------------------------------------------------------------------------------------------------g----ctacatcatctatttgtg--a-aaagcattttgatttctttc-gagacctcaaat----taaat--------atcatggatggtacct--------attaa-tcttc-aatgggc----tttactgaatagtctaacatgtctgcttggtcctagtgattgcaggtcacaaatcaagtgtttcgtcatgcaaa----
>Dacrycarpus dacrydioides
-gattgccaa-ggaaaggggagagaaatgcccaaccaaggta--agtgtctttccaaacttgtccc-tttt--tgtagcatgttttatgatatc--------tctttctctct-ttctttgagatggttcttgttgaagg--tgc----aatgcacactgtcaaacccttaacaatgctattatggaagaaatcctctattgga-tcctacccagtccaaatttattacattctatca--aatggaacagccagggtgtctctagtgtaa--------gcaattgtaataaacttggtagaaaagtttcagccttgttacgtttctgttta--------caggttgctagttttgtttcaataagtaa----------ttaagcttgaagg-tttaaggcttccattaaaacagcgct-----tgtcacagaaggactctgagtg--aagctcctagttatcttatttgatg-t-------ttct-cttgcaatatg-ttttgctattgttccatgtttgggatga-tttgatttac-aagaagtaccttttataggagttatatgttag--------tggtagtggttaacta--atgtctttgattcacattgagcg--------ccaaa---------------------------------------------------------------------------------------------------------------------------------------------------------g----ctacatcatctatttgtg--a-aaagcattttgatttctttc-gagacctcaaat----taaat--------atcatggatggtacct--------attaa-tcttc-aatgggc----tttactgaatagtctaacatgtctgcttggtcctagtgattgcaggtcacaaatcaagtgtttcgtcatgca------
>Dacrycarpus expansus
-gattgccaa-ggaaaggggagagaaatgcccaaccaaggta--agtgtctttccaaacttgtccc-tttt--tgtagcatgttttatgatatc--------tctttctctct-ttctttgagatggttcttgttgaagg--tgc----aatgcacactgtcaaccccttaacaatgctattatggaagaaatcctctgttgga-tcctacccagtccaaatttattacattctatcag-aatggaacagccagggtgtctctagtgtaa--------gcaattgtaataaacttggtagaaaagtttcagccttgttacgtttctgttta--------caggttgctagttttgtttcaataagtaa----------ttaagcttgaagg-tttaaggcttccattaaaacagcgct-----tgtcacagaaggactctgaatg--aagctcctagttgtcttatttgatg-t-------ttct-cttgcaatatg-ttttgctattgttccatgtttgggatga-tttgatttac-aagaagtaccttttataggagttatatgttag--------tggtagtggtttacta--atgtctttgattcacattgagcg--------ccaaa---------------------------------------------------------------------------------------------------------------------------------------------------------g----ctacatcatctatttgtg--a-aaagcattttgatttctttc-gagacctcaaat----taaat--------atcatggatggtacct--------attaa-tcttc-aatgggc----tttactgaatagtctaacatgtctgcttggtcctagtgattgcaggtcacaaatcaagtgtttcgtcatg--------
>Dacrycarpus imbricatus
-gattgccaa-ggaaaggggagagaaatgcccaaccaaggta--agtgtctttccaaacttgtccc-tttt--tgtagcatgttttatgatatc--------tctttctctct-ttctttgagatggttcttgttgaagg--tgc----aatgcacactgtcaaacccttaacaatgctattatggaagaaatcctctgttgga-tcctacccagtccaaatttattacattctatca--aatggaacagccagggtgtctctagtgtaa--------gcaattgtaataaacttggtagaaaagtttcagccttgttacgtttctgttta--------caggttgctagttttgtttcaataagtaa----------ttaagcttgaagg-tttaaggcttccattaaaacagcggt-----tgtcacagaaggactctgaatg--aagctcctagttatcttatttgatg-t-------ttct-cttgcaatatg-ttttgctatcgttccatgtttgggatga-tttgatttac-aagtattaccttttatggcagttatatgttag--------tggtagtggtttacta--atgtctttgattcacattgagcg--------ccaaa---------------------------------------------------------------------------------------------------------------------------------------------------------g----ctacatcatctatttgtg--a-aaagcattttgatttctttc-gagacctcaaat----taaat--------atcatggatggtacct--------attaa-tcttc-aatgggc----tttactgaatagtctaacatgtctgcttggtcctagtgattgcaggtcacaaatcaagtgtttcgtcatgcaaa----
>Dacrycarpus vieillardii
-gattgccaa-ggaaaggggagagaaatgcccaaccaaggta--agtgtctttccaaacttgtccc-tttt--tgtagcatgttttatgatatc--------tctttctctct-ttctttgagatggttcttgttgaagg--tgc----aatgcacactgtcaaccccttaacaatgctattatggaagaaatcctctgttgga-tcctacccagtccaaatttattacattctatcag-aatggaacagccagggtgtctctagtgtaa--------gtaattgtaataaacttggtagaaaagtttcagccttgttacgtttctgttta--------ccggttgctagttttgtttcaataagtaa----------ttaagcttgaagg-tttaaggcttccattaaaacagcgct-----tgtcacagaaggactctgaatg--aagctcctagttatcttatttgatg-t-------ttct-cttgcaatatg-tttcgctatcgttccatgtttgggatga-tttgatttac-aagaattaccttttataggagttatatgttag--------tggtagtggtttacta--atgtctttgattcacattgagcg--------ccaaa---------------------------------------------------------------------------------------------------------------------------------------------------------g----ctacatcatctatttgtg--a-aaagcattttgatttctttc-gagacctcaaat----taaat--------atcatggatggtacct--------attaa-tcttc-aatgggc----tttactgaatagtctaacatgtctgcttggtcctagtgattgcaggtcacaaatcaagtgtttcgtcatgcaaag---
>Dacrydium araucarioides
-gattgccaa-ggaaaggggagagaaatgcccaaccaaggta--agtgtctttccaaacttgtctc-tttt--tgtagcatgttttatgatatc----------------tct-ttctttgagatggttcttgttgaagg--tgc----aatccacactctcaaccccttaaaaatg-cattatggaagaaatcctctattgga-tactaccgagtacaaatttattatattctatcag-aatggaaaagcgaggctgtctctagtgtaa--------gtaattgtaataaactaggtagaatagtttcagccttgttgcggttgagttta--------cacgttgctagttttgtttcaagaagtat----------ctaagcttgaaagatttaaagcttccatgtaaacagcgct-----ggtcagaggaggactctgaatg--aagctcctagttatcttatttgatg-t-------ttct-tttgcaatatg-ttttgctatcgttccatgtttgggatgattttgatttac-aaaaat------------------tatgttag--------tggtagtggtttacct--atgtctttgattcacattgcgcg--------cagaag-ctaca-------tcacttat-------atg-tgaactataatttca-tttcttttgagagctcacataaaatatcattaacatcatttgtct-----ttgattcacattgcatgccaaagcctttcccatgctaataatcttaaaataagtg----ctacatcacctatatgag--a-aaagcattttg-tttctttc-aagacctcaaat----gaaat--------atcttggatgatacta--------attaa-tattc-aatggga----tttacttaatagtctaacatgtctgcttggtcctagtgatttcaggtaacaaatcaag--------------------
>Dacrydium balansae
-gattgccaa-ggaaaggggagagaaatgcccaaccaaggta--agtgtctttccaaacttgtctc-tttt--tgtagcatgttttatgatatc----------------tct-ttctttgagatggttcttgttgaagg--tgc----aatccacactctcaaccccttaacaatg-cattatggaagaaatcctctattgga-tactacccagtacaaatttattatattctatcag-aatggaaaagcgaggctgtctctagtgtaa--------gtaattgtaataaactaagtagaatagtttcagccttgttgcggttgagttta--------cacgttgctagttttgtttcaagaagtat----------ctaagcttgaaagatctaaagcttccatgtaaacagcgct-----ggtcagagg-ggactctgaatg--aagctcctagttatcttatttgatg-t-------ttct-tttgcaatttg-ttttgctatcgttccatgtttgggatgattttgatttac-aaaaat------------------tatgttag--------tggtagtggtttacct--atgtctttgattcacattgcgcg--------cagaag-ctaca-------tcacttat-------atg-tgaactataatttca-tttcttttgagagctcacataaaatatcattaacatcatttgtct-----ttgattcacattgcatgccaaagcctttcccatgctaataatcttaaaataagtg----ctacatcacctatatgag--a-aaagcattttg-tttctttc-aagacctcaaat----gaaat--------atcttggatgatacta--------attaa-tattc-aatggga----tttacttaatagtctaacatgtctgcttggtcctagtgatttcaggtaacaaatcaagtatttcgtc-----------
>Dacrydium beccarii
-aattgccaa-ggaaagaggagagaaatgcccaaccaaggta--agtgtctttccaaacttgtctc-tttt--tgtagcatgttttatgatatg----------------tct-ttctttgagatggttcttgttgaagg--tgc----aatccacattctcaaccccttaacaatg-cattatggaagaaatcctctactgga-tgctactcagtacaaatttattatattctatcag-aatggaaaagcgaggttgtctctagtgtaa--------gtaattgtaataaactaagtagaatagtttcagccttgttgtgtttgakttta--------catgttgctagttttgtttcaagaagtat----------ctaagcttgaaagatctaaggcttccatgtaaacagctct-----ggtcagaggaggactctgaatg--aagctcctagttatcttatttgatg-t-------ttct-tttgcaatatg-ttttgctatcgttccatgtttgggatgattttgatttac-aaaaag------------------tacgttag--------tggtagtggtttacct--atgtctttgattcacattgcgcg--------ccgaag-ctaca-------tcacttat-------atg-tgaactataatttca-tttcttttgagagatcacataaaatatcattaacatcatctgtct-----ttgattcacattgcatgccaaagcctttcccatgctaataatcttaaaataagtg----ctacatcacctatatgag--a-aaagcattttgatttctttc-aagacctcaaat----gaaat--------atctttgatgatacta--------agtaa-tattc-aatggga----tttacttaatagtctaacatgtctgcttgg------------------------------------------------
>Dacrydium cupressinum
-gattgccaagggaaaggggagagaaatgcccaaccaaggta--agtgtctttccaaacttgtctc-tttt--tgtagcatgttttatgatatc----------------tct-ttctttgagatggttcttgttgaagg--tgc----aatccacactctcaaccccttaacaatg-cactatggaagaaatcctctattgga-tactacccagtacaaatttattatattctatcag-aatggaaaagcgaggttgtctctagtgtaa--------gtaattgtaataaactaagtagaatagtttcagccttgttgcgtttgagttta--------cacgttgctagttttgtttcaagaagtat----------ctaagcttgaaagatctaaggcttccatgtaaacagcgct-----ggtcagaggaggactctgaatg--aagctcctagttatcttatttgatg-t-------ttct-tttgcaatatg-ttttgctatcgatccatgtttgggatgattttgatttac-aaaaat------------------tatgttag--------tggtagtggtttacct--atgtctttgattcacattgcgag--------ccgaag-ctaca-------tcacttat-------atg-tgaactataatttca-tttcttttgagagatcacataaaatatcattaacatcatttgtct-----ttgattcacattgcatgccaaagcctttcccatgctaataatcttaaaataagtg----ctacatcacctatatgag--a-aaagcattttgatttctttc-aagacctcaaat----gaaat--------atctttgatgatacta--------attaa-tattc-aatggga----tttacttaatagtctaacatgtctgcttggtcctagtgatttcaggtaacaaa-------------------------
>Dacrydium guillauminii
-gattgccaa-ggaaaggggagagaaatgcccaaccaaggta--agtgtctttccaaacttgtctc-tttt--tgtagcatgttttatgatatc----------------tct-ttctttgagatggttcttgttgaagg--tgc----aatccacactctcaaccccttaacaatg-cattatggaagaaatcctctattgga-tactacccagtacaaatttattatattctatcag-aatggaaaagcgaggctgtctctagtgtaa--------gtaattgtaataaactaagtagaatagtttcagccttgttgcggttgagttta--------cacgttgctagttttgtttcaagaagtat----------ctaagcttgaaagatctaaagcttccatgtaaacagcgct-----ggtcagaggaggactctgaatg--aagctcctagttatcttatttgatg-t-------ttct-tttgcaatatg-ttttgctatcgttccatgtttgggatgattttgatttac-aaaaat------------------tatgttag--------tggtagtggtttacct--atgtctttgattcacattgcgcg--------cagaag-ctaca-------tcacttat-------atg-tgaactataatttca-tttcttttgagagctcacataaaatatcattaacatcatttgtct-----ttgattcacattgcatgccaaagcctttcccatgctaataatcttaaaataagtg----ctacatcacctatatgag--a-aaagcattttg-tttctttc-aagacctcaaat----gaaat--------atcttggatgatacta--------attaa-tattc-aatggga----tttacttaatagtctaacatgtctgcttggtcctagtgatttcaggtaacaaatcaagtatttcgtcat---------
>Falcatifolium papuanum
------------------------------------------------------------tgtccc-tttt--tgtagcatgttttatgatatc----------------tct-ttctttgagatggttcttgttgaagg--tgc----agtccacactctcaaccccttaacaatg-cattatggaagaaatcctctgttgga-tattacccagtacaaatttattacattttatcag-aatggaacagcgaggttgtctctagtgtaa--------gtaattgtaataaacttagtagaaaagtttcagccttgttgcgtttcagttta--------cacgttgctagttttgtttcaatatgtat----------ctaagcttgaaagatctaaggcttccatttaaacagcgct-----ggtcagagaaggactctgaatg--aagctcctagttatcttatttgatg-t-------ttct-tttgcaatatg-ttttgctatcg-------------------------------------------------------------------------------------------------------------------------------------------------------------------------------------------------------------------------------tgatccacattgcatgccaaagcctttcccatgctaataatcttaaaataagtg----ctacgtcacctatatgag--a-aaagcattttgatttctttc-aagacctcaaat----gaaat--------atcttggatgatacta--------a----------------------------------------------------------------------------------------------------
>Falcatifolium taxoides
------------gaaaggggagagaaatgcccaaccaaggta--agtgtctttccaaacttgtccc-tttt--tgtagcatgttttatgatatc----------------tct-ttctttgagatggttcttgttgaagg--tgc----aatccacactctcaaccccttaacaatg-cattatggaagaaatcctctgttgga-tactacccagtacacatttattatattctatcag-aatggaacagcgaggttgtctctagtgtaa--------gtaattgtaataaacttagtaggaaagtttcagccttgttgcgtttcagttta--------cacgttgctagttttgtttcaataattag----------ctaagcttgaaagatctaaggcttccatttaaacagcgct-----ggtcagagaaggactctgaatg--aagctcctagttatcttatttgatg-t-------ttct-tttgcaatatg-ttttgctatcgttccatgtttgggatgattttgatttac-aaaaat------------------tatgttag--------tggtagtggtttacta--atgtctttgattcacattgcgcg--------cccaag-ctaca-------tcacttat-------atg-tgaactataatttca-tttcttttgagagctcaaataaaatatcattratatcatttgtct-----ttgattcacattgcatgccaaagcctttmccatgctaataatcttaaaataagtg----ctacgtcacctatttgag--a-aaagcattttgatttctttc-aagacctcaaat----gaaat--------atcttggatgatacta--------attta-acttc-aatggga----tttacttaatagtctaacatgcctgcttggtcctagtgatttcaggtaacaaatcaag--------------------
>Halocarpus bidwillii
-gattgccaa-ggaaagaggagagaaatgtccaaccaaggtaacagtctctttccagacttgtccc-ttct--tgtagcatgttttatgatatt--------tctgtttttctgttgtttgggatggttcttgctgaagg--tgc----aatccacactaccaacccctcaacaatgccattatggaagaaatccactg---------------gtacaaatttattayattctgtcag-aatcgaacagctaggttttttctagtccaa--------gtaattgtaataaacatagtagaaaagtttcagccttgttaagtttctgttta--------catgttgctagttttgtcttgataagtaa----------ctaagcttgaagaatctaaggcttccattacaaca----------------------attctgaatg--aagctcctgagtatcttatttgatg-t-------tttt-cttgtaataag-ttctgctatctttccatgtttgggataattttgattgag-aagaattgtcttctataaaagttgtctgttgg--------tgctactggttaacca--atgtctgtgattcacattgcata--------aaaaaacctaca-------tcaccta------------tgaaataca---------------------------------------ttatcatttgtct-----ttgattcacattacatgccaaagcctttctccttctaaaaatctaaaaacaagtg----ctacatcacctatatgtga-a-aaagcatattgatttctttcaaagacctcaaatgaaagaaat--------atcatagatgatgcta--------ataaa-tcttc-aatgggc----tgcactgtatagtctaacatgtctacttggtcctagtgattgcaggtcacaaatcaagtatttcgtcatgcaaa----
>Halocarpus kirkii
-gattgccaa-ggaaagaggagagaaatgtccaaccaaggtaacagtctctttccagacttgtccc-ttct--tgtagcatgttttatgatatt--------tctgtttttctgttgtttgggatggttcttgctgaagg--tgc----aatccacactaccaacccctcaacaatgccattatggaagaaatccactg---------------gtacaaatttattacattctgtcag-aatcgaacagctaggttttttctagtccaa--------gtaattgtaataaacatagtagaaaagtttcagccttgttaagtttctgttta--------catgttgctagttttgtcttgataagtaa----------ctaagcttgaagaatctaaggcttccattacaaca----------------------attctgaatg--aagctcctgagtatcttatttgatg-t-------tttt-cttgtaataag-ttctgctatctttccatgtttgggataattttgattgag-aagaattgtcttctataaaagttgtctgttgg--------tgctactggttaacca--atgtctgtgattcacattgcata--------aaaaaacctaca-------tcaccta------------tgaaataca---------------------------------------ttatcatttgtct-----ttgattcacattacatgccaaagcctttctccttctaaaaatctaaaaacaagtg----ctacatcacctatatgtga-a-aaagcatattgatttctttcaaagacctcaaatgaaagaaat--------atcatagatgatgcta--------ataaa-tcttc-aatgggc----tgcactgtatagtctaacatgtctacttggtcctagtgattgcaggtcacaaatcaagtatttcgtcatgcaaa----
>Lagarostrobos franklinii
--------------------------------------------------------cacttgccct-ttct--tgtagcatgttttatgatatt----------------tgt-ttgtttggaatgcttcctgttg-------------aatccacactctcaacccctcaacaatgtcattatggacgaaatcatcggttgga-tcctacccaggccaaatttattacattctatgag-aatcaaacagctaggttgtctccagtgtaa--------gtaattgtaataaacatggtagaaaagtttcagccttgttaagtttctg-tta--------catgt---------------------taa----------taaattttgaagaatataaggcttccattaaaaaagcattttgcatatcat---agcactctgaatt--aagctcctagttatcttatttgatg-t-------tttt-cttgcaataag-ttttgctatctgtccatctttaggatgattttgattaag-aataatagcctactataagagttgtatgctgt--------tggtgctggttaaccaataggtctttgattaacattgcatg--------caaaag-ctaca-------tcatctat-------atg-tgaaatacattttca-tttcttttgagacctcaactgaa---------atatcatttgtct-----ttgattcacaatgaatgccaaaacttttctcatgctaataatctcaaagtaaatg----ctacatgacctatatgtg--a-aaaccatcttgatttctttc-aagtcctcaaat----gaaat--------attatagatgatgcta--------ataaa-tcttc-aatgggctgtatgtactttatagtctaacgtgtctgcttggtcctagtaattacaggttacaaatcaagtatttcgtcatgcaaagtac
>Lepidothamnus laxifolius
-gattgccaa-ggaaaggggagagaaatgtccaaccaaggtaagagtctctttccacacttgtacc-ttcc--tgtagcatgttttatgatatt--------tc----tttct-ttgtttgggatggttcttgtttaagg--tgcccataatccccaccctcaa-ccctcaacaatgccattatggaagaaatcctcagttgaa-tcctacctagtccaaatttattactttttatcagctgtagaacagctaggttgtctctagtgtaa--------gtaattgaaataaacatagtagaaatgtttcagctttkttaagtttctgttta--------catgttgctagtgttgtttcaataagtaa----------gtaagcttgaagaatctaaggcttccattagtacagcactttgcatg-catagaagaactctgaatg--aagctcc------tcttatttgatg-t-------tttt-cttgcaataag-ttctgctatctttcattgttygagatgattttgactgagaaagaattgccttttataaaagctgtatgttgg--------tggtactggtttacca--atgtcttcgattcacattgcatg---------------------------------------------------------------------------------------------------------------------------------acagagcctttctcatgctaataatcttaaaataagtg----ctacatcacctacctgtg--a-aaagcatctta----------aagacctcaaat----gaaat--------atcatggatgatgcta--------ataaa-tcttc-aatgggc----tgtgcattatagtctaacatgtctgcttggtcctagtgattgcaggtcacaaatcaagtatttcgtcatg--------
>Manoao colensoi
-aattgccaa-ggaaaggggagagaaatgtccaaccaaggtaacagactctttccacgcttgttcc-ttcttatatagctggttttatgatgtt--------tctttctttct-ttctttgggatggtttttgttgaagg--tgc----aatccacactttcaaccccttaacaatg-cattatggaagaaatcctctg-tgga-tgctacccagtccaaatttattacattctatcag-aatcaaacaactaggttgtttctagtgtaa--------gtaattgtaataaacatagtagaaaagtttcagccttgttaagtttatgtttacatgttggcatgttgctagttttgtttcaataagcaa----------ttaagcttgaagaatctaaggcttccatgaaaacagcactttgcatgtcatagaaggtctatacatg-------------------------------------------------taa-ttaagctatctttccatgtttgagatgattttgattaag-aagaattgccttctataaaagttgtctattgg--------tggtactggtttacca--atgtctttgattcactttgcatg--------caaaac-ccaca-------tcacctat-------atg-tgaaataga-----------ttttgagacctcaaatgaa---------atatcatttgtct-----ttgatttacattgcatgccaaggcatttctcatgctagtaatatttaaattagtg----ccacataacctatatgtg--a-aaagcattttgatttctttc-aagacctcaaat----gaaat--------atcatggacgatgcta--------ataaa-tcttc-aatgggc----tgtactttatagtctaacatgtctgcttggtgctagggattgcaggtcacaaatcaagtat-----------------
>Microcachrys tetragona
-------caa-ggaaaggggagagaaatgtccaaccaaggta--agtgtctttccaaacttgtccc-ttct--tgtaacatgttttatgatatt--------tctttgtttgt-ttgtttgagacggttcttgttgaagg--tgc----aatctacactctcaatcccttaacaatgccattacggaagaaatcctctgttgga-tcctacccagtccaaatttattacattctacaag-aatcaaacagcgaggttgtctctagtgtaa--------gtaattataataaacatggtagaagagtttcagccttgttatgtttctgttta--------catgttgctagtctttttccaataaataa----------ttgagtttgaaggatctaaggctctcattaaaacattgct-----tatcatagatggactttgaatg--cagctcctagttatcttatttgatg-t-------ttctccttgcaataag-ttttgctatggttccatgtttgggatgattttgatttac-aagagttgccttctagagcagctatatgttgg--------tggtattggtttactattatgccttagattcactttgcatg--------ccaaag-gtaca-------tcacctat-------atg-tgaaatacaatttca-tttctttcgagaccttaaatgaa---------atatcatttgtct-----ttgattcacattgcatgccaaagcctttcccatgctaataatcttagaataactg----ctacatcacctatatgtg--a-aaagcattttgatttttttc-aagactgctaat----gaaatattttggaatcatggatgatgcta--------gtaaacctttc-agtgggc----tttactctatagtctaacatgtctgcttggtcc---------------------------------------------
>Nageia fleuryi
-gatggccaa-ggaaaggggagagaaatgcccaaccaaggta--agtgcttttccaaactaggccc-tttt--tgtagcatgttttatggtatc--------tcttactttct-ttctttgagattgttcttattgaagg--tgc----aatccacattctcaaccccttaataatgccattatggaagaaatcctctgttgga-tcctacccagtccaaatgtattacattctatcag-aatcgaacagctaggttgtctctagtgtaa--------ataattgtaataaac--------------tcagccttgttacggttcaattta--------catgttgctagttttgtttcagtaagtaa----------ttaagcttgaatgatctaaggcttccattaaaaaagcgct-----tgtcataggaggactctgaatg--actctcctagttatattatttgatg-t-------ttct-ctttcaatatg-tttttctatcgttccacgtttgggatgattttgatttac-aggaattaccttttataggacttatatgttgg--------tggtagtggtttacta--atgtctttgattcacattgcggg--------ccaaag-ccaca-------tctcctgt-------atg-tgaa--ataatttca-tttcttttcagagct--catgaa---------ataacattcgtgt-----ttgattcacatttcatgtcaaagcctttcccatgctaataatcttaaaataaggg----ctagatcacctatatgtgaaa-aaaacattttgatttctttc-aagacctcaaat----gaaat--------atcatggatgatacta--------attaa-tcctc-aatgggc----tttacttaatagtctaacatgtct------------------------------------------------------
>Nageia formosensis
-gatggccaa-ggaaaggggagagaaatgcccaaccaaggta--agtgcttttccaaactaggccc-tttt--tgtagcatgttttatggtatc--------tcttactttct-ttctttgagattgttcttgttgaagg--tgc----aatccacattctcaaccccttaataatgccattatggaagaaatcctctgttgga-tcctacccagtccaaatgtattaccttctatcag-aatcgaacagctaggttgtctctagtgtaa--------ataattgtaataaac--------------tcagccttgttacggttcaattta--------catgttgctagttttgtttcagtaagtam----------ttaagcttgaacgatctaaggcttccattaaaacagcgct-----tgtcatagtaggactctgaatg--actctcctagttatattatttgatg-t-------ttct-ctttcaatatg-tttttctatcgttccacgtttgggatgattttgatttac-aggaattaccttttataggacttatatgttgg--------tggtagtggtttacta--atgtctttgattcacattgcggg--------ccaaag-ccaca-------tctcctgt-------atg-tgaa--ataatttca-tttcttttcagagct--catgaa---------ataacattcgtgt-----ttgattcacatttcatgtcaaagcctttmccatgctaataatcttaaaataaggg----ctagatcacctatatgtgaaa-aaaacattttgatttctttc-aagacctcaaat----gaaat--------atcatggatgatacta--------attaa-tcctc-aatgggc----tttacttaatagtctaacatgtctgctttgtcctagtgattg------------------------------------
>Nageia nagi
-gatggccaa-ggaaaggggagagaaatgcccaaccaaggta--agtgcttttccaaactaggccc-tttt--tgtagcatgttttatggtatc--------tcttactttct-ttctttgagattgttcttgttgaagg--tgc----aatccacattctcaaccccttaataatgccattatggaagaaatcctctgttgga-tcctacccagtccaaatgtattaccttctatcag-aatcgaacagctaggttgtctctagtgtaa--------ataattgtaataaac--------------tcagccttgttacggttcaattta--------catgttgctagttttgtttcagtaagtaa----------ttaagcttgaacgatctaaggcttccattaaaacagcgct-----tgtcataggaggactctgaatg--actctcctagttatattatttgatg-t-------ttct-ctttcaatatg-tttttctatcgttccacgtttgggatgattttgatttac-aggaattaccttttataggacttatatgttgg--------tggtagtggtttacta--atgtctttgattcacattgcggg--------ccaaag-ccaca-------tctcctgt-------atg-tgaa--ataatttca-tttcttttcagagct--catgaa---------ataacattcgtgt-----ttgattcacatttcatgtcaaagcctttcccatgctaataatcttaaaataaggg----ctagatcacctatatgtgaaa-aaaacattttgatttctttc-aagacctcaaat----gaaat--------atcatggatgatacta--------attaa-tcctc-aatgggc----tttacttaatagtctaacatgtctgctttgtcctagtgattgcaggtcacaaatcaagtattt---------------
>Nageia wallichiana
-gatggccaa-ggaaaggggagagaaatgcccaaccaaggta--agtgcttttccaaactaggccc-tttt--tgtagcatgttttatggtatc--------tcttactttct-ttctttgagattgttcttgttgaagg--tgc----aatccacattctcaaccccttaataatgccattatggaagaaatcctgtgttgga-tcctacccagtccaaatgtattacattctattag-aatcgaacagctaggttgtctctcgtgtaa--------ataattgtaataaac--------------tcagccttgttacggttcaattta--------catgttgctagttttgtttcagtaagtaa----------ttaagcttgaacgatctaaggcttccattaaaacagcgct-----tgtcataggaggactctgaatg--actctcctagttatattatttgatg-t-------ttct-ctttcaatatg-tttttctatcgttccacgtttgggatgattttgatttac-aggaattaccttttataggacttatatgttgg--------tggtagtggtttacta--atgtctttgattcacattgcggg--------ccaaag-ccaca-------tctcctgt-------atg-tgaa--ataatttca-tttcttttcagagct--catgaa---------ataacatttgtct-----ttgattcacatttcatgtcaaagcctttcccatgctaataatcttaaaataaggg----ctagatcacctatatgtgaaa-gaaacattttgatttctttc-aagacctcaaat----gaaat--------atcatggatgatacta--------attaa-tcttc-aatgggc----tttacttaatagtctaacatgtctgctttgt-----------------------------------------------
>Pherosphaera fitzgeraldii
--------------aaggggagagaaatgtccgaccaaggta--agtgtcattccaagcttgtccc-ttct--tgtagcatgctttatgatatt--------tctttccttct-ttgtttgagatggttcttgctgaagg--tgc----aatccacactctcaaccccttaacaatgccattatggaagaaattctctgttgga-tcctacccagtccaaatttattacagtctagcag-aatcgaacagcgaagttgtctctagtgtaa--------gtaattgcaataaacatagtagaaaagtttcatccttgttacctttctgttta--------catgttgctacttttgtttttataagtaa----------ttaaccttgaaggattcaaggcttccattaaaacagtgct-----ggtcatagaaggactctgaatgaaaagctcctatttatcttatttgatt-t-------ttat-cttgtaataag-ttttgttatcgttccatgtttgggatgcttttgatctac-aagaattgccttctataggagttatatgttgg--------tggcactagtttactaatatgtctttgattcacattgcatgccaaaggcccaaag-ctata-------tcaacaaa-------atg-tgaaatacaatttca-tttcttttcagacctcaaatgaa---------atatcatttgtct-----ttgattcgcattgcatgccaaagcctttcccatgctaataatcttaaaataagtg----ctacatcacctatatgtg--a-aaagcattttgatttctttcaaaaacctcaaac----aaaat--------atcatggatgatgcca--------gtaaa-ttttc-aatgggc----tttactttgcagtctaacatgtaggct---------------------------------------------------
>Phyllocladus alpinus
-gattgccaa-ggaaaggggagagaaatgtccaaccaaggta--agtctctttccactcttgtccc-ttct--tgtggtatgttttaagatatt--------tc----tttct-ttctttgggatggttcttgttgtagg--tgc----aatccactctctcaacccctcaacaatgccattatggaagaaatcctcagttgga-tcctacccggtccaaatttattacattctatcag-aatcgatcagctaggttgtctctagtgtaa--------gtaattgtaataaacaaagtagaaaaatttcagccctgttaagtttctgttta--------catgtttctagtttt-tttcaatgagtag----------ttaagcttgaagtatctaaggctaacattgaaacagcaatttgcatgtcatagaaggactctgaatg--aagcacctaattatcttattccatg-t-------tttt-ttttaaataag-ttatgctatctttccatgtttgggatgattttgattgag-aagaattg--ttctgtaaaagttgtatgttg-------------------------------ctttgactcacattgcatg---------------------------------------------------------------------------------------------------------------------------------cctaagcctttctcaagctaataatcttaaaataagtg----ctacatcacctatatgtg--atgtagcatcttgatttrtttc-aaaacctcaaat----gaaat--------atcatggacgatgcta--------agaaa-tcttc-aaagggc----tgtactctatagtctaacatgcctgcttggtcctagtgattgcaggtcacaaatcaagtgtttcgtcatg--------
>Phyllocladus aspleniifolius
--------------------------atgtccaaccaaggta--agtctctttccactcttgtccc-ttct--tgtggcatgttttaagatatt--------tc----tttct-ttctttgggatggttcttgttgtagg--tgc----aatccactctctcaacccctcaacaatgccattatggaagaaatcctccgttgga-tcctacccggtccaaatttattacattctatcag-aatcgatcagctaggttgtctctagtgtaa--------gtaattgtaataaacaaagtagaaaattttcagccctgttaagtttctgttta--------catgttgctagtttt-tttcaatgagtaa----------ttaagcttgaagtatctaaggctaacattgaaacagcaatttgcatgtcatagaaggactctgaatg--aagcacctaattatcttattccatgtt-------tttt-ttttcaataag-ttatgctatctttccatgtttgggatgattttgattgag-aagaattg--ttctgtaaaacttgtatgttgg--------tgttactggtttacca--atgtctttgactcacattgcatg---------------------------------------------------------------------------------------------------------------------------------ccaaagcctttctcaagctaacaatcttaaaataagtg----ctacatcacctatatgtg--atgtagcatcttgatttatttc-aagacctcaaat----gaaat--------atcatggacgatgctg--------ataaa-tcttc-aaagggc----tgtactctatagtctaacatgcc-------------------------------------------------------
>Phyllocladus trichomanoides
---------------------------tgtccaaccaaggta--agtctctttccactcttgtccc-ttct--tgtggcatgttttaagatatt--------tc----tttct-ttctttgggatggttcttgttgtagg--tgc----aatccactctctcaacccctcaacaatgccattatggaagaaatcctccgttgga-tcctacccggtccaaatttattacattctatcag-aatcgatcagctaggttgtctctagtgtaa--------gtaattgtaataaacaaagtagaaaattttcagccctgttaagtttttgttaa--------catgttgctagtttt-tttcaatgagtaa----------ttaagcttgaagtatctaaggttaacattgaaacagcaatttgcatgtcatagaaggactctgaatg--aagcacctaattatcttattccatgtt-------tttt-ttttcaataag-ttatgctatctttccatgcttgggatgattttgattgag-aagaattg--ttctgtaaaagttgtatgttgg--------tgttactggtttacca--atgtctttgactcacattgcatg---------------------------------------------------------------------------------------------------------------------------------ccaaagcctttctcaagctaacaatcttaaaataagtg----ctacatcacctatatgtg--atgtagcatcttgatttatttc-aagacctcaaat----gaaat--------atcatggacgatgctg--------ataaa-tcttc-aaagggc----tgtactctatagtctaacatgcctgcttggtcctagtgattgcaggtcacaaatcaagtgtttcgtcatgc-------
>Podocarpus acutifolius
-gattgccaa-ggaaaggggagagaaatgcccaaccaaggta--agtgtctttccaaacttgg-cc-tttt--tgtagcatgttttatggtatc--------tctttctttct-ttctttgagattgttcttgttgaaggtttgc----aatccacattctcaaccccttaacaatgccattatggaagaaatcctctgttgga-tcctacccagtcaaaatttattacattctatcag-aatcgaacagcgaggttgtctttagtgcaa--------gtaattgtaataaacttagtagaaaagtttcagccttgttacgttttagttta--------aatgttgctagttttgtttcaataagtaa----------taaagcttaaaggatctaaggcttccattaaaacagcgct-----tgtcat---aggactctgaatg--aagctcctagttatattatttgatg-t-------ttct-cttgcaatatg-ttttgctatcgttccatgtttgggatgattttgatttat-aa-----------tataggacttatatgtttg--------tggtagtggtttacta--atgtctttgctccacattgggcg--------ccaaag-ctaca-------tcacctat-------atgttgaaatataatttca-tttcttttgaaagct--gatgaa---------ataacatttgtct-----ttgattcacatttcatgtcaaagcctttcccatgctaataatcttaaaataagtg----ctacatcacctatatgtg--a-aaagcattttgatttctttc-aagaccttgaat----gaaat--------atcatggatgacacta--------attaa-tcctc-aatgagg----tttccttaatagtctaacatgtctacatggtcctagtgattgcaggtcacaaatcaagtatttcgtcatg--------
>Podocarpus affinis
------ccaa-ggaaaggggagagaaatgcccaaccaaggta--agtgtctttccaaacttggccc-tttt--tgtagcatgttttagggtatc--------tctttctttat-ttctttcagattgttcttgttgaagg--tgc----aatccacattctcaaccccttaacaatgccattatggaagaaatcctctgttgga-tcgtacccagtccaaatttattacattcta-----------------------tctctagtgtaa--------gtaattgtaataaactta-tagaaaagtttcagccttgttacgtttcagttta--------ca---tgctagttttgtttcaataagtaa----------taacgcttgaaggatctaaggtttccattaaaacagctct-----tgtcataggaggactctgaacg--aagctcctagttatattatttgatg-t-------ttct-cttgcaatatg-ttttgctatcgttccatgtttgggatgattttgatttac-aagacttaccttttataggacttacatgttggtggt--actggtagtggtttacta--atgtctttgatccacattgggag--------ccaaag-ctaca-------tcacctat-------atg-tgaaatataatttca-tttcttttgaaagct--gatgaa---------ataacatttgtct-----ttgattcgcatttcatgtcaaagcctttcccatgctaataatcttaaaataagtg----ctacatcacctatatgtg--a-aaagcattttgatttctttc-aagaccttgaat----gaaat--------atcatggatgatacta--------attaa-tcttc-aatgggc----tttacttaatagtctaacatgtctgcatg-------------------------------------------------
>Podocarpus angustifolius
--------------------agagaaatgcccaaccaaggta--agtgtctttccaaacttggccc-tttt--tgtagcatgttttatggtatc--------tctttctttct-ttctttgagattgttcttgttgaagg--tgc----aatccacattctcaaccccttaacaatgccattatggaagaaatcctcagttgga-tcctacccagtccaaatttattaaattctatcag-aatcgaacagcgtggttgtctctagtgtaa--------gtaattgtaataaacttagtagaaaagtttcagccttgttacgtttctgttta--------catgttgctagttttatttcaataagtaa----------ttaagcttgaaggatctaaggcttccattaaaacagcgct-----tgtcataggaggactctgaatg--aagcccctagttatattatttgatg-t-------ttct-cttgcaatatg-ttttgctatcgttccat-tttgggatgattttaatttac-aa-----------tatatgacttatatgttgg--------tggtagtggtttacta--atgtctttgctccacattgggcg--------ccaaag-ctacatcaccagtcacctat-------atg-tgaaatataatttca-tttcttttgaaagct--gatgaa---------ataaca--tgtct-----ttgatttacatttcatgtcaaagcctttcctatgctaataatcttaaaataagtg----ctacatcacctatatgtg--a-aaagcattttgatttctttc-aagacctagaat----gaaat--------gtcatggatgatactaattaaattattaa-tcctc-aatgggc----tttacttaatagtctaacatgtctgca---------------------------------------------------
>Podocarpus annamiensis
------------gaaaggggagagaaatgcccaaccaaggta--agtgtctttccaaacttggccc-tttt--tgtagcatgttttagggtatc--------tctttctttat-ttctttcagattgttcttgttgaagg--tgc----aatccacattctcaaccccttaacaatgccattatggaagaaatcctctgttgga-tcgtacccagtccaaatttattacattcta-----------------------tctctagtgtaa--------gtaattgtaataaactta-tagaaaagtttcagccttgttacgtttcagttta--------ca---tgctagttttgtttcaataagtaa----------taacgcttgaatgatctaaggcttccattaaaacagctct-----tgtcataggaggactctgaacg--aagctcctagttatattatttgatg-t-------ttct-cttgcaatatg-tttttctatcgttccatgtttgggatgattttgatttac-aagacttaccttttataggacttacatgttggtggt--actggtagtggtttacta--atgtctttgatccacattgggag--------ccaaag-ctaca-------tcacctat-------atg-tgaaatataatttca-tttcttttgaaagct--gatgaa---------ataacatttgtct-----ttgattcgcatttcatgtcaaagcctttcccatgctaataatcttaaaataagtg----ctacatcacctatatgtg--a-aaagcattttgatttctttc-aagaccttgaat----gaaat--------atcatggatgatacta--------attaa-tcttc-aatgggc----tttacttaatagtctaacatgtctgcatggccctagtgattgcaggtcacaaaccaagtatttcgtcatgcaaag---
>Podocarpus archboldii
-gattgccaa-ggaaaggggagagaaatgcccaaccaaggta--agtgtctttccaaacttggccc-tttt--tgtagcatgttttagggtatc--------tctttctttat-ttctttcagattgttcttgttgaagg--tgc----aatccacattctcaaccccttaacaatgccattatggaagaaatcctctgttgga-tcgtacccagtccaaatttattacattcta-----------------------tctctagtgtaa--------gtaattgtaataaactta-tagaaaagtttcagccttgttacgtttcagttta--------ca---tgctagttttgtttcaataagtaa----------taacgcttgaaggatctaaggcttccattaaaacagctct-----tgtcataggaggactctgaacg--aagctcctagttatattatttgatg-t-------ttct-cttgcaatatg-ttttgctatcgttccatgtttgggatgattttgatttac-aagacttaccttttataggacttacatgttggtggt--actggtagtggtttacta--atgtctttgatccacattgggag--------ccaaag-ctaca-------tcacctat-------atg-tgaaatataatttca-tttcttttgaaagct--gatgaa---------ataacatttgtct-----ttgattcacatttcatgtcaaagcctttcccatgctaataatcttaaaataagtg----ctacatcacctatatgtg--a-aaagcattttgatttctttc-aagaccttgaat----gaaat--------atcatggatgatacta--------attaa-tcttc-agtgggc----tttacttaatagtctaacatgtctgcatggccctagtgattgcaggtcacaaatcaagtatttcgtcatgcaaag---
>Podocarpus bracteatus
-gattgccaa-ggaaaggggagagaaatgcccaaccaaggta--agtgtctttccaaacttggccc-tttt--tgtagcatgttttagggtatc--------tctttctttat-ttctttcagattgttcttgttgaagg--tgc----aatccacattctcaaccccttaacaatgccattatggaagaaatcctctgttgga-tcgtacccagtccaaatttattacattcta-----------------------tctctagtgtaa--------gtaattgtaataaactta-taaaaaagtttcagccttgttacgtttcagttta--------ca---tgctagttttgtttcaataagtaa----------taacgcttgaaggatctaaggcttccattaaaacagctct-----tgtcataggaggactctgaacg--aagctcctagttatattatttgatg-t-------ttct-cttgcaatatg-ttttgctgtcgttccatgtttgggatgattttgatttac-aagacttaccttttataggacttacatgttggtggt--actggtagtggtttacta--atgtctttgatccacattgggag--------ccaaag-ctaca-------tcacctat-------atg-tgaaatataatttca-tttcttttgaaagct--gatgaa---------ataacatttgtct-----ttgattcacatttcatgtcaaagcctttcccatgctaataatcttaaaataagtg----ctacatcacctatatgtg--a-aaagcattttgatttctttc-aagaccttgaat----gaaat--------atcatggatgatacta--------attaa-tcttc-agtgggc----tttacttaatagtctaacatgtctgcatggccctagt-----------------------------------------
>Podocarpus brassii
----------------------------gcccaaccaaggta--agtgtctttccaaacttggccc-tttt--tgtagcatgttttagggtatc--------tctttctttat-ttctttcagattgttcttgttgaagg--tgc----aatccacattctcaaccccttaacaatgccattatggaagaaatcctctgttgga-tcgtacccagtccaaatttattacattcta-----------------------tctctagtgtaa--------gtaattgtaataaactta-tagaaaagtttcagccttgttacgtttcagttta--------ca---tgctagttttgtttcaataagtaa----------taacgcttgaaggatctaaggc----------------------------------------------------------tatattatttgatg-t-------ttct-cttgcaatatg-ttttgctatcgttccatgtttgggatgattttgatttac-aagacttaccttttataggacttacatgttggtggt--actggtagtggtttacta--atgtctttgatccacattgggag--------ccaaag-ctaca-------tcacctat-------atg-tgaaatataatttca-tttcttttgaaagct--gatgaa---------ataacatttgtct-----ttgattcacatttcatgtcaaagcctttcccatgctaataatcttaaaataagtg----ctacatcacctatatgtg--a-aaagcattttgatttctttc-aagaccttgaat----gaaat--------atcatggatgatacta--------attaa-tcttc-agtgggc----tttacttaatagtctaacatgtctgcatggcc----------------------------------------------
>Podocarpus celatus
--aatgccaa-ggaaaggggagagaaatgcccaaccaaggta--agtgtctttccaaacttggccc-tttt--tgtagcatgttttattgtatc----tctttctttctttct-ttctttgagattgttcttgttgaagg--tgc----aatccacattctcaaccccttaacaatgccattatagaagaaatcctctgttgga-tcctacccagtccaaatttattacattctatcag-aatcgaacagcgaggttgtctctagtgtaa--------gtaattgtaataaacttagtagaaaagtttcagccttgttacgtttcagttta--------catgttgctagtttggtttcaataagtaa----------taaagcttgaaggatctaaggcttccattaaaacagcgct-----tgtcataggaggactctgaatg--aagttcctagttatattatttgatg-t-------ttct-cttgcaatatg-ttttgctatcgttccacgtttgggatgattttgatttac-aagacttaccttttataggacttacatgttgg--------tggtagtggttt----------------tccacattgggcg--------ccaaag-ctaca-------tcacctat-------atg-tgaaatattatttca-tttcttttgaaagct--gatgaa---------ataacatttgtct-----ttgattcacatttcatgtcaaagcctttcccatgctaataatcttaaaataagtg----ctacatcacctatatgtg--a-aaagcattttgatttctttc-aagaccttgaat----gaaat--------ataatggatgatacta--------attaa-tcctc-aatgggg----tttacctaatagtctaacatgtctgcatg-------------------------------------------------
>Podocarpus chingianus
-gattgccaa-ggaaaggggagagaaatgcccaaccaaggta--agtgtctttccaaacttggccc-tttt--tgtagcatgttttagggtatc--------tctttctttat-ttctttcagattgttcttgttgaagg--tgc----aatccacattctcaaccccttaacaatgccattatggaagaaatcctctgttgga-tcgtacccagtccaaatttattacattcta-----------------------tctctagtgtaa--------gtaattgtaataaactta-tagaaaagtttcagccttgttacgtttcagttta--------ca---tgctagttttgtttcaataagtaa----------taacgcttgaatgatctaaggcttccattaaaacagctct-----tgtcataggaggactctgaacg--aagctcctagttatattatttgatg-t-------ttct-cttgcaatatg-tttttctatcgttccatgtttgggatgattttgatttac-aagacttaccttttataggacttacatgttggtggt--actggtagtggtttacta--atgtctttgatccacattgggag--------ccaaag-ctaca-------tcacctat-------atg-tgaaatataatttca-tttcttttgaaagct--gatgaa---------ataacatttgtct-----ttgattcgcatttcatgtcaaagcctttcccatgctaataatcttaaaataagtg----ctacatcacctatatgtg--a-aaagcattttgatttctttc-aagaccttgaat----gaaat--------atcatggatgatacta--------attaa-tcttc-aatgggc----tttacttaatagtctaa-------------------------------------------------------------
>Podocarpus coriaceus
-gaatgccaa-ggaaaggggagagaaatgcccaaccaaggta--agtgtctttccaaacttggccc-tttt--tgtagcatgttttattgtatc----tctttatttctttct-ttctttgagattgttcttgttgaagg--tgc----aatccacattctcaaccccttaacaatgccattatagaagaaatcctctgttgga-tcctacccagtccaaatttattacattctatcag-aatcgaacagcgaggttgtctctagtgtaa--------gtaattgtaataaacttagtagaaaagtttcagccttgttacgtttcagttta--------catgttgctagtttggtttcaataagtaa----------taaagcttgaaggatctaaggcttccattaaaacagcgct-----tgtcataggaggactctgaatg--aagttcctagttatattatttgatg-t-------ttct-cttgaaatatg-ttttgctatcgttccacgtttgggatgattttgatttac-aagacttaacttttataggacttacatgttgg--------tggtagtggttt----------------tccacattgggcg--------ccaaag-ctaca-------tcacctat-------atg-tgaaatattatttca-tttcttttgaaagct--gatgaa---------ataacatttgtct-----ttgattcacatttcatgtcaaagcctttcccatgctaataatcttaaaataagtg----ctacatcacctatatgtg--a-aaagcattttgatttctttc-aagaccttgaat----gaaat--------atcatggatgatacta--------attaa-tcctc-aatgggg----tttacctaatagtctaacatgtctgcatggtcctagtgattgcaggtcacaaatcaag--------------------
>Podocarpus costalis
-gattgccaa-ggaaaggggagagaaatgcccaaccaaggta--agtgtctttccaaacttggccc-tttt--tgtagcatgttttagggtatc--------tctttctttat-ttctttcagattgttcttgttgaagg--tgc----aatccacattctcaaccccttaacaatgccattatggaagaaatcctctgttgga-tcgtacccagtccaaatttattacattcta-----------------------tctctagtgtaa--------gtaattgtaataaactta-tagaaaagtttcagccttgttacgtttcagttta--------ca---tgctagttttgtttcaataagtaa----------taacgcttgaatgatctaaggcttccattaaaacagctct-----tgtcataggaggactctgaacg--aagctcctagttatattatttgatg-t-------ttct-cttgcaatatg-tttttctatcgttccatgtttgggatgattttgatttac-aagacttaccttttataggacttacatgttggtggt--actggtagtggtttacta--atgtctttgatccacattgggag--------ccaaag-ctaca-------tcacctat-------atg-tgaaatataatttca-tttcttttgaaagct--gatgaa---------ataacatttgtct-----ttgattcacatttcatgtcaaagcctttcccatgctaataatcttaaaataagtg----ctacatcacctatatgtg--a-aaagcattttgatttctttc-aagaccttgaat----gaaat--------atcatggatgatacta--------attaa-tcttc-aatgggc----tttacttaatagtctaacatgtctgcatggccctagtgattgcaggtcacaaatcaagtat-----------------
>Podocarpus cunninghamii
---ttgccaa-ggaaaggggagagaaatgcccaaccaaggta--agtgtctttccaaacttgg-cc-tttt--tgtagcatgttttatggtatc--------tctttctttct-ttctttgagattgttcttgttgaaggtttgc----aatccacattctcaaccccttaacaatgccattatggaagaaatcctctgttgga-tcctacccagtcaaaatttattacattctatcag-aatcgaacagcgaggttgtctttagtgcaa--------gtaattgtaataaacttagtagaaaagtttcagccttgttacgttttagttta--------aatgttgctagttttgtttcaataagtaa----------taaagcttaaaggatctaaggcttccattaaaacagcgct-----tgtcat---aggactctgaatg--aagctcctagttatattatttgatg-t-------ttct-cttgcaatatg-ttttgctatcgttccatgtttgggatgattttgatttat-aa-----------tataggacttatatgtttg--------tggtagtggtttacta--atgtctttgctccacattgggcg--------ccaaag-ctaca-------tcacctat-------atgttgaaatataatttca-tttcttttgaaagct--gatgaa---------ataacatttgtct-----ttgattcacatttcatgtcaaagcctttcccatgctaataatcttaaaataagtg----ctacatcacctatatgtg--a-aaagcattttgatttctttc-aagaccttgaat----gaaat--------atcatggatgacacta--------attaa-tcctc-aatgagg----tttccttaatagtctaacatgtctacatggtcctagtgattgcaggtcacaaatc-----------------------
>Podocarpus decipiens
---------------------------------------gta--agtgtctttccaaacttggccc-tttt--tgtagcatgttttagggtatc--------tctttctttat-ttctttcagattgttcttgttgaagg--tgc----aatccacattctcaaccccttaacaatgccattatggaagaaatcctctgttgga-tcgtacccagtccaaatttattacattcta-----------------------tctctagtgtaa--------gtaattgtaataaactta-tagaaaagtttcagccttgttacgtttcagttta--------ca---tgctagttttgtttcaataagtaa----------taacgcttgaaggatctaaggcttccattaaaacagctct-----tgtcataggaggactctgaacg--aagctcctagttatattatttgatg-t-------ttct-cttgcaatatg-ttttgctatcgttccatgtttgggatgattttgatttac-aagacttactttttataggacttacatgttggtggt--actggtagtggtttacta--atgtctttgatccacattgggag--------ccaaag-ctaca-------tcacctat-------atg-tgaaatataatttca-tttcttttgaaagct--gatgaa---------ataacatttgtct-----ttgattcacatttcatgtcaaagcctttcccatgctaataatcttaaaataagtg----ctacatcacctatatgtg--a-aaagcattttgatttctttc-aagaccttgaat----gaaat--------atcatggatgatacta--------attaa-tcttcaaatgggc----tttacttaatagtctaacatgtctgcatggccctagtgattgcaggtcacaaatcaagtatttcgtcatgcaaag---
>Podocarpus dispermus
-gattgccaa-ggaaaggggagagaaatgcccaaccaaggta--agtgtctttccaaacttggccc-tttt--tgtagcatgttttagggtatc--------tctttctttct-ttctttcagattgttcttgttgaagg--tgc----aatccacattctcaaccccttaacaatgccattatggaaggaatcctctgttgga-tcgtacccagtccaaatttattacattcta-----------------------tctctagtgtaa--------gtaattttaataaattta-tagaaaagtttcagccctgttacgtttcagttta--------ca---tgctagttttgtttcaataagtaa----------taaagcttgaaggatctaaggcttccattaaaacagctct-----tgtcataggaggactctgaacg--aagctcctagttatattatttgatg-t-------ttct-cttgcaatatg-gtttgctatcgttccatgtttgggatgattttgatttac-aagacttacattttataggacttacatgttggtggt--actggtagacttttacta--atgtctttgatctacattgggag--------ccaaag-ctaca-------tcacctat-------atg-tgaaatataatttca-tttcttttgaaagct--gatgaa---------ataacatttgtct-----ttgattcacatttcatgtcaaagcctttcccatgctaataatcttaaaataagtg----ctacatcacctatatgtg--a-aaagcattttgatttctttc-aagaccttgaat----gaaat--------atcatggatgatact--------------------------------------------------------------------------------------------------------------
>Podocarpus elongatus
-gattgccaa-ggaaaggggagagaaatgcccaaccaaggta--agtgtctttccaaaattggccc-tttt--tgtagcatgttttatggtatc--------tctttctttct-ttctttgagattgttcttgttgaagg--tgc----aatccacattctcaaccccttaacaatgccattatrgaagaaatcctctgttggattcctacccagtccaaatttattacattctatcag-aatcgaacagcgaggttgtctctagtgtaa--------gtaattgtaataaacttagtagaaaagtttcagccttgttacgtttcagttta--------catgttgctagttctgtttcaataagtaa----------taaagcttgaaggatctaaggcttccattaaaacagcgct-----tgtcataggaggactctgaatg--aagctyctagttatattatttgatg-t-------ttct-cttgcaatatg-ttttgctatcgttccatgtttgggatgattttgatttac-aagtattaccttttataggacttatatgttgg--------tggtagtggtttacta--atgtctttgatccacattgggcg--------ccaaag-ctaca-------tcacctac-------atg-tgaaatataatttca-tttcttttgaaggct--gatgaa---------ataacatttgtct-----ttgattcacatttaatgtcaaatcctttccca-gctaataatcttaaaataagtg----ctacatcacctatatgtg--a-aaagcattttgatttctttc-aagaccttgaat----gaaat--------atcatggatgatacta--------attaa-tcctc-aatgggc----tttacttaatagtctaacatgtctgcttggtcctagtgat--------------------------------------
>Podocarpus fasciculus
-gattgccaa-ggaaaggggagagaaatgcccaaccaaggta--agtgtctttccaaacttggccc-tttt--tgtagcatgttttagggtatc--------tctttctttat-ttctttcagattgttcttgttgaagg--tgc----aatccacattctcaaccccttaacaatgccattatggaagaaatcctctgttgga-tcgtacccagtccaaatttattacattcta-----------------------tctctagtgtaa--------gtaattgtaataaactta-tagaaaagtttcagccttgttacgtttcagttta--------ca---tgctagttttgtttcaataagtaa----------taacgcttgaatgatctaaggcttccattaaaacagctct-----tgtcataggaggactctgaacg--aagctcctagttatattatttgatg-t-------ttct-cttgcaatatg-tttttctatcgttccatgtttgggatgattttgatttac-aagacttaccttttataggacttacatgttggtggt--actggtagtggtttacta--atgtctttgatccacattgggag--------ccaaag-ctaca-------tcacctat-------atg-tgaaatataatttca-tttcttttgaaagct--gatgaa---------atatcatttgtct-----ttgattcgcatttcatgtcaaagcctttcccatgctaataatcttaaaataagtg----ctacatcacctatatgtg--a-aaagcattttgatttctttc-aagaccttgaat----gaaat--------atcatggatgatacta--------attaa-tcttc-aatgggc----tttacttaatagtctaacatgtctgcatggccctagtgattgcaggtcacaaatcaagtatttcgtcatgcaaa----
>Podocarpus forrestii
---------------------------------accaaggta--agtgtctttccaaacttggccc-tttt--tgtagcatgttttagggtatc--------tctttctttat-ttctttcagattgttcttgttgaagg--tgc----aatccacattctcaaccccttaacaatgccattatggaagaaatcctctgttgga-tcgtacccagtccaaatttattacattcta-----------------------tctctagtgtaa--------gtaattgtaataaactta-tagaaaagtttcagccttgttacgtttcagttta--------ca---tgctagttttgtttcaataagtaa----------taacgcttgaatgatctaaggcttccattaaaacagctct-----tgtcataggaggactctgaacg--aagctcctagttatattatttgatg-t-------ttct-cttgcaatatg-tttttctatcgttccatgtttgggatgattttgatttac-aagacttaccttttataggacttacatgttggtggt--actggtagtggtttacta--atgtctttgatccacattgggag--------ccaaag-ctaca-------tcacctat-------atg-tgaaatataatttca-tttcttttgaaagct--gatgaa---------ataacatttgtct-----ttgattcgcatttcatgtcaaagcctttcccatgctaataatcttaaaataagtg----ctacatcacctatatgtg--a-aaagcattttgatttctttc-aagaccttgaat----gaaat--------atcatggatgatacta--------attaa-tcttc-aatgggc----tttacttaatagtctaacatgtctgcatggccctagtgattgcaggtcacaaatcaagtatttcgtcatgcaa-----
>Podocarpus gnidioides
-gattgccaa-ggaaaggggagagaaatgcccaaccaaggta--agtgtctttccaaacttgg-cc-tttt--tgtagcatgttttatggtatc--------tctttctttct-ttctttgagattgttcttgttgaaggtgtgc----aatccacattctcaaccccttaacaatgccattatggaagaaatcctctgttgga-tcctacccagtcaaaatttattacattctatcag-aatcgaacagcgaggttgtctctagtgcaa--------gtaattgtaataaacttagtagaaaagtttcagccttgttacgttttagttta--------aatgttgctagttttgtttcaataagtaa----------taaagcttaaaggatctaaggcttccattaaaacagcgct-----tgtcat---aggactctgaatg--aagctcctagttatattatttgatg-t-------ttct-cttgcaatatg-ttttgctatcgttccatgtttgggatgattttgatttac-aa-----------tataggacttatatgttgg--------tggtagtggtttacta--atgtctttgctccacattgggcg--------ccaaag-ctaca-------tcacctat-------atgttgaaatataatttca-tttcttttgaaagct--gatgaa---------ataacatttgtct-----ttgattcacatttcatgtcaargcctttcccatgctaataatcttaaaataagtg----ctacatcacctrtatgtg--a-aaagcattttgatttctttc-aagaccttgaat----gaaat--------atcatggatgacacta--------attaa-tcctc-aatgggg----tttacttaatagtctaacatgtctacatggtcctagtgattgcaggtcacaaatcaagtatttcgtcat---------
>Podocarpus guatemalensis
-gaatgccaa-ggaaaggggagagaaatgcccaaccaaggta--agtgtctttccaaacttggccc-tttt--tgtagcatgttttattgtatc----tctttctttctttct-ttctttgagattgttcttgttgaagg--tgc----aatccacattctcaaccccttaacaatgccattatagaagaaatcctctgttgga-tcctacccagtccaaatttattacattctatcag-aatcgaacagcgaggttgtctctagtgtaa--------gtaattgtaataaacttagtagaaaagtttcagccttgttacgtttcagttta--------catgttgctagtttggtttcaataagtaa----------taaagcttgaaggatctaaggcttccattaaaacagcgct-----tgtcataggaggactctgaatg--aagttcctagttatattatttgatg-t-------ttct-cttgmaatatg-ttttgctatcgttccacgtttgggrtgattttgatttac-aagacttaccttttataggacttacatgttgg--------tggtagtggttt----------------tccacattgggcg--------ccaaag-ctaca-------tcacctat-------atg-tgaaatattatttca-tttcttttgaaagct--gatgaa---------ataacatttgtct-----ttgattcacatttcatgtcaaagcctttcccatgctaataatcttaaaataagtg----ctacatcacctatatgtg--a-aaagcattttgatttctttc-aagaccttgaat----gaaat--------atcatggatgatacta--------attaa-tcctc-aatgggg----tttacctaatagtctaacatgtctgcatggtcctagtgattgcaggtcacaaatcaagtatttcgtcatgcaa-----
>Podocarpus hallii
-gattgccaa-ggaaaggggagagaaatgcccaaccaaggta--agtgtctttccaaacttgg-cc-tttt--tgtagcatgttttatggtatc--------tctttctttct-ttctttgagattgttcttgttgaaggtttgc----aatccacattctcaaccccttaacaatgccattatggaagaaatcctctgttgga-tcctacccagtcaaaatttattacattctatcag-aatcgaacagcgaggttgtctttagtgcaa--------gtaattgtaataaacttagtagaaaagtttcagccttgttrcgttttagttta--------aatgttgctagttttgtttcaataagtaa----------taaagcttaaaggatctaaggcttccattaaaacagcgct-----tgtcat---aggactctgaatg--aagctcctagttatattatttgatg-t-------ttct-cttgcaatatg-ttttgctatcgttccatgtttgggatgattttgatttat-aa-----------tataggacttatatgtttg--------tggtagtggtttacta--atgtctttgctccacattgggcg--------ccaaag-ctaca-------tcacctat-------atgttgaaatataatttca-tttcttttgaaagct--gatgaa---------ataacatttgtct-----ttgattcacatttcatgtcaaagcctttcccatgctaataatcttaaaataagtg----ctacatcacctatatgtg--a-aaagcattttgatttctttc-aagaccttgaat----gaaat--------atcatggatgacacta--------attaa-tcctc-aatgagg----tttccttaatagtctaacatgtctacatggtcctagtgattgcaggtcacaaatcaagtatttcg-------------
>Podocarpus henkelii
-gattgccaa-ggaaaggggagagaaatgcccaaccaaggta--agtgtctttccaaaattggccc-tttt--tgtagcatgttttatggtatc--------tctttctttct-ttctttgagattgttcttgttgaagg--tgc----aatccacattctcaaccccttaacaatgccattatggaagaaatcctctgttggattcctacccagtccaaatttattacattctatcag-aatcgaacagcgaggttgtctctagtgtaa--------gtaattgtaataaacttagtagaaaagtttcagccttgttacgtttcagttta--------catgttgctagttctgtttcaataagtaa----------taaagcttgaaggatctaaggcttccattaaaacagcgct-----tgtcataggaggactctgaatg--aagctcctagttatattatttgatg-t-------ttct-cttgcaatatg-ttttgctatcgttccatgtttgggatgattttgatttac-aagtattaccttttataggacttatatgttgg--------tggtagtggtttacta--atgtctttgatccacattgggcg--------ccaaag-ctaca-------tcacctac-------atg-tgaaatataatttca-tttcttttgaaggct--gatgaa---------ataacatttgtct-----ttgattcacatttaatgtcaaatcctttccca-gctaataatcttaaaataagtg----ctacatcacctatatgtg--a-aaagcattttgatttctttc-aagaccttgaat----gaaat--------atcatggatgatacta--------attaa-tcctc-aatgggc----tttacttaatagtctaacatgtctgcttggtcctagtgattgcaggtcacaaatcaagtatttc--------------
>Podocarpus lambertii
-gattgccaa-ggaaaggggagagaaatgcccaaccaaggta--agtgtctttccaaacttggccc-tttt--tgtagcatgttttatggtatc--------tctttctttct-ttctttgagattgttcttgttgaagg--tgc----aatccacattctcaaccccttaacaatgccattatagaagaaatcctctgttgga-tcctacccagtccaaatttattacattctatcag-aatcgaacagcgaggttgtctctagtgtaa--------gtaattgtaataaacttagtagaaaagtttcagccttgttacgtttcagttta--------catgttgctagttttgtttcaataagtaataaagcttattaaagcttgaaggatctaaggcttccattaaaacagcgct-----tgtcataggaggactctgaatg--aagttcctagttatattatttgatg-t-------ttct-cttgcaatatg-ttttgctatcgttccacgtttgggatgattttgatttac-aagacttaacttttataggacttacatgttgg--------tggtagtggttt----------------tccacaktgggcg--------ccagag-ctaca-------tcacctat-------atg-tgaaatattatttca-tttcttttgaaagct--gatgaa---------ataacatttgtct-----ttgattcacatttcatgtcaaagcctttcccatgctaataatcttaaaataagtg----ctacatcacctatatgtg--a-aaagcattttgatttctttc-aagaccttgaat----gaaat--------atcatggatgatatta--------attaa-tcctc-aatgggg----tttacttaatagtctaacatgtctgcatggtcctagtgattgcaggtcacaaa-------------------------
>Podocarpus latifolius
-gattgccaa-ggaaaggggagagaaatgcccaaccaaggta--agtgtctttccaaaattggccc-tttt--tgtagcatgttttatggtatc--------tctttctttct-ttctttgagattgttcttgttgaagg--tgc----aatccacattctcaaccccttaacaatgccattatagaagaaatcctctgttggattcctacccagtccaaatttattacattctatcag-aatcgaacagcgaggttgtctctagtgtaa--------gtaattgtaataaacttagtagaaaagtttcagccttgttacgtttcggttta--------catgttgctagttctgtttcaataagtaa----------taaagcttgaaggatctaaggcttccattaaaacagcgct-----tgtcataggaggactctgaatg--aagcttctagttatattatttgatg-t-------ttct-cttgcaatatg-ttttgctatcgttccatgtttgggatgattttgatttac-aagtattaccttttataggacttatatgttgg--------tggtagtggtttacta--atgtctttgatccacattgggcg--------ccaaag-ctaca-------tcacctac-------atg-tgaaatataatttca-tttcttttgaaggct--gatgaa---------ataacatttgtct-----ttgattcacatttaatgtcaaatcctttccca-gctaataatcttaaaataagtg----ctacatcacctatatgtg--a-aaagcattttgatttctttc-aagaccttgaat----gaaat--------atcatggatgatacta--------attaa-tcctc-aatgggc----tttacttaatagtctaacatgtctgcttggtcctagtgattgcaggtcacaaatcaagtatttc--------------
>Podocarpus lawrencei
---------a-ggaaaggggagagaaatgcccaaccaaggta--agtgtctttccaaacttgg-cc-tttt--tgtagcatattttatggtatc--------tctttctttct-ttctttgagattgttcttgttgaaggtgtgc----aatccacattctcaaccccttaacaatgccattatggaagaaatcctctgttgga-tcctacccagtcaaaatttattacattctatcag-aatcgaacagcgaggttgtctctagtgcaa--------gtaattgtaataaacttactagaaaagtttcagccttgttacgttttagttta--------aatgttgctagttttgtttcaataagtaa----------taaagcttaaaggatctaaggcttccattaaaacagcgct-----tgtcat---aggactctgaatg--aagctcctagttatattatttgatg-t-------ttct-cttgcaatatg-ttttgctatcgttccatgtttgggatgattttgatttac-aa-----------tataggacttatatgttgg--------tggtagtggtttacta--atgtctttgctccacattgggcg--------ccaaag-ctaca-------tcaccttt-------atgttgaaatataatttca-tttcttttgaaagct--gatgaa---------ataacatttgtct-----ttgattcacatttcatgtcaaagcctttcccatgctaataatcttaaaataagtg----ctacatcacctatatgtg--a-aaagcattttgatttctttc-aagaccttgaat----gaaat--------atcatggatgacacta--------attaa-tcctg-aatgggg----tttacttaatagtctaaca-----------------------------------------------------------
>Podocarpus ledermannii
-gattgccaa-ggaaaggggagagaaatgcccaaccaaggta--agtgtctttccaaacttggccc-tttt--tgtagcatgttttagggtatc--------tctttctttat-ttctttcagattgttcttgatgaagg--tgc----aatccacattctcaaccccttaacaatgccagtatggaagaaatcctctgttgga-tcgtacccagtccaaatttattacattcta-----------------------tctctagtgtaa--------gtaattgtaataaactta-tagaaaagtttcagccttgttacgtttcagttta--------ca---tgctagttttgtttcaataagtaa----------taacgcttgaaggatctaaggcttccattaaaacagctct-----tgtcataggaggactctgaacg--aagctcctagttatattatttgatg-t-------ttct-cttgcaatatg-ttttgctatcgttccatgtttgggatgattttgatttac-aagacttaccttttataggacttacatgttggtggt--actggtagtggtttacta--atgtttttgatccacattgggag--------ccaaag-ctaca-------tcacctat-------atg-tgaaatataatttca-tttcttttgaaagct--gatgaa---------ataacatttgtct-----ttgattcacatttcatgtcaaagcctttcccatgctaataatcttaaaataagtg----ctacatcacctatatgtg--a-aaagcattttgatttctttc-aagaccttgaat----gaaat--------atcatggatgatacta--------attaa-tcttc-aatgggc----tttacttaatagtctaacatgtctgcatggccctagtgattgcaggtcacaaatcaagtatttcgtcatgcaaa----
>Podocarpus longifoliolatus
-gattgccaa-ggaaaggggagagaaatgcccaaccaaggta--agtgtctttccaaacttggccc-tttt--tgtagcatgttttagggtatc--------tctttctttct-ttctttcagattgttcttcttgaagg--tgc----aatccacattctcaaccccttaacaatgccattatggaagaaatcctctgttgga-tcgtacccagtccaaatttattacattcta-----------------------tctctagtgtaa--------gtaattgtaataaactta-tagaaaagtttcagccttgttacgtttcagttta--------ca---tgctagttttgtttcaataagtaa----------taaagcttgaaggatctaaggcttccattaaaacagctct-----tgtcataggaggactctgaacg--aagctcctagttatattatttgatg-t-------ttct-cttgcaatatg-ttttgctatcgttccatgtttgggatgattttgatttac-aagacttaccttttataggacttacatgttggtggt--actggtagtggtttacta--atgtctttgatccacattgggag--------ccaaag-ctaca-------tcacctat-------atg-tgaaatataatttca-tttcttttgaaagct--gatgaa---------ataacatatgtct-----ttgattcacatttcatgtcaaagcctttcccatgctaataatcttaaaataagtg----ctacatcacctatatgtg--a-aaagcattttgatttctttc-aagaccttgaat----gaaat--------atcatggatgatacta--------attaa-tcttc-aatg-------------------------------------------------------------------------------------
>Podocarpus lucienii
-gattgccaa-ggaaaggggagagaaatgcccaaccaaggta--agtgtctttccaaacttggccc-tttt--tgtagcatgttttagggtatc--------tctttctttct-ttctttcagattgttcttgttgaagg--tgc----aatccactttctcaaccccttaacaatgccattatggaagaaatcctctgttgga-tcgtacccaatccaaatttattacattcta-----------------------tctctagtgtaa--------gtaattgtaataaactta-tagaaaagtttcagccttgctacgtttcagttta--------ca---tgctagttttgtttcaataagtaa----------taaagcttgaaggatctaaggcttccattaaaacagctct-----tgtcataggaggactctgaacg--aagctcctagttatattatttgatg-t-------ttct-cttgtaatatg-ttttgctatcgttccatgtttgggatgattttgatttac-aagacttaccttttataggacttacatgttggtggt--actggtagtggtttacta--atgtctttgatccacaacgggag--------ccaaag-ctaca-------tcacctat-------atg-tgaaatataatttca-tttcttttgaaagct--gatgaa---------ataacatttgtct-----ttgattcacatttcatgtcaaagcctttcccatgctaataatcttaaaataagtg----ctacatcacctatatgtg--a-aaagcattttgatttctttc-aagaccttgaat----gaaat--------atcatggatgatacta--------attaa-tcttc-aatgggg----tttacttaatagtctaacatgtctgcatggccctagtgattgcaggtcacaaatcaagtatttcgtcatgcaaa----
>Podocarpus macrophyllus
------------------------------ccaaccaaggta--agtgtctttccaaacttggccc-tttt--tgtagcatgttttagggtatc--------tctttctttat-ttctttcagattgttcttgttgaagg--tgc----aatccacattctcaaccccttaacaatgccattatggaagaaatcctctgttgga-tcgtacccagtccaaatttattacattcta-----------------------tctctagtgtaa--------gtaattgtaataaactta-tagaaaagtttcagccttgttacgtttcagttta--------ca---tgctagttttgtttcaataagtaa----------taacgcttgaatgatctaaggcttccattaaaacagctct-----tgtcataggaggactctgaacg--aagctcctagttatattatttgatg-t-------ttct-cttgcaatatg-tttttctatcgttccatgtttgggatgattttgatttac-aagacttacgttttataggacttacatgttggtggt--actggtagtggtttacta--atgtctttgatccacattgggag--------ccaaag-ctaca-------tcacctat-------atg-tgaaatataatttca-tttcttttgaaagct--gatgaa---------ataacatttgtct-----ttgattcgcatttcatgtcaaagcctttcccatgctaataatcttaaaataagtg----ctacatcacctatatgtg--a-aaagcattttgatttctttc-aagaccttgaat----gaaat--------atcatggatgatacta--------attaa-tcttc-aatgggc----tttacttaatagtctaacatgtctgcatggccctagtgattgcaggtcacaaatcaagtatttcgtcat---------
>Podocarpus matudae
-gaatgccaa-ggaaaggggagagaaatgcccaaccaaggta--agtgtctttccaaacttggccc-tttt--tgtagcatgttttattgtatc------------tctttct-ttctttgagattgttcttgttgaagg--tgc----aatccacattctcaaccccttaacaatgccattatagaagaaatcctctgttgga-tcctacccagtccaaatttattacattctatcag-aatcgaacagcgaggttgtctctagtgtaa--------gtaattgtaataaacttagtagaaaagtttcagccttgttacgtttcagttta--------catgttgctagtttggtttcaataagtaa----------taaagcttgaaggatctaaggcttccattaaaacagcgct-----tgtcataggaggactctgaatg--aagttcctagttatattatttgatg-t-------ttct-cttgcaatatg-ttttgctatcgttccacgtttgggatgattttgatttac-aagacttaccttttataggacttacatgttgg--------tggtagtggttt----------------tccacattgggcg--------ccaaag-ctaca-------tcacctat-------atg-tgaaatattatttca-tttcttttgaaagct--gatgaa---------ataacatttgtct-----ttgattcacatttcatgtcaaagcctttcccatgctaataatcttaaaataagtg----ctacatcacctatatgtg--a-aaagcattttgatttctttc-aagaccttgaat----gaaat--------atcatgcatgatacta--------attaa-tcctc-aatgggg----tttacctaatagtctaacatatctgcatggtcctagtgattgcaggtcacaaatcaagtatttcgtcatg--------
>Podocarpus milanjianus
-gattgccaa-ggaaaggggagagaaatgcccaaccaaggta--agtgtctttccaaaattggccc-tttt--tgtagcatgttttatggtatc--------tctttctttct-ttctttgagattgttcttgttgaagg--tgc----aatccacattctcaaccccttaacaatgccattatagaagaaatcctctgttggattcctacccagtccaaatttattacattctatcag-aatcgaacagcgaggttgtctctagtgtaa--------gtaattgtaataaacttagtagaaaagtttcagccttgttacgtttcggttta--------catgttgctagttctgtttcaataagtaa----------taaagcttgaaggatctaaggcttccattaaaacagcgct-----tgtcataggaggactctgaatg--aagcttctagttatattatttgatg-t-------ttct-cttgcaatatg-ttttgctatcgttccatgtttgggatgattttgatttac-aagtattaccttttataggacttatatgttgg--------tggtagtggtttacta--atgtctttgatccacattgggcg--------ccaaag-ctaca-------tcacctac-------atg-tgaaatataatttca-tttcttttgaaggct--gatgaa---------ataacatttgtct-----ttgattcacatttaatgtcaaatcttttccca-gctaataatcttaaaataagtg----ctacatcacctatatgtg--a-aaagcattttgatttctttc-aagaccttgaat----gaaat--------atcatggatgatacta--------attaa-tcctc-aatgggc----tttacttaatagtctaacatgtctgcttggtcctagtgattgcaggtcac----------------------------
>Podocarpus nakaii
-gattgccaa-ggaaaggggagagaaatgcccaaccaaggta--agtgtctttccaaacttggccc-tttt--tgtagcatgttttagggtatc--------tctttctttat-ttctttcagattgttcttgttgaagg--tgc----aatccacattctcaaccccttaacaatgccattatggaagaaatcctctgttgga-tcgtacccagtccaaatttattacattcta-----------------------tctctagtgtaa--------gtaattgtaataaactta-tagaaaagtttcagccttgttacgtttcagttta--------ca---tgctagttttgtttcaataagtaa----------taacgcttgaatgatctaaggcttccattaaaacagctct-----tgtcataggaggactctgaacg--aagctcctagttatattatttgatg-t-------ttct-cttgcaatatg-tttttctatcgttccatgtttgggatgattttgatttac-aagacttaccttttataggacttacatgttggtggt--actggtagtggtttacta--atgtctttgatccacattgggag--------ccaaag-ctaca-------tcacctat-------atg-tgaaatataatttca-tttcttttgaaagct--gatgaa---------atatcatttgtct-----ttgattcgcatttcatgtcaaagcctttcccatgctaataatcttaaaataagtg----ctacatcacctatatgtg--a-aaagcattttgatttctttc-aagaccttgaat----gaaat--------atcatggatgatacta--------attaa-tcttc-aatgggc----tttacttaatagtctaacatgtctgcatggccctagtgattgcaggtcacaaatcaagtatttcgtcatgcaaag---
>Podocarpus neriifolius
ggattgccaa-ggaaaggggagagaaatgcccaaccaaggta--agtgtctttccaaacttggccc-tttt--tgtagcawgttttarggtatc--------tctttctttat-ttctttcagattgttcttgttgaagg--tgc----aatccacattctcaaccccttaacaatgccattatggaagaaatcctctgttgga-tcgtacccagtccaaatttattacattcta-----------------------tctctagtgtaa--------gtaattgtaataaactta-tagaaaagtttcagccttgttacgtttcagttta--------ca---tgctagttttgtttcaataagtaa----------taacgcttgaaggatctaaggcttccattaaaacagctct-----tgtcataggaggactctgaacg--aagctcctagttatattatttgata-t-------ttct-cttgcaatatg-ttttgctatcgttccatgtttgggatgattttgatttac-aagacttaccttttataggacttacatgttggtggt--actggtagtggtttgcta--atgtctttgatccacattgggag--------ccaaag-ctaca-------tcacctat-------atg-tgaaatataatttca-tttcttttgaaagct--gatgaa---------ataacatttgtct-----ttgattcgcatttcatgtcaaagcctttcccatgctaataatcttaaaataagtg----ctacatcacctatatgtg----aaagcattttgatttctttc-aagaccttgaat----gaaat--------gtcatggatga------------------------------------------------------------------------------------------------------------------
>Podocarpus nivalis
-gattgccaa-ggaaaggggagagaaatgcccaaccaaggta--agtgtctttccaaacttgg-cc-tttt--tgtagcatattttatggtatc--------tctttctttct-ttctttgagattgttcttgttgaaggtgtgc----aatccacattctcaaccccttaacaatgccattatggaagaaatcctctgttgga-tcctacccagtcaaaatttattacattctatcag-aatcgaacagcgaggttgtctctagtgcaa--------gtaattgtaataaacttactagaaaagtttcagccttgttacgttttagttta--------aatgttgctagttttgtttcaataagtaa----------taaagcttaaaggatctaaggcttccattaaaacagcgct-----tgtcat---aggactctgaatg--aagctcctagttatattatttgatg-t-------ttct-cttgcaatatg-ttttgctatcgttccatgtttgggatgattttgatttac-aa-----------tataggacttatatgttgg--------tggtagtggtttacta--atgtctttgctccacattgggcg--------ccaaag-ctaca-------tcaccttt-------atgttgaaatataatttca-tttcttttgaaagct--gatgaa---------ataacatttgtct-----ttgattcacatttcatgtcaaagcctttcccatgctaataatcttaaaataagtg----ctacatcacctatatgtg--a-aaagcattttgatttctttc-aagaccttgaat----gaaat--------atcatggatgacacta--------attaa-tcctg-aatgggg----tttacttaatagtctaacatgtctacatggtcctagtgattgcaggtcacaaatcaagtatttcgtc-----------
>Podocarpus novae-caledoniae
-gattgccaa-ggaaaggggagagaaatgcccaaccaaggta--agtgtctttccaaacttggccc-tttt--tgtagcatgttttagggtatc--------tctttctttct-ttctttcagattgttcttgttgaagg--tgc----aatccacattctcaaccccttaacaatgccattatggaagaaatcctctgttgga-tcgtacccaatccaaatttattacattcta-----------------------tctctagtgtaa--------gtaattgtaataaactta-tagaaaagtttcagccttgctacgtttcagttta--------ca---tgctagttttgtttcaataagtaa----------taaagcttgaaggatctaaggcttccattaaaacagctct-----tgtcataggaggactctgaacg--aagctcctagttatattatttgatg-t-------ttct-cttgtaatatg-ttttgctatcgttccatgtttgggatgattttgatttac-aagacttaccttttataggacttacatgttggtggt--actggtagtggtttacta--atgtctttgatccacaatgggag--------ccaaag-ctaca-------tcacctgt-------atg-tgaaatataatttca-tttcttttgaaagct--gatgaa---------ataacatttgtct-----ttgattcacatttcatgtcaaagcctttcccatgctaataatcttaaaataagtg----ctacatcacctatatgtg--a-aaagcattttgatttctttc-aagaccttgaat----gaaat--------atcatggatgatacta--------attaa-tcttc-aatgggc----tttacttaatagtctaacatgtctgcatggccctagtgattgcaggtcacaaatcaagtatttcgtcatgca------
>Podocarpus nubigenus
-gattgccaa-ggaaaggggagagaaatgcccaaccaaggta--agtgtctttccaaacttggccc-tttt--tgtagcatgttttatggtatc--------tctttctttct-ttctttgagattgttcttgttgaagg--tgc----aatccacattctcaaccccttaacaatgccattatggaagaaatcctctgttggattcctacccagtccaaatttattacattctatcag-aatcgaacagcaaggttgtctctactgtaa--------gtaattgtaataaacttagtagaaaagtttcagccttgttacgtttcagttta--------catgttgctagttttgtttcaataagtaa----------taaagcttgaaggatctaaggcttccattaaaacagcgct-----tgtcataggaggactctgaatg--aagctcctagttatattatttgatg-t-------ttct-cttgcaatatg-ttttgctatcgttccatgtttgggatgattttgatttac-aagacttgccttttataggacttacatgttggtggtagactggtagtggtttacta--atgtctttgatccacattgggcg--------ccaaag-ctaca-------tcacctat-------atg-tgaaatataatttca-tttcttttgaaagct--gatgaa---------ataacatttgtct-----ttgattcacatttcatgtcaaagcctttcccatgctaataatcttaaaataagtg----ccaagtcacctaaatgtg--a-aaagcattttgatttctttc-aagacctagaat----gaaat--------atcatggatgatacta--------attaa-tcctc-aatgggc----tttacttaatagtctaacatgtctgcttggtcctagtgattgcaggtcacaaatcaag--------------------
>Podocarpus oleifolius
-----------ggaaaggggagagaaatgcccaaccaaggta--agtgtctttccaaacttggccc-tttt--tgtagcatgttttattgtatc----tctttctttctttct-ttctttgagattgttcttgttgaagg--tgc----aatccacattctcaaccccttaacaatgccattatagaagaaatcctctgttgga-tcctacccagtscaaatttattacattctatcag-aatcgaacagcgaggttgtctctagtgtaa--------gtaattgtaataaacttagtagaaaagtttcagccttgttrcgtttcagttta--------catgttgctagtttggtttcaataagtaa----------taaagcttgaaggatctaaggcttccattaaaacagcgct-----tgtcataggaggactctgaatg--aagttcctagttatattatttgatg-t-------ttct-cttgcaatatg-ttttgctatcgttccacgtttgggatgattttgatttac-aagacttaccttttataggacttacatgttgg--------tggtagtggttt----------------tccacattgggcg--------ccaaag-ctaca-------tcacctat-------atg-tgaaatattatttca-tttcttttgaaagct--gatgaa---------ataacatttgtct-----ttgattcacatttcatgtcaaagcctttcccatgctaataatcttaaaataagtg----ctacatcacctatatgtg--a-aaagcattttgatttctttc-aagaccttgaat----gaaat--------atcatggatgatacta--------attaa-tcctc-aatgggg----tttacctaatagtctaacatgtctgcatggtcctagtgattgcaggtcacaaatcaagtatttcgtcatgcaaa----
>Podocarpus parlatorei
-gattgccaa-ggaaaggggagagaaatgcccaaccaaggta--agtgtctttccaaacttggccc-tttt--tgtagcatgttttatggtatc--------tctttctttct-ttctttgagattgttcttgttgaagg--tgc----aatccacattctcaaccccttaacaatgccattatagaagaaatcctctgttgga-tcctacccagtccaaatttattacattctatcag-aatcgaacagcgaggttgtctctagtgtaa--------gtaattgtaataaacttagtagaaaagtttcagccttgttacgtttcagttta--------catgttgctagttttgtttcagtaagtaataaagcttattaaagcttgaaggatctaaggcttccattaaaacagcgct-----tgtcataggaggactctgaatg--aagttcctagttatattatttgatg-t-------ttct-cttgcaatatg-ttttgctatcgttccacgtttgggatgattttgatttac-aagacttaacttttataggacttacatgttgg--------tggtagtggttt----------------tccacattgggcg--------ccagag-ctaca-------tcacctat-------atg-tgaaatattatttca-tttcttttgaaagct--gatgaa---------ataacatttgtct-----ttgattcacatttcatgtcaaagcctttcccatgctaataatcttaaaataagtg----ctacatcacctatatgtg--a-aaagcattttgatttctttc-aagaccttgaat----gaaat--------atcatggatgatatta--------attaa-tcctc-aatggcg----tttacttaatagtcttacatgtctgcatggtcctagtgattgcaggtcacaaatcaagtatttc--------------
>Podocarpus pilgeri
-gattgccaa-ggaaaggggagagaaatgcccaaccaaggta--agtgtctttccaaacttggccc-tttt--tgtagcwtgttttagggtatc--------tctttctttat-ttctttcagattgttcttgttgaagg--tgc----aatccacattctcaaccccttaacaatgccattatggaagaaatcctctgttgga-tcgtacccagtccaaatttattacattcta-----------------------tctctagtgtaa--------gtaattgtaataaactta-tagaaaagtttcagccttgttacgtttcagttta--------ca---tgctagttttgtttcaataagtaa----------taacgcttgaatgatctaaggcttccattaaaacagctct-----tgtcataggaggactctgaacg--aagctcctagttatattatttgatg-t-------ttct-cttgcaatatg-tttttctatcgttccatgtttgggatgattttgatttac-aagacttaccttttataggacttacatgttggtggt--actggtagtggtttacta--atgtctttgatccacattgggag--------ccaaag-ctaca-------tcacctat-------atg-tgaaatataatttca-tttcttttgaaagct--gatgaa---------ataacatttgtct-----ttgattcgcatttcatgtcaaagcctttcccatgctaataatcttaaaataagtg----ctacatcacctatatgtg--a-aaagcattttgatttctttc-aagaccttgaat----gaaat--------atcatggatgatacta--------attaa-tcttc-aatgggc----tttacttaatagtctaacatgtctgcatggccctagtgattgcaggtcacaaa-------------------------
>Podocarpus purdieanus
----------------------------------------ta--agtgtctttccaaacttggccc-tttt--tgtagcatgttttattgtatc----tctttctttctttct-ttctttgagattgttcttgttgaagg--tgc----aatccacattctcaaccccttaacaatgccattatagaagaaatcctctgttgga-tcctacccagtccaaatttattacattctatcag-aatcgaacagcgaggttgtctctagtgtaa--------gtaattgtaataaacttagtagaaaagtttcagccttgttacgtttcagttta--------catgttgctagtttggtttcaataagtaa----------taaagcttgaaggatctaaggcttccattaaaacagcgct-----tgtcataggaggactctgaatg--aagttcctagttatattatttgatg-t-------ttct-cttgcaatatg-ttttgctatcgttccacgtttgggatgattttgatttac-aagacttaccttttataggacttacatgttgg--------tggtagtggttt----------------tccacattgggcg--------ccaaag-ctaca-------tcacctat-------atg-tgaaatattatttca-tttcttttgaaagct--gatgaa---------ataacatttggct-----ttgattcacatttcatg-----------------------------------------------------------------------------------------------------------------------------------------------------------------------------------------------------------------------------------------------
>Podocarpus rubens
-gattgccaa-ggaaaggggagagaaatgcccaaccaaggta--agtgtctttccaaacttggccc-tttt--tgtagcatgttttagggtatc--------tctttctttat-ttctttcagattgttcttgttgaagg--tgc----aatccacattctcaaccccttaacaatgccattatggaagaaatcctctgttgga-tcgtacccagtccaaatttattacattcta-----------------------tctctagtgtaa--------gtaattgtaataaactta-tagaaaagtttcagccttgttacgtttcagttta--------ca---tgctagttttgtttcaataagtaa----------taacgcttgaaggatctaaggcttccattaaaacagctct-----tgtcataggaggactctgaacg--aagctcctagttatattatttgatg-t-------ttct-cttgcaatatg-ttttgctatcgttccatgtttgggatgattttgatttac-aagacttaccttttataggacttacatgttggtggt--actggtagtggtttacta--atgtctttgatccacattgggag--------ccaaag-ctaca-------tcacctat-------atg-tgaaatataatttca-tttcttttgaaagct--gatgaa---------ataacatttgtct-----ttgattcacatttcatgtcaaagcctttcccatgctaataatcttaaaataagtg----ctacatcacctatatgtg--a-aaagcattttgatttctttc-aagaccttgaat----gaaat--------atcatggatgatacta--------attaa-tcttc-aatgggc----tttacttaatagtctaacatgtctgcatggccctagtgattgcaggtcacaaatcaagtatttcgtcatgcaa-----
>Podocarpus salignus
-gattgccaa-ggaaaggggagagaaatgcccaaccaaggta--agtgtctttccaaacttggccc-tttt--tgtagcatgttttatggtatc--------tctttctttct-ttctttgagattgttcttgttgaagg--tgc----aatccacattctcaaccccttaacaatgccattatggaagaaatcctcagttgga-tcctacccagtccaaatttattaaattctatcag-aatcgaacagcgtggttgtctctagtgtaa--------gtaattgtaataaacttagtagaaaagtttcagccttgttacgtttctgttta--------catgttgctagttttatttcaataagtaa----------ttaagcttgaaggatctaaggcttccattaaaacagcgct-----tgtcataggaggactctgaatg--aagcccctagttatattatttgatg-t-------ttct-cttgcaatatg-ttttgctatcgttccat-tttgggatgattttaatttac-aa-----------tatatgacttatatgttgg--------tggtagtggtttacta--atgtctttgctccacattgggcg--------ccaaag-ctacatcaccagtcacctat-------atg-tgaaatataatttca-tttcttttgaaagct--gatgaa---------ataaca--tgtct-----ttgatttacatttcatgtcaaagcctttcctatgctaataatcttaaaataagtg----ctacatcacctatatgtg--a-aaagcattttgatttctttc-aagacctagaat----gaaat--------gtcatggatgatactaattaaattattaa-tcctc-aatgggc----tttacttaatagtctaacatgtctgcatggtcctagtgattgcaggtcacaaatc-----------------------
>Podocarpus sellowii
-gaatgccaa-ggaaaggggagagaaatgcccaaccaaggta--agtgtctttccaaacttggccc-tttt--tgtagcatgttttattttatc----tctttctttctttct-ttctttgagattgttcttgttgaagg--tgc----aatccacattctcaaccccttaacaatgccattatagaagaaatcctctgttgga-tcctacccagtccaaatttattacattctatcag-aatcgaacagcgaggttgtctctagtgtaa--------gtaattgtaataaacttagtagaaaagtttcagccttgttacgtttcagttta--------catgttgctagtttggtttcaataagtaa----------taaagcttgaaggatctaaggcttccattaaaacagcgct-----tgtcataggaggactctgaatg--aagttcctagttatattatttgatg-t-------ttct-cttgcaatatg-ttttgctatcgttccacgtttggggtgattttgatttac-aagacttaccttttataggacttacatgttgg--------tggtagtggttt----------------tccacattgggtg--------ccaaag-ctaca-------tcacctat-------atg-tgaaatattatttca-tttcttttgaaagct--gatgaa---------ataacatttgtct-----ttgattcacatttcatgtcaaaacctttcccatgctaataatcttaaaataagtg----ctacatcacctatatgtg--a-aaagcattttgatttctttc-aagaccttgaat----gaaat--------atcatggatgatacta--------attaa-tcctc-aatgggg----tttacctaatagtctaacatgtctgcatggtcctagtgattgcaggtcacaaatcaagtatttcgt------------
>Podocarpus spinulosus
-------------------------------------aggta--agtgtctttccaaacttggccc-tttt--tgtagcatgttttagggtatc--------tctttctttct-ttctttcagattgttcttgttgaagg--tgc----aatccacattctcaaccccttaacaaagccattatggaagaaatcctctgttgga-tcgtacccaatccaaatttattacattcta-----------------------tctctagtgtaa--------gtaattgtaataaactta-tagaaaagtttcagccttgttacgtttcagttta--------ca---tgctagttttgtttcaataagtaa----------taaagcttgaatgatctaaggcttccattaaaacagctct-----tgtcataggaggactcttaacg--aagctcctagttatattatttgatg-t-------ttct-cttgcaatatg-ttttgctatcgttccatgtttgggatgattttgatttac-aagacttaccttttataggacttacatgttggtggt--actggtagtggtttacta--atgtctttgatccacattgggag--------ccaaag-ctaca-------tcacctat-------atg-tgaaatataatttca-tttcttttgaaagct--gatgaa---------ataacatttgtct-----ttgattcacatttcatgtcaaagcctttcccatgctaataatcttaaaataagtg----ctacatcacctatatgtg--a-aaagcattttgatttctttc-aagaccttgaat----gaaat--------atcatggatgatacta--------attaa-tcttc-aatgggc----tttacttaatagtctaacatgtctgcatggccctagtgattgcaggtcacaaatcaagtatttcgtcatgcaa-----
>Podocarpus sprucei
---------------------------tgcccaaccaaggta--agtgtctttccaaacttggccc-tttt--tgtagcatgttttatggtatc--------tctttctttct-ttctttgagattgttcttgttgaagg--tgc----aatccacattctcaaccccttaacaatgccattatagaagaaatcctctgttgga-tcctacccagtccaaatttattacattctatcag-aatcgaacagcgaggttgtctctagtgtga--------gtaattgtaataaacttagtagaaaagtttcagccttgttacgtttcagttta--------catgttgctagttttgtttcaataagtaataaagcttattaaagcttgaaggatctaaggcttccattaaaacagcgct-----tgtcataggaggactctgaatg--aagttcctagttatattatttgatg-t-------ttct-cttgcaatatg-ttttgctatcgttccacgtttgggatgattttgatttac-aagacttaacttttataggacttacatgttgg--------tggtagtggttt----------------tccacattgggcg--------ccagag-ctaca-------tcacctat-------atg-tgaaatattatttca-tttcttttgaaagct--gatgaa---------ataacatttgtct-----ttgattcacatttcatgtcaaagcctttcccatgctaataatcttaaaataagtg----ctacatcacctatatgtg--a-aaagcattttgatttctttc-aagaccttgaat----gaaat--------atcatggatgatatta--------attaa-tcctc-aacgggg----tttacttaatagtctaacatgtctgcatggtcctagtgattgcaggtcacaaatcaagtatttcgtcatgcaa-----
>Podocarpus subtropicalis
--------------------agagaaatgcccaaccaaggta--agtgtctttccaaacttggccc-tttt--tgtagcatgttttagggtatc--------tctttctttat-ttctttcagattgttcttgttgaagg--tgc----aatccacattctcaaccccttaacaatgccattatggaagaaatcctctgttgga-tcgtacccagtccaaatttattacattcta-----------------------tctctagtgtaa--------gtaattgtaataaactta-tagaaaagtttcagccttgttacgtttcagttta--------ca---tgctagttttgtttcaataagtaa----------taacgcttgaaggatctaaggcttccattaaaacagctct-----tgtcataggaggactctgaacg--aagctcctagttatattatttgata-t-------ttct-cttgcaatatg-ttttgctatcgttccatgtttgggatgattttgatttac-aagacttaccttttataggacttacatgttggtggt--actggtagtggtttgcta--atgtctttgatccacattgggag--------ccaaag-ctaca-------tcacctat-------atg-tgaaatataatttca-tttcttttgaaagct--gatgaa---------ataacatttgtct-----ttgattcgcatttcatgtcaaagcctttcccatgctaataatcttaaaataagtg----ctacatcacctatatgtg--a-aaagcattttgatttctttc-aagaccttgaat----gaaat--------gtcatggatgatacta--------attaa-tcttc-aatgggc----tttacttaatagtctaacatgtctgcatggccctagtgattgcaggtcacaaatcaagtatttcgtcatgcaaa----
>Podocarpus sylvestris
-------------------------------------aggta--agtgtctttccaaacttggccc-tttt--tgtagcatgttttagggtatc--------tctttctttct-ttctttcagattgttcttgttgaagg--tgc----aatccacattctcaaccccttaacaatgccattatggaagaaatcttctgttgga-tcgtacccaatccaaatttattacattcta-----------------------tctctagtgtaa--------gtaattgtaataaactta-tagaaaagtttcagccttgctacgtttcagttta--------ca---tgctagttttgtttcaataagtaa----------taaagcttgaaggatctaaggcttccattaaaacagctct-----tgtcataggaggactctgaacg--aagctcctagttatattatttgatg-t-------ttct-cttgtaatatg-ttttgctatcgttccatgtttgggatgattttgatttac-aagacttaccttttataggacttacatgttggtggt--actggtagtggtttacta--atgtctttgatccacaacgggag--------ccaaag-ctaca-------tcacctat-------atg-tgaaatataatttca-tttcttttgaaagct--gatgaa---------ataacatttgtct-----ttgattcacatttcatgtcaaagcctttcccatgctaataatcttaaaataagtg----ctacatcacctatatgtg--a-aaagcattttgatttctttc-aagaccttgaat----gaaat--------atcatggatgatacta--------attaa-tcttc-aatggg-----------------------------------------------------------------------------------
>Podocarpus thailandensis
----------------------------------ccaaggta--agtgtctttccaaacttggccc-tttt--tgtagcatgttttagggtatc--------tctttctttat-ttctttcagattgttcttgttgaagg--tgc----aatccacattctcaaccccttaacaatgccattatggaagaaatcctctgttgga-tcgtacccagtccaaatttattacattcta-----------------------tctctagtgtaa--------gtaattgtaataaactta-tagaaaagtttcagccttgttacgtttcagttta--------ca---tgctagttttgtttcaataagtaa----------taacgcttgaaggatctaaggcttccattaaaacagctct-----tgtcataggaggactctgaacg--aagctcctagttatattatttgata-t-------ttct-cttgcaatatg-ttttgctatcgttccatgtttgggatgattttgatttac-aagacttaccttttataggacttacatgttggtggt--actggtagtggtttgcta--atgtctttgatccacattgggag--------ccaaag-ctaca-------tcacctat-------atg-tgaaatataatttca-tttcttttgaaagct--gatgaa---------ataacatttgtct-----ttgattcgcatttcatgtcaaagcctttcccatgctaataatcttaaaataagtg----ctacatcacctatatgtg--a-aaagcattttgatttctttc-aagaccttgaat----gaaat--------gtcatggatgatacta--------attaa-tcttc-aatgggc----tttacttaatagtctaacatgtctgcatggccctagtgattgcaggtcacaaatcaagtatt----------------
>Podocarpus totara
-gattgccaa-ggaaaggggagagaaatgcccaaccaaggta--agtgtctttccaaacttgg-cc-tttt--tgtagcatgttttatggtatc--------tctttctttct-ttctttgagattgttcttgttgaaggtttgc----aatccacattctcaaccccttaacaatgccattatggaagaaatcctctgttgga-tcctacccagtcaaaatttattacattctatcag-aatcgaacagcgaggttgtctttagtgcaa--------gtaattgtaataaacttagtagaaaagtttcagccttgttacgttttagttta--------aatgttgctagttttgtttcaataagtaa----------taaagcttaaaggatctaaggcttccattaaaacagcgct-----tgtcat---aggactctgaatg--aagctcctagttatattatttgatg-t-------ttct-cttgcaatatg-ttttgctatcgttccatgtttgggatgattttgatttat-aa-----------tataggacttatatgtttg--------tggtagtggtttacta--atgtctttgctccacattgggcg--------ccaaag-ctaca-------tcacctat-------atgttgaaatataatttca-tttcttttgaaagct--gatgaa---------ataacatttgtct-----ttgattcacatttcatgtcaaagcctttcccatgctaataatcttaaaataagtg----ctacatcacctatatgtg--a-aaagcattttgatttctttc-aagaccttgaat----gaaat--------atcatggatgacacta--------attaa-tcctc-aatgagg----tttccttaatagtctaatatgtctacatggtcctagtgattgcaggtcacaaatcaagtatttcg-------------
>Podocarpus urbanii
-gaatgccaa-ggaaaggggagagaaatgcccaaccaaggta--agtgtctttccaaacttggccc-tttt--tgtagcatgttttattgtatctctttctttctttctttct-ttctttgagattgttcttgttgaagg--tgc----aatccacattctcaaccccttaacaatgccattatagaagaaatcctctgttgga-tcctacccagtccaaatttattacattctatcag-aatcgaacagcgaggttgtctctagtgtaa--------gtaattgtaataaacttagtagaaaagtttcagccttgttacgtttcagttta--------catgttgctagtttggtttcaataagtaa----------taaagcttgaaggatctaaggcttccattaaaacagcgct-----tgtcataggaggactctgaatg--aagttcctagttatattatttgatg-t-------ttct-cttgcaatatg-ttttgctatcgttccacgtttgggatgattttgatttac-aagacttaccttttataggacttacatgttgg--------tggtagtggttt----------------tccacattgggcg--------ccaaag-ctaca-------tcacctat-------atg-tgaaatattatttca-tttcttttgaaagct--gatgaa---------ataacatttgtct-----ttgattcacatttcatgtcaaagcctttcacatgctaataatcttaaaataagtg----ctacatcacctatatgtg--a-aaagcattttgatttctttc-aagaccttgaat----gaaat--------atcatggatgatacta--------attaa-tcctc-aatgggg----tttacctaatagtct---------------------------------------------------------------
>Prumnopitys andina
----------------------------------ccaaggtaacagtctctttccacacttatccc-ttct--tgtagcgtgttttatgatatt--------tctttctttct-ttgtttgtgatcattcttgttgacgg--tgc----aatccacactctcaacccctcaacaatgccattatggaagaaatcctcagttgga-tcccacccagtctaaatttattgcagtc-atcac-tatcgaacagccaggttgtctctagtgtaa--------gtaattgtagtaaacataataaaaaactttcagccttgttaagtttctgttca--------catgttgctagttttgtttcaagaagtaa----------ttaagcttgaagagtctaaggcttccattaaaacagtgctttgcatgtcatagaaggcctctgaatg--aagctcctggttatcttatttgata-t-------tttt-cttgctttaag-ttctgctatcattccatgtttgggatgattttgattgag-aagaattgccttctgtaaaagttgtatgttggtttt--acttttactggcttacca--atgtctttgattcacattgcatg--------caaaag-ctaca-------tcacctgtatgtttcatg-tgaaatacattttca-tttctttcgagacctcaaaagaa---------atatcatttgtct-----ttgataggcattgcataccaaagcctttctcattctgacaatcttaaaacaagtg----ctacatcacctatatgtg--a-aaagcatcttgatttctttc-aagaactcaaat----gaaat--------atcatgggtgatgcta--------ataaa-tcttc-aattggct---tgtacttcatagtctaacatgtctactgtgtcctagtga---------------------------------------
>Prumnopitys ferruginea
--------------aaggggagagaaatgtccaaccaaggtaacagtctctttccacacttctccc-ttct--tatggcctgttttatgatatt----------------tct-ttgtttgggagggttcttgttgaagg--tgc----aacccacactctcaaaccctcaacaatgctattatggaagaaatcctccattgga-tcccacccagtccaaatttattacattctaccag-aatcgaacagctaggttgtctctagtgtaa--------gtaattgtagtaaacattgtagaaaagtttcagccttgttaagtttctgttca--------catgttgctagttttgtttcaataa----------------aagcttgaagaatctaaggc----------------------atgtcatagaaggcctctcaatg--aagctcctagttatcttatttgatg-t-------tttt-cttgcaataag-ttctgctatctttccatgtttggaatgattttgattgag-aataattgcctttcataaaagttgtatgttgg--------tgttactggtttacca--atgtttttgattcacattgcatg--------caaaaa-cttca-------tcatctgt-------acg-tgaaatacattttcatttttttttgagacctcaaaagaa---------atatcattcgtct-----ttgattggcattgcataccaaagcctttctcatgctaacaatcttaaaataagtg----ctacatcacctatatgtg--a-aaaacatcttgatttctttc-aagaactgaaat----gaaat--------atcatggctgatgcta--------ataaa-tcgtc-agttggc----agtacttcatagtttaacatgtctacttggtcctagtgattgcaggtcacaaatcaagtatttcgtcatgc-------
>Prumnopitys ferruginoides
-gattgccaa-ggaaaggggagagaaatgtccaaccaaggtaacagtctctttccacacttctccc-ttct--tatggcctgttttatgatatt----------------tct-ttgtttgggagggttcttgttgaagg--tgc----aacccacactctcaaaccctcaacaatgctattatggaagaaatcctccattgga-tcccacccagtccaaatttattacattctaccag-aatcgaacagctaggttgtctctagtgtaa--------gtaattgtagtaaacattgtagaaaagtttcagccttgttaagtttctgttca--------catgttgctagttttgtttcaataa----------------aagcttgaagaatctaaggc----------------------atgtcatagaaggcctctcaatg--aagctcctagttatcttatttgatg-t-------tttt-cttgcaataag-ttctgctatctttccatgtttggaatgattttgattgag-aataattgcctttcataaaagttgtatgttgg--------tgttactggtttacca--atgtttttgattcacattgcatg--------caaaaa-cttca-------tcatctgt-------acg-tgaaatacattttcatttttttttgagacctcaaaagaa---------atatcattcgtct-----ttgattggcattgcataccaaagcctttctcatgctaacaatcttaaaataagtg----ctacatcacctatatgtg--a-aaaacatcttgatttctttc-aagaactgaaat----gaaat--------atcatggctgatgcta--------ataaa-tcgtc-agttggc----agtacttcatagtttaacatgtctacttggtcctagtgattgcaggtcacaaatcaagtatttcgtcatgc-------
>Prumnopitys montana
-------------------------------------aggtaacagtctctttccacacttatccc-ttct--tgtagcgtgttttatgatatt--------tctttgtttgt-ttgtttgttatggttcttgttgaagg--tgc----aatccacactctcaacccctcaacaatgccattatggaagaaatcctcagttgga-tcccacccagtctaaatttattacattc-atcac-tatcgaacagccaggttgtctctagtgtaa--------gtaattgtagtaaacataataaaaaaatttcagccttg--aagtttctgttca--------catgttgctagttttgtttcaagaagtaa----------ttaagcttgaagagtctaaggcttccattacaacagtgctttgcatgtcatagaaggcctctaaatg--aagctcctggttatcgtatttgata-t-------tttt-cttgcattaag-ttctgctatcattccatgtttgggatgattttgattgag-aagaattgccttctgtaaaagttgtatgttgg--------ttttactggcttacca--atgtctttgattcacattgcatg--------caaaag-ctaca-------tcacctgtatgtttcatg-tgaaatacattttca-tttctttcgagacctcaaaagaa---------atatcatttgtct-----ttgattggcattgcataccaaagcctttctcattctgacaatcttaaaacaagtg----ctacatcacctatatgtg--a-aaagcatcttgatttctttc-aagaactcaaat----gaaat--------atcatgggtgatgcta--------ataaa-tcttc-aattggct---tgtacttcatagtctaacatgtctactgggtcctagtga---------------------------------------
>Prumnopitys taxifolia
--------------------------------------------------------cacttgtccc-ttct--tgtagcgtgttttatgacatt--------tctttgtttgt-ttgtttgtgatggttcttgttgaagg--tgc----tttccacactgtcaacccctcaacaatgccattatggaagaaatcctcagttgga-tcccacccagtctaaatttattacattc-atcac-tatcgaacagccaggttgtctctagtgtaa--------gtaattgtagtaaaaataataaaaacctttcagccttgttaagtttctgttca--------catgttgctagttttgtttcaagaagtaa----------ttaagcttgaagagtcttaggcttctattaaaacagtgcttt-tatgtcataaaaggcctctgaatg--aagctcctgattatcttatttgata-t-------tttt-cttgcattaaa-ttctgctatcattccatgtttgggatgattttgattgag-aagaattgccttctgtaaaagttgtatgttgg--------ttttactggcttacca--atgtctttgattcacattgcatg--------caaaag-ctaca-------tcacctgtatgtttcatg-tgaaatacattttca-tttcttttgagacctcaaaagaa---------atatcatttktct-----ttgattggcattgcataccaaagcctttctcatgctgacaatcttaaaacaagtg----ctacatcacctatatgtg--a-aaaacatcttaatttctttc-aagaactcaaat----gaaat--------atcatcggtgatgcta--------ataaa-tcttc-aattggct---tgtacttcatagtctaacatgtctactgggtcctagtgattgcaggtcacaaatcaagtattt---------------
>Retrophyllum comptonii
-gatggccaa-ggaaaggggagagaaatgcccaaccaaggta--agtgtttttccaaacttggccc-tttt--tgtagcatgttttatggtatc--------tctttctttct-ttctttgagattgttcttgttgaagg--tgc----aatccacattctcaaccccttaacaataacattatggaakatatcctctgttgga-tcctaaccaatccaaatttattacattctatcag-aatcgaacagcgaggttgtctctagtgtaa--------gtaattgtaataaacttagtagaaaagtttcagccttgttacgtttcagttta--------catgttgctagttttgtttcaataagtaa----------ttaagcttgaaggatctaaggcttccattaaaacagcgct-----tgtcataggaggactctgtatg--aagcttctagttatcctatttgatg-t-------ttct-cttgcaatatg-ttttactatcgttccatgtttgggatgattttgatttgc-aagaattatcttttataggacttatatgttgg--------tgg----------------------------------------------------------------------tat-------atg-tgaaatataatttca-tttctattgagagctcaaatgaa---------ataacatttgtct-----ttgattcacatttcatgccaaagcctttcccacgctaataatcttaaaataagtg----ctacatcacgtatatgtg--a-aaagcattttgatttctttc-aagacctcgaac----gaact--------atcatggatgatacta--------attaa-tcctc-aatgggc----tttacttaatagtctaacatgtctgctttgtcctagtgattgcaggtcacaaatcaagtatttcgtcatgcaaaag--
>Retrophyllum minus
-gatggccaa-ggaaaggggagagaaatgcccaaccaaggta--agtgtttttccaaacttggcccttttt--tgtagcatgttttatggtatc--------tctttctttct-ttctttgagattgttcttgttgaagg--tgc----aatccacattctcaaccccttaacaataacattatggaagatatcctctgttgga-tcctaaccaatccaaatttattacattctatcag-aatcgaacagggaggttgtctctagtgtaa--------gtaattgtaataaacttagtagaaaagtttcagccttgttacgtttcagttta--------cgtgttgctagttttgtttcaataagtaa----------ttaagcttgaaggatctaaggcttccattaaaacagcgct-----tgtcataggaggactctgtatg--aagcttctagttatcctatttgatg-t-------ttct-cttgcaatatg-ttttactatcgttccatgtttgggatgattttgatttgc-aagaattatcttttataggacttatatgttgg--------tgg----------------------------------------------------------------------tat-------atg-tgaaatataatttca-tttctattgagagctcaaatgaa---------ataacatttgtct-----ttgattcacatttcatgccaaagcctttcccacgctaataatcttaaaataagtg----ctacatcacgtatatgtg--a-aaagcattttgatttctttc-aagacctcgaac----gaact--------atcatggatgatacta--------attaa-tcctc-aatgggc----tttacttaatagtctaaca-----------------------------------------------------------
>Retrophyllum rospigliosii
-gatggccaa-ggaaaggggagagaaatgcccaaccaaggta--agtgtttttccaaacttggccc-tttt--tgtagcatgctttatgttatc--------tcgttctttct-ttctttgagattgttcttgttgaagg--tgc----aatccacattctcaaccccttaacaataacattatgaaagatatcctctgttgga-tcctacccaatccaaatttattacattctatcag-aattgaacagcgaggctgtctctagtgtaa--------gtaattgtaataaacttagtagaaaagtttcagctttgttacgtttcagttta--------catgttgctagttttgtttcaataagtaa----------ttaagcttgaaggatctaaggcttccattaaaacagcgct-----tgtcataggaggactctgtatg--aagctcctagttatcctatttgatg-t-------ttct-cttgcaatatg-ttttactatcgttccatgtttgggatgattttgatttac-aagaattatcttttataggacttatatgttgg--------tgg----------------------------------------------------------------------tat-------atg-tgaaatataatttca-tttctattgagagctcaaatgaa---------ctaacatttgtct-----ttgattcacatttcatgccaaagcctttcccacgctaataatcttaaaataagtg----ctacatcacctatatgtg--a-aaaacattttgatttctttc-aagacctcgaac----gaact--------atcatggatgatacta--------attaa-tcctc-aatgggc----tttacttaatagtctaacatgtctgctttgtcctagtgattgcaggtcacaaatcaagtatttcgtcatgcaaag---
>Saxegothaea conspicua
--------------------------------------------------------aattggcccc-ttct--tgtagcatgttatatgatatt--------tctttcttttt-ttctttgtgatggttcttgttgaagg--tgc----aatccacgctatgaaccccttaacaatgccattacggaagaaatcctctgttgga-gcctacccgctccaaatttattacattctatcag-agtcgaacagcgaggttgtctctagtgtaagtaatactgtaattgtaataaacatagtagaaaagtttcagccttcttaagtttctgttta--------catgttgctagttttgtttcaataagtaa----------ttaagcttgaaggatctaaggcttmcattaaaacarcact-----tatcagagaaggactatgaata--aagctcctagttatcttatttgatg-tttctgagttct-cttgcaataag-attttctatcgtcccatgtttgggatgattttgatttac-aagaattgtcctctataggagttatatgttgg--------tggtactggtttattaatatgttgtcgattcacattgcgtg--------ccaaag-ctgca-------tcacctgt-------ata-tgaaatacaatttag-tttgtttcaataagt--aatwaa---------gcttgaaggatctaaggcttcctttgtttctcttgctataagtttttcaattgattttkatttacaagaattgccttctataggaattatatgtt--g-ctggta-ctggtttactaat-atgtctttgatt----cacat--------cgcatg------------------ccaaaatt---------------------------------------------------------------------------------------------
>Sundacarpus amarus
-gattgccaa-ggaaaggggagagaaatgtccaaccaaggtaacagtctctttccacacttatccc-ttct--tgtagcgtgttttatgatatt--------tc----tttct-ttgtttgggatggttcttgttgaatc--tgc----aatccacactctcaacccctcaacaatgccattatggaaggattcttccgttgaa-tcccacccagtccaaatttattatattctatcag-aatcgaacagctaggttgtctctagtgtaa--------gtaattgtcgtaaacatagtagaaaagttttagcattgttaagtttctgttcc--------catgttgctagttttgtttcagtaagcaa----------ttaagcttgaagaatctaaggcttccattaaaacactgctttgcatgtcatagaaggcctctgaatg--aagctcctaattatcttatttgata-t-------tttt-cttgcattaagtttctgctatctttccatgtttgggatgattttgattgag-aagaattgccttctgtaaaagttatatgttgg--------ttttactggtttacca--atgtcttttattcacattgcaaa--------caaaag--------------------------------------------------------------------------------------------------------------------------cctwctcatgctaatactcttaaaataagtg----ctacatcacctatatgtg--a-aaagcatcttgatttctttc-aagaactcaaat----gaaat--------atcatgggtgatgcca--------ataaa-tcttccaatgtct----tgtactttatagtctaacatgtctactgggtcctagtgattgcaggtcacaaatcaagtatttcgccatgca------
