# Supplementary material for: Diversity, Distribution, Systematics and Conservation Status of Podocarpaceae
Source: Plants (Basel). 2023 Mar 3;12(5):1171. doi: 10.3390/plants12051171 (PMC10005643; doi:10.3390/plants12051171)
Supplement: Supplementary file 1 [file plants-12-01171-s001.zip › Supplementary data/supermatrix_27_ITS.fasta]

>Agathis alba
--------------------gtaggatcattgtcgtgcctggcgaaccgtgaa--ggggagggaag----------gattctccgacgcatccgcac-gaaacca--cccgccggga-cgaaactcccgtgtgggggg----caagggcggtcgggtc--gggcgggtcaccctctcctgccccccgtcgtcgctgtcgt----------ctcgatccaatgaa----ggtg--------------------------------------------cgccggcctt--------------------gccgtgccg-tc-------------cagcgggggattccctccgtcgggtgctgcg---------------------gtg--tgggcctgc-----cagccggagggccgttgcgcagcgccgcgggttttactt-------------------------------------------------------------------------------------------------------------------------------cgtgggttccctcggcgg-ttgcctgcc------------------------------------ttggtcgcgtgagc--------gcgcggggcgtcgcgg---------------------------------------------taggccaacg-------------------------------tgtgcgggaaggtgtccgcaccgtcg---------cctgccggtc-------------------gaccccgccgctgccgtccgaggcggcggccgttcg-------------------------------gttggttccctaagc-------------------------------------------------------------------aga--cctccgacgcgatgcgctcgagcggta----------------------------ctgcc-----------------ggtccttcgtag-cccgacgcccagcgcggtcgggctcggc-------------accggccgaggccgtttttgggtgagc-------atcggttcgagg--ctgccacaaccccctgccacgacgtccgcccgacgtcgccgtgcggtggg-------------ccggccctccgacggta-gcactcgcgat-ccgagtcgcggg-gacgaca-ccccgtcgga-------cggagccgtcctcaccctcggcccccgggccttcgtc--gggccgggcggggacaacccctcttctccctttg--ttgctcacctctcccatcgtggggg--ccg-----------------------------------------------------------------------------------------------------------------aactcctctgccgg-----gccgctcttggaagcgtcacccggcaccgcgggttttggttcctgtgggc--------gggcagcgaggggggac-ttgggcgcgtc----aacaagaga-------cccccca------------------------aaaaaacatccggtgccactccgcacca------------aggacattgatgc---aagccgtgtcggacccccgtgccttgtgcgcgga----------------------------------gggcggccggc-atctgaccaacatgactctcggcaacggatatcttggctctcgccacgatgaagaacgtagcgaaatgcgacacttggtgtgaattgcagaatcccgtgaatcatcgagtctttgaacgcaagttgcgcccgaggcttcggccgagggcacgtctgcctgggcgtcgcactccaagaaaaaaagaaaagaaaaccgacctcccttcgcccccgcgtgggggtgggaggaccgggatgtggtcgtccgtgcccca--cgacg--gcgcggtcggctgaaacgtgcgcgttggctcatcgtcccttctgaccccgacgagcggtgg---------cccccttcggagtcggcg-ttggtcgggtgtcaggcgat--cgagactcc-gcgtag---gactttacggcacggcgggcggc-ttgcgttttttcgcgcggcccccgtcccctgccccagctcgcgcc-----------------------------------------------------------------------------------------------------------------------------------------
>Agathis australis
-----------------------------------------------------------------------------------------------------------------------------------------------------------------------------------------------------------------------------------------------------------------------------------------------------------------------gccg-tc-------------cagcgggggattccctccgtcgggtgccgcg---------------------gtg--tgggcctgc-----cagccggagggccgttgcgcagcgccgcgggttttactt-------------------------------------------------------------------------------------------------------------------------------cgtgggttccctcggcgg-ttgcctgcc------------------------------------ttggtcgcgtgagc--------gcgcggggcgtcgcgg---------------------------------------------taggccaacg-------------------------------tgtgcgggaaggtgtccgcaccgtcg---------cctgccggtc-------------------gaccccgccgctgccgtccgaggcgacggccgttcg-------------------------------gttggttccctaagc-------------------------------------------------------------------aga--cctccgacgcgatgcgctcgagcggca----------------------------ctgcc-----------------ggtccttcgtag-cccgacgcccagcgcggtcgggctcggc-------------accggccgaggccgttttcgggcgagc-------attggttcgagg--ctgccacaaccccctgccacgacgtccgctcgacgtcgccgtgcggtggt-------------ccggccctccgacggtc-gcactcgcgat-ccgggtcgcggg-gacgaca-ccccgtcgga-------cggagccgtcctcaccctcggcccccgggccttcgtc--tggccgggcggggacaacccctcttctccctttg--ttgctcacctctcccatcgtggggg--ccg-----------------------------------------------------------------------------------------------------------------aactcctctggcgg-----gccgctcttggaagcgtcacccggcacaacgggttttggttcctttgggc--------gggcagcgac-ggggac-ttgggcgcgtc----aagaagaga-------ccccccc------------------------aaaaaacatccggtgccactccgcacca------------aggacattgatgc---aagccgtgtcggacccccgtgccttgtgcgcggc----------------------------------gggcggccggc-gtctgaccaacatgactctcggcaacggatatcttggctctcgccacgatgaagaacgtagcgaaatgcgacact--------------------------------------------------------------------------------------------------------------------------------------------------------------------------------------------------------------------------------------------------------------------------------------------------------------------------------------------------------------------------------------------------------------------------------------------------------------------------------------------------------------------------------------------
>Agathis macrophylla
-----------------------------------------------------------------------------------------------------------------------------------------------------------------------------------------------------------------------------------------------------------------------------------------------------------------------gccg-tc-------------cagcgggggattccctccgtcgggtgccgcg---------------------gtg--tgggcctgc-----cagccggagggccgttgcgcagcgccgcgggttttactt-------------------------------------------------------------------------------------------------------------------------------cgtgggttccctcggcgg-ttggctgcc------------------------------------ttggtcgcgtgagc--------gcgcggggcgtcgcgg---------------------------------------------taggccaacg-------------------------------tgtgcgggaaggtgtccgcaccgtcg---------cctaccggtc-------------------gaccccgccgctgccgtccgaggcgacggccgttcg-------------------------------gttggttccctaagc-------------------------------------------------------------------aga--cctccgacgcgatgcgctcgagcggta----------------------------ctgcc-----------------ggtccttcgtag-cccgacgcccagcgcggtcgggctcggc-------------accggccgaggcggttttcgggcgagc-------tttggttcgagg--ctgccgcaaccccctgccacgacgtccgcccgacgtcgccgtgcggtggg-------------ccggccctccgacggta-gcactcgcgat-ccgagtcgcggg-gacgaca-ccccgtcgga-------cggagccgccctcaccctcggcccccgggccttcgtc--tggccgggcggggacaacccctcttctccctttg--ttgctcacctctcccatcgtggggg--ccg-----------------------------------------------------------------------------------------------------------------aactcctctgccgg-----gccgctcctggaagcgtcacccggcaccacgggttttggttcctttgggc--------ggggagcgacgggggac-ttgggcgcgtc----aagaagagacccccccccccccc------------------------aaaaaacatccggtgccactccgcacca------------aggacattgatgc---aagccgtgtcggacccccgtgccttgtgcgcgga----------------------------------gggcggccggc-atctgaccaacatgactctcggcaacggatatcttggctctcgccacgatgaagaacgtagcgaaatgcgacact--------------------------------------------------------------------------------------------------------------------------------------------------------------------------------------------------------------------------------------------------------------------------------------------------------------------------------------------------------------------------------------------------------------------------------------------------------------------------------------------------------------------------------------------
>Agathis microstachya
-----------------------------------------------------------------------------------------------------------------------------------------------------------------------------------------------------------------------------------------------------------------------------------------------------------------------gccg-tc-------------cagcgggggattccctccgtcgggtgccgcg---------------------gtg--tgggcctgc-----cagccggagggccgttgcgcagcgccgcgggttttactt-------------------------------------------------------------------------------------------------------------------------------cgtgggttccctcgacgg-ttgcctgcc------------------------------------ttggtcgcgtgagc--------gcgcggggcgtcgcgg---------------------------------------------taggccaacg-------------------------------tgtgcgggaaggtgtccgcaccgtcg---------cctgccggtc-------------------gaccccgccgctgccgtccgaggcgacggccgttcg-------------------------------gttggttccctaagc-------------------------------------------------------------------aga--cctccgacgcgatgcgctcgagcggta----------------------------ctgcc-----------------ggtccttcgtag-cccgacgcccagcgcggtcgggctcggc-------------accggcggaggctgttttcgggcgagc-------attggttcgagg--ctgccacaaccccctgccacgacgtccgcccgacgtcgccgtgcggtggg-------------ccggccctccgacggta-tcactcgcgat-ccgagtcgcggg-gacgaca-ccccgtcgga-------cggagccgtcctcaccctcggcccccgggccttcgtc--tggccgggcggggacaacccctcttctccccttg--ttgctcacctctcccatcgtggggg--ccg-----------------------------------------------------------------------------------------------------------------aactcctctgcc-g-----gccgctcttggaagcgtcacccggcaccacgggttttggttcctttgggc--------gggcagcgacgggggac-ttgggcgcgtc----aagaagaga-------cccctcc------------------------aaaaaacatccggtgccactccgcacca------------aggacattgatgc---aagccgtgtcggacccccgtgccttgtgcgcgga----------------------------------gggcggccggc-gtctgaccaacatgactctcggcaacggatatcttggctctcgccacgatgaagaacgtagcgaaatgcgacact--------------------------------------------------------------------------------------------------------------------------------------------------------------------------------------------------------------------------------------------------------------------------------------------------------------------------------------------------------------------------------------------------------------------------------------------------------------------------------------------------------------------------------------------
>Agathis dammara
--------------------------------tcgtgcctggcgaaccgtgaa--ggggagggaag----------gattcttcgacgcgtccgcac-gaaacca--ccccccggga-cgaaactcctgtgtgggggg----caagggcggtcgggtc--gggcgggtcaccctctcctgccccccgtcgtcgctgtcgt----------ctcgatccgatgaag---ggtg--------------------------------------------cgccggcctt--------------------gccgtgtcg-tc-------------caacgggggattccctccgtcgggtgccgcg---------------------gtg--tgggcctgc-----cagccggagggccgttgcgcagcgccgtcggttttactt-------------------------------------------------------------------------------------------------------------------------------cgtgggttccctcggcgg-ttgcctgcc------------------------------------ttggtcgcgtgagc--------gcgcggggcgtcgcgg---------------------------------------------taggccaacg-------------------------------tgtgcgggaaggtgtccgcaccgtcg---------cctgccggtc-------------------gaacccgccgctgccgtccgaggcgacggccgttcg-------------------------------gttggttccctaagc-------------------------------------------------------------------aga--cctccgatgggatgcgctcgagcggta----------------------------ctgcc-----------------ggtccttcgtag-ccagacgcccagcgcggtcgggctcggc-------------accggtcgaggccgttttcgggcgagc-------attggttcgagg--ctgccacaaccccctgccacggcgtccgcccgacgtcgccgtgcggtggt-------------ccggccctccgacggtc-gcactcgcgat-ccgggtcgcggg-gacgaca-ccccgtcgga-------cggagccgtcctcaccctcggcccccgggccttcgtc--tggccgggcggggacaacccctcttctccctttg--ttgctcacctcttccatcgtggggg--ccg-----------------------------------------------------------------------------------------------------------------aaatcctctgccgg-----gccgctcttggaagcgtcacccggcaccacgggttttggttcctttgggc--------gggcagcgac-ggggac-ttgggcgcgtc----aagaagaga--------cccccc------------------------aaaaaacatccggtgccactccgcacca------------aggacattgatgc---aagccgtgtcggacccccgtgccttgtgcgcggc----------------------------------gggcggccggc-gtctgaccaacatgactctcggcaacggatatcttggctctcgccacgatgaagaacgtagcgaaatgcgacacttggtgtgaattgcagaatcccgtgaatcatcgagtctttgaacgcaagttgcgcccgaggcttcggtcgagggcacgtctgcctgggcgtcgcactccaagaaaaaaagaaaagaaaaccgacctccgttcccccccgcgtgggggtgggaggaccgggacgtggtcgtccgtgcccca--cgacg--gcgcggtcggctgaaacgtgcgcgttggctcatcgtcccttctgaccccgacgagcggtgg---------cccccttcggagtcggcg-ttggtcgggtgtcaggcgat--cgagactcc-gcgtag---gactttacggcacggcgggcggc-ttgcgttttttcgcgcggcccccgtcccctgccccagctcgcgcccccaggacaggcgagaac-----------------------------------------------------------------------------------------------------------------------
>Agathis robusta
ttaccgtaggtgaacctgcggtaggatcattgtcgtgcctggcgaaccgtgaa--ggggagggaag----------gattctccgatgcatccgcac-gaaacca--cccaccgaga-cgaaactcccatgtggaggg----caagggcggtcgggtc--gggcgggtcaccctctcctgccccctgtcgtcgttgtcat----------ctcgatccaatgaa----ggtg--------------------------------------------cgttggcctt--------------------gccgtgcca-tc-------------cagcaggggattccctccgtcgcgtgccgcg---------------------gtg--tgggactgc-----cagtcggagggccattgtgcagtgccatgggttttactt-------------------------------------------------------------------------------------------------------------------------------cgtgggttccctcggcgg-ttgcctgcc------------------------------------ttggtcgcgtgagc--------acgcggggcatcgcgg---------------------------------------------taggccaacg-------------------------------tgtgtgggaaggtgtccgcaccgtcg---------cctgccggtc-------------------gaccccaccgctaccgttggaggcggtggccgttcg-------------------------------gttggttccctaagc-------------------------------------------------------------------aga--cctccgacgcgatgcgctcgagcggta----------------------------ctgcc-----------------ggtccttcgtag-cttgatgcccaacgtggtcgggctcggc-------------accgaccgaggatgtttttgggcgagc-------attggttcgagg--ctgccacaaccccctgccacgatgtccgcccgacatcgccgtgcggtggg-------------tcggccctccgatggta-gcactcgcgat-ccgagtcgcggg-gatgaca-ccccgtcgga-------cggagccgtcctcaccctcggcccccgggccttcgtc--tagccggacggggacaacccctcttctccctttg--ttgctcacctctcccatcgtggggg--ccg-----------------------------------------------------------------------------------------------------------------aactcctctgccaa-----gccgctcttggaagcatcacccggcaccacgggttttagttcctgtgggc--------gggcagcgaggggggac-ttgggcgcatc----aacaagaga-------ccccccc------------------------aaaaaacattcggtgccactccgcacca------------aggacattgatgc---aagccgtgtcggacccccgtgccttgtgcgcgga----------------------------------gggcggccggc-atctgaccaacatgactctcggcaacggatatctcggctctcgccacgatgaagaacgtagcgaaatgcgacacttggtgtgaattgcagaatcccgtgaatcatcgagtctttgaacgcaagttgcgcccgaggcttcggtcgagggcacgtctgcctgggcgtcgcactccaagaaaaaaggaaaagaaaaccgacctcccttcgcccccgcatgggggtgggaggaccgggatgtggtcatccgtgcccca--cgacg--gcgcggtcggctgaaacgtgcgcgttggctcatcgtcccttctgaccccgacgagcggtgg---------cccccttcggagtcggcg-ttggtcgggtgtcaggcgat--cgagactcc-gcgtag---gactttacggcacggcgggcggc-ttgcgttttttcgtgcggcccccgtcccctgccccagctcgcgcccccaggtcaggcgagaac-----------------------------------------------------------------------------------------------------------------------
>Agathis borneensis
ttaccgtaggtgaacctgctgtaggatcattgtcatggctggcaaaccgtgaa--ggggagggaag----------gattctccgatgcatccacac-gaaacca--ccccccgaga-cgaaactcccgtgtgggggg----caaaggcggtcgagtt--gggtgagtcaccctctcctgccccctgtcgtcgctatcat----------ttcgattcaatgaa----ggtg--------------------------------------------cttcatcctt--------------------gccgtgcca-tc-------------caacggtggattcccttcgtcgggtgctgcg---------------------gtg--tgggcctgc-----cagccgaagggccattgtgcagtgctgcaggttttactt-------------------------------------------------------------------------------------------------------------------------------tgtgggttccctcaatgg-ttgcctgcc------------------------------------ttggtcgcgtgagc--------acgcgaggcatcgcgg---------------------------------------------taggccaacg-------------------------------tgtgggggaaggtgtccgcaccgtcg---------cctgccggtc-------------------gaccccgtcgctaccatccaaggtgatggccattcg-------------------------------gttggttccataagc-------------------------------------------------------------------aga--cctccgacgtaatgcgctcaagcggta----------------------------ctatc-----------------ggtccttcatag-cccaacgcccagcacgatcggcctcggc-------------accgatcgaatccgtttttgggcgagc-------attgtttcaagg--ctgccacaaccccctaccaccacgttcgcccaacatcgtcgtgtggtggg-------------ccggcccttcgacgata-gcactcatgat-ccgagtcgtggg-gacgaca-ccctgtcgga-------tggagccgtcctcaccctcagcccctgcgccttcgtt--tggttgggcggggacaacccctcttctccctttg--ttgctcacctctcctatcgtggggg--cca-----------------------------------------------------------------------------------------------------------------aactcctttgccgg-----gccgctcttggaagcatcacctgacaccacgggttttggttcctttgggt--------gggcagcgacaggggac-ttgggcgcgtc----aagaagaga-------ccccccc------------------------aaaaaacattcggtgccactccgcacca------------aggacattgatgc---aagccgtgtcggacccccgtgccttgtgcgcgga----------------------------------gggcggccgac-atctaaccaacatgactctcagcaatggatatcttggctctcgccacgatgaagaacgtagcaaaatatgacacttggtgtgaattgcagaatcccatgaatcatcaagtctttgaacgcaacttgcacccgaggctttggttgagggcacgtctgcctgggtgtcgcactccaagaaaaaaagaaaa-aaaaccgaccttccttcacccccacatgggggtgggaggatcgggatgtggtcgtccgtgcccca--cgacg--gcgcggttggctgaagcatgcgcattggctcatcgtcccttctgaccccaatgagcggtgg---------cccccttcggagtcggcg-ttggtcgggtgtcaggcgat--cgagactcc-gcatag---gactttatggcacagcgggcggc-ttgcattttttcacgcggcccccatcccctaccccagctcgcgcccccaggtcaggcgagaac-----------------------------------------------------------------------------------------------------------------------
>Agathis philippinensis
--------------------------------------------------------------------------------------------------------------------------------------------------------------------------------------------------------------------------------------------------------------------------------------------------------------------cgtgtcg-tc-------------c---------ttccctccgtcgggtgccgcg---------------------gcg--tgggcct------------ggagggccgttgcgcagcgccgt-----------------------------------------------------------------------------------------------------------------------------------------------gttccctcggcgg-ttgcctgcc-----------------------------------------------------------cgcggggcgtcgcgg---------------------------------------------taggccaacg-------------------------------tgtgcgggaag------------------------------ggtc-------------------gaacccgccgctgccgtccgaggcgacggccgtt----------------------------------ttggttc----------------------------------------------------------------------------------------------------------------------------------------------------------------------ag-ccagacgcccagcgcggtcggg--------------------------------------gggcgagc-------attgg-----------------accccctg-------gtccgcccgacgtcgcc------------------------cggccctccgacggtc-gcac--------ccgggtcgcggg-gacgaca-ccccgtcgga-------cggagccgtcctcaccctcggcccccgggccttcgtc--tggccgggcggggacaacccctcttctccctttg--ttgctcacctcttccatcg---------------------------------------------------------------------------------------------------------------------------------ctctgccgg-----gccgctcttggaagcgtcacccggcaccacgggttttggttcctttgggc--------gggcagcgac-ggggac-ttgggcgcgtc----aagaagaga-------ccccc----------------------------------------gccactccgcacca------------aggacattgatgc---aagccgtgtcggacccccgtgccttgtgcgcggc----------------------------------gggcggccggc-gtctgaccaacatgactctcggcaacggatatcttggctctcgccacgatgaagaacgtagcgaaatgcgacact--------------------------------------------------------------------------------------------------------------------------------------------------------------------------------------------------------------------------------------------------------------------------------------------------------------------------------------------------------------------------------------------------------------------------------------------------------------------------------------------------------------------------------------------
>Wollemia nobilis
------------------------gatcattgtcgtgcctggcgaaccgtgaaggggggggggaag----------gattctccgaccc------------------------------------------------------------------gtc--ggaggggtcaccctctccggccccc-gtcttccttgtctt----------ttcaatcggatgaa----ggcc--------------------------------------------ccccggcctt--------------------gccgggccg-cc-------------ccacgggggattccctttgtcgggcgcccgg---------------------ggg--ggggcctgc-----cacccggagggtctttgggcaggggcaagggttttactt-------------------------------------------------------------------------------------------------------------------------------cgggggttccgtcggggg-ttgcctgcc------------------------------------ttggtcccgggagc-------ggggggggggttcccgg---------------------------------------------caggccaacg-------------------------------tgggcggaaaggggtcccccccgccc---------cctgccggtc-------------------aaccctgcccctgccatccaagggaacggccgttcg-------------------------------gtcggttccctaagc-------------------------------------------------------------------aaa--cctccggggcgatgcccccgggggggg---------------------------tttgcc-----------------ggcccttcttac-cccaaccccaagcggggtcgggttcggg-------------accggccaaggcctttttctggcgggc-------atcggttcgagg--ctgccacaaccccctgccacgacgtccgcccgacgtcgccgtgcggtggt-------------ccggccctccgacggtt-gcacccgcgat-ccaggtcgcggg-gagggca-ccccgtcgga-------cggagccgtcctcacccccggcccacgtggcttcgtc--tggcagggcggggacaacccctctttcccctttg--ttgctcgcctcccccatcgtggggg-cccg-----------------------------------------------------------------------------------------------------------------aactcctcggccgg-----gccgctctcggcagcgccacccgacaccacgggttttcggtccttggggc--------gggcagcaacgggggac-ttgggcgcgtc----aagaaaagc-------cccacc----------------------------aaacatcgggtgccactccgcacca------------aggacatcgatgc--aaagccgtgccgga-ccccgcgccttgtgcgcggc----------------------------------gggcgggcggc-gtctgaccaacacgactctcggcaacggatatcttggctctcgccacgatgaagaacgtagcgaaatgcgacacttggtgtgaattgcagaatcccgtgaatcatcgagtctttgaacgcaagttgcgcccgaggcttcggccgagggcacgtctgcctgggcgtcgcactccaaaaagaaaa------aaaaccgacctccattcgccccc-----cgcgtgggaggaccgggatgtggtcgtccgtg-ccca--cgacg--gcgcggtcggctgaaacgtgcgcgttggctcatcgtcccttctgaccccgacgagcggtgg---------cccccttcggagtcggtg-ttggtcgggtgtcaggcgat--cgaggctcc-gcgtag---gactttacggtgcggcgggcggc-ttgcgtttttgcgcgcggcccccgtctgctaccccagctcgcgc------------------------------------------------------------------------------------------------------------------------------------------
>Agathis lanceolata
--------------------------------------------------------------------------------------------------------------------------------------------------------------------------------------------------------------------------------------------------------------------------------------------------------------------------------------------------------------------------------------------------------------------------------------------------------------------------------------------------------------------------------------------------------------------------------------------------------------------------------------------------------------------------------------------------------------------------------------------------------------------------------------------------------------------------------------------------------------------------------------------------------------------------------------------------------------------------------------------------------------------------------------------------------------------------------------------------------------------------------------------------------------------------------------------------------------------------------------------------------------------------------------------------------------------------------------------------------------------------------------------------------------------------------------------------------------------------------------------------------------------------------------------------------------------------------------------------------------------------------------------------------------------------------------------------------------------------------------------------------------------------------------------------------------------------------------------------------------------------------------------------------------------------------------------------------tgcagaatcccgtgaatcatcgagtctttgaacgcaagttgcgcccgaggcttcggtcgagggcacgtctgcctgggcgtcgcactccaagaaaaaaacaaaagaaaaccgacctccgttcgcccccgcgtgggggtgggaggaccgggatgtggtcgtccgtgcccca--cgacg--gcgcggtcggctgaaacgtgcgcgttggctcatcgtcccttctgaccccgacgagcggtgg---------cccccttcggagtcggcg-ttggtcgggtgtcaggcgat--cgagactcc-gcgtag---gactttacggcacggcgggcggc-ttgcgttttttcgcgcggcccccgtcccctgccccagatcgcgcccccaggtcaggcgagaacacccgctgagtttaagcatatcactaagcggaggaaaagaaacttacaaggattcccctagtaacggcgagcgaaccgggaacagcccagcatgaaaatcgggcggcagtgccgttcga
>Agathis moorei
--------------------------------------------------------------------------------------------------------------------------------------------------------------------------------------------------------------------------------------------------------------------------------------------------------------------------------------------------------------------------------------------------------------------------------------------------------------------------------------------------------------------------------------------------------------------------------------------------------------------------------------------------------------------------------------------------------------------------------------------------------------------------------------------------------------------------------------------------------------------------------------------------------------------------------------------------------------------------------------------------------------------------------------------------------------------------------------------------------------------------------------------------------------------------------------------------------------------------------------------------------------------------------------------------------------------------------------------------------------------------------------------------------------------------------------------------------------------------------------------------------------------------------------------------------------------------------------------------------------------------------------------------------------------------------------------------------------------------------------------------------------------------------------------------------------------------------------------------------------------------------------------------------------------------------------------------------tgcagaatcccgtgaatcatcgagtctttgaacgcaagttgcgcccgaggcttcggtcgagggcacgtctgcctgggcgtcgcactccaagaaaaaaacaaaagaaaaccgacctccgttcgcccccgcgtgggggtgggaggaccgggatgtggtcgtccgtgcccca--cgacg--gcgcggtcggctgaaacgtgcgcgttggctcatcgtcccttctgaccccgacgagcggtgg---------cccccttcggagtcggcg-ttggtcgggtgtcaggcgat--cgagactcc-gcgtag---gactttacggcacggcgggcggc-ttgcgttttttcgcgcggcccccgtcccctgccccagatcgcgcccccaggtcaggcgagaacacccgctgagtttaagcatatcactaagcggaggaaaagaaacttacaaggattcccctagtaacggcgagcgaaccgggaacagcccagcatgaaaatcgggcggcagtgccgttcga
>Araucaria bernieri
--------------------------------------------------------------------------------------------------------------------------------------------------------------------------------------------------------------------------------------------------------------------------------------------------------------------------------------------------------------------------------------------------------------------------------------------------------------------------------------------------------------------------------------------------------------------------------------------------------------------------------------------------------------------------------------------------------------------------------------------------------------------------------------------------------------------------------------------------------------------------------------------------------------------------------------------------------------------------------------------------------------------------------------------------------------------------------------------------------------------------------------------------------------------------------------------------------------------------------------------------------------------------------------------------------------------------------------------------------------------------------------------------------------------------------------------------------------------------------------------------------------------------------------------------------------------------------------------------------------------------------------------------------------------------------------------------------------------------------------------------------------------------------------------------------------------------------------------------------------------------------------------------------------------------------------------------------tgcagaatcccgtgaatcatcgagtctttgaacgcaagttgcgcccgaggcttcggccgagggcacgtctgcctgggcgtcgcactccaa--------------aaatccgacctccgttcgcccccgcgcgg----cggaggatcgggatgtggtcgtccgtgccccg--cgagg--gcgcggtcggccgaaacgcgcgcgttggctcatcgccccttgtgaccccgacgagcggtgg---------ccccgttgggagtcggcg-ttggtcgggtgtcaggcgat--cgaggctcc-gcgtag---gactttacggcgcggcgggcggc-tcgcgcgt--gcgcgcggcccccggccactgccccagctcgcgcccccaggtcaggcgagaacacccgctgagtttaagcatatcactaagcggaggaaaagaaacttacaaggattcccctagtaacggcgagcgaaccgggatgagcccagcatgaaaatcgggcggcggtgccgttcga
>Araucaria nemorosa
--------------------------------------------------------------------------------------------------------------------------------------------------------------------------------------------------------------------------------------------------------------------------------------------------------------------------------------------------------------------------------------------------------------------------------------------------------------------------------------------------------------------------------------------------------------------------------------------------------------------------------------------------------------------------------------------------------------------------------------------------------------------------------------------------------------------------------------------------------------------------------------------------------------------------------------------------------------------------------------------------------------------------------------------------------------------------------------------------------------------------------------------------------------------------------------------------------------------------------------------------------------------------------------------------------------------------------------------------------------------------------------------------------------------------------------------------------------------------------------------------------------------------------------------------------------------------------------------------------------------------------------------------------------------------------------------------------------------------------------------------------------------------------------------------------------------------------------------------------------------------------------------------------------------------------------------------------tgcagaatcccgtgaatcatcgagtctttgaacgcaagttgcgcccgaggcttcggccgagggcacgtctgcctgggcgtcgcactccaa--------------aaatccgacctccgttcgcccccgcgcgg----cggaggatcgggatgtggtcgtccgtgccccg--cgagg--gcgcggtcggccgaaacgcgcgcgttggctcatcgccccttctgaccccgacgagcggtgg---------ccccgttcggagtcggcg-ttggtcgggtgtcaggcgat--cgaggctcc-gcgtag---gactttacggcgcggcgggcggc-tcgcgcgt--gcgcgcggcccccggccactgccccagctcgcgcccccaggtcaggcgagaacacccgctgagtttaagcatatcactaagcggaggaaaagaaacttacaaggattcccctagtaacggcgagcgaaccgggatgagcccagcatgaaaatcgggcggcagtgccgttcga
>Araucaria biramulata
--------------------------------------------------------------------------------------------------------------------------------------------------------------------------------------------------------------------------------------------------------------------------------------------------------------------------------------------------------------------------------------------------------------------------------------------------------------------------------------------------------------------------------------------------------------------------------------------------------------------------------------------------------------------------------------------------------------------------------------------------------------------------------------------------------------------------------------------------------------------------------------------------------------------------------------------------------------------------------------------------------------------------------------------------------------------------------------------------------------------------------------------------------------------------------------------------------------------------------------------------------------------------------------------------------------------------------------------------------------------------------------------------------------------------------------------------------------------------------------------------------------------------------------------------------------------------------------------------------------------------------------------------------------------------------------------------------------------------------------------------------------------------------------------------------------------------------------------------------------------------------------------------------------------------------------------------------tgcagaatcccgtgaatcatcgagtctttgaacgcaagttgcgcccgaggcttcggccgagggcacgtctgcctgggcgtcgcactccaa--------------aaatccgacctccgttcgcccccscgcgg----cggaggatcgggatgtggtcgtccgtgccccg--cgagg--gcgcggtcggccgaaacgcgcgcgttggctcatcgccccttstgaccccgacgagcggtgg---------ccccgttsggagtcggcg-ttggtcgggtgtcaggcgat--cgaggctcc-gcgtag---gactttacggcgcggcgggcggc-tygcgcgt--gcgcgcggcccccggccactgccccagctcgcgcccccaggtcaggcgagaacacccgctgagtttaagcatatcactaagcggaggaaaagaaacttacaaggattcccctagtaacggcgagcgaaccgggatcagcccagcatgaaaatcgggcggcrgtgccgttcga
>Araucaria humboldtensis
--------------------------------------------------------------------------------------------------------------------------------------------------------------------------------------------------------------------------------------------------------------------------------------------------------------------------------------------------------------------------------------------------------------------------------------------------------------------------------------------------------------------------------------------------------------------------------------------------------------------------------------------------------------------------------------------------------------------------------------------------------------------------------------------------------------------------------------------------------------------------------------------------------------------------------------------------------------------------------------------------------------------------------------------------------------------------------------------------------------------------------------------------------------------------------------------------------------------------------------------------------------------------------------------------------------------------------------------------------------------------------------------------------------------------------------------------------------------------------------------------------------------------------------------------------------------------------------------------------------------------------------------------------------------------------------------------------------------------------------------------------------------------------------------------------------------------------------------------------------------------------------------------------------------------------------------------------tgcagaatcccgtgaatcatcgagtctttgaacgcaagttgcgcccgaggcttcggccgagggcacgtctgcctgggcgtcgcactccaa--------------aaatccgacctccgttcgcccccgcgcgg----cggaggatcgggatgtggtcgtccgtgccccg--cgagg--gcgcggtcggccgaaacgcgcgcgttggctcatcgccccttctgaccccgacgagcggtgg---------ccccgttcggagtcggcg-ttggtcgggtgtcaggcgat--cgaggctcc-gcgtag---gactttacggcgcggcgggtggc-ttgcgcgt--gcgcgcggcccccggccaccgccccagctcgcgcccccaggtcaggcgagaacacccgctgagtttaagcatatcactaagcggaggaaaagaaacttacaaggattcccctagtaacggcgagcgaaccgggatcagcccagcatgaaaatcgggcggcagtgccgttcga
>Araucaria muelleri
--------------------------------------------------------------------------------------------------------------------------------------------------------------------------------------------------------------------------------------------------------------------------------------------------------------------------------------------------------------------------------------------------------------------------------------------------------------------------------------------------------------------------------------------------------------------------------------------------------------------------------------------------------------------------------------------------------------------------------------------------------------------------------------------------------------------------------------------------------------------------------------------------------------------------------------------------------------------------------------------------------------------------------------------------------------------------------------------------------------------------------------------------------------------------------------------------------------------------------------------------------------------------------------------------------------------------------------------------------------------------------------------------------------------------------------------------------------------------------------------------------------------------------------------------------------------------------------------------------------------------------------------------------------------------------------------------------------------------------------------------------------------------------------------------------------------------------------------------------------------------------------------------------------------------------------------------------tgcagaatcccgtgaatcatcgantntttgaacgcaagttgcgcccgaggcttcggccgagggcacgtctgcctgggcgtcgcactccaa--------------aaatccgacctccgttcgcccccccgcgg----cggaggatcgggatgtggtcgtccgtgccccg--cgagg--gcgcggtcggccgaaacgcgcgcgttggctcatcgccccttctgaccccgacgagcggtgg---------ccccgttcggagtcggcg-ttggtcgggtgtcaggcgat--cgaggctcc-gcgtag---gactttacggcgcggcgggcggc-ttgcgcgt--gcgcgcggcccccggccactgccccagctcgcgcccccaggtcaggcgagaacacccgctgagtttaagcatatcactaagcggaggaaaagaaacttacaaggattcccctagtaacggcgagcgaaccgggatcagcccagcatgaaaatcgggcggcagtgccgttcga
>Araucaria subulata
--------------------------------------------------------------------------------------------------------------------------------------------------------------------------------------------------------------------------------------------------------------------------------------------------------------------------------------------------------------------------------------------------------------------------------------------------------------------------------------------------------------------------------------------------------------------------------------------------------------------------------------------------------------------------------------------------------------------------------------------------------------------------------------------------------------------------------------------------------------------------------------------------------------------------------------------------------------------------------------------------------------------------------------------------------------------------------------------------------------------------------------------------------------------------------------------------------------------------------------------------------------------------------------------------------------------------------------------------------------------------------------------------------------------------------------------------------------------------------------------------------------------------------------------------------------------------------------------------------------------------------------------------------------------------------------------------------------------------------------------------------------------------------------------------------------------------------------------------------------------------------------------------------------------------------------------------------tgcagaatcccgtgaatcatcgagtctttgaacgcaagttgcgcccgaggctccggccgagggcacgtctgcctgggcgtcgcactccaa--------------aaatccgacctccgttcgcccccgcgcgg----cggaggatcgggatgtggtcgtccgtgccccg--cgagg--gcgcggtcggccgaaacgcgcgcgttggctcatcgccccttgtgaccccgacgagcggtgg---------ccccgttcggagtcggcg-ttggtcgggtgtcaggcgat--cgaggctcc-gcgtag---gactttacggcgcggcgggcggc-tcgcgcgt--gcgcgcggcccccggccactgccccagctcgcgcccccaggtcaggcgagaacacccgctgagtttaagcatatcactaagcggaggaaaagaaacttacaaggattcccctagtaacggcgagcgaaccgggatcagcccagcatgaaaatcgggcggcagtgccgttcga
>Araucaria columnaris
--------------------------------------------------------------------------------------------------------------------------------------------------------------------------------------------------------------------------------------------------------------------------------------------------------------------------------------------------------------------------------------------------------------------------------------------------------------------------------------------------------------------------------------------------------------------------------------------------------------------------------------------------------------------------------------------------------------------------------------------------------------------------------------------------------------------------------------------------------------------------------------------------------------------------------------------------------------------------------------------------------------------------------------------------------------------------------------------------------------------------------------------------------------------------------------------------------------------------------------------------------------------------------------------------------------------------------------------------------------------------------------------------------------------------------------------------------------------------------------------------------------------------------------------------------------------------------------------------------------------------------------------------------------------------------------------------------------------------------------------------------------------------------------------------------------------------------------------------------------------------------------------------------------------------------------------------------tgcagaatcccgtgaatcatcgagtctttgaacgcaagttgcgcccgaggcttcggccgagggcacgtctgcctgggcgtcgcactccaa--------------aaatccgacctcctttcgccccygcgcgg----cggaggatcgggatgtggtcgtccgtgccccg--cgagg--gcgcggtcggccgaaacgcgcgcgttggctcatcgccccttctgaccccgacgagcggtgg---------ccccgttcggagtcggcg-ttggtcgggtgtcaggcgat--cgaggctcc-gcgtag---gactttacg---------------------------gcgcggcccccggccactgccccagctcgcgcccccaggtcaggcgagaacacccgctgagtttaagcatatcactaagcggaggaaaagaaacttacaaggattcccctagtaacggcgagcgaaccgggatcagcccagcatgaaaatcgggcggcagtgccgttcga
>Araucaria luxurians
--------------------------------------------------------------------------------------------------------------------------------------------------------------------------------------------------------------------------------------------------------------------------------------------------------------------------------------------------------------------------------------------------------------------------------------------------------------------------------------------------------------------------------------------------------------------------------------------------------------------------------------------------------------------------------------------------------------------------------------------------------------------------------------------------------------------------------------------------------------------------------------------------------------------------------------------------------------------------------------------------------------------------------------------------------------------------------------------------------------------------------------------------------------------------------------------------------------------------------------------------------------------------------------------------------------------------------------------------------------------------------------------------------------------------------------------------------------------------------------------------------------------------------------------------------------------------------------------------------------------------------------------------------------------------------------------------------------------------------------------------------------------------------------------------------------------------------------------------------------------------------------------------------------------------------------------------------tgcagaatcccgtgaatcatcgagtctttgaacgcaagttgcgcccgaggcttcggccgagggcacgtctgcctgggcgtcgcactccaa--------------aaatccgacctcctttcgccccygcgcgg----cggaggatcgggatgtggtcgtccgtgccccg--cgagg--gcgcggtcggycgaaacgcgcgcgttggctcatcgccccttctgaccccgacgagcggtgg---------ccccgttcggagtcggcg-ttggtcgggtgtcaggcgat--cgaggctcc-gcgtag---gactttacg---------------------------gcgcggcccccggccactgccccagctcgcgcccccaggtcaggcgagaacacccgctgagtttaagcatatcactaagcggaggaaaagaaacttacaaggattcccctagtaacggcgagcgaaccgggatcagcccagcatgaaaatcgggcggcagtgccgttcga
>Araucaria rulei
--------------------------------------------------------------------------------------------------------------------------------------------------------------------------------------------------------------------------------------------------------------------------------------------------------------------------------------------------------------------------------------------------------------------------------------------------------------------------------------------------------------------------------------------------------------------------------------------------------------------------------------------------------------------------------------------------------------------------------------------------------------------------------------------------------------------------------------------------------------------------------------------------------------------------------------------------------------------------------------------------------------------------------------------------------------------------------------------------------------------------------------------------------------------------------------------------------------------------------------------------------------------------------------------------------------------------------------------------------------------------------------------------------------------------------------------------------------------------------------------------------------------------------------------------------------------------------------------------------------------------------------------------------------------------------------------------------------------------------------------------------------------------------------------------------------------------------------------------------------------------------------------------------------------------------------------------------------------------------------------agttgcgcccgaggcttcggccgagggcacgtctgcctgggcgtcgcactccaa--------------aaatccgacctccgttcgcccccccgcgg----cggaggatcgggatgtggtcgtccgtgccccg--cgagg--gcgcggtcggccgaaacgcgcgcgttggctcatcgccccttctgaccccgacgagcggtgg---------ccccgttcggagtcggcg-ttggtcgggtgtcaggcgat--cgaggctcc-gcgtag---gactttacggcgcggcgggcggc-ttgcgcgt--gcgcgcggcccccggccactgccccagctcgcgcccccaggtcaggcgagaacacccgctgagtttaagcatatcactaagcggaggaaaagaaacttacaaggattcccctagtaacggcgagcgaaccgggatcagcccagcat--------------------------
>Araucaria hunsteinii
--------------------------------------------------------------------------------------------------------------------------------------------------------------------------------------------------------------------------------------------------------------------------------------------------------------------------------------------------------------------------------------------------------------------------------------------------------------------------------------------------------------------------------------------------------------------------------------------------------------------------------------------------------------------------------------------------------------------------------------------------------------------------------------------------------------------------------------------------------------------------------------------------------------------------------------------------------------------------------------------------------------------------------------------------------------------------------------------------------------------------------------------------------------------------------------------------------------------------------------------------------------------------------------------------------------------------------------------------------------------------------------------------------------------------------------------------------------------------------------------------------------------------------------------------------------------------------------------------------------------------------------------------------------------------------------------------------------------------------------------------------------------------------------------------------------------------------------------------------------------------------------------------------------------------------------------------------tgcagaatcccgtgaatcatcgagtctttgaacgcaagttgcgcccgaggcttcggccgagggcacgtctgcctgggcgtcgcactccaa--------------aaatccgacctccgttcgcccttgcgcgg----gggaggatcgggatgtggtcgtccgtgcccca--cggtg--gtgcggtcggctgaaacgcgcgcgttggctcatcgccccttctgaccccgacgagcggtgg---------ccccgttcggagtcggcgtttggtcgggtgtcaggcgat--cgaggctcc-gcgtag---gactttacggtgcggcgggcggc-ttgcgcgtgcgcgcgcggcccccgaccactgccccagctcgcgcccccaggtcaggcgagaacacccgctgagtttaagcatatcactaagcggaggaaaagaaacttacaaggattcccctagtaacggcgagcgaaccgggaacagcccagcatgaaaatcgggcggcagtgccgttcga
>Araucaria angustifolia
---------------ctgcggtaggatcattgtcgtgcctggcgaaccgtgaa--ggggagggagg----------gattctccggcgcgtctgcgc-gaaacca---cccccggga-ggaagctcccgtgcggggtggg--caagggcggtcgggtc--ggacgggtcgccctctcctgccccc-gccgtcgttgttgt----------ctcgatcggatgaa----ggca--------------------------------------------cgccggccttt-------------------gccgtgtcgttc-------------ccccgggggatttcctccgtcgggcgccgcg---------------------gcgcatgggcctgc-ttgcctgtcggagggtcgttcggcagcggcgcgggttatactt-------------------------------------------------------------------------------------------------------------------------------cgtgggtttcgtcggcgg-ttgcctgcct----------------------------------tttggtcgtgggagc--------gcgcggggcgttgcgg---------------------------------------------cgggccgatg-------------------------------ggtgccggaaggtgtctgcaccctcg---------cctgtcggtc-------------------gaccccgtcgctgccgtccgaggcgacggccgttcg--------------------------------acggttccctaagc-------------------------------------------------------------------aaagccctccggcgtgatgccctccgggcggt---------------------------gctgcc-----------------gtcccttcgtagccccgacgccgagcgcggtcgggctcggg-------------gccggccgtcgccgttttcggacgggc-----agagcggttggaggctctgccagaaccccctgccacgacgtccccccgacgtcgccgtgcggtggt-------------tcggccctccgacggcctgcacccgcgat-ccaggtcgcgggtgcggacatccccgtcgga-------cggagccgtcctcacccgcggtgctcgggccttcgtt--tggccgggcggggacaacccctctt-cccctttg--ttgctcgcccgccccattgaggggtagccg-----------------------------------------------------------------------------------------------------------------aactccgcggtcg--------------------------------ccgtg-ttttcggtcccttggggt------gggggcagc-aacggggat-ttgggcgcgtc----aat-aaaaa-------cccc---------------------------ccaaaacaccgggtgcca-tccgcacca------------aggacttcgatgc-aaaagccgtgacggaccc-cgcaccttgcgtgcggc----------------------------------ggccggccggc-gtccgactaacacgactctcggcaacggatatcttggctctcgccacgatgaagaacgtagcgaaatgcgacacttggtgtgaattgcagaatcccgtgaatcatcgagtctttgaacgcaagttgcgcccgaggcttcggccgagggcacgtctgcctgggcgtcgcactccaa--------------aaatccgacctccgttcgcccctgcgcgg----gggaggatcgggatgtggtcgtccgtgcccca--cgacg--gtgcggtcggctgaaacgcgcgcgttggctcatcgccccttctgaccccgacgagcggtgg---------ccccgttcggagtcggcg-ttggtcgggtgtcaggcgat--cgaggctcc-gcgtag---gactttacggcggggcgggcggc-ttgcgcgt--gcgcgcggcccccgaccactgccccagctcgcgcccccaggtcaggcgaga-------------------------------------------------------------------------------------------------------------------------
>Araucaria araucana
---------------ctgcggtaggatcattgtcgtgcctggcgaaccgtgaa--ggggagggagg----------gattctccggcgcgtctgcgc-gaaacca---cccccggga-ggaagctcccgtgcggggtggg--caagggcggtcgggtc--ggacgggtcgccctctcctgccccc-gtcgtcgttgttgt----------ctcgatcggatgaa----ggca--------------------------------------------cgccggccttt-------------------gccgtgtcgttc-------------ccccgggggatttcctccgtcgggcgccgcg---------------------gcgcatgggcctgc-ttgcctgtcggagggtcgttcggcagcggcgcgggttatactt-------------------------------------------------------------------------------------------------------------------------------cgtgggtttcgtcggcgg-ttgcctgcct----------------------------------tttggtcgtgggagc--------gcgcggggcgttgcgg---------------------------------------------cgggccgatg-------------------------------ggtgccggaaggtgtctgcaccctcg---------cctgtcggtc-------------------gaccccgtcgctgccgtccgaggcgacggccgttcg--------------------------------acggttccctaagc-------------------------------------------------------------------aaagccctccggcgtgacgccctccgggcggt---------------------------gctgcc-----------------gtcccttcgtagccccgacgccgagcgcggtcgggctcggg-------------gccggccgtcgccgttttcggacgggc-----agagcggttggaggctctgccagaaccccctgccacgacgtccccccgacgtcgccgtgcggtggt-------------tcggccctccgacggcctgcacccgcgat-ccaggtcgcgggtgcggacatccccgtcgga-------cggagccgtcctcacccgcggtgctcgggccttcgtt--tggccgggcggggacaacccctctt-cccctttg--ttgctcgcccgccccatcgaggggtagccg-----------------------------------------------------------------------------------------------------------------aactccgcggtcgg-----gccgctcttggcag------cggtcaccgtg-ttttcggtcccttggggt------gggggcagc-aacgggga--ttgggcgcgtc----aat-aaaaa-------cccc---------------------------ccaaaacaccgggtgcca-tccgcacca------------aggacttcgatgc-aaaagccgtgacggaccc-cgcaccttgcgtgcggc----------------------------------ggccggccggc-gtccgactaacacgactctcggcaacggatatcttggctctcgccacgatgaagaacgtagcgaaatgcgacacttggtgtgaattgcagaatcccgtgaatcatcgagtctttgaacgcaagttgcgcccgaggcttcggccgagggcacgtctgcctgggcgtcgcactccaa--------------aaatccgacctccgttcgcccctgcgcgg----gggaggatcgggatgtggtcgtccgtgcccca--cgacg--gtgcggtcggctgaaacgcgcgcgttggctcatcgccccttctgaccccgacgagcggtgg---------ccccgttcggagtcggcg-ttggtcgggtgtcaggcgat--cgaggctcc-gcgtag---gactttacggcggggcgggcggc-ttgcgcgt--gcgcgcggcccccgaccactgccccagctcgcgcccccaggtcaggcgagaacacccgctgagtttaagcatatcaat----------------------------------------------------------------------------------------------
>Araucaria bidwillii
----------------tgcggtaggatcattgtcgtgcctggcgaaccgtgaa--ggggagggagg----------gattcttcgacgcgtctgcgcaaaaacca---cccccggga-ggaagctcccgtgcggggtggg--caagggcggacgggtc--ggacgggtcgccttctcctgccccc-gccgtcgttgctgt----------ctcgatccgatgaa----ggca--------------------------------------------ccccggccttt-------------------gccgtgtcgttc-------------ccgcgggggatttcctccctcgggcgccgcg---------------------gcgcatgggcctgctttgcctatcggagggtcgttcggcagcggcgcgggttatactt-------------------------------------------------------------------------------------------------------------------------------cgtgggtttcgtcgccgg-ttgcctacct----------------------------------tttggtcgtgggagc--------gcgcggggcgttgcgg---------------------------------------------cgggccgatg-------------------------------ggtgccggaaggtgtctgcaccctcg---------cctgtcggtc-------------------gaccccgtcgctgccgtccaaggcgacggccgttcg--------------------------------acggttccctaagc-------------------------------------------------------------------aaagccctccggcgtgatgccctccgggcggt---------------------------gctgcc-----------------gtcccttcgtagtcccgacgccgagcgcggtcgggctcggg-------------gccggccgtcgccgttttcggacgggc-----agagcggttggaggctctgccagaaccccctgccacgacgtccgcccgacgtcgccgtgcggtggt-------------tcggccttccgacggcctgcacccgcgat-ccaggtcgcgggtgcggacatccccgtcgga-------cggagccgtcctcacccgcggggcccgggccttcgtt--tggccgggcggggacaacccctctt-cccctttg--ttgctcgcccgccccattgaggggcagccg-----------------------------------------------------------------------------------------------------------------aactcctcggtcgg-----tccgctcttcgcagcgccaccggtcaccggg-ttttcggtcccttggggccg---ggggggcagc-aacggggat-ttgggcgcgtc----aataaaaaa-------cccc---------------------------ccaaaacaccgggtgcca-tccgcacca------------aggacttcgatgc--aaagccgtgacggaccc-cgcaccttgcgtgcgac----------------------------------ggccgaccggc-gtccgactaacacgactctcggcaacggatatcttggctctcgccacgatgaagaacgtagcgaaatgcgacacttggtgtgaattgcagaatcccgtgaatcatcgagtctttgaacgcaagttgcgcccgaggcttcggccgagggcacgtctgcctgggcgtcgcactccaa--------------aaatccgacctccgttcgcccctgcgcgg----gggaggatcgggatgtggtcgtccgtgcccca--cgatg--gtgcggtcggctgaaacgcgcgcgttggctcatcgccccttctgaccccgacgagcggtgg---------ccccgttcggagtcggcgtttggtcgggtgtcaggcgat--cgaggctcc-gcgtag---gactttacggtgcggtgggtggc-ttgcgcgt--gcgcgcggcccccgaccactgccccagctcgcgcccccaggtcaggcgagaacacccgctgagtttaagcatatcaat----------------------------------------------------------------------------------------------
>Araucaria cunninghamii
-taccgtaggtgaacctgcggtaggatcattgtcgtgcctggcgaaccgtgaa--ggggagggagg----------gattctccggcgcgtccgcac-gaaacca-ccccccgggag-gaaagctcccgtgtggggtggg--gaagggcggtcgggtc--ggacgggtcgccctctcctaccccc-gtcgtcgctgccgt----------ctcgatcggatgaa----ggca--------------------------------------------cgccggcctttt-----------------cgccacgtcg-tc-------------ccgcgggggattccctccctctcgggcgtcg---------------------aggcttgggtctgg-ttgcctgtcggagggtcgttcgacagcggcacgggttttactt-------------------------------------------------------------------------------------------------------------------------------cgtgggttccgtcggcggtttgcctgcc------------------------------------ttggtcgcgggagc--------gcgcggggcgtcgcgg---------------------------------------------cgggccgacg-------------------------------ggtgcaggaaggcctctgcaccctcg---------cctgtcggtcg-----------------agaccccgccgctgccgtccgaggcgacgaccgttcg--------------------------------acggttccctaagc-------------------------------------------------------------------agacccctccggcgtgatgccctccgggcggt---------------------------gctgcc----------------ggccccctcgtagccccctcgcccaaggcggtcgggctcgag-------------accggctgtggccattttcggacgggc-----agagcggttggaggctctgccgcaaccccctgccacgacgtccgcccgacgtcgccgggcggtggt-------------tcggccctccgggggcc-gcacccgcgat-ccaggtcgcggg-gcgga----cccgtcgga-------cggagccgtcctcacccccgacacccgggccttcgtc--tggtggggcggggacaacccctctt-cccctctg--ttgctcacctgccccatcgaggggtagccg-----------------------------------------------------------------------------------------------------------------aactcctcggccggcccgggccgctccttgcagcgccaccgggcaccggg-ttttcggtccctcggggc--------gggcagcgaacggggac-ttgggcgcgtc----aataaaacc-------cccc---------------------------caaaatcatcgggtgcca-tccgcacca------------aggacatcgatgc-aaaagccgtgccggaccgtcgcgccttgcgtgcggc----------------------------------ggccggtcggc-gtccgactaacacgactctcggcaacggatatcttggctctcgccacgatgaagaacgtagcgaaatgcgacacttggtgtgaattgcagaatcccgtgaatcatcgagtctttgaacgcaagttgcgcccgaggcttcggccgagggcacgtctgcctgggcgtcgcactccaa--------------aaatccgacctccgttcgcccccgcgcgg----cggaggaccgggatgtggtcgtccgtgcccca--cgagg--gcgcggtcggctgaaacgcgcgcgttggctcatcgccccttctgaccccgacgagcggtgg---------ccccgttcggagtcggcg-ttggtcgggtgtcaggcgat--cgaggctcc-gcgtag---gactttacggcgcggcgggcggctttgcgcgt--gcgcgcggcccccggccactgccccagctcgcgcccccaggtcaggcgagaacacccgctgagtttaagcatatcaat----------------------------------------------------------------------------------------------
>Araucaria heterophylla
-----gtaggtgaacctgcggtaggatcattgtcgtgcctggcgaaccgtgaa--ggggagggagg----------gatcctccgacgcgtccgcac-gaaacca--ccccccggga-ggaagctcccgtgtggggtggg-caaacggcggtcgggtc--ggacgggtcgccctctcctaccccc-gtcgtcgttgccgt----------ctcgatcggatgaa----ggca--------------------------------------------cgccggcctttt-----------------cgccatgtcg-tc-------------ccgcgggggattccctccctctcgggcgtcg---------------------tggcttgggtctgg-ttgcctgccggagggtcgttcggcagcggcacgggttttactt-------------------------------------------------------------------------------------------------------------------------------cgtgggttccctcggcggtttgcctgcc------------------------------------ttggtcgtgggagc--------gcgcggggcgtcgcgg---------------------------------------------cgggtcgatg-------------------------------ggtgctagaaggtttctgcaccctcg---------cctgtcggtc-------------------gaccccgtcgctgccgtccgaggcgacgaccgttcg--------------------------------acggttccctaagc-------------------------------------------------------------------agatccctccgacgcgatgccctccgggcggt---------------------------gctgcc----------------ggccccctcgtagccccctcgcccaaggcggtcgggctcgag-------------accggccgtgtccgttttcggacgggc-----agagcggttggaggctctgccgcaaccccctgccacgacgtccggccgacgtcgccgggcggtggt-------------tcggccctccgacggcc-gcacccgcgat-ccaggtcgcggg-gcgga----cccgtcgga-------cggagccgtcctcacccccggcacccgggccttcgtc--tggtcgggcggggacaacccctctt-cccctccg--ttgctcgcctgccccatcgaggggtagccg-----------------------------------------------------------------------------------------------------------------aactcctcggccggcccgcgccgctctttgcagcgccacggggcaccgggtttttcggtccctcggggc--------gggcagcaaacgggggc-tggggcgcgtc----aagaaaacc-------cccccccccccc-------------------aaacaacatcgggtgcca-tccgcacca------------aggacatcgatgcaaaaagccgtgccggaccctcgcgccttgcgtgcggc----------------------------------ggccggtcggc-gtccgactaacacgactctcggcaacggatatcttggctctcgccacgatgaagaacgtagcgaaatgcgacacttggtgtgaattgcagaatcccgtgaatcatcgagtctttgaacgcaagttgcgcccgaggcttcggccgagggcacgtctgcctgggcgtcgcactccaa--------------aaatccgacctcctttcgcccccgcgcgg----cggaggatcgggatgtggtcgtccgtgccccg--cgagg--gcgcggtcggccgaaacgcgcgcgttggctcatcgccccttctgaccccgacgagcggtgg---------ccccgttcggagtcggcg-ttggtcgggtgtcaggcgat--cgaggctcc-gcgtag---gactttacg---------------------------gcgcggcccccggccactgccccagctcgcgcccccaggtcaggcgagaacacccgctgagtttaagcatatcaat----------------------------------------------------------------------------------------------
>Araucaria laubenfelsii
ttaccgtaggtgaacctgcggtaggatcattgtcgtgcctggcgaaccgtgaa--ggggagggagg----------gattctccggcgcgtccgcac-gaagcca-cccccccggga-ggaagctcccgtgtggggtggg-caaagggcggtcgggtc--ggacgggtcgccctctcctaccccc-gtcgtcgttgccgt----------ctcgatcggatgaa----ggca--------------------------------------------cgccagcctttt-----------------cgccatgtcg-tc-------------ccgcgggggattccctccctctcgggcgtcg---------------------tggcttgggtctgg-ttgcctgccggagggtcgttcggcagcggcacgggttttactt-------------------------------------------------------------------------------------------------------------------------------cgtgggttccctcggcggtttgcctgcc------------------------------------tcggtcgtgggagc--------gcgcggggcgtcgcgg---------------------------------------------cgggccgatg-------------------------------ggtgctagaaggtttctgcaccctcg---------cctgtcggtc-------------------gaccccgtcgctgccgtccgaggcgacgaccgttcg--------------------------------acggttccctaagc-------------------------------------------------------------------agatccctccgacgcgatgccctccgggcggt---------------------------gctgcc----------------ggccccctcgtagccccctcgcccaaggcggtcgggctcgag-------------accggccgtggccattttcggacgggca---gagagcggttggaggctctgccgcaaccccctgccacgacgtccgcccgacgtcgccgggcggtggt-------------tcggccctccgacggcc-gcacccgcgat-ccaggtcgcggg-gcgga----cccgtcgga-------cggagccgtcctcacccccggcacccgggccttcgtc--tggtcgggcggggacaacccctctt-cccctctg--ttgctcgcctgccccatcgaggggtagccg-----------------------------------------------------------------------------------------------------------------aactcctcggccggcccgcgccgctctttgcagcgccaccgggcaccgggtttttcggtccctcggggc--------gggcagcaaacgggggctttgggcgcgtc-aataaaaaaacc-------cccccc-------------------------aaaaaacatcgggtgcca-tccgcacca------------aggacatcgatgc-aaaagccgtgccggaccctcgcgccttgcgtgcggc----------------------------------ggccggtcggc-gtccgactaacacgactctcggcaacggatatcttggctctcgccacgatgaagaacgtagcgaaatgcgacacttggtgtgaattgcagaatcccgtgaatcatcgagtctttgaacgcaagttgcgcccgaggcttcggccgagggcacgtctgcctgggcgtcgcactccaa--------------aaatccgacctccgttcgcccccccgcgg----cggaggatcgggatgtggtcgtccgtgccccg--cgagg--gcgcggtcggccgaaacgcgcgcgttggctcatcgccccttctgaccccgacgagcggtgg---------ccccgttcggagtcggcg-ttggtcgggtgtcaggcgat--cgaggctcc-gcgtag---gactttacggcgcggcgggcggc-ttgcgcgt--gcgcgcggcccccggccactgccccagctcgcgcccccaggtcaggcgagaacacccgctgagtttaagcatatcaat----------------------------------------------------------------------------------------------
>Araucaria montana
-------------acctgcagtaggatcattgtcgtgcctggcgaaccgtgaa--ggggagggagg----------gattctccggggcgtccgcac-gaaaccaccccccccggga-ggaagctcccgtgtggggtggg-caaagggcggtcgggtc--ggacgggtcgccctctcctaccccc-gtcgtcgttgccgt----------ctcgatcggatgaa----ggca--------------------------------------------cgccagcctttt-----------------cgccatgtcg-tc-------------ccgcgggggattccctccctctcgggcgtcg---------------------tggcttgggtctgg-ttgcctgccggagggtcgttcggcagcggcacgggttttactt-------------------------------------------------------------------------------------------------------------------------------cgtgggttccctcggcggtttgcctgcc------------------------------------tcggtcgtgggagc--------gcgcggggcgtcgcgg---------------------------------------------cgggccgatg-------------------------------ggtgctagaaggtttctgcaccctcg---------cctgtcggtc-------------------gaccccgtcgctgccgtccgaggcgacgaccgttcg--------------------------------acggttccctaagc-------------------------------------------------------------------agatccctccgacgcgatgccctccgggcggt---------------------------gctgcc----------------ggccccctcgtagccccctcgcccaaggcggtcgggctcgag-------------accggccgtggccattttcggacgggca---gagagcggttggaggctctgccgcaaccccctgccacgacgtccgcccgacgtcgccgggcggtggt-------------tcggccctccgacggcc-gcacccgcgat-ccaggtcgcggg-gcgga----cccgtcgga-------cggagccgtcctcacccccggcacccgggccttcgtc--tggtcgggcggggacaacccctctt-cccctctg--ttgctcgcctgccccatcgaggggtagccg-----------------------------------------------------------------------------------------------------------------aactcctcggccggcccgcgccgctctttgcagcgccaccgggcaccgggtttttcggtccctcggggc--------gggcagcaaacgggggctttgggcgcgtcaaaaaaaaaaacc-------cccccc-------------------------aaaaaacatcgggtgcca-tccgcacca------------aggacatcgatgc-aaaagccgtgccggaccctcgcgccttgcgtgcggc----------------------------------ggccggtcggc-gtccgactaacacgactctcggcaacggatatcttggctctcgccacgatgaagaacgtagcgaaatgcgacacttggtgtgaattgcagaatcccgtgaatcatcgagtctttgaacgcaagttgcgcccgaggcttcggccgagggcacgtctgcctgggcgtcgcactccaa--------------aaatccgacctccgttcgcccccccgcgg----cggaggatcgggatgtggtcgtccgtgccccg--cgagg--gcgcggtcggccgaaacgcgcgcgttggctcatcgccccttctgaccccgacgagcggtgg---------ccccgttcggagtcggcg-ttggtcgggtgtcaggcgat--cgaggctcc-gcgtag---gactttacggcgcggcgggcggc-ttgcgcgt--gcgcgcggcccccggccactgccccagctcgcgcccccaggtcaggcgagaacacccgctgagtttaagcatatcaat----------------------------------------------------------------------------------------------
>Araucaria scopulorum
ttaccgtaggtgaacctgcggtaggatcattgtcgtgcctggcgaaccgtgaa--ggggagggagg----------gattctccggcgcgtccgcac-gaaacca--ccccccggga-ggaagctcccgtgcggggtggg-caaacggcggtcgggtc--ggacgggtcgccctctcctaccccc-gtcgtcgttgccgt----------ctcgatcggatgaa----ggcac------------------------------------------gcgccagcctttt-----------------cgccatgtcg-tc-------------ccgcgggggattccctccctctcgggcgtcg---------------------tggcttgggtctgg-ttgcctgccggagggtcgttcggcagcggcacgggttttactt-------------------------------------------------------------------------------------------------------------------------------cgtgggttccctcggcggtttgcctgcc------------------------------------ttggtcgtgggagc--------gcgcggggcgtcgcgg---------------------------------------------cgggccgatg-------------------------------ggtgctagaaggtttctgcaccctcg---------cctgtcggtc-------------------ggccccgtcgctgccgtccgaggcgacaaccgttcg--------------------------------acggttccctaagc-------------------------------------------------------------------agatccctccgacgcgatgccctccgggcggt---------------------------gctgcc----------------ggccccctcgtagccccctcgcccaaggcggtcgggctcgag-------------accggccgtggccattttcggacgggc-----agagcggttggaggctctgccgcaaccccctgccacgacgtccgcccgacgtcgccgggcggtggt-------------tcggccctccgacggcc-gcacccgcgat-ccaggtcgcggg-gcgga----cccgtcgga-------cggagccgtcctcacccccggcacccgggccttcgtc--tggtcgggcggggacaacccctcttccccctctg--ttgctcgcctgccccatcgaggggtagccg-----------------------------------------------------------------------------------------------------------------aactcctcggccggcccgcgccgctctttgcagcgccaccgggcaccgggtttttcggtccctcggggc--------gggcagcaaacgggggc-ttgggcgcgtc----aagaaatcc-------cccccccccaaa------------------aaaaaaacatccggtgcca-tccgcacca------------aggacatcgatgc-aaaagccgtgccggaccctcgcgccttgcgtgcggc----------------------------------ggccggtcggc-gtccgactaacacgactctcggcaacggatatcttggctctcgccacgatgaagaacgtagcgaaatgcgacacttggtgtgaattgcagaatcccgtgaatcatcgagtctttgaacgcaagttgcgcccgaggcttcggccgagggcacgtctgcctgggcgtcgcactccaa--------------aaatccgacctccgttcgcccccgcgcgg----cggaggatcgggatgtggtcgtccgtgccccg--cgagg--gcgcggtcggccgaaacgcgcgcgttggctcatcgccccttgtgaccccgacgagcggtgg---------ccccgttcggagtcggcg-ttggtcgggtgtcaggcgat--cgaggctcc-gcgtag---aactttacggcgcggcgggcggc-tcgcgcgt--gcgcgcggcccccggccactgccccagctcgcgcccccaggtcaggcgagaacacccgctgagtttaagcatatcaat----------------------------------------------------------------------------------------------
>Acmopyle pancheri
---------------------------------------------------------------------------------------------------------------------------------------------------------------------------------------------------------------------------------------------------------------------------------------------------------------------------------------------------------------------------------------------------------------------------------------------------------------------------------------------------------------------------------------------------------------------------------------------------------------------------------------------------------------------------------------------------------------------------------------------------------------------------------------------------------------------------------------------------------------------------------------------------------------------------------------------------------------------------------------------------------------------------------------------------------------------------------------------------------------------------------------------------------------------------------------------------------------------------------------------------------------------------------------------------------------------------------------------------------------------------------------------------------------------------------------------------------------------------------------------------------------------------------------------------------------------------------------------------------------------------------------------------------------------------------------------------------------------------------------------------------------------------------------------------------------------------------------------------------------------------------------------------------------------------------------------------------------------------------------------------------------------------------------------tatcg-----------cctgacgcctccccct-----ccatcgtgc-gg----gggaagagcggacatggtcgtccgggccc-t--tcgag--gtgcggtcggctgaaatacgcgcgctgggccgtga---acccccggcctgactagcggtgg---------cttcgttcggagtcggcg-tctgtcgggcttgcggatcg--tgcggctcc-tcgcggtagaacattgc----------atgcc-tt------------------------------------------------------------------------------------------------------------------------------------------------------------------------------------
>Acmopyle sahniana
---------------------------------------------------------------------------------------------------------------------------------------------------------------------------------------------------------------------------------------------------------------------------------------------------------------------------------------------------------------------------------------------------------------------------------------------------------------------------------------------------------------------------------------------------------------------------------------------------------------------------------------------------------------------------------------------------------------------------------------------------------------------------------------------------------------------------------------------------------------------------------------------------------------------------------------------------------------------------------------------------------------------------------------------------------------------------------------------------------------------------------------------------------------------------------------------------------------------------------------------------------------------------------------------------------------------------------------------------------------------------------------------------------------------------------------------------------------------------------------------------------------------------------------------------------------------------------------------------------------------------------------------------------------------------------------------------------------------------------------------------------------------------------------------------------------------------------------------------------------------------------------------------------------------------------------------------------------------------------------------------------------------------------------------catcg-----------cctgacgcctccccyt-----ccatcgtgc-gg----tgggagagcggacatggtcgtccgggccc-t--ttgag--gtgcggtcggctgaaatacgcgcgatgggccgtca---cccccctgcctgactagcggtgg---------ctccgttcggagtcggcg-tttgtcgggctcgcggatcg--tgcggctcc-tcgcggtagaacattgc----------atgcc-tt------------------------------------------------------------------------------------------------------------------------------------------------------------------------------------
>Afrocarpus dawei
--------------------------------------------------------------------------------------------------------------------------------------------------------------------------------------------------------------------------------------------------------------------------------------------------------------------------------------------------------------------------------------------------------------------------------------------------------------------------------------------------------------------------------------------------------------------------------------------------------------------------------------------------------------------------------------------------------------------------------------------------------------------------------------------------------------------------------------------------------------------------------------------------------------------------------------------------------------------------------------------------------------------------------------------------------------------------------------------------------------------------------------------------------------------------------------------------------------------------------------------------------------------------------------------------------------------------------------------------------------------------------------------------------------------------------------------------------------------------------------------------------------------------------------------------------------------------------------------------------------------------------------------------------------------------------------------------------------------------------------------------------------------------------------------------------------------------------------------------------------------------------------------------------------------------------------------------------tgcagaatcccgtgaatcatcgagtctttgaacgcaagttgcgcccgaggcctcggccgagggcacgtctgcctgggcgacgcattttcg-----------cctgacgcctcccctc-----ccaacgtgc-gg----gggaagagcggacatggtcgtccggaccc-t--tcgag--gtgcggtcggctgaaatacgcgcgctgggccgtcg----cccccggcccgaccagcggtgg---------ctccgttcggggtcgacg-tttgtcgggatcgcggatcg--tgcggctcc-gcgcggtcgaactttgc----------atgcc-tttc------------------------------------gcgtccccaggtcaggcgagaccacccgctgagcttaagcatatcaataagcggaggaaaagaaacttacaaggattcccctagtaacggcgagcgaaccgggaacagcccagcatgaaaatcggacggcgacgtcgtccga
>Afrocarpus mannii
--------------------------------------------------------------------------------------------------------------------------------------------------------------------------------------------------------------------------------------------------------------------------------------------------------------------------------------------------------------------------------------------------------------------------------------------------------------------------------------------------------------------------------------------------------------------------------------------------------------------------------------------------------------------------------------------------------------------------------------------------------------------------------------------------------------------------------------------------------------------------------------------------------------------------------------------------------------------------------------------------------------------------------------------------------------------------------------------------------------------------------------------------------------------------------------------------------------------------------------------------------------------------------------------------------------------------------------------------------------------------------------------------------------------------------------------------------------------------------------------------------------------------------------------------------------------------------------------------------------------------------------------------------------------------------------------------------------------------------------------------------------------------------------------------------------------------------------------------------------------------------------------------------------------------------------------------------tgcagaatcccgtgaatcatcgagtctttgaacgcaagttgcgcccgaggcctcggccgagggcacgtctgcctgggcgacgcattttcg-----------cctgacgcctcccctc-----ccaacgtgc-gg----gggaagagcggacatggtcgtccggaccc-t--tcgag--gtgcggtcggctgaaatacgcgcgctgggccgtcg----cccccggcccgaccagcggtgg---------ctccgttcggggtcgacg-tttgtcgggatcgcggatcg--tgcggctcc-gcgcggtcgaactttgc----------atgcc-tttc------------------------------------gcgtccccaggtcaggcgagaccacccgctgagcttaagcatatcaataagcggaggaaaagaaacttacaaggattcccctagtaacggcgagcgaaccgggaacagcccagcatgaaaatcggacggcgacgtcgtccga
>Afrocarpus usambarensis
--------------------------------------------------------------------------------------------------------------------------------------------------------------------------------------------------------------------------------------------------------------------------------------------------------------------------------------------------------------------------------------------------------------------------------------------------------------------------------------------------------------------------------------------------------------------------------------------------------------------------------------------------------------------------------------------------------------------------------------------------------------------------------------------------------------------------------------------------------------------------------------------------------------------------------------------------------------------------------------------------------------------------------------------------------------------------------------------------------------------------------------------------------------------------------------------------------------------------------------------------------------------------------------------------------------------------------------------------------------------------------------------------------------------------------------------------------------------------------------------------------------------------------------------------------------------------------------------------------------------------------------------------------------------------------------------------------------------------------------------------------------------------------------------------------------------------------------------------------------------------------------------------------------------------------------------------------tgcagaatcccgtgaatcatcgagtctttgaacgcaagttgcgcccgaggcctcggccgagggcacgtctgcctgggcgacgcattttcg-----------cctgacgcctcccctc-----ccaacgtgc-gg----gggaagagcggacatggtcgtccggaccc-t--tcgag--gtgcggtcggctgaaatacgcgcgctgggccgtcg----cccccggcccgaccagcggtgg---------ctccgttcggggtcgacg-tttgtcgggatcgcggatcg--tgcggctcc-gcgcggtcgaactttgc----------atgcc-tttc------------------------------------gcgtccccaggtcaggcgagaccacccgctgagcttaagcatatcaataagcggaggaaaagaaacttacaaggattcccctagtaacggcgagcgaaccgggaacagcccagcatgaaaatcggacggcgacgtcgttcga
>Afrocarpus gracilior
--------------------------------------------------------------------------------------------------------------------------------------------------------------------------------------------------------------------------------------------------------------------------------------------------------------------------------------------------------------------------------------------------------------------------------------------------------------------------------------------------------------------------------------------------------------------------------------------------------------------------------------------------------------------------------------------------------------------------------------------------------------------------------------------------------------------------------------------------------------------------------------------------------------------------------------------------------------------------------------------------------------------------------------------------------------------------------------------------------------------------------------------------------------------------------------------------------------------------------------------------------------------------------------------------------------------------------------------------------------------------------------------------------------------------------------------------------------------------------------------------------------------------------------------------------------------------------------------------------------------------------------------------------------------------------------------------------------------------------------------------------------------------------------------------------------------------------------------------------------------------------------------------------------------------------------------------------tgcagaatcccgtgaatcatcgagtctttgaacgcaagttgcgcccgaggcctcggccgagggcacgtctgcctgggcgacgcattttcg-----------cctgacgcctcccctc-----ccaacgtgcggg----gggaagagcggacatggtcgtccggaccc-t--tcgag--gtgcggtcggctgaaatacgcgcgctgggccgtcg----cccccggcccgaccagcggtgg---------ctccgttcggggtcgacg-tttgtcgggatcgcggatcg--tgcggctcc-gcgcggtcgaactttgc----------atgcc-tttc------------------------------------gcgtccccaggtcaggcgagaccacccgctgagcttaagcatatcaataagcggaggaaaagaaacttacaaggattcccctagtaacggcgagcgaaccgggaacagcccagcatgaaaatcggacggcgacgtcgtccga
>Retrophyllum comptonii
--------------------------------------------------------------------------------------------------------------------------------------------------------------------------------------------------------------------------------------------------------------------------------------------------------------------------------------------------------------------------------------------------------------------------------------------------------------------------------------------------------------------------------------------------------------------------------------------------------------------------------------------------------------------------------------------------------------------------------------------------------------------------------------------------------------------------------------------------------------------------------------------------------------------------------------------------------------------------------------------------------------------------------------------------------------------------------------------------------------------------------------------------------------------------------------------------------------------------------------------------------------------------------------------------------------------------------------------------------------------------------------------------------------------------------------------------------------------------------------------------------------------------------------------------------------------------------------------------------------------------------------------------------------------------------------------------------------------------------------------------------------------------------------------------------------------------------------------------------------------------------------------------------------------------------------------------------tgcagaatcccgtgaatcatcgagtctttgaacgcaagttgcgcccgaggcctcggccgagggcacgtctgcctgggcgacgcactttcg-----------cctgacgcctcccctc-----ccatcgcgc-gg----gggaagagcggacatggtcgtccggaccc-t--tcgag--gtgcggtcggctgaaatacgcgcgctgggccgtcg----cccccggcccgaccagcggtgg---------ctccgttcggggtcggcg-ttcgtcgggctcgcggatcg--tgcggctcc-gcgcggtcgaactttgc----------atgcc-tttc------------------------------------gcgtccccaggtcaggcgagaccacccgctgagcttaagcatatcaataagcggaggaaaagaaacttacaaggattcccctagtaacggcgagcgaaccgggaacagcccagcatgaaaatcggacggcggcgtcgtccga
>Retrophyllum vitiense
--------------------------------------------------------------------------------------------------------------------------------------------------------------------------------------------------------------------------------------------------------------------------------------------------------------------------------------------------------------------------------------------------------------------------------------------------------------------------------------------------------------------------------------------------------------------------------------------------------------------------------------------------------------------------------------------------------------------------------------------------------------------------------------------------------------------------------------------------------------------------------------------------------------------------------------------------------------------------------------------------------------------------------------------------------------------------------------------------------------------------------------------------------------------------------------------------------------------------------------------------------------------------------------------------------------------------------------------------------------------------------------------------------------------------------------------------------------------------------------------------------------------------------------------------------------------------------------------------------------------------------------------------------------------------------------------------------------------------------------------------------------------------------------------------------------------------------------------------------------------------------------------------------------------------------------------------------tgcagaatcccgtgaatcatcgagtctttgaacgcaagttgcgcccgaggcctcggccgagggcacgtctgcctgggcgacgcactttcg-----------cctgacgcctcccctc-----ccatcgcgc-gg----gggaagagcggacatggtcgtccggaccc-t--tcgag--gtgcggtcggctgaaatacgcgcgctgggccgtcg----cccccggcccgaccagcggtgg---------ctccgttcggggtcggcg-ttcgtcgggctcgcggatcg--tgcggctcc-gcgcggtcgaactttgc----------atgcc-tttc------------------------------------gcgtccccaggtcaggcgagaccacccgctgagcttaagcatatcaataagcggaggaaaagaaacttacaaggattcccctagtaacggcgagcgaaccgggaacagcccagcatgaaaatcggacggcggcgtcgtccga
>Retrophyllum rospigliosii
--------------------------------------------------------------------------------------------------------------------------------------------------------------------------------------------------------------------------------------------------------------------------------------------------------------------------------------------------------------------------------------------------------------------------------------------------------------------------------------------------------------------------------------------------------------------------------------------------------------------------------------------------------------------------------------------------------------------------------------------------------------------------------------------------------------------------------------------------------------------------------------------------------------------------------------------------------------------------------------------------------------------------------------------------------------------------------------------------------------------------------------------------------------------------------------------------------------------------------------------------------------------------------------------------------------------------------------------------------------------------------------------------------------------------------------------------------------------------------------------------------------------------------------------------------------------------------------------------------------------------------------------------------------------------------------------------------------------------------------------------------------------------------------------------------------------------------------------------------------------------------------------------------------------------------------------------------tgcagaatcccgtgaatcatcgagtctttgaacgcaagttgcgcccgaggcctcggccgagggcacgtctgcctgggcgacgcactttcg-----------cctgacgcctcccctc-----ccatcgcgc-gg----gggaagagcggacatggtcgtccggaccc-t--tcgag--gtgcggtcggctgaaatacgcgcgctgggccgtcg----cccccggcccgaccagcggtgg---------ctccgttcggggtcggcg-ttcgtcgggctcgcggatcg--tgcggctcc-gcgcggtcgaactttgc----------atgcc-tttc------------------------------------gcgtccccaggtcaggcgagaccacccgctgagcttaagcatatcaataagcggaggaaaagaaacttacaaggattcccctagtaacggcgagcgaaccgggaacagcccagcatgaaaaycggacggcggcgtcgtccga
>Nageia formosensis
--------------------------------------------------------------------------------------------------------------------------------------------------------------------------------------------------------------------------------------------------------------------------------------------------------------------------------------------------------------------------------------------------------------------------------------------------------------------------------------------------------------------------------------------------------------------------------------------------------------------------------------------------------------------------------------------------------------------------------------------------------------------------------------------------------------------------------------------------------------------------------------------------------------------------------------------------------------------------------------------------------------------------------------------------------------------------------------------------------------------------------------------------------------------------------------------------------------------------------------------------------------------------------------------------------------------------------------------------------------------------------------------------------------------------------------------------------------------------------------------------------------------------------------------------------------------------------------------------------------------------------------------------------------------------------------------------------------------------------------------------------------------------------------------------------------------------------------------------------------------------------------------------------------------------------------------------------tgcagaatcccgtgaatcatcgagtctttgaacgcaagttgcgcccgaggccccggccgagggcacgtctgcctgggcgacgcactttcg-----------cctgacgcctcccctc-----gaaacgtgc-gg----gggaagagcggacatggtcgtccggaccc-t--tcgag--gtgcggtcggctgaaatacgcgcgctgggccgtcg----cccccggcccgaccggcggtgg---------ctccgttcggggtcggcg-tttgtcgggatcgcggatcg--tgcggctcc-gtgcgatcgaactttgc----------atgcc-tttc------------------------------------gcgtccccaggtcaggcgagaccacccgctgagcttaagcatatcaataagcggaggaaaagaaacttacaaggattcccctagtaacggcgagcgaaccgggaacagcccagcatgaaaatcggacggcggtgtcgtccga
>Nageia motleyi
--------------------------------------------------------------------------------------------------------------------------------------------------------------------------------------------------------------------------------------------------------------------------------------------------------------------------------------------------------------------------------------------------------------------------------------------------------------------------------------------------------------------------------------------------------------------------------------------------------------------------------------------------------------------------------------------------------------------------------------------------------------------------------------------------------------------------------------------------------------------------------------------------------------------------------------------------------------------------------------------------------------------------------------------------------------------------------------------------------------------------------------------------------------------------------------------------------------------------------------------------------------------------------------------------------------------------------------------------------------------------------------------------------------------------------------------------------------------------------------------------------------------------------------------------------------------------------------------------------------------------------------------------------------------------------------------------------------------------------------------------------------------------------------------------------------------------------------------------------------------------------------------------------------------------------------------------------tgcagaatcccgtgaatcatcgagtctttgaacgcaagttgcgcccgaggccccggccgagggcacgtctgcctgggcgacgcactttcg-----------cctgacgcctcccctc-----gaaacgtgc-gg----gggaagagcggacatggtcgtccggaccc-t--tcgag--gtgcggtcggctgaaatacgcgcgctgggccgtcg----cccccggcccgaccggcggtgg---------ctccgttcggggtcggcg-tttgtcgggatcgcggatcg--tgcggctcc-gcgcgatcgaactttgc----------atgcc-tttc------------------------------------gcgtccccaggtcaggcgagaccacccgctgagcttaagcatatcaataagcggaggaaaagaaacttacaaggattcccctagtaacggcgagcgaaccgggaacagcccagcatgaaaatcggacggcagcgtcgtccga
>Nageia wallichiana
--------------------------------------------------------------------------------------------------------------------------------------------------------------------------------------------------------------------------------------------------------------------------------------------------------------------------------------------------------------------------------------------------------------------------------------------------------------------------------------------------------------------------------------------------------------------------------------------------------------------------------------------------------------------------------------------------------------------------------------------------------------------------------------------------------------------------------------------------------------------------------------------------------------------------------------------------------------------------------------------------------------------------------------------------------------------------------------------------------------------------------------------------------------------------------------------------------------------------------------------------------------------------------------------------------------------------------------------------------------------------------------------------------------------------------------------------------------------------------------------------------------------------------------------------------------------------------------------------------------------------------------------------------------------------------------------------------------------------------------------------------------------------------------------------------------------------------------------------------------------------------------------------------------------------------------------------------tgcagaatcccgtgaatcatcgagtctttgaacgcaagttgcgcccgaggccccggccgagggcacgtctgcctgggcgacgcactttcg-----------cctgacgcctcccctc-----gaaacgtgc-gg----gggaagagcggacatggtcgtccggaccc-t--tcgag--gtgcggtcggctgaaatacgcgcgctgggccgtcg----cccccggcccgaccagcggttg---------ctccgttcggggtcggcg-tttgtcgggatcgcggatcg--tgcggctcc-acgcgatcgaactttgc----------atgcc-tttc------------------------------------gcgtccccaggtcaggcgagaccacccgctgagcttaagcatatcaataagcggaggaaaagaaacttacaaggattcccctagtaacggcgagcgaaccgggaacagcccagcatgaaaatcggacggcagcgtcgtccga
>Podocarpus acutifolius
--------------------------------------------------------------------------------------------------------------------------------------------------------------------------------------------------------------------------------------------------------------------------------------------------------------------------------------------------------------------------------------------------------------------------------------------------------------------------------------------------------------------------------------------------------------------------------------------------------------------------------------------------------------------------------------------------------------------------------------------------------------------------------------------------------------------------------------------------------------------------------------------------------------------------------------------------------------------------------------------------------------------------------------------------------------------------------------------------------------------------------------------------------------------------------------------------------------------------------------------------------------------------------------------------------------------------------------------------------------------------------------------------------------------------------------------------------------------------------------------------------------------------------------------------------------------------------------------------------------------------------------------------------------------------------------------------------------------------------------------------------------------------------------------------------------------------------------------------------------------------------------------------------------------------------------------------------tgcagaatcccgtgaatcatcgagtctttgaacgcaagttgcgcccgaggctccggccgagggcacgtctgcctgggcgacgcaccttcg-----------cctgacgccttccctc-----ccatcgcgc-gt----gggaagagcggacatggtcgtccggaccctt--tcgag--gtgcggtcggctgaaatacgcgcgctgggccgtcg----cccccggcccgaccagcggtgg---------ctccgttcggggtcggcg-tttgtcgggctcgcggaccg--tgcggctcc-gcgcggtcgaactttgc----------atgcc-tttc------------------------------------gcgtccccaggtcaggcgagaccacccgctgagcttaagcatatcaataagcggaggaaaagaaacttacaaggattcccctagtaacggcgagcgaaccgggaacagcccagcatgaaaatcggacggcggtgtcgttcga
>Podocarpus cunninghamii
--------------------------------------------------------------------------------------------------------------------------------------------------------------------------------------------------------------------------------------------------------------------------------------------------------------------------------------------------------------------------------------------------------------------------------------------------------------------------------------------------------------------------------------------------------------------------------------------------------------------------------------------------------------------------------------------------------------------------------------------------------------------------------------------------------------------------------------------------------------------------------------------------------------------------------------------------------------------------------------------------------------------------------------------------------------------------------------------------------------------------------------------------------------------------------------------------------------------------------------------------------------------------------------------------------------------------------------------------------------------------------------------------------------------------------------------------------------------------------------------------------------------------------------------------------------------------------------------------------------------------------------------------------------------------------------------------------------------------------------------------------------------------------------------------------------------------------------------------------------------------------------------------------------------------------------------------------tgcagaatcccgtgaatcatcgagtctttgaacgcaagttgcgcccgaggctccggccgagggcacgtctgcctgggcgacgcaccttcg-----------cctgacgccttccctc-----ccatcgcgc-gt----gggaagagcggacatggtcgtccggaccctt--tcgag--gtgcggtcggctgaaatacgcgcgctgggccgtcg----cccccggcccgaccagcggtgg---------ctccgttcggggtcggcg-tttgtcgggctcgcggaccg--tgcggctcc-gcgcggtcgaactttgc----------atgcc-tttc------------------------------------gcgtccccaggtcaggcgagaccacccgctgagcttaagcatatcaataagcggaggaaaagaaacttacaaggattcccctagtaacggcgagcgaaccgggaacagcccagcatgaaaatcggacggcggtgtcgttcga
>Podocarpus hallii
--------------------------------------------------------------------------------------------------------------------------------------------------------------------------------------------------------------------------------------------------------------------------------------------------------------------------------------------------------------------------------------------------------------------------------------------------------------------------------------------------------------------------------------------------------------------------------------------------------------------------------------------------------------------------------------------------------------------------------------------------------------------------------------------------------------------------------------------------------------------------------------------------------------------------------------------------------------------------------------------------------------------------------------------------------------------------------------------------------------------------------------------------------------------------------------------------------------------------------------------------------------------------------------------------------------------------------------------------------------------------------------------------------------------------------------------------------------------------------------------------------------------------------------------------------------------------------------------------------------------------------------------------------------------------------------------------------------------------------------------------------------------------------------------------------------------------------------------------------------------------------------------------------------------------------------------------------tgcagaatcccgtgaatcatcgagtctttgaacgcaagttgcgcccgaggctccggccgagggcacgtctgcctgggcgacgcaccttcg-----------cctgacgccttccctc-----ccatcgcgc-gt----gggaagagcggacatggtcgtccggaccctt--tcgag--gtgcggtcggctgaaatacgcgcgctgggccgtcg----cccccggcccgaccagcggtgg---------ctccgttcggggtcggcg-tttgtcgggctcgcggaccg--tgcggctcc-gcgcggtcgaactttgc----------atgcc-tttc------------------------------------gcgtccccaggtcaggcgagaccacccgctgagcttaagcatatcaataagcggaggaaaagaaacttacaaggattcccctagtaacggcgagcgaaccgggaacagcccagcatgaaaatcggacggcggtgtcgttcga
>Podocarpus totara
--------------------------------------------------------------------------------------------------------------------------------------------------------------------------------------------------------------------------------------------------------------------------------------------------------------------------------------------------------------------------------------------------------------------------------------------------------------------------------------------------------------------------------------------------------------------------------------------------------------------------------------------------------------------------------------------------------------------------------------------------------------------------------------------------------------------------------------------------------------------------------------------------------------------------------------------------------------------------------------------------------------------------------------------------------------------------------------------------------------------------------------------------------------------------------------------------------------------------------------------------------------------------------------------------------------------------------------------------------------------------------------------------------------------------------------------------------------------------------------------------------------------------------------------------------------------------------------------------------------------------------------------------------------------------------------------------------------------------------------------------------------------------------------------------------------------------------------------------------------------------------------------------------------------------------------------------------tgcagaatcccgtgaatcatcgagtctttgaacgcaagttgcgcccgaggctccggccgagggcacgtctgcctgggcgacgcaccttcg-----------cctgacgccttccctc-----ccatcgcgc-gt----gggaagagcggacatggtcgtccggaccctt--tcgag--gtgcggtcggctgaaatacgcgcgctgggccgtcg----cccccggcccgaccagcggtgg---------ctccgttcggggtcggcg-tttgtcgggctcgcggaccg--tgcggctcc-gcgcggtcgaactttgc----------atgcc-tttc------------------------------------gcgtccccaggtcaggcgagaccacccgctgagcttaagcatatcaataagcggaggaaaagaaacttacaaggattcccctagtaacggcgagcgaaccgggaacagcccagcatgaaaatcggacggcggtgtcgttcga
>Podocarpus nivalis
--------------------------------------------------------------------------------------------------------------------------------------------------------------------------------------------------------------------------------------------------------------------------------------------------------------------------------------------------------------------------------------------------------------------------------------------------------------------------------------------------------------------------------------------------------------------------------------------------------------------------------------------------------------------------------------------------------------------------------------------------------------------------------------------------------------------------------------------------------------------------------------------------------------------------------------------------------------------------------------------------------------------------------------------------------------------------------------------------------------------------------------------------------------------------------------------------------------------------------------------------------------------------------------------------------------------------------------------------------------------------------------------------------------------------------------------------------------------------------------------------------------------------------------------------------------------------------------------------------------------------------------------------------------------------------------------------------------------------------------------------------------------------------------------------------------------------------------------------------------------------------------------------------------------------------------------------------tgcagaatcccgtgaatcatcgagtctttgaacgcaagttgcgcccgaggctccggccgagggcacgtctgcctgggcgacgcaccttcg-----------cctgacgccttccctc-----ccatcgcgc-gt----gggaagagcggacatggtcgtccggaccctt--tcgag--gtgcggtcggctgaaatacgcgcgctgggccgtcg----cccycggcccgaccagcggtgg---------ctccgttcggggtcggcg-tttgtcgggctcgcggaccg--tgcggctcc-gcgcggtcgaactttgc----------atgcc-tttc------------------------------------gcgtccccaggtcaggcgagaccacccgctgagcttaagcatatcaataagcggaggaaaagaaacttacaaggattcccctagtaacggcgagcgaaccgggaacagcccagcatgaaaatcggacggcggtgtcgttcga
>Podocarpus gnidioides
--------------------------------------------------------------------------------------------------------------------------------------------------------------------------------------------------------------------------------------------------------------------------------------------------------------------------------------------------------------------------------------------------------------------------------------------------------------------------------------------------------------------------------------------------------------------------------------------------------------------------------------------------------------------------------------------------------------------------------------------------------------------------------------------------------------------------------------------------------------------------------------------------------------------------------------------------------------------------------------------------------------------------------------------------------------------------------------------------------------------------------------------------------------------------------------------------------------------------------------------------------------------------------------------------------------------------------------------------------------------------------------------------------------------------------------------------------------------------------------------------------------------------------------------------------------------------------------------------------------------------------------------------------------------------------------------------------------------------------------------------------------------------------------------------------------------------------------------------------------------------------------------------------------------------------------------------------tgcagaatcccgtgaatcatcgagtctttgaacgcaagttgcgcccgaggctccggccgagggcacgtctgcctgggcgacgcaccttcg-----------cctgacgccttccctc-----ccatcgcgc-gt----gggaagagcggacatggtcgtccggaccctt--tcgag--gtgcggtcggctgaaatacgcgcgctgggccgtcg----cccccggcccgaccagcggtgg---------ctccgttcggggtcggcg-tttgtcgggctcgcggatcg--tgcggctcc-gcgcggtcgaactttgc----------atgcc-tttc------------------------------------gcgtccccaggtcaggcgagaccacccgctgagcttaagcatatcaataagcggaggaaaagaaacttacaaggattcccctagtaacggcgagcgaaccgggaacagcccagcatgaaaatcggacggcggtgtcgttcga
>Podocarpus lawrencei
--------------------------------------------------------------------------------------------------------------------------------------------------------------------------------------------------------------------------------------------------------------------------------------------------------------------------------------------------------------------------------------------------------------------------------------------------------------------------------------------------------------------------------------------------------------------------------------------------------------------------------------------------------------------------------------------------------------------------------------------------------------------------------------------------------------------------------------------------------------------------------------------------------------------------------------------------------------------------------------------------------------------------------------------------------------------------------------------------------------------------------------------------------------------------------------------------------------------------------------------------------------------------------------------------------------------------------------------------------------------------------------------------------------------------------------------------------------------------------------------------------------------------------------------------------------------------------------------------------------------------------------------------------------------------------------------------------------------------------------------------------------------------------------------------------------------------------------------------------------------------------------------------------------------------------------------------------tgcagaatcccgtgaatcatcgagtctttgaacgcaagttgcgcccgaggctccggccgagggcacgtctgcctgggcgacgcaccttcg-----------cctgacgccttccctc-----ccatcgcgc-gt----gggaagagcggacatggtcgtccggaccctt--tcgag--gtgcggtcggctgaaatacgcgcgctgggccgtcg----cccccggcccgaccagcggtgg---------ctccgttcggggtcggcg-tttgtcgggctcgcggaccg--tgcggctcc-gcgcggttgaactttgc----------atgcc-tttc------------------------------------gcgtccccaggtcaggcgagaccacccgctgagcttaagcatatcaataagcggaggaaaagaaacttacaaggattcccctagtaacggcgagcgaaccgggaacagcccagcatgaaaatcggacggcagtgtcgttcga
>Podocarpus angustifolius
--------------------------------------------------------------------------------------------------------------------------------------------------------------------------------------------------------------------------------------------------------------------------------------------------------------------------------------------------------------------------------------------------------------------------------------------------------------------------------------------------------------------------------------------------------------------------------------------------------------------------------------------------------------------------------------------------------------------------------------------------------------------------------------------------------------------------------------------------------------------------------------------------------------------------------------------------------------------------------------------------------------------------------------------------------------------------------------------------------------------------------------------------------------------------------------------------------------------------------------------------------------------------------------------------------------------------------------------------------------------------------------------------------------------------------------------------------------------------------------------------------------------------------------------------------------------------------------------------------------------------------------------------------------------------------------------------------------------------------------------------------------------------------------------------------------------------------------------------------------------------------------------------------------------------------------------------------tgcagaatcccgtgaatcatcgagtctttgaacgcaagttgcgcccgaggctccggccgagggcacgtctgcctgggcgacgcaccttcg-----------cctgacgccttccctc-----ccatcgcgc-gt----gggaagagcggacatggtcgtccggaccctt--tcgtg--gtgcggtcggctgaaatacgcgcgctgggccgtcg----cccccggcccgaccagcggtgg---------ctccgttcggggtcggcg-tttatcgggctcgcggaccg--tgcggctcc-gcgcgatcgaactttgc----------atgcc-tttc------------------------------------gcgtccccaggtcaggcgagaccacccgctgagcttaagcatatcaataagcggaggaaaagaaacttacaaggattcccctagtaacggcgagcgaaccgggaacagcccagcatgaaaatcggacggcggtgtcgttcga
>Podocarpus salignus
--------------------------------------------------------------------------------------------------------------------------------------------------------------------------------------------------------------------------------------------------------------------------------------------------------------------------------------------------------------------------------------------------------------------------------------------------------------------------------------------------------------------------------------------------------------------------------------------------------------------------------------------------------------------------------------------------------------------------------------------------------------------------------------------------------------------------------------------------------------------------------------------------------------------------------------------------------------------------------------------------------------------------------------------------------------------------------------------------------------------------------------------------------------------------------------------------------------------------------------------------------------------------------------------------------------------------------------------------------------------------------------------------------------------------------------------------------------------------------------------------------------------------------------------------------------------------------------------------------------------------------------------------------------------------------------------------------------------------------------------------------------------------------------------------------------------------------------------------------------------------------------------------------------------------------------------------------tgcagaatcccgtgaatcatcgagtctttgaacgcaagttgcgcccgaggctccggccgagggcacgtctgcctgggcgacgcaccttcg-----------cctgacgccttccctc-----ccatcgcgc-gt----gggaagagcggacatggtcgtccggaccctt--tcgtg--gtgcggtcggctgaaatacgcgcgctgggccgtcg----cccccggcccgaccagcggtgg---------ctccgttcggggtcggcg-tttatcgggctcgcggaccg--tgcggctcc-gcgcgatcgaactttgc----------atgcc-tttc------------------------------------gcgtccccaggtcaggcgagaccacccgctgagcttaagcatatcaataagcggaggaaaagaaacttacaaggattcccctagtaacggcgagcgaaccgggaacagcccagcatgaaaatcggacggcggtgtcgttcga
>Podocarpus elongatus
--------------------------------------------------------------------------------------------------------------------------------------------------------------------------------------------------------------------------------------------------------------------------------------------------------------------------------------------------------------------------------------------------------------------------------------------------------------------------------------------------------------------------------------------------------------------------------------------------------------------------------------------------------------------------------------------------------------------------------------------------------------------------------------------------------------------------------------------------------------------------------------------------------------------------------------------------------------------------------------------------------------------------------------------------------------------------------------------------------------------------------------------------------------------------------------------------------------------------------------------------------------------------------------------------------------------------------------------------------------------------------------------------------------------------------------------------------------------------------------------------------------------------------------------------------------------------------------------------------------------------------------------------------------------------------------------------------------------------------------------------------------------------------------------------------------------------------------------------------------------------------------------------------------------------------------------------------tgcagaatcccgtgaatcatcgagtctttgaacgcaagttgcgcccgaggctccggccgagggcacgtctgcctgggcgacgcactttcg-----------cctgacgccttccctc-----ccatcgtgc-gt----gggaagagcggacatggtcgtccggacccat--tcgag--gtgcggtcggctgaaatacgcgcgctgggccgtcg----cccccggcccgaccagcggtgg---------ctccgttcggggtcggcg-tttgtcgggctcgcggaccg--tgcggctcc-gcgcggccgaactttgc----------atgcc-tttc------------------------------------gcgtccccaggtcaggcgagaccacccgctgagcttaagcatatcaataagcggaggaaaagaaacttacaaggattcccctagtaacggcgagcgaaccgggaacagcccagcatgaaaatcggacggcggtgtcgttcga
>Podocarpus henkelii
--------------------------------------------------------------------------------------------------------------------------------------------------------------------------------------------------------------------------------------------------------------------------------------------------------------------------------------------------------------------------------------------------------------------------------------------------------------------------------------------------------------------------------------------------------------------------------------------------------------------------------------------------------------------------------------------------------------------------------------------------------------------------------------------------------------------------------------------------------------------------------------------------------------------------------------------------------------------------------------------------------------------------------------------------------------------------------------------------------------------------------------------------------------------------------------------------------------------------------------------------------------------------------------------------------------------------------------------------------------------------------------------------------------------------------------------------------------------------------------------------------------------------------------------------------------------------------------------------------------------------------------------------------------------------------------------------------------------------------------------------------------------------------------------------------------------------------------------------------------------------------------------------------------------------------------------------------tgcagaatcccgtgaatcatcgagtctttgaacgcaagttgcgcccgaggctccggccgagggcacgtctgcctgggcgacgcactttcg-----------cctgacgccttccctc-----ccatcgtgc-gt----gggaagagcggacatggtcgtccggacccat--tcgag--gtgcggtcggctgaaatacgcgcgctgggccgtcg----cccccggcccgaccagcggtgg---------ctccgttcggggtcggcg-tttgtcgggctcgcggaccg--tgcggctcc-gcgcggccgaactttgc----------atgcc-tttc------------------------------------gcgtccccaggtcaggcgagaccacccgctgagcttaagcatatcaataagcggaggaaaagaaacttacaaggattcccctagtaacggcgagcgaaccgggaacagcccagcatgaaaatcggacggcggtgtcgttcga
>Podocarpus latifolius
--------------------------------------------------------------------------------------------------------------------------------------------------------------------------------------------------------------------------------------------------------------------------------------------------------------------------------------------------------------------------------------------------------------------------------------------------------------------------------------------------------------------------------------------------------------------------------------------------------------------------------------------------------------------------------------------------------------------------------------------------------------------------------------------------------------------------------------------------------------------------------------------------------------------------------------------------------------------------------------------------------------------------------------------------------------------------------------------------------------------------------------------------------------------------------------------------------------------------------------------------------------------------------------------------------------------------------------------------------------------------------------------------------------------------------------------------------------------------------------------------------------------------------------------------------------------------------------------------------------------------------------------------------------------------------------------------------------------------------------------------------------------------------------------------------------------------------------------------------------------------------------------------------------------------------------------------------tgcagaatcccgtgaatcatcgagtctttgaacgcaagttgcgcccgaggctccggccgagggcacgtctgcctgggcgacgcactttcg-----------cctgacgccttccctc-----ccatcgtgc-gt----gggaagagcggacatggtcgtccggacccat--tcgag--gtgcggtcggctgaaatacgcgcgctgggccgtcg----cccccggcccgaccagcggtgg---------ctccgttcggggtcggcg-tttgtcgggctcgcggaccg--tgcggctcc-gcgcggccgaactttgc----------atgcc-tttc------------------------------------gcgtccccaggtcaggcgagaccacccgctgagcttaagcatatcaataagcggaggaaaagaaacttacaaggattcccctagtaacggcgagcgaaccgggaacagcccagcatgaaaatcggacggcggtgtcgttcga
>Podocarpus milanjianus
--------------------------------------------------------------------------------------------------------------------------------------------------------------------------------------------------------------------------------------------------------------------------------------------------------------------------------------------------------------------------------------------------------------------------------------------------------------------------------------------------------------------------------------------------------------------------------------------------------------------------------------------------------------------------------------------------------------------------------------------------------------------------------------------------------------------------------------------------------------------------------------------------------------------------------------------------------------------------------------------------------------------------------------------------------------------------------------------------------------------------------------------------------------------------------------------------------------------------------------------------------------------------------------------------------------------------------------------------------------------------------------------------------------------------------------------------------------------------------------------------------------------------------------------------------------------------------------------------------------------------------------------------------------------------------------------------------------------------------------------------------------------------------------------------------------------------------------------------------------------------------------------------------------------------------------------------------tgcagaatcccgtgaatcatcgagtctttgaacgcaagttgcgcccgaggctccggccgagggcacgtctgcctgggcgacgcactttcg-----------cctgacgccttccctc-----ccatcgtgc-gt----gggaagagcggacatggtcgtccggacccat--tcgag--gtgcggtcggctgaaatacgcgcgctgggccgtcg----cccccggcccgaccagcggtgg---------ctccgttcggggtcggcg-tttgtcgggctcgcggaccg--tgcggctcc-gcgcggccgaactttgc----------atgcc-tttc------------------------------------gcgtccccaggtcaggcgagaccacccgctgagcttaagcatatcaataagcggaggaaaagaaacttacaaggattcccctagtaacggcgagcgaaccgggaacagcccagcatgaaaatcggacggcggtgtcgttcga
>Podocarpus madagascariensis
--------------------------------------------------------------------------------------------------------------------------------------------------------------------------------------------------------------------------------------------------------------------------------------------------------------------------------------------------------------------------------------------------------------------------------------------------------------------------------------------------------------------------------------------------------------------------------------------------------------------------------------------------------------------------------------------------------------------------------------------------------------------------------------------------------------------------------------------------------------------------------------------------------------------------------------------------------------------------------------------------------------------------------------------------------------------------------------------------------------------------------------------------------------------------------------------------------------------------------------------------------------------------------------------------------------------------------------------------------------------------------------------------------------------------------------------------------------------------------------------------------------------------------------------------------------------------------------------------------------------------------------------------------------------------------------------------------------------------------------------------------------------------------------------------------------------------------------------------------------------------------------------------------------------------------------------------------tgcagaatcccgtgaatcatcgagtctttgaacgcaagttgcgcccgaggctccggtcgagggcacgtctgcctgggcgacgcactttcg-----------cctgacgccttccctc-----ccatcgtgc-gt----gggaagagcggacatggtcgtccggacccat--tcgag--gtgcggtcggctgaaatacgcgcgctgggccgtcg----cccccggcccgaccagcggtgg---------ctccgttcggggtcggcg-tttgtcgggctcgcggaccg--tgcggctcc-gtgcggccgaactttgc----------atgcc-tttc------------------------------------gcgtccccaggtcaggcgagaccacccgctgagcttaagcatatcaataagcggaggaaaagaaacttacaaggattcccctagtaacggcgagcgaaccgggaacagcccagcatgaaaatcggacggcggtgtcgttcga
>Podocarpus brasiliensis
--------------------------------------------------------------------------------------------------------------------------------------------------------------------------------------------------------------------------------------------------------------------------------------------------------------------------------------------------------------------------------------------------------------------------------------------------------------------------------------------------------------------------------------------------------------------------------------------------------------------------------------------------------------------------------------------------------------------------------------------------------------------------------------------------------------------------------------------------------------------------------------------------------------------------------------------------------------------------------------------------------------------------------------------------------------------------------------------------------------------------------------------------------------------------------------------------------------------------------------------------------------------------------------------------------------------------------------------------------------------------------------------------------------------------------------------------------------------------------------------------------------------------------------------------------------------------------------------------------------------------------------------------------------------------------------------------------------------------------------------------------------------------------------------------------------------------------------------------------------------------------------------------------------------------------------------------------tgcagaatcccgtgaatcatcgagtctttgaacgcaagttgcgcccgaggctccggccgagggcacgtctgcctgggcgacgcactttcg-----------tttgacgccttccctc-----ccatcgcgc-gt----gggaagagcggacatggtcgtccggacccat--tcgag--gtgcggtcggctgaaatacgcgcgctgggccgtcg----cttccggtccgaccagcggtgg---------ctcctttcggggtcggcg-tttgtcgggctcgcggaccg--tgcggctcc-gcgtggtcgaactttgc----------atgcc-tttc------------------------------------gcgtccccaggtcaggcgagaccacccgctgagcttaagcatatcaataagcggaggaaaagaaacttacaaggattcccctagtaacggcgagcgaaccgggaacagcccagcatgaaaatcggacggcggtgtcgttcga
>Podocarpus guatemalensis
--------------------------------------------------------------------------------------------------------------------------------------------------------------------------------------------------------------------------------------------------------------------------------------------------------------------------------------------------------------------------------------------------------------------------------------------------------------------------------------------------------------------------------------------------------------------------------------------------------------------------------------------------------------------------------------------------------------------------------------------------------------------------------------------------------------------------------------------------------------------------------------------------------------------------------------------------------------------------------------------------------------------------------------------------------------------------------------------------------------------------------------------------------------------------------------------------------------------------------------------------------------------------------------------------------------------------------------------------------------------------------------------------------------------------------------------------------------------------------------------------------------------------------------------------------------------------------------------------------------------------------------------------------------------------------------------------------------------------------------------------------------------------------------------------------------------------------------------------------------------------------------------------------------------------------------------------------tgcagaatcccgtgaatcatcgagtctttgaacgcaagttgcgcccgaggctccggccgagggcacgtctgcctgggcgacgcactttcg-----------tctgacgccttccctc-----ccatcgcgc-gt----gggaagagcggacatggtcgtccggacccat--tcgag--gtgcggtcggctgaaatacgcgcgctgggccgtcg----cttccggtccgaccagcggtgg---------ctcctttcggggtcggcg-tttgtcgggctcgcggaccg--tgcggctcc-gcgtggtcgaactttgc----------atgcc-tttc------------------------------------gcgtccccaggtcaggcgagaccacccgctgagcttaagcatatcaataagcggaggaaaagaaacttacaaggattcccctagtaacggcgagcgaaccgggaacagcccagcatgaaaatcggacggcggtgtcgttcga
>Podocarpus magnifolius
--------------------------------------------------------------------------------------------------------------------------------------------------------------------------------------------------------------------------------------------------------------------------------------------------------------------------------------------------------------------------------------------------------------------------------------------------------------------------------------------------------------------------------------------------------------------------------------------------------------------------------------------------------------------------------------------------------------------------------------------------------------------------------------------------------------------------------------------------------------------------------------------------------------------------------------------------------------------------------------------------------------------------------------------------------------------------------------------------------------------------------------------------------------------------------------------------------------------------------------------------------------------------------------------------------------------------------------------------------------------------------------------------------------------------------------------------------------------------------------------------------------------------------------------------------------------------------------------------------------------------------------------------------------------------------------------------------------------------------------------------------------------------------------------------------------------------------------------------------------------------------------------------------------------------------------------------------tgcagaatcccgtgaatcatcgagtctttgaacgcaagttgcgcccgaggctccggccgagggcacgtctgcctgggcgacgcactttcg-----------tctgacgccttccctc-----ccatcgcgc-gt----gggaagagcggacatggtcgtccggacccat--tcgag--gtgcggtcggctgaaatacgcgcgctgggccgtcg----cttccggtccgaccagcggtgg---------ctcctttcggggtcggcg-tttgtcgggctcgcggaccg--tgcggctcc-gcgtggtcgaactttgc----------atgcc-tttc------------------------------------gcgtccccaggtcaggcgagaccacccgctgagcttaagcatatcaataagcggaggaaaagaaacttacaaggattcccctagtaacggcgagcgaaccgggaacagcccagcatgaaaatcggacggcggtgtcgttcga
>Podocarpus sellowii
--------------------------------------------------------------------------------------------------------------------------------------------------------------------------------------------------------------------------------------------------------------------------------------------------------------------------------------------------------------------------------------------------------------------------------------------------------------------------------------------------------------------------------------------------------------------------------------------------------------------------------------------------------------------------------------------------------------------------------------------------------------------------------------------------------------------------------------------------------------------------------------------------------------------------------------------------------------------------------------------------------------------------------------------------------------------------------------------------------------------------------------------------------------------------------------------------------------------------------------------------------------------------------------------------------------------------------------------------------------------------------------------------------------------------------------------------------------------------------------------------------------------------------------------------------------------------------------------------------------------------------------------------------------------------------------------------------------------------------------------------------------------------------------------------------------------------------------------------------------------------------------------------------------------------------------------------------tgcagaatcccgtgaatcatcgagtctttgaacgcaagttgcgcccgaggctccggccgagggcacgtctgcctgggcgacgcactttcg-----------tctgacgccttccctc-----ccatcgcgc-gt----gggaagagcggacatggtcgtccggacccat--tcgag--gtgcggtcggctgaaatacgcgcgctgggccgtcg----cttccggtccgaccagcggtgg---------ctcctttcggggtcggcg-tttgtcgggctcgcggaccg--tgcggctcc-gcgtggtcgaactttgc----------atgcc-tttc------------------------------------gcgtccccaggtcaggcgagaccacccgctgagcttaagcatatcaataagcggaggaaaagaaacttacaaggattcccctagtaacggcgagcgaaccgggaacagcccagcatgaaaatcggacggcggtgtcgttcga
>Podocarpus tepuiensis
--------------------------------------------------------------------------------------------------------------------------------------------------------------------------------------------------------------------------------------------------------------------------------------------------------------------------------------------------------------------------------------------------------------------------------------------------------------------------------------------------------------------------------------------------------------------------------------------------------------------------------------------------------------------------------------------------------------------------------------------------------------------------------------------------------------------------------------------------------------------------------------------------------------------------------------------------------------------------------------------------------------------------------------------------------------------------------------------------------------------------------------------------------------------------------------------------------------------------------------------------------------------------------------------------------------------------------------------------------------------------------------------------------------------------------------------------------------------------------------------------------------------------------------------------------------------------------------------------------------------------------------------------------------------------------------------------------------------------------------------------------------------------------------------------------------------------------------------------------------------------------------------------------------------------------------------------------tgcagaatcccgtgaatcatcgagtctttgaacgcaagttgcgcccgaggctccggccgagggcacgtctgcctgggcgacgcactttcg-----------tctgacgccttccctc-----ccatcgcgc-gt----gggaagagcggacatggtcgtccggacccat--tcgag--gtgcggtcggctgaaatacgcgcgctgggccgtcg----cttccggtccgaccagcggtgg---------ctcctttcggggtcggcg-tttgtcgggctcgcggaccg--tgcggctcc-gcgtggtcgaactttgc----------atgcc-tttc------------------------------------gcgtccccaggtcaggcgagaccacccgctgagcttaagcatatcaataagcggaggaaaagaaacttacaaggattcccctagtaacggcgagcgaaccgggaacagcccagcatgaaaatcggacggcggtgtcgttcga
>Podocarpus trinitensis
--------------------------------------------------------------------------------------------------------------------------------------------------------------------------------------------------------------------------------------------------------------------------------------------------------------------------------------------------------------------------------------------------------------------------------------------------------------------------------------------------------------------------------------------------------------------------------------------------------------------------------------------------------------------------------------------------------------------------------------------------------------------------------------------------------------------------------------------------------------------------------------------------------------------------------------------------------------------------------------------------------------------------------------------------------------------------------------------------------------------------------------------------------------------------------------------------------------------------------------------------------------------------------------------------------------------------------------------------------------------------------------------------------------------------------------------------------------------------------------------------------------------------------------------------------------------------------------------------------------------------------------------------------------------------------------------------------------------------------------------------------------------------------------------------------------------------------------------------------------------------------------------------------------------------------------------------------tgcagaatcccgtgaatcatcgagtctttgaacgcaagttgcgcccgaggctccggccgagggcacgtctgcctgggcgacgcactttcg-----------tctgacgccttccctc-----ccatcgcgc-gt----gggaagagcggacatggtcgtccggacccat--tcgag--gtgcggtcggctgaaatacgcgcgctgggccgtcg----cttccggtccgaccagcggtgg---------ctcctttcggggtcggcg-tttgtcgggctcgcggaccg--tgcggctct-gcgtggtcgaactttgc----------atgcc-tttc------------------------------------gcgtccccaggtcaggcgagaccacccgctgagcttaagcatatcaataagcggaggaaaagaaacttacaaggattcccctagtaacggcgagcgaaccgggaacagcccagcatgaaaatcggacggcggtgtcgttcga
>Podocarpus celatus
--------------------------------------------------------------------------------------------------------------------------------------------------------------------------------------------------------------------------------------------------------------------------------------------------------------------------------------------------------------------------------------------------------------------------------------------------------------------------------------------------------------------------------------------------------------------------------------------------------------------------------------------------------------------------------------------------------------------------------------------------------------------------------------------------------------------------------------------------------------------------------------------------------------------------------------------------------------------------------------------------------------------------------------------------------------------------------------------------------------------------------------------------------------------------------------------------------------------------------------------------------------------------------------------------------------------------------------------------------------------------------------------------------------------------------------------------------------------------------------------------------------------------------------------------------------------------------------------------------------------------------------------------------------------------------------------------------------------------------------------------------------------------------------------------------------------------------------------------------------------------------------------------------------------------------------------------------tgcagaatcccgtgaatcatcgagtctttgaacgcaagttgcgcccgaggctccggccgagggcacgtctgcctgggcgacgcaatttcg-----------cctgacgccttccctc-----ccatcgcgc-gt----gggaagagcggacatggtcgtccggacccat--tcgag--gtgcggtcggctgaaatacgcgcgctgggccgtcg----cttccggcccgaccagcggtgg---------ctcctttcggggtcggcg-tttgtcgggctcgcggaccg--tgcggctcc-gcggggtcgaactttgc----------atgcc-tttc------------------------------------gcgtccccaggtcaggcgagaccacccgctgagcttaagcatatcaataagcggaggaaaagaaacttacaaggattcccctagtaacggcgagcgaaccgggaacagcccagcatgaaaatcggacggcggtgtcgttcga
>Podocarpus rusbyi
--------------------------------------------------------------------------------------------------------------------------------------------------------------------------------------------------------------------------------------------------------------------------------------------------------------------------------------------------------------------------------------------------------------------------------------------------------------------------------------------------------------------------------------------------------------------------------------------------------------------------------------------------------------------------------------------------------------------------------------------------------------------------------------------------------------------------------------------------------------------------------------------------------------------------------------------------------------------------------------------------------------------------------------------------------------------------------------------------------------------------------------------------------------------------------------------------------------------------------------------------------------------------------------------------------------------------------------------------------------------------------------------------------------------------------------------------------------------------------------------------------------------------------------------------------------------------------------------------------------------------------------------------------------------------------------------------------------------------------------------------------------------------------------------------------------------------------------------------------------------------------------------------------------------------------------------------------tgcagaatcccgtgaatcatcgagtctttgaacgcaagttgcgcccgaggctccggccgagggcacgtctgcctgggcgacgcaatttcg-----------cctgacgccttccctc-----ccatcgcgc-gt----gggaagagcggacatggtcgtccggacccat--tcgag--gtgcggtcggctgaaatacgcgcgctgggccgtcg----cttccggcccgaccagcggtgg---------ctcctttcggggtcggcg-tttgtcgggctcgcggaccg--tgcggctcc-gcggggtcgaactttgc----------atgcc-tttc------------------------------------gcgtccccaggtcaggcgagaccacccgctgagcttaagcatatcaataagcggaggaaaagaaacttacaaggattcccctagtaacggcgagcgaaccgggaacagcccagcatgaaaatcggacggcggtgtcgttcga
>Podocarpus matudae
--------------------------------------------------------------------------------------------------------------------------------------------------------------------------------------------------------------------------------------------------------------------------------------------------------------------------------------------------------------------------------------------------------------------------------------------------------------------------------------------------------------------------------------------------------------------------------------------------------------------------------------------------------------------------------------------------------------------------------------------------------------------------------------------------------------------------------------------------------------------------------------------------------------------------------------------------------------------------------------------------------------------------------------------------------------------------------------------------------------------------------------------------------------------------------------------------------------------------------------------------------------------------------------------------------------------------------------------------------------------------------------------------------------------------------------------------------------------------------------------------------------------------------------------------------------------------------------------------------------------------------------------------------------------------------------------------------------------------------------------------------------------------------------------------------------------------------------------------------------------------------------------------------------------------------------------------------tgcagaatcccgtgaatcatcgagtctttgaacgcaagttgcgcccgaggctccggccgagggcacgtctgcctgggcgacgcaatttcg-----------cctgacgccttccctc-----ccatcgcgc-gt----gggaagagcggacatggtcgtccggacccat--tcgag--gtgcggtcggctgaaatacgcgcgctgggccgtcg----cttccggcccgaccagcggtgg---------ctcctttcggggtcggcg-tttgtcgggctcgcggaccg--tgcggctcc-gcgcggtcgaactttgc----------atgcc-tttc------------------------------------gcgtccccaggtcaggcgagaccacccgctgagcttaagcatatcaataagcggaggaaaagaaacttacaaggattcccctagtaacggcgagcgaaccgggaacagcccagcatgaaaatcggacggcggtgtcgttcga
>Podocarpus urbanii
--------------------------------------------------------------------------------------------------------------------------------------------------------------------------------------------------------------------------------------------------------------------------------------------------------------------------------------------------------------------------------------------------------------------------------------------------------------------------------------------------------------------------------------------------------------------------------------------------------------------------------------------------------------------------------------------------------------------------------------------------------------------------------------------------------------------------------------------------------------------------------------------------------------------------------------------------------------------------------------------------------------------------------------------------------------------------------------------------------------------------------------------------------------------------------------------------------------------------------------------------------------------------------------------------------------------------------------------------------------------------------------------------------------------------------------------------------------------------------------------------------------------------------------------------------------------------------------------------------------------------------------------------------------------------------------------------------------------------------------------------------------------------------------------------------------------------------------------------------------------------------------------------------------------------------------------------------tgcagaatcccgtgaatcatcgagtctttgaacgcaagttgcgcccgaggctccggccgagggcacgtctgcctgggcgacgcactttcg-----------cctgacgccttccctc-----ccatcgcgc-gt----gggaagagcggacatggtcgtccggacccat--tcgag--gtgcggtcggctgaaatacgcgcgccgggccgtcg----cttccggcccgaccagcggtgg---------ctcctttcggggtcggcg-tttgtcgggctcgcggaccg--tgcggctcc-gcgcggtcgaactttgc----------atgcc-tttc------------------------------------gcgtccccaggtcaggcgagaccacccgctgagcttaagcatatcaataagcggaggaaaagaaacttacaaggattcccctagtaacggcgagcgaaccgggaacagcccagcatgaaaatcggacggcggtgtcgttcga
>Podocarpus coriaceus
--------------------------------------------------------------------------------------------------------------------------------------------------------------------------------------------------------------------------------------------------------------------------------------------------------------------------------------------------------------------------------------------------------------------------------------------------------------------------------------------------------------------------------------------------------------------------------------------------------------------------------------------------------------------------------------------------------------------------------------------------------------------------------------------------------------------------------------------------------------------------------------------------------------------------------------------------------------------------------------------------------------------------------------------------------------------------------------------------------------------------------------------------------------------------------------------------------------------------------------------------------------------------------------------------------------------------------------------------------------------------------------------------------------------------------------------------------------------------------------------------------------------------------------------------------------------------------------------------------------------------------------------------------------------------------------------------------------------------------------------------------------------------------------------------------------------------------------------------------------------------------------------------------------------------------------------------------tgcagaatcccgtgaatcatcgagtctttgaacgcaagttgcgcccgaggctccggycgagggcacgtctgcctgggcgacgcactttcg-----------cctgacgccttccctc-----caatcgtgc-gt----gggaagagcggacatggtcgtccggacccat--tcgag--gtgcggtcggctgaaatacgcgcgctgggccgtcg----cttccggcccgaccagcggtgg---------ctcctttcggtgtcggcg-tttgtcgggctcgcggaccg--tgcggctcc-gcgtggtcgaactttgc----------atgcc-tttc------------------------------------gcgtccccaggtcaggcgagaccacccgctgagcttaagcatatcaataagcggaggaaaagaaacttacaaggattcccctagtaacggcgagcgaaccgggaacagcccagcatgaaaatcggacggcggtgtcgttcga
>Podocarpus salicifolius
--------------------------------------------------------------------------------------------------------------------------------------------------------------------------------------------------------------------------------------------------------------------------------------------------------------------------------------------------------------------------------------------------------------------------------------------------------------------------------------------------------------------------------------------------------------------------------------------------------------------------------------------------------------------------------------------------------------------------------------------------------------------------------------------------------------------------------------------------------------------------------------------------------------------------------------------------------------------------------------------------------------------------------------------------------------------------------------------------------------------------------------------------------------------------------------------------------------------------------------------------------------------------------------------------------------------------------------------------------------------------------------------------------------------------------------------------------------------------------------------------------------------------------------------------------------------------------------------------------------------------------------------------------------------------------------------------------------------------------------------------------------------------------------------------------------------------------------------------------------------------------------------------------------------------------------------------------tgcagaatcccgtgaatcatcgagtctttgaacgcaagttgcgcccgaggctccggccgagggcacgtctgcctgggcgacgcactttcg-----------cctgacgccttccctc-----caatcgtgc-gt----gggaagagcggacatggtcgtccggacccat--tcgag--gtgcggtcggctgaaatacgcgcgctgggccgtcg----cttccggcccgaccagcggtgg---------ctcctttcggtgtcggcg-tttgtcgggctcgcggaccg--tgcggctcc-gcgtggtcgaactttgc----------atgcc-tttc------------------------------------gcgtccccaggtcaggcgagaccacccgctgagcttaagcatatcaataagcggaggaaaagaaacttacaaggattcccctagtaacggcgagcgaaccgggaacagcccagcatgaaaatcggacggcggtgtcgttcga
>Podocarpus glomeratus
--------------------------------------------------------------------------------------------------------------------------------------------------------------------------------------------------------------------------------------------------------------------------------------------------------------------------------------------------------------------------------------------------------------------------------------------------------------------------------------------------------------------------------------------------------------------------------------------------------------------------------------------------------------------------------------------------------------------------------------------------------------------------------------------------------------------------------------------------------------------------------------------------------------------------------------------------------------------------------------------------------------------------------------------------------------------------------------------------------------------------------------------------------------------------------------------------------------------------------------------------------------------------------------------------------------------------------------------------------------------------------------------------------------------------------------------------------------------------------------------------------------------------------------------------------------------------------------------------------------------------------------------------------------------------------------------------------------------------------------------------------------------------------------------------------------------------------------------------------------------------------------------------------------------------------------------------------tgcagaatcccgtgaatcatcgagtctttgaacgcaagttgcgcccgaggctccggccgagggcacgtctgcctgggcgacgcactttcg-----------cctgacgccttccctc-----ccatcgcgc-gt----gggaagagcggagatggtcgtccggacccat--tcgag--gtgcggtcggctgaaatacgcgcgctgggccgtcg----cccccggtccgaccagcggtgg---------ctccgttcggggtcggcg-tttgtcgggctcgcggaccg--tgcggctta-gcgcgatcgaactttgc----------atgcc-tttc------------------------------------gcgtccccaggtcaggcgagaccacccgctgagcttaagcatatcaataagcggaggaaaagaaacttacaaggattcccctagtaacggcgagcgaaccgggaacagcccagcatgaaaatcggacggcggtgtcgttcga
>Podocarpus sprucei
--------------------------------------------------------------------------------------------------------------------------------------------------------------------------------------------------------------------------------------------------------------------------------------------------------------------------------------------------------------------------------------------------------------------------------------------------------------------------------------------------------------------------------------------------------------------------------------------------------------------------------------------------------------------------------------------------------------------------------------------------------------------------------------------------------------------------------------------------------------------------------------------------------------------------------------------------------------------------------------------------------------------------------------------------------------------------------------------------------------------------------------------------------------------------------------------------------------------------------------------------------------------------------------------------------------------------------------------------------------------------------------------------------------------------------------------------------------------------------------------------------------------------------------------------------------------------------------------------------------------------------------------------------------------------------------------------------------------------------------------------------------------------------------------------------------------------------------------------------------------------------------------------------------------------------------------------------tgcagaatcccgtgaatcatcgagtctttgaacgcaagttgcgcccgaggctccggccgagggcacgtctgcctgggcgacgcactttcg-----------cctgacgccttccctc-----ccatcgcgc-gt----gggaagagcggagatggtcgtccggacccat--tcgag--gtgcggtcggctgaaatacgcgcgctgggccgtcg----cccccggkccgaccagcggtgg---------ctccgttcggggtcggcg-tttgtcgggctcgcggaccg--tgcggctta-gcgcgatcgaactttgc----------atgcc-tttc------------------------------------gcgtccccaggtcaggcgagaccacccgctgagcttaagcatatcaataagcggaggaaaagaaacttacaaggattcccctagtaacggcgagcgaaccgggaacagcccagcatgaaaatcggacggcggtgtcgttcga
>Podocarpus parlatorei
--------------------------------------------------------------------------------------------------------------------------------------------------------------------------------------------------------------------------------------------------------------------------------------------------------------------------------------------------------------------------------------------------------------------------------------------------------------------------------------------------------------------------------------------------------------------------------------------------------------------------------------------------------------------------------------------------------------------------------------------------------------------------------------------------------------------------------------------------------------------------------------------------------------------------------------------------------------------------------------------------------------------------------------------------------------------------------------------------------------------------------------------------------------------------------------------------------------------------------------------------------------------------------------------------------------------------------------------------------------------------------------------------------------------------------------------------------------------------------------------------------------------------------------------------------------------------------------------------------------------------------------------------------------------------------------------------------------------------------------------------------------------------------------------------------------------------------------------------------------------------------------------------------------------------------------------------------tgcagaatsccgtgaatcatcgagtctttgaacgcaagttgcgcccgaggctccggccgagggcacgtctgcctgggcgacgcactttca-----------cctgacgccttccctc-----ccatcgcgc-gt----gggaagagcggagatggtcgtccggacccat--tcgag--gtgcggtcggctgaaatacgcgcgctgggccgtcg----cccccggcccgaccagcggtgg---------ctccgttcggggtcggcg-tttgtcgggctcgcggaccg--tgcggctta-gcgcgatcgaactttgc----------atgcc-tttc------------------------------------gcgtccccaggtcaggcgagaccacccgctgagcttaagcatatcaataagcggaggaaaagaaacttacaaggattcccctagtaacggcgagcgaaccgggaacagcccagcatgaaaatcggacggcggtgtcgttcga
>Podocarpus smithii
--------------------------------------------------------------------------------------------------------------------------------------------------------------------------------------------------------------------------------------------------------------------------------------------------------------------------------------------------------------------------------------------------------------------------------------------------------------------------------------------------------------------------------------------------------------------------------------------------------------------------------------------------------------------------------------------------------------------------------------------------------------------------------------------------------------------------------------------------------------------------------------------------------------------------------------------------------------------------------------------------------------------------------------------------------------------------------------------------------------------------------------------------------------------------------------------------------------------------------------------------------------------------------------------------------------------------------------------------------------------------------------------------------------------------------------------------------------------------------------------------------------------------------------------------------------------------------------------------------------------------------------------------------------------------------------------------------------------------------------------------------------------------------------------------------------------------------------------------------------------------------------------------------------------------------------------------------tgcagaatcccgtgaatcatcgagtctttgaacgcaagttgcgcccgaggcctcggccgagggcacgtctgcctgggcgacgcaccttcg-----------cctgacgccttccctc-----ccattgcgt-gt----gggaagagcggacatggtcgtccggaccctt--tcgag--gtgcggtcggctgaaatacgcgcgctgggccgtcg----cccgcggcccgaccggcggtgg---------ctccattcggggtcggcg-tttgtcgggctcgtggaccg--tgcggctcc-gcgcgatcgaactttgc----------atgcc-tttc------------------------------------gcgtccccaggtcaggcgagaccacccgctgagcttaagcatatcaataagcggaggaaaagaaacttacaaggattcccctagtaacggcgagcgaaccgggaacagcccagcatgaaaatcggacggcggtgtcgttcga
>Podocarpus affinis
--------------------------------------------------------------------------------------------------------------------------------------------------------------------------------------------------------------------------------------------------------------------------------------------------------------------------------------------------------------------------------------------------------------------------------------------------------------------------------------------------------------------------------------------------------------------------------------------------------------------------------------------------------------------------------------------------------------------------------------------------------------------------------------------------------------------------------------------------------------------------------------------------------------------------------------------------------------------------------------------------------------------------------------------------------------------------------------------------------------------------------------------------------------------------------------------------------------------------------------------------------------------------------------------------------------------------------------------------------------------------------------------------------------------------------------------------------------------------------------------------------------------------------------------------------------------------------------------------------------------------------------------------------------------------------------------------------------------------------------------------------------------------------------------------------------------------------------------------------------------------------------------------------------------------------------------------------tgcagaatcccgtgaatcatcgagtctttgaacgcaagttgcgcccgaggctccggccgagggcacgtctgcctgggcgacgcactttcg-----------cctgacgccttccctc-----ccatcgcgg-tt----tggaagagcggacatggtcgtccggaccctt--tcgag--gtgcggtcggctgaaatacgcgcgctgggccgtcg----cccccggcccgaccagcggtgg---------ctccgttaggggtcggcg-tttgtcgggatcgcggaccg--tgcggctct-gcacgatsgaactttgc----------gtgcc-tttc------------------------------------gcgtccccagttcagtcgagaccacccgctgagcttaagcatatcaataagcggaggaaaagaaacttacaaggattcccctagtaacggcgagcgaaccgggaacagcccagcatgaaaatcggacggcgacctcgttcga
>Podocarpus archboldii
--------------------------------------------------------------------------------------------------------------------------------------------------------------------------------------------------------------------------------------------------------------------------------------------------------------------------------------------------------------------------------------------------------------------------------------------------------------------------------------------------------------------------------------------------------------------------------------------------------------------------------------------------------------------------------------------------------------------------------------------------------------------------------------------------------------------------------------------------------------------------------------------------------------------------------------------------------------------------------------------------------------------------------------------------------------------------------------------------------------------------------------------------------------------------------------------------------------------------------------------------------------------------------------------------------------------------------------------------------------------------------------------------------------------------------------------------------------------------------------------------------------------------------------------------------------------------------------------------------------------------------------------------------------------------------------------------------------------------------------------------------------------------------------------------------------------------------------------------------------------------------------------------------------------------------------------------------tgcagaatcccgtgaatcatcgagtctttgaacgcaagttgcgcccgaggctccggccgagggcacgtctgcctgggcgacgcactttcg-----------cctgacgccttccctc-----ccatcgcgg-tt----tggaagagcggacatggtcgtccggaccctt--tcgag--gtgcggtcggctgaaatacgcgcgctgggccgtcg----cccccggcccgaccagcggtgg---------ctccgttaggggtcggcg-tttgtcgggatcgcggaccg--tgcggctct-gcacgatcgaactttgc----------gtgcc-tttc------------------------------------gcgtccccagttcagtcgagaccacccgctgagcttaagcatatcaataagcggaggaaaagaaacttacaaggattcccctagtaacggcgagcgaaccgggaacagcccagcatgaaaatcggacggcgacgtcgttcga
>Podocarpus brassii
--------------------------------------------------------------------------------------------------------------------------------------------------------------------------------------------------------------------------------------------------------------------------------------------------------------------------------------------------------------------------------------------------------------------------------------------------------------------------------------------------------------------------------------------------------------------------------------------------------------------------------------------------------------------------------------------------------------------------------------------------------------------------------------------------------------------------------------------------------------------------------------------------------------------------------------------------------------------------------------------------------------------------------------------------------------------------------------------------------------------------------------------------------------------------------------------------------------------------------------------------------------------------------------------------------------------------------------------------------------------------------------------------------------------------------------------------------------------------------------------------------------------------------------------------------------------------------------------------------------------------------------------------------------------------------------------------------------------------------------------------------------------------------------------------------------------------------------------------------------------------------------------------------------------------------------------------------tgcagaatcccgtgaatcatcgagtctttgaacgcaagttgcgcccgaggctccggccgagggcacgtctgcctgggcgacgcactttcg-----------cctgacgccttccctc-----ccatcgcgg-tt----tggaagagcggacatggtcgtccggaccctt--tcgag--gtgcggtcggctgaaatacgcgcgctgggccgtcg----cccccggcccgaccagcggtgg---------ctccgttaggggtcggcg-tttgtcgggatcgcggaccg--tgcggctct-gcacgatcgaactttgc----------gtgcc-tttc------------------------------------gcgtccccagttcagtcgagaccacccgctgagcttaagcatatcaataagcggaggaaaagaaacttacaaggattcccctagtaacggcgagcgaaccgggaacagcccagcatgaaaatcggacggcgacgtcgttcga
>Podocarpus crassigemmis
--------------------------------------------------------------------------------------------------------------------------------------------------------------------------------------------------------------------------------------------------------------------------------------------------------------------------------------------------------------------------------------------------------------------------------------------------------------------------------------------------------------------------------------------------------------------------------------------------------------------------------------------------------------------------------------------------------------------------------------------------------------------------------------------------------------------------------------------------------------------------------------------------------------------------------------------------------------------------------------------------------------------------------------------------------------------------------------------------------------------------------------------------------------------------------------------------------------------------------------------------------------------------------------------------------------------------------------------------------------------------------------------------------------------------------------------------------------------------------------------------------------------------------------------------------------------------------------------------------------------------------------------------------------------------------------------------------------------------------------------------------------------------------------------------------------------------------------------------------------------------------------------------------------------------------------------------------tgcagaatcccgtgaatcatcgagtctttgaacgcaagttgcgcccgaggctccggccgagggcacgtctgcctgggcgacgcactttcg-----------cctgacgccttccctc-----ccatcgcgg-tt----tggaagagcggacatggtcgtccggaccctt--tcgag--gtgcggtcggctgaaatacgcgcgctgggccgtcg----cccccggcccgaccagcggtgg---------ctccgttaggggtcggcg-tttgtcgggatcgcggaccg--tgcggctct-gcacgatcgaactttgc----------gtgcc-tttc------------------------------------gcgtccccagttcagtcgagaccacccgctgagcttaagcatatcaataagcggaggaaaagaaacttacaaggattcccctagtaacggcgagcgaaccgggaacagcccagcatgaaaatcggacggcgacgtcgttcga
>Podocarpus drouynianus
--------------------------------------------------------------------------------------------------------------------------------------------------------------------------------------------------------------------------------------------------------------------------------------------------------------------------------------------------------------------------------------------------------------------------------------------------------------------------------------------------------------------------------------------------------------------------------------------------------------------------------------------------------------------------------------------------------------------------------------------------------------------------------------------------------------------------------------------------------------------------------------------------------------------------------------------------------------------------------------------------------------------------------------------------------------------------------------------------------------------------------------------------------------------------------------------------------------------------------------------------------------------------------------------------------------------------------------------------------------------------------------------------------------------------------------------------------------------------------------------------------------------------------------------------------------------------------------------------------------------------------------------------------------------------------------------------------------------------------------------------------------------------------------------------------------------------------------------------------------------------------------------------------------------------------------------------------tgcagaatcccgtgaatcatcgagtctttgaacgcaagttgcgcccgaggctccggccgagggcacgtctgcctgggcgacgcactttcg-----------cctgacgccttccctc-----ccatcgcgg-tt----tggaagagcggacatggtcgtccggaccctt--tcgag--gtgcggtcggctgaaatacgcgcgctgggccgtcg----cccccggcccgaccagcggtgg---------ctccgttaggggtcggcg-tttgtcgggatcgcggaccg--tgcggctct-gcacgatcgaactttgc----------gtgcc-tttc------------------------------------gcgtccccagttcagtcgagaccacccgctgagcttaagcatatcaataagcggaggaaaagaaacttacaaggattcccctagtaacggcgagcgaaccgggaacagcccagcatgaaaatcggacggcgacgtcgttcga
>Podocarpus gibbsiae
--------------------------------------------------------------------------------------------------------------------------------------------------------------------------------------------------------------------------------------------------------------------------------------------------------------------------------------------------------------------------------------------------------------------------------------------------------------------------------------------------------------------------------------------------------------------------------------------------------------------------------------------------------------------------------------------------------------------------------------------------------------------------------------------------------------------------------------------------------------------------------------------------------------------------------------------------------------------------------------------------------------------------------------------------------------------------------------------------------------------------------------------------------------------------------------------------------------------------------------------------------------------------------------------------------------------------------------------------------------------------------------------------------------------------------------------------------------------------------------------------------------------------------------------------------------------------------------------------------------------------------------------------------------------------------------------------------------------------------------------------------------------------------------------------------------------------------------------------------------------------------------------------------------------------------------------------------tgcagaatcccgtgaatcatcgagtctttgaacgcaagttgcgcccgaggctccggccgagggcacgtctgcctgggcgacgcactttcg-----------cctgacgccttccctc-----ccatcgcgg-tt----tggaagagcggacatggtcgtccggaccctt--tcgag--gtgcggtcggctgaaatacgcgcgctgggccgtcg----cccccggcccgaccagcggtgg---------ctccgttaggggtcggcg-tttgtcgggatcgcggaccg--tgcggctct-gcacgatcgaactttgc----------gtgcc-tttc------------------------------------gcgtccccagttcagtcgagaccacccgctgagcttaagcatatcaataagcggaggaaaagaaacttacaaggattcccctagtaacggcgagcgaaccgggaacagcccagcatgaaaatcggacggcgacgtcgttcga
>Podocarpus insularis
--------------------------------------------------------------------------------------------------------------------------------------------------------------------------------------------------------------------------------------------------------------------------------------------------------------------------------------------------------------------------------------------------------------------------------------------------------------------------------------------------------------------------------------------------------------------------------------------------------------------------------------------------------------------------------------------------------------------------------------------------------------------------------------------------------------------------------------------------------------------------------------------------------------------------------------------------------------------------------------------------------------------------------------------------------------------------------------------------------------------------------------------------------------------------------------------------------------------------------------------------------------------------------------------------------------------------------------------------------------------------------------------------------------------------------------------------------------------------------------------------------------------------------------------------------------------------------------------------------------------------------------------------------------------------------------------------------------------------------------------------------------------------------------------------------------------------------------------------------------------------------------------------------------------------------------------------------tgcagaatcccgtgaatcatcgagtctttgaacgcaagttgcgcccgaggctccggccgagggcacgtctgcctgggcgacgcactttcg-----------cctgacgccttccctc-----ccatcgcgg-tt----tggaagagcggacatggtcgtccggaccctt--tcgag--gtgcggtcggctgaaatacgcgcgctgggccgtcg----cccccggcccgaccagcggtgg---------ctccgttaggggtcggcg-tttgtcgggatcgcggaccg--tgcggctct-gcacgatcgaactttgc----------gtgcc-tttc------------------------------------gcgtccccagttcagtcgagaccacccgctgagcttaagcatatcaataagcggaggaaaagaaacttacaaggattcccctagtaacggcgagcgaaccgggaacagcccagcatgaaaatcggacggcgacgtcgttcga
>Podocarpus ledermannii
--------------------------------------------------------------------------------------------------------------------------------------------------------------------------------------------------------------------------------------------------------------------------------------------------------------------------------------------------------------------------------------------------------------------------------------------------------------------------------------------------------------------------------------------------------------------------------------------------------------------------------------------------------------------------------------------------------------------------------------------------------------------------------------------------------------------------------------------------------------------------------------------------------------------------------------------------------------------------------------------------------------------------------------------------------------------------------------------------------------------------------------------------------------------------------------------------------------------------------------------------------------------------------------------------------------------------------------------------------------------------------------------------------------------------------------------------------------------------------------------------------------------------------------------------------------------------------------------------------------------------------------------------------------------------------------------------------------------------------------------------------------------------------------------------------------------------------------------------------------------------------------------------------------------------------------------------------tgcagaatcccgtgaatcatcgagtctttgaacgcaagttgcgcccgaggctccggccgagggcacgtctgcctgggcgacgcactttcg-----------cctgacgccttccctc-----ccatcgcgg-tt----tggaagagcggacatggtcgtccggaccctt--tcgag--gtgcggtcggctgaaatacgcgcgctgggccgtcg----cccccggcccgaccagcggtgg---------ctccgttaggggtcggcg-tttgtcgggatcgcggaccg--tgcggctct-gcacgatcgaactttgc----------gtgcc-tttc------------------------------------gcgtccccagttcagtcgagaccacccgctgagcttaagcatatcaataagcggaggaaaagaaacttacaaggattcccctagtaacggcgagcgaaccgggaacagcccagcatgaaaatcggacggcgacgtcgttcga
>Podocarpus neriifolius
--------------------------------------------------------------------------------------------------------------------------------------------------------------------------------------------------------------------------------------------------------------------------------------------------------------------------------------------------------------------------------------------------------------------------------------------------------------------------------------------------------------------------------------------------------------------------------------------------------------------------------------------------------------------------------------------------------------------------------------------------------------------------------------------------------------------------------------------------------------------------------------------------------------------------------------------------------------------------------------------------------------------------------------------------------------------------------------------------------------------------------------------------------------------------------------------------------------------------------------------------------------------------------------------------------------------------------------------------------------------------------------------------------------------------------------------------------------------------------------------------------------------------------------------------------------------------------------------------------------------------------------------------------------------------------------------------------------------------------------------------------------------------------------------------------------------------------------------------------------------------------------------------------------------------------------------------------tgcagaatcccgtgaatcatcgagtctttgaacgcaagttgcgcccgaggctccggccgagggcacgtctgcctgggcgacgcactttcg-----------cctgacgccttccctc-----ccatcgcgg-tt----tggaagagcggacatggtcgtccggaccctt--tcgag--gtgcggtcggctgaaatacgcgcgctgggccgtcg----cccccggcccgaccagcggtgg---------ctccgttaggggtcggcg-tttgtcgggatcgcggaccg--tgcggctct-gcacgatcgaactttgc----------gtgcc-tttc------------------------------------gcgtccccagttcagtcgagaccacccgctgagcttaagcatatcaataagcggaggaaaagaaacttacaaggattcccctagtaacggcgagcgaaccgggaacagcccagcatgaaaatcggacggcgacgtcgttcga
>Podocarpus philippinensis
--------------------------------------------------------------------------------------------------------------------------------------------------------------------------------------------------------------------------------------------------------------------------------------------------------------------------------------------------------------------------------------------------------------------------------------------------------------------------------------------------------------------------------------------------------------------------------------------------------------------------------------------------------------------------------------------------------------------------------------------------------------------------------------------------------------------------------------------------------------------------------------------------------------------------------------------------------------------------------------------------------------------------------------------------------------------------------------------------------------------------------------------------------------------------------------------------------------------------------------------------------------------------------------------------------------------------------------------------------------------------------------------------------------------------------------------------------------------------------------------------------------------------------------------------------------------------------------------------------------------------------------------------------------------------------------------------------------------------------------------------------------------------------------------------------------------------------------------------------------------------------------------------------------------------------------------------------tgcagaatcccgtgaatcatcgagtctttgaacgcaagttgcgcccgaggctccggccgagggcacgtctgcctgggcgacgcactttcg-----------cctgacgccttccctc-----ccatcgcgg-tt----tggaagagcggacatggtcgtccggaccctt--tcgag--gtgcggtcggctgaaatacgcgcgctgggccgtcg----cccccggcccgaccagcggtgg---------ctccgttaggggtcggcg-tttgtcgggatcgcggaccg--tgcggctct-gcacgatcgaactttgc----------gtgcc-tttc------------------------------------gcgtccccagttcagtcgagaccacccgctgagcttaagcatatcaataagcggaggaaaagaaacttacaaggattcccctagtaacggcgagcgaaccgggaacagcccagcatgaaaatcggacggcgacgtcgttcga
>Podocarpus polystachyus
--------------------------------------------------------------------------------------------------------------------------------------------------------------------------------------------------------------------------------------------------------------------------------------------------------------------------------------------------------------------------------------------------------------------------------------------------------------------------------------------------------------------------------------------------------------------------------------------------------------------------------------------------------------------------------------------------------------------------------------------------------------------------------------------------------------------------------------------------------------------------------------------------------------------------------------------------------------------------------------------------------------------------------------------------------------------------------------------------------------------------------------------------------------------------------------------------------------------------------------------------------------------------------------------------------------------------------------------------------------------------------------------------------------------------------------------------------------------------------------------------------------------------------------------------------------------------------------------------------------------------------------------------------------------------------------------------------------------------------------------------------------------------------------------------------------------------------------------------------------------------------------------------------------------------------------------------------tgcagaatcccgtgaatcatcgagtctttgaacgcaagttgcgcccgaggctccggccgagggcacgtctgcctgggcgacgcactttcg-----------cctgacgccttccctc-----ccatcgcgg-tt----tggaagagcggacatggtcgtccggaccctt--tcgag--gtgcggtcggctgaaatacgcgcgctgggccgtcg----cccccggcccgaccagcggtgg---------ctccgttaggggtcggcg-tttgtcgggatcgcggaccg--tgcggctct-gcacgatcgaactttgc----------gtgcc-tttc------------------------------------gcgtccccagttcagtcgagaccacccgctgagcttaagcatatcaataagcggaggaaaagaaacttacaaggattcccctagtaacggcgagcgaaccgggaacagcccagcatgaaaatcggacggcgacgtcgttcga
>Podocarpus ramosii
--------------------------------------------------------------------------------------------------------------------------------------------------------------------------------------------------------------------------------------------------------------------------------------------------------------------------------------------------------------------------------------------------------------------------------------------------------------------------------------------------------------------------------------------------------------------------------------------------------------------------------------------------------------------------------------------------------------------------------------------------------------------------------------------------------------------------------------------------------------------------------------------------------------------------------------------------------------------------------------------------------------------------------------------------------------------------------------------------------------------------------------------------------------------------------------------------------------------------------------------------------------------------------------------------------------------------------------------------------------------------------------------------------------------------------------------------------------------------------------------------------------------------------------------------------------------------------------------------------------------------------------------------------------------------------------------------------------------------------------------------------------------------------------------------------------------------------------------------------------------------------------------------------------------------------------------------------tgcagaatcccgtgaatcatcgagtctttgaacgcaagttgcgcccgaggctccggccgagggcacgtctgcctgggcgacgcactttcg-----------cctgacgccttccctc-----ccatcgcgg-tt----tggaagagcggacatggtcgtccggaccctt--tcgag--gtgcggtcggctgaaatacgcgcgctgggccgtcg----cccccggcccgaccagcggtgg---------ctccgttaggggtcggcg-tttgtcgggatcgcggaccg--tgcggctct-gcacgatcgaactttgc----------gtgcc-tttc------------------------------------gcgtccccagttcagtcgagaccacccgctgagcttaagcatatcaataagcggaggaaaagaaacttacaaggattcccctagtaacggcgagcgaaccgggaacagcccagcatgaaaatcggacggcgacgtcgttcga
>Podocarpus rubens
--------------------------------------------------------------------------------------------------------------------------------------------------------------------------------------------------------------------------------------------------------------------------------------------------------------------------------------------------------------------------------------------------------------------------------------------------------------------------------------------------------------------------------------------------------------------------------------------------------------------------------------------------------------------------------------------------------------------------------------------------------------------------------------------------------------------------------------------------------------------------------------------------------------------------------------------------------------------------------------------------------------------------------------------------------------------------------------------------------------------------------------------------------------------------------------------------------------------------------------------------------------------------------------------------------------------------------------------------------------------------------------------------------------------------------------------------------------------------------------------------------------------------------------------------------------------------------------------------------------------------------------------------------------------------------------------------------------------------------------------------------------------------------------------------------------------------------------------------------------------------------------------------------------------------------------------------------tgcagaatcccgtgaatcatcgagtctttgaacgcaagttgcgcccgaggctccggccgagggcacgtctgcctgggcgacgcactttcg-----------cctgacgccttccctc-----ccatcgcgg-tt----tggaagagcggacatggtcgtccggaccctt--tcgag--gtgcggtcggctgaaatacgcgcgctgggccgtcg----cccccggcccgaccagcggtgg---------ctccgttaggggtcggcg-tttgtcgggatcgcggaccg--tgcggctct-gcacgatcgaactttgc----------gtgcc-tttc------------------------------------gcgtccccagttcagtcgagaccacccgctgagcttaagcatatcaataagcggaggaaaagaaacttacaaggattcccctagtaacggcgagcgaaccgggaacagcccagcatgaaaatcggacggcgacgtcgttcga
>Podocarpus thailandensis
--------------------------------------------------------------------------------------------------------------------------------------------------------------------------------------------------------------------------------------------------------------------------------------------------------------------------------------------------------------------------------------------------------------------------------------------------------------------------------------------------------------------------------------------------------------------------------------------------------------------------------------------------------------------------------------------------------------------------------------------------------------------------------------------------------------------------------------------------------------------------------------------------------------------------------------------------------------------------------------------------------------------------------------------------------------------------------------------------------------------------------------------------------------------------------------------------------------------------------------------------------------------------------------------------------------------------------------------------------------------------------------------------------------------------------------------------------------------------------------------------------------------------------------------------------------------------------------------------------------------------------------------------------------------------------------------------------------------------------------------------------------------------------------------------------------------------------------------------------------------------------------------------------------------------------------------------------tgcagaatcccgtgaatcatcgagtctttgaacgcaagttgcgcccgaggctccggccgagggcacgtctgcctgggcgacgcactttcg-----------cctgacgccttccctc-----ccatcgcgg-tt----tggaagagcggacatggtcgtccggaccctt--tcgag--gtgcggtcggctgaaatacgcgcgctgggccgtcg----cccccggcccgaccagcggtgg---------ctccgttaggggtcggcg-tttgtcgggatcgcggaccg--tgcggctct-gcacgatcgaactttgc----------gtgcc-tttc------------------------------------gcgtccccagttcagtcgagaccacccgctgagcttaagcatatcaataagcggaggaaaagaaacttacaaggattcccctagtaacggcgagcgaaccgggaacagcccagcatgaaaatcggacggcgacgtcgttcga
>Podocarpus bracteatus
--------------------------------------------------------------------------------------------------------------------------------------------------------------------------------------------------------------------------------------------------------------------------------------------------------------------------------------------------------------------------------------------------------------------------------------------------------------------------------------------------------------------------------------------------------------------------------------------------------------------------------------------------------------------------------------------------------------------------------------------------------------------------------------------------------------------------------------------------------------------------------------------------------------------------------------------------------------------------------------------------------------------------------------------------------------------------------------------------------------------------------------------------------------------------------------------------------------------------------------------------------------------------------------------------------------------------------------------------------------------------------------------------------------------------------------------------------------------------------------------------------------------------------------------------------------------------------------------------------------------------------------------------------------------------------------------------------------------------------------------------------------------------------------------------------------------------------------------------------------------------------------------------------------------------------------------------------tgcagaatcccgtgaatcatcgagtctttgaacgcaagttgcgcccgaggctccggccgagggcacgtctgcctgggcgacgcactttcg-----------cctgacgccttccctc-----ccatcgtgg-tt----tggaagagcggacatggtcgtccggaccctt--tcgag--gtgcggtcggctgaaatacgcgcgctgggccgtcg----cccccggcccgaccagcggtgg---------ctccgttaggggtcggcg-tttgtcgggatcgcggaccg--tgcggctct-gcacgatcgaactttgc----------gtgcc-tttc------------------------------------gcgtccccagttcagtcgagaccacccgctgagcttaagcatatcaataagcggaggaaaagaaacttacaaggattcccctagtaacggcgagcgaaccgggaacagcccagcatgaaaatcggacggcgacgtcgttcga
>Podocarpus pseudobracteatus
--------------------------------------------------------------------------------------------------------------------------------------------------------------------------------------------------------------------------------------------------------------------------------------------------------------------------------------------------------------------------------------------------------------------------------------------------------------------------------------------------------------------------------------------------------------------------------------------------------------------------------------------------------------------------------------------------------------------------------------------------------------------------------------------------------------------------------------------------------------------------------------------------------------------------------------------------------------------------------------------------------------------------------------------------------------------------------------------------------------------------------------------------------------------------------------------------------------------------------------------------------------------------------------------------------------------------------------------------------------------------------------------------------------------------------------------------------------------------------------------------------------------------------------------------------------------------------------------------------------------------------------------------------------------------------------------------------------------------------------------------------------------------------------------------------------------------------------------------------------------------------------------------------------------------------------------------------tgcagaatcccgtgaatcatcgagtctttgaacgcaagttgcgcccgaggctccggccgagggcacgtctgcctgggcgacgcactttcg-----------cctgacgccttccctc-----ccatcgtgg-tt----tggaagagcggacatggtcgtccggaccctt--tcgag--gtgcggtcggctgaaatacgcgcgctgggccgtcg----cccccggcccgaccagcggtgg---------ctccgttaggggtcggcg-tttgtcgggatcgcggaccg--tgcggctct-gcacgatcgaactttgc----------gtgcc-tttc------------------------------------gcgtccccagttcagtcgagaccacccgctgagcttaagcatatcaataagcggaggaaaagaaacttacaaggattcccctagtaacggcgagcgaaccgggaacagcccagcatgaaaatcggacggcgacgtcgttcga
>Podocarpus spinulosus
--------------------------------------------------------------------------------------------------------------------------------------------------------------------------------------------------------------------------------------------------------------------------------------------------------------------------------------------------------------------------------------------------------------------------------------------------------------------------------------------------------------------------------------------------------------------------------------------------------------------------------------------------------------------------------------------------------------------------------------------------------------------------------------------------------------------------------------------------------------------------------------------------------------------------------------------------------------------------------------------------------------------------------------------------------------------------------------------------------------------------------------------------------------------------------------------------------------------------------------------------------------------------------------------------------------------------------------------------------------------------------------------------------------------------------------------------------------------------------------------------------------------------------------------------------------------------------------------------------------------------------------------------------------------------------------------------------------------------------------------------------------------------------------------------------------------------------------------------------------------------------------------------------------------------------------------------------tgcagaatcccgtgaatcatcgagtttttgaacgcaagttgcgcccgaggctccggccgagggcacgtctgcctgggcgacgcactttcg-----------cctgacgccttccctc-----ccatcgcgg-tt----tggaagagcggacatggtcgtccggaccctt--tcgag--gtgcggtcggctgaaatacgcgcgctgggccgtcg----cccccggcccgaccagcggtgg---------ctccgttaggggtcggcg-tttgtcgggatcgcggaccg--tgcggctct-gcacgatcgaactttgc----------gtgcc-tttc------------------------------------gcgtccccagttcagtcgagaccacccgctgagcttaagcatatcaataagcggaggaaaagaaacttacaaggattcccctagtaacggcgagcgaaccgggaacagcccagcatgaaaatcggacggcgacgtcgttcga
>Podocarpus subtropicalis
--------------------------------------------------------------------------------------------------------------------------------------------------------------------------------------------------------------------------------------------------------------------------------------------------------------------------------------------------------------------------------------------------------------------------------------------------------------------------------------------------------------------------------------------------------------------------------------------------------------------------------------------------------------------------------------------------------------------------------------------------------------------------------------------------------------------------------------------------------------------------------------------------------------------------------------------------------------------------------------------------------------------------------------------------------------------------------------------------------------------------------------------------------------------------------------------------------------------------------------------------------------------------------------------------------------------------------------------------------------------------------------------------------------------------------------------------------------------------------------------------------------------------------------------------------------------------------------------------------------------------------------------------------------------------------------------------------------------------------------------------------------------------------------------------------------------------------------------------------------------------------------------------------------------------------------------------------tgcagaatcccgtgaatcatcgagtctttgaacgcaagttgcgcccgaggctccggccgagggcacgtctgcctgggcgacgcactttcg-----------cctgacgccttccctc-----ccatcgcgg-tt----tggaagagcggacatggtcgtccggaccctt--tcgag--gtgcggtcggctgaaatacgcgcgctgggccgtcg----cccccggcccgaccagcggtgg---------ctccgttaggggtcggcg-tttgtcgggatcgcggaccg--tgcggctct-gcacgatcgaactttgc----------ktgcc-tttc------------------------------------gcgtccccagttcagtcgagaccacccgctgagcttaagcatatcaataagcggaggaaaagaaacttacaaggattcccctagtaacggcgagcgaaccgggaacagcccagcatgaaaatcggacggcgacgtcgttcga
>Podocarpus decipiens
--------------------------------------------------------------------------------------------------------------------------------------------------------------------------------------------------------------------------------------------------------------------------------------------------------------------------------------------------------------------------------------------------------------------------------------------------------------------------------------------------------------------------------------------------------------------------------------------------------------------------------------------------------------------------------------------------------------------------------------------------------------------------------------------------------------------------------------------------------------------------------------------------------------------------------------------------------------------------------------------------------------------------------------------------------------------------------------------------------------------------------------------------------------------------------------------------------------------------------------------------------------------------------------------------------------------------------------------------------------------------------------------------------------------------------------------------------------------------------------------------------------------------------------------------------------------------------------------------------------------------------------------------------------------------------------------------------------------------------------------------------------------------------------------------------------------------------------------------------------------------------------------------------------------------------------------------------tgcagaatcccgtgaatcatcgagtctttgaacgcaagttgcgcccgaggctccggccgagggcacgtctgcctgggcgacgcactttcg-----------cctgacgccttccctc-----ccatcgcgg-tt----tggaagagcggacatggtcgtccggaccctt--tcgag--gtgcggtcggctgaaatacgcgcgctgggccgtca----cccccgacccgaccagcggtgg---------ctccgttaggggtcggcg-tttgtcgggatcgcggaccg--tgcggctct-gcacgatcgaactttgc----------gtgcc-tttc------------------------------------gcgtccccagttcagtcgagaccacccgctgagcttaagcatatcaataagcggaggaaaagaaacttacaaggattcccctagtaacggcgagcgaaccgggaacagcccagcatgaaaatcggacggcgacgtcgttcga
>Podocarpus degeneri
--------------------------------------------------------------------------------------------------------------------------------------------------------------------------------------------------------------------------------------------------------------------------------------------------------------------------------------------------------------------------------------------------------------------------------------------------------------------------------------------------------------------------------------------------------------------------------------------------------------------------------------------------------------------------------------------------------------------------------------------------------------------------------------------------------------------------------------------------------------------------------------------------------------------------------------------------------------------------------------------------------------------------------------------------------------------------------------------------------------------------------------------------------------------------------------------------------------------------------------------------------------------------------------------------------------------------------------------------------------------------------------------------------------------------------------------------------------------------------------------------------------------------------------------------------------------------------------------------------------------------------------------------------------------------------------------------------------------------------------------------------------------------------------------------------------------------------------------------------------------------------------------------------------------------------------------------------tgcagaatcccgtgaatcatcgagtctttgaacgcaagttgcgcccgaggctccggccgagggcacgtctgcctgggcgacgcactttcg-----------cctgacgccttccctc-----ccatcgcgg-tt----tggaagagcggacatggtcgtccggaccctt--tcgag--gtgcggtcggctgaaatacgcgcgctgggccgtca----cccccgacccgaccagcggtgg---------ctccgttaggggtcggcg-tttgtcgggatcgcggaccg--tgcggctct-gcacgatcgaactttgc----------gtgcc-tttc------------------------------------gcgtccccagttcagtcgagaccacccgctgagcttaagcatatcaataagcggaggaaaagaaacttacaaggattcccctagtaacggcgagcgaaccgggaacagcccagcatgaaaatcggacggcgacgtcgttcga
>Podocarpus pallidus
--------------------------------------------------------------------------------------------------------------------------------------------------------------------------------------------------------------------------------------------------------------------------------------------------------------------------------------------------------------------------------------------------------------------------------------------------------------------------------------------------------------------------------------------------------------------------------------------------------------------------------------------------------------------------------------------------------------------------------------------------------------------------------------------------------------------------------------------------------------------------------------------------------------------------------------------------------------------------------------------------------------------------------------------------------------------------------------------------------------------------------------------------------------------------------------------------------------------------------------------------------------------------------------------------------------------------------------------------------------------------------------------------------------------------------------------------------------------------------------------------------------------------------------------------------------------------------------------------------------------------------------------------------------------------------------------------------------------------------------------------------------------------------------------------------------------------------------------------------------------------------------------------------------------------------------------------------tgcagaatcccgtgaatcatcgagtctttgaacgcaagttgcgcccgaggctccggccgagggcacgtctgcctgggcgacgcactttcg-----------cctgacgccttccctc-----ccatcgcgg-tt----tggaagagcggacatggtcgtccggaccctt--tcgag--gtgcggtcggctgaaatacgcgcgctgggccgtca----cccccgacccgaccagcggtgg---------ctccgttaggggtcggcg-tttgtcgggatcgcggaccg--tgcggctct-gcacgatcgaactttgc----------gtgcc-tttc------------------------------------gcgtccccagttcagtcgagaccacccgctgagcttaagcatatcaataagcggaggaaaagaaacttacaaggattcccctagtaacggcgagcgaaccgggaacagcccagcatgaaaatcggacggcgacgtcgttcga
>Podocarpus atjehensis
--------------------------------------------------------------------------------------------------------------------------------------------------------------------------------------------------------------------------------------------------------------------------------------------------------------------------------------------------------------------------------------------------------------------------------------------------------------------------------------------------------------------------------------------------------------------------------------------------------------------------------------------------------------------------------------------------------------------------------------------------------------------------------------------------------------------------------------------------------------------------------------------------------------------------------------------------------------------------------------------------------------------------------------------------------------------------------------------------------------------------------------------------------------------------------------------------------------------------------------------------------------------------------------------------------------------------------------------------------------------------------------------------------------------------------------------------------------------------------------------------------------------------------------------------------------------------------------------------------------------------------------------------------------------------------------------------------------------------------------------------------------------------------------------------------------------------------------------------------------------------------------------------------------------------------------------------------tgcagaatcccgtgaatcatcgagtctttgaacgcaagttgcgcccgaggctccggccgagggcacgtctgcctgggcgacgcactttcg-----------cctgacgccttccctc-----ccatggcgg-tt----tggaagagcggacatggtcgtccggaccctt--tcgag--gtgcggtcggctgaaatacgcgcgctgggccgtcg----cccccggcccgaccagcggtgg---------ctccgttaggggtcggcg-tttgtcgggatcgcggaccg--tgcggctct-gcacgatcgaactttgc----------gtgcc-tttc------------------------------------gcgtccccagttcagtcgagaccacccgctgagcttaagcatatcaataagcggaggaaaagaaacttacaaggattcccctagtaacggcgagcgaaccgggaacagcccagcatgaaaatcggacggcgacgtcgttcga
>Podocarpus beecherae
--------------------------------------------------------------------------------------------------------------------------------------------------------------------------------------------------------------------------------------------------------------------------------------------------------------------------------------------------------------------------------------------------------------------------------------------------------------------------------------------------------------------------------------------------------------------------------------------------------------------------------------------------------------------------------------------------------------------------------------------------------------------------------------------------------------------------------------------------------------------------------------------------------------------------------------------------------------------------------------------------------------------------------------------------------------------------------------------------------------------------------------------------------------------------------------------------------------------------------------------------------------------------------------------------------------------------------------------------------------------------------------------------------------------------------------------------------------------------------------------------------------------------------------------------------------------------------------------------------------------------------------------------------------------------------------------------------------------------------------------------------------------------------------------------------------------------------------------------------------------------------------------------------------------------------------------------------tgcagaatcccgtgaatcatcgagtctttgaacgcaagttgcgcccgaggctccggccgagggcacgtctgcctgggtgacgcactttcg-----------cctgacgccttccctc-----ccatcgcgg-tt----tggaagagcggacatggtcgtccggaccctt--tcgag--gtgcggtcggctgaaatacgcgcgctgggccgtcg----cccccggcccgaccagcggtgg---------ctccgttaggggtcggcg-tttgtcgggattgcggaccg--tgcggctct-gcacgatcgaactttgc----------atgcc-tttc------------------------------------gcgtccccagttcagtcgagaccacccgctgagcttaagcatatcaataagcggaggaaaagaaacttacaaggattcccctagtaacggcgagcgaaccgggaacagcccagcatgaaaatcggacggcgacgtcgttcga
>Podocarpus novae-caledoniae
--------------------------------------------------------------------------------------------------------------------------------------------------------------------------------------------------------------------------------------------------------------------------------------------------------------------------------------------------------------------------------------------------------------------------------------------------------------------------------------------------------------------------------------------------------------------------------------------------------------------------------------------------------------------------------------------------------------------------------------------------------------------------------------------------------------------------------------------------------------------------------------------------------------------------------------------------------------------------------------------------------------------------------------------------------------------------------------------------------------------------------------------------------------------------------------------------------------------------------------------------------------------------------------------------------------------------------------------------------------------------------------------------------------------------------------------------------------------------------------------------------------------------------------------------------------------------------------------------------------------------------------------------------------------------------------------------------------------------------------------------------------------------------------------------------------------------------------------------------------------------------------------------------------------------------------------------------tgcagaatcccgtgaatcatcgagtctttgaacgcaagttgcgcccgaggctccggccgagggcacgtctgcctgggtgacgcactttcg-----------cctgacgccttccctc-----ccatcgcgg-tt----tggaagagcggacatggtcgtccggaccctt--tcgag--gtgcggtcggctgaaatacgcgcgctgggccgtcg----cccccggcccgaccagcggtgg---------ctccgttaggggtcggcg-tttgtcgggattgcggaccg--tgcggctct-gcacgatcgaactttgc----------atgcc-tttc------------------------------------gcgtccccagttcagtcgagaccacccgctgagcttaagcatatcaataagcggaggaaaagaaacttacaaggattcccctagtaacggcgagcgaaccgggaacagcccagcatgaaaatcggacggcgacgtcgttcga
>Podocarpus decumbens
--------------------------------------------------------------------------------------------------------------------------------------------------------------------------------------------------------------------------------------------------------------------------------------------------------------------------------------------------------------------------------------------------------------------------------------------------------------------------------------------------------------------------------------------------------------------------------------------------------------------------------------------------------------------------------------------------------------------------------------------------------------------------------------------------------------------------------------------------------------------------------------------------------------------------------------------------------------------------------------------------------------------------------------------------------------------------------------------------------------------------------------------------------------------------------------------------------------------------------------------------------------------------------------------------------------------------------------------------------------------------------------------------------------------------------------------------------------------------------------------------------------------------------------------------------------------------------------------------------------------------------------------------------------------------------------------------------------------------------------------------------------------------------------------------------------------------------------------------------------------------------------------------------------------------------------------------------tgcagaatcccgtgaatcatcgagtctttgaacgcaagttgcgcccgaggctccggccgagggcacgtctgcctgggcgacgcactttcg-----------cctgacgccttccctc-----ccatcgcgg-tt----tggaagagcggacatggtcgtccggaccctt--tcgag--gtgcggtcggctgaaatacgcgcgctgggccgtcg----cccccggcccgaccagcggtgg---------ctccgttaggggtcggcg-tttgtcgggattgcggaccg--tgcggctct-gcacgatcgaactttgc----------atgcc-tttc------------------------------------gcgtccccagttcagtcgagaccacccgctgagcttaagcatatcaataagcggaggaaaagaaacttacaaggattcccctagtaacggcgagcgaaccgggaacagcccagcatgaaaatcggacggcgacgtcgttcga
>Podocarpus lucienii
--------------------------------------------------------------------------------------------------------------------------------------------------------------------------------------------------------------------------------------------------------------------------------------------------------------------------------------------------------------------------------------------------------------------------------------------------------------------------------------------------------------------------------------------------------------------------------------------------------------------------------------------------------------------------------------------------------------------------------------------------------------------------------------------------------------------------------------------------------------------------------------------------------------------------------------------------------------------------------------------------------------------------------------------------------------------------------------------------------------------------------------------------------------------------------------------------------------------------------------------------------------------------------------------------------------------------------------------------------------------------------------------------------------------------------------------------------------------------------------------------------------------------------------------------------------------------------------------------------------------------------------------------------------------------------------------------------------------------------------------------------------------------------------------------------------------------------------------------------------------------------------------------------------------------------------------------------tgcagaatcccgtgaatcatcgagtctttgaacgcaagttgcgcccgaggctccggccgagggcacgtctgcctgggcgacgcactttcg-----------cctgacgccttccctc-----ccatcgcgg-tt----tggaagagcggacatggtcgtccggaccctt--tcgag--gtgcggtcggctgaaatacgcgcgctgggccgtcg----cccccggcccgaccagcggtgg---------ctccgttaggtgtcggcg-tttgtcgggattgcggaccg--tgcggctct-gcacgatcgaactttgc----------atgcc-tttc------------------------------------gcgtccccagttcagtcgagaccacccgctgagcttaagcatatcaataagcggaggaaaagaaacttacaaggattcccctagtaacggcgagcgaaccgggaacagcccagcatgaaaatcggacggcgacgtcgttcga
>Podocarpus sylvestris
--------------------------------------------------------------------------------------------------------------------------------------------------------------------------------------------------------------------------------------------------------------------------------------------------------------------------------------------------------------------------------------------------------------------------------------------------------------------------------------------------------------------------------------------------------------------------------------------------------------------------------------------------------------------------------------------------------------------------------------------------------------------------------------------------------------------------------------------------------------------------------------------------------------------------------------------------------------------------------------------------------------------------------------------------------------------------------------------------------------------------------------------------------------------------------------------------------------------------------------------------------------------------------------------------------------------------------------------------------------------------------------------------------------------------------------------------------------------------------------------------------------------------------------------------------------------------------------------------------------------------------------------------------------------------------------------------------------------------------------------------------------------------------------------------------------------------------------------------------------------------------------------------------------------------------------------------------tgcagaatcccgtgaatcatcgagtctttgaacgcaagttgcgcccgaggctccggccgagggcacgtctgcctgggcgacgcactttcg-----------cctgacgccttccctc-----ccatcgcgg-tt----tggaagagcggacatggtcgtccggaccctt--tcgag--gtgcggtcggctgaaatacgcgcgctgggccgtcg----cccccggcccgaccagcggtgg---------ctccgttaggtgtcggcg-tttgtcgggattgcggaccg--tgcggctct-gcacgatcgaactttgc----------atgcc-tttc------------------------------------gcgtccccagttcagtcgagaccacccgctgagcttaagcatatcaataagcggaggaaaagaaacttacaaggattcccctagtaacggcgagcgaaccgggaacagcccagcatgaaaatcggacggcgacgtcgttcga
>Podocarpus elatus
--------------------------------------------------------------------------------------------------------------------------------------------------------------------------------------------------------------------------------------------------------------------------------------------------------------------------------------------------------------------------------------------------------------------------------------------------------------------------------------------------------------------------------------------------------------------------------------------------------------------------------------------------------------------------------------------------------------------------------------------------------------------------------------------------------------------------------------------------------------------------------------------------------------------------------------------------------------------------------------------------------------------------------------------------------------------------------------------------------------------------------------------------------------------------------------------------------------------------------------------------------------------------------------------------------------------------------------------------------------------------------------------------------------------------------------------------------------------------------------------------------------------------------------------------------------------------------------------------------------------------------------------------------------------------------------------------------------------------------------------------------------------------------------------------------------------------------------------------------------------------------------------------------------------------------------------------------tgcagaatcccgtgaatcatcgagtctttgaacgcaagttgcgcccgaggctccggccgagggcacgtctgcctgggcgacgcactttcg-----------cctgacgccttccctc-----ccatcgcgg-tt----tggaagagcggacatggtcgtccggaccctt--tcgtg--gtgcggtcggctgaaatacgcgcgctgggccgtct----cccccggcccgaccagcggtgg---------ctccgttaggggtcggcg-tttgtcgggatcgcggaccg--tgcggctct-gcacgatcgaactttgc----------ttgcc-tttc------------------------------------gcgtccccagttcagtcgagaccacccgctgagcttaagcatatcaataagcggaggaaaagaaacttacaaggattcccctagtaacggcgagcgaaccgggaacagcccagcatgaaaatcggacggcgacgtcgttcga
>Podocarpus grayae
--------------------------------------------------------------------------------------------------------------------------------------------------------------------------------------------------------------------------------------------------------------------------------------------------------------------------------------------------------------------------------------------------------------------------------------------------------------------------------------------------------------------------------------------------------------------------------------------------------------------------------------------------------------------------------------------------------------------------------------------------------------------------------------------------------------------------------------------------------------------------------------------------------------------------------------------------------------------------------------------------------------------------------------------------------------------------------------------------------------------------------------------------------------------------------------------------------------------------------------------------------------------------------------------------------------------------------------------------------------------------------------------------------------------------------------------------------------------------------------------------------------------------------------------------------------------------------------------------------------------------------------------------------------------------------------------------------------------------------------------------------------------------------------------------------------------------------------------------------------------------------------------------------------------------------------------------------tgcagaatcccgtgaatcatcgagtctttgaacgcaagttgcgcccgaggctccggccgagggcacgtctgcctgggcgacgcactttcg-----------cctgacgccttccctc-----ccatcgcgg-tt----tggaagagcggacatggtcgtccggaccctt--tcgtg--gtgcggtcggctgaaatacgcgcgctgggccgtcg----cccccggcccgaccagcggtgg---------ctccgttaggggtcggcg-tttgtcgggatcgcggaccg--tgcggctct-gcacgatcgaactttgc----------ttgcc-tttc------------------------------------gcgtccccagttcagtcgagaccacccgctgagcttaagcatatcaataagcggaggaaaagaaacttacaaggattcccctagtaacggcgagcgaaccgggaacagcccagcatgaaaatcggacggcgacgtcgttcga
>Podocarpus annamiensis
--------------------------------------------------------------------------------------------------------------------------------------------------------------------------------------------------------------------------------------------------------------------------------------------------------------------------------------------------------------------------------------------------------------------------------------------------------------------------------------------------------------------------------------------------------------------------------------------------------------------------------------------------------------------------------------------------------------------------------------------------------------------------------------------------------------------------------------------------------------------------------------------------------------------------------------------------------------------------------------------------------------------------------------------------------------------------------------------------------------------------------------------------------------------------------------------------------------------------------------------------------------------------------------------------------------------------------------------------------------------------------------------------------------------------------------------------------------------------------------------------------------------------------------------------------------------------------------------------------------------------------------------------------------------------------------------------------------------------------------------------------------------------------------------------------------------------------------------------------------------------------------------------------------------------------------------------------tgcagaatcccgtgaatcatcgagtctttgaacgcaagttgcgcccgaggcttcggccgagggcacgtctgcctgggcgacgcactttca-----------cctgacgccttccctc-----ccatcgcgg-tt----tggaagagcggacatggtcgtccggacactt--tcgag--gtgcggtcggctgaaatacgcgcgctgggccgtcg----cccccggcccgaccagcggtgg---------ctccgttaggggtcggcg-tttgtcgggatcgcggaccg--tgcggctct-gcacgatcgaactttgc----------gtgcc-tttc------------------------------------gcgtccccagttcagtcgagaccacccgctgagcttaagcatatcaataagcggaggaaaagaaacttacaaggattcccctagtaacggcgagcgaaccgggaacagcccagcatgaaaatcggacggcgacgtcgttcga
>Podocarpus chingianus
--------------------------------------------------------------------------------------------------------------------------------------------------------------------------------------------------------------------------------------------------------------------------------------------------------------------------------------------------------------------------------------------------------------------------------------------------------------------------------------------------------------------------------------------------------------------------------------------------------------------------------------------------------------------------------------------------------------------------------------------------------------------------------------------------------------------------------------------------------------------------------------------------------------------------------------------------------------------------------------------------------------------------------------------------------------------------------------------------------------------------------------------------------------------------------------------------------------------------------------------------------------------------------------------------------------------------------------------------------------------------------------------------------------------------------------------------------------------------------------------------------------------------------------------------------------------------------------------------------------------------------------------------------------------------------------------------------------------------------------------------------------------------------------------------------------------------------------------------------------------------------------------------------------------------------------------------------tgcagaatcccgtgaatcatcgagtctttgaacgcaagttgcgcccgaggcttcggccgagggcacgtctgcctgggcgacgcactttca-----------cctgacgccttccctc-----ccatcgcgg-tt----tggaagagcggacatggtcgtccggacactt--tcgag--gtgcggtcggctgaaatacgcgcgctgggccgtcg----cccccggcccgaccagcggtgg---------ctccgttaggggtcggcg-tttgtcgggatcgcggaccg--tgcggctct-gcacgatcgaactttgc----------gtgcc-tttc------------------------------------gcgtccccagttcagtcgagaccacccgctgagcttaagcatatcaataagcggaggaaaagaaacttacaaggattcccctagtaacggcgagcgaaccgggaacagcccagcatgaaaatcggacggcgacgtcgttcga
>Podocarpus costalis
--------------------------------------------------------------------------------------------------------------------------------------------------------------------------------------------------------------------------------------------------------------------------------------------------------------------------------------------------------------------------------------------------------------------------------------------------------------------------------------------------------------------------------------------------------------------------------------------------------------------------------------------------------------------------------------------------------------------------------------------------------------------------------------------------------------------------------------------------------------------------------------------------------------------------------------------------------------------------------------------------------------------------------------------------------------------------------------------------------------------------------------------------------------------------------------------------------------------------------------------------------------------------------------------------------------------------------------------------------------------------------------------------------------------------------------------------------------------------------------------------------------------------------------------------------------------------------------------------------------------------------------------------------------------------------------------------------------------------------------------------------------------------------------------------------------------------------------------------------------------------------------------------------------------------------------------------------tgcagaatcccgtgaatcatcgagtctttgaacgcaagttgcgcccgaggcttcggccgagggcacgtctgcctgggcgacgcactttca-----------cctgacgccttccctc-----ccatcgcgg-tt----tggaagagcggacatggtcgtccggacactt--tcgag--gtgcggtcggctgaaatacgcgcgctgggccgtcg----cccccggcccgaccagcggtgg---------ctccgttaggggtcggcg-tttgtcgggatcgcggaccg--tgcggctct-gcacgatcgaactttgc----------gtgcc-tttc------------------------------------gcgtccccagttcagtcgagaccacccgctgagcttaagcatatcaataagcggaggaaaagaaacttacaaggattcccctagtaacggcgagcgaaccgggaacagcccagcatgaaaatcggacggcgacgtcgttcga
>Podocarpus fasciculus
--------------------------------------------------------------------------------------------------------------------------------------------------------------------------------------------------------------------------------------------------------------------------------------------------------------------------------------------------------------------------------------------------------------------------------------------------------------------------------------------------------------------------------------------------------------------------------------------------------------------------------------------------------------------------------------------------------------------------------------------------------------------------------------------------------------------------------------------------------------------------------------------------------------------------------------------------------------------------------------------------------------------------------------------------------------------------------------------------------------------------------------------------------------------------------------------------------------------------------------------------------------------------------------------------------------------------------------------------------------------------------------------------------------------------------------------------------------------------------------------------------------------------------------------------------------------------------------------------------------------------------------------------------------------------------------------------------------------------------------------------------------------------------------------------------------------------------------------------------------------------------------------------------------------------------------------------------tgcagaatcccgtgaatcatcgagtctttgaacgcaagttgcgcccgaggcttcggccgagggcacgtctgcctgggcgacgcactttca-----------cctgacgccttccctc-----ccatcgcgg-tt----tggaagagcggacatggtcgtccggacactt--tcgag--gtgcggtcggctgaaatacgcgcgctgggccgtcg----cccccggcccgaccagcggtgg---------ctccgttaggggtcggcg-tttgtcgggatcgcggaccg--tgcggctct-gcacgatcgaactttgc----------gtgcc-tttc------------------------------------gcgtccccagttcagtcgagaccacccgctgagcttaagcatatcaataagcggaggaaaagaaacttacaaggattcccctagtaacggcgagcgaaccgggaacagcccagcatgaaaatcggacggcgacgtcgttcga
>Podocarpus forrestii
--------------------------------------------------------------------------------------------------------------------------------------------------------------------------------------------------------------------------------------------------------------------------------------------------------------------------------------------------------------------------------------------------------------------------------------------------------------------------------------------------------------------------------------------------------------------------------------------------------------------------------------------------------------------------------------------------------------------------------------------------------------------------------------------------------------------------------------------------------------------------------------------------------------------------------------------------------------------------------------------------------------------------------------------------------------------------------------------------------------------------------------------------------------------------------------------------------------------------------------------------------------------------------------------------------------------------------------------------------------------------------------------------------------------------------------------------------------------------------------------------------------------------------------------------------------------------------------------------------------------------------------------------------------------------------------------------------------------------------------------------------------------------------------------------------------------------------------------------------------------------------------------------------------------------------------------------------tgcagaatcccgtgaatcatcgagtctttgaacgcaagttgcgcccgaggcttcggccgagggcacgtctgcctgggcgacgcactttca-----------cctgacgccttccctc-----ccatcgcgg-tt----tggaagagcggacatggtcgtccggacactt--tcgag--gtgcggtcggctgaaatacgcgcgctgggccgtcg----cccccggcccgaccagcggtgg---------ctccgttaggggtcggcg-tttgtcgggatcgcggaccg--tgcggctct-gcacgatcgaactttgc----------gtgcc-tttc------------------------------------gcgtccccagttcagtcgagaccacccgctgagcttaagcatatcaataagcggaggaaaagaaacttacaaggattcccctagtaacggcgagcgaaccgggaacagcccagcatgaaaatcggacggcgacgtcgttcga
>Podocarpus pilgeri
--------------------------------------------------------------------------------------------------------------------------------------------------------------------------------------------------------------------------------------------------------------------------------------------------------------------------------------------------------------------------------------------------------------------------------------------------------------------------------------------------------------------------------------------------------------------------------------------------------------------------------------------------------------------------------------------------------------------------------------------------------------------------------------------------------------------------------------------------------------------------------------------------------------------------------------------------------------------------------------------------------------------------------------------------------------------------------------------------------------------------------------------------------------------------------------------------------------------------------------------------------------------------------------------------------------------------------------------------------------------------------------------------------------------------------------------------------------------------------------------------------------------------------------------------------------------------------------------------------------------------------------------------------------------------------------------------------------------------------------------------------------------------------------------------------------------------------------------------------------------------------------------------------------------------------------------------------tgcagaatcccgtgaatcatcgagtctttgaacgcaagttgcgcccgaggcttcggccgagggcacgtctgcctgggcgacgcactttca-----------cctgacgccttccctc-----ccatcgcgg-tt----tggaagagcggacatggtcgtccggacactt--tcgag--gtgcggtcggctgaaatacgcgcgctgggccgtcg----cccccggcccgaccagcggtgg---------ctccgttaggggtcggcg-tttgtcgggatcgcggaccg--tgcggctct-gcacgatcgaactttgc----------gtgcc-tttc------------------------------------gcgtccccagttcagtcgagaccacccgctgagcttaagcatatcaataagcggaggaaaagaaacttacaaggattcccctagtaacggcgagcgaaccgggaacagcccagcatgaaaatcggacggcgacgtcgttcga
>Podocarpus nakaii
--------------------------------------------------------------------------------------------------------------------------------------------------------------------------------------------------------------------------------------------------------------------------------------------------------------------------------------------------------------------------------------------------------------------------------------------------------------------------------------------------------------------------------------------------------------------------------------------------------------------------------------------------------------------------------------------------------------------------------------------------------------------------------------------------------------------------------------------------------------------------------------------------------------------------------------------------------------------------------------------------------------------------------------------------------------------------------------------------------------------------------------------------------------------------------------------------------------------------------------------------------------------------------------------------------------------------------------------------------------------------------------------------------------------------------------------------------------------------------------------------------------------------------------------------------------------------------------------------------------------------------------------------------------------------------------------------------------------------------------------------------------------------------------------------------------------------------------------------------------------------------------------------------------------------------------------------------tgcagaatcccgtgaatcatcgagtctttgaacgcaagttgcgcccgaggcttcggccgagggcacgtctgcctgggcgacgcactttca-----------cctgacgccttccctc-----ccatcgcgg-tt----tggaagagcggacatggtcgtccggacactt--tcgag--gtgcggtcggctgaaatacgcgcgctgggccgtcg----cccccggcccgaccagcggtgg---------ctccgttaggggtcggcg-tttgtcgggatcgcggaccg--tgcggctct-gcacgatcgaactttgc----------gtgcc-tttc------------------------------------gcgtccccagttcagtcgagaccacccgctgagcttaagcatatcaataagcggaggaaaagaaacttacaaggattcccctagtaacggcgagcgaaccgrgaacagcccagcatgaaaatcggacggcgacgtcgttcga
>Podocarpus micropedunculatus
--------------------------------------------------------------------------------------------------------------------------------------------------------------------------------------------------------------------------------------------------------------------------------------------------------------------------------------------------------------------------------------------------------------------------------------------------------------------------------------------------------------------------------------------------------------------------------------------------------------------------------------------------------------------------------------------------------------------------------------------------------------------------------------------------------------------------------------------------------------------------------------------------------------------------------------------------------------------------------------------------------------------------------------------------------------------------------------------------------------------------------------------------------------------------------------------------------------------------------------------------------------------------------------------------------------------------------------------------------------------------------------------------------------------------------------------------------------------------------------------------------------------------------------------------------------------------------------------------------------------------------------------------------------------------------------------------------------------------------------------------------------------------------------------------------------------------------------------------------------------------------------------------------------------------------------------------------tgcagaatcccgtgaatcatcgagtctttgaacgcaagttgcgcccgaggctccggccgagggcacgtctgcctgggcgacgcactttcg-----------cctgacgccttccctc-----ccatcgcgg-tt----tggaagagcggacatggtcgtccggaccctt--tcgag--gtgcggtcggctgaaatacgcgcgccgggccgtcg----cccacggcccgaccagcggtgt---------ctccgttaggggtcggcg-tttgtcgggatcgcggaccg--tgcggctct-gcacgatcgaactttgc----------gtgcc-tttc------------------------------------gcgtccccagttcagtcgagaccacccgctgagcttaagcatatcaataagcggaggaaaagaaacttacaaggattcccctagtaacggcgagcgaaccgggaacagcccagcatgaaaatcggacggcgacgtcgttcga
>Podocarpus rumphii
--------------------------------------------------------------------------------------------------------------------------------------------------------------------------------------------------------------------------------------------------------------------------------------------------------------------------------------------------------------------------------------------------------------------------------------------------------------------------------------------------------------------------------------------------------------------------------------------------------------------------------------------------------------------------------------------------------------------------------------------------------------------------------------------------------------------------------------------------------------------------------------------------------------------------------------------------------------------------------------------------------------------------------------------------------------------------------------------------------------------------------------------------------------------------------------------------------------------------------------------------------------------------------------------------------------------------------------------------------------------------------------------------------------------------------------------------------------------------------------------------------------------------------------------------------------------------------------------------------------------------------------------------------------------------------------------------------------------------------------------------------------------------------------------------------------------------------------------------------------------------------------------------------------------------------------------------------tgcagaatcccgtgaatcatcgagtctttgaacgcaagttgcgcccgaggctccggccgagggcacgtctgcctgggcgacgcactttcg-----------cctgacgccttccctc-----ccatcgcgg-tt----cggaagagcggacatggtcgtccggaccctt--tcgag--gtgcggtcggctgaaatacgcgcgccgggccgtcg----cccacggcccgaccagcggtgg---------ctccgttaggggtcggcg-tttgtcgggatcgcggaccg--tgcggctct-gcacgatcgaactttgc----------gtgcc-tttc------------------------------------gcgtccccagttcagtcgagaccacccgctgagcttaagcatatcaataagcggaggaaaagaaacttacaaggattcccctagtaacggcgagcgaaccgggaacagcccagcatgaaaatcggacggcgacgtcgttcga
>Podocarpus dispermus
--------------------------------------------------------------------------------------------------------------------------------------------------------------------------------------------------------------------------------------------------------------------------------------------------------------------------------------------------------------------------------------------------------------------------------------------------------------------------------------------------------------------------------------------------------------------------------------------------------------------------------------------------------------------------------------------------------------------------------------------------------------------------------------------------------------------------------------------------------------------------------------------------------------------------------------------------------------------------------------------------------------------------------------------------------------------------------------------------------------------------------------------------------------------------------------------------------------------------------------------------------------------------------------------------------------------------------------------------------------------------------------------------------------------------------------------------------------------------------------------------------------------------------------------------------------------------------------------------------------------------------------------------------------------------------------------------------------------------------------------------------------------------------------------------------------------------------------------------------------------------------------------------------------------------------------------------------tgcagaatcccgtgaatcatcgagtctttgaacgcaagttgcgcccgaggctccggccgagggcacgtctgcctgggcgacgcactttcg-----------cctgacgccttccctc-----ccatcgcgg-tt----gggaagagcggacatggtcgtccggaccctt--tcgag--gtgcggtcggctgaaatacgcgcgctgggccgtcg----cccccggcccgaccagcggtgg---------ctccgttaggagtcggcg-ttcgtcgggatggcggatcg--tgcggctct-gcacgatcgaactttgc----------atgcc-tttc------------------------------------gcgtccccagttcagtcgagaccacccgctgagcttaagcatatcaataagcggaggaaaagaaacttacaaggattcccctagtaacggcgagcgaaccgggaacagcccagcatgaaaatcggacggcgacgtcgttcga
>Podocarpus lambertii
--------------------------------------------------------------------------------------------------------------------------------------------------------------------------------------------------------------------------------------------------------------------------------------------------------------------------------------------------------------------------------------------------------------------------------------------------------------------------------------------------------------------------------------------------------------------------------------------------------------------------------------------------------------------------------------------------------------------------------------------------------------------------------------------------------------------------------------------------------------------------------------------------------------------------------------------------------------------------------------------------------------------------------------------------------------------------------------------------------------------------------------------------------------------------------------------------------------------------------------------------------------------------------------------------------------------------------------------------------------------------------------------------------------------------------------------------------------------------------------------------------------------------------------------------------------------------------------------------------------------------------------------------------------------------------------------------------------------------------------------------------------------------------------------------------------------------------------------------------------------------------------------------------------------------------------------------------------------------------------------------------------ggccgagggcacgtctgcctgggcgacgcactttcg-----------cctgacgccttccctc-----ccatcgcgc-gt----gggaagagcggagatggtcgtccggacccat--tcgag--gtgcggtcggctgaaatacgcgcgctgggccgtcg----cccccggcccgaccagcggtgg---------ctccgttcggggtcggcg-tttgtcgggctcgcggaccg--tgcggctta-gcgcgatcgaactttgc----------atgcc-ttt-------------------------------------gcgtccccaggtcaggcgagaccacccgctgagcttaagcatatcaataagcggaggaaaagaaacttacaaggattc----------------------------------------------------------------
>Podocarpus nubigenus
----------------------------------------------------------------------------------------------------------------------------------------------------------------------------------------------------------------------------------------------------------------------------------------------------------------------------------------------------------------------------------------------------------------------------------------------------------------------------------------------------------------------------------------------------------------------------------------------------------------------------------------------------------------------------------------------------------------------------------------------------------------------------------------------------------------------------------------------------------------------------------------------------------------------------------------------------------------------------------------------------------------------------------------------------------------------------------------------------------------------------------------------------------------------------------------------------------------------------------------------------------------------------------------------------------------------------------------------------------------------------------------------------------------------------------------------------------------------------------------------------------------------------------------------------------------------------------------------------------------------------------------------------------------------------------------------------------------------------------------------------------------------------------------------------------------------------------------------------------------------------------------------------------------------------------------------------------------------------------------------ttgcgcccgaggctccggccgagggcacgtctgcctgggcgacgcaccttcg-----------cctgacgccttccctc-----ccatcgcgc-gt----gggaagagcggacatggtcgtccggaccctt--ccgag--gtgcggtcggctgaaatacgcgcgctgggccgtcg----cccccggcccgaccagcggtgg---------ctccgttcggggtcggcg-tttgtcgggctcgcggaccg--tgcggctcc-gcgcggtcgaactttgc----------atgcc-ttt-------------------------------------gcgtccccaggtcaggcgagaccacccgctgagcttaagcatatcaataagcggaggaaaagaaacttacaaggattc----------------------------------------------------------------
>Dacrydium balansae
--------------------------------------------------------------------------------------------------------------------------------------------------------------------------------------------------------------------------------------------------------------------------------------------------------------------------------------------------------------------------------------------------------------------------------------------------------------------------------------------------------------------------------------------------------------------------------------------------------------------------------------------------------------------------------------------------------------------------------------------------------------------------------------------------------------------------------------------------------------------------------------------------------------------------------------------------------------------------------------------------------------------------------------------------------------------------------------------------------------------------------------------------------------------------------------------------------------------------------------------------------------------------------------------------------------------------------------------------------------------------------------------------------------------------------------------------------------------------------------------------------------------------------------------------------------------------------------------------------------------------------------------------------------------------------------------------------------------------------------------------------------------------------------------------------------------------------------------------------------------------------------------------------------------------------------------------------tgcagaatcccgtgaatcatcgagtctttgaacgcaagttgcgcccgaggcttyggccgagggcacgtctgcctgggcgacgcactttcg-----------cctgacgccttcccct-----ccatcgcgt-gg----gtgaagagcggacatggtcgtccggaccc-t--cggag--gtgcggtcggctgaaatacgcgcgctgggtcgtcg----cccccggcccgacgagcggtgg---------ctctatccggagtcggcg-tttgttggccccgcggatcg--tgcggcccc-gtgcggttgaactttgc----------atgcc-tttc------------------------------------gcgtccccaggtcaggcgagaccacccgctgagcttaagcatatcaataagcggaggaaaagaaacttacaaggattcccctagtaacggcgagcgaaccgggaacagcccagcatgaaaatcggacggcttcgtcgttcga
>Dacrydium cupressinum
--------------------------------------------------------------------------------------------------------------------------------------------------------------------------------------------------------------------------------------------------------------------------------------------------------------------------------------------------------------------------------------------------------------------------------------------------------------------------------------------------------------------------------------------------------------------------------------------------------------------------------------------------------------------------------------------------------------------------------------------------------------------------------------------------------------------------------------------------------------------------------------------------------------------------------------------------------------------------------------------------------------------------------------------------------------------------------------------------------------------------------------------------------------------------------------------------------------------------------------------------------------------------------------------------------------------------------------------------------------------------------------------------------------------------------------------------------------------------------------------------------------------------------------------------------------------------------------------------------------------------------------------------------------------------------------------------------------------------------------------------------------------------------------------------------------------------------------------------------------------------------------------------------------------------------------------------------tgcagaatcccgtgaatcatcgagtctttgaacgcaagttgcgcccgaggcctcggccgagggcacgtctgcctgggcgacgcactttcg-----------cctgacgccttcccct-----ccatcgcgt-gg----gtgaagagcggacatggtcgtccggaccc-t--cggag--gtgcggtcggctgaaatacgcgcgctgggtcgtyg----cccccggcccgacgagcggtgg---------ctctatccggagtcggcg-tttgttggccccgcggatcg--tgcgacccc-gtgcggttgaactttgc----------atgcc-tttc------------------------------------gcgtccccaggtcaggcgagaccacccgctgagcttaagcatatcaataagcggaggaaaagaaacttacaaggattcccctagtaacggcgagcgaaccgggaacagcccagcatgaaaatcggacggcgtcgtcgttcga
>Dacrydium elatum
--------------------------------------------------------------------------------------------------------------------------------------------------------------------------------------------------------------------------------------------------------------------------------------------------------------------------------------------------------------------------------------------------------------------------------------------------------------------------------------------------------------------------------------------------------------------------------------------------------------------------------------------------------------------------------------------------------------------------------------------------------------------------------------------------------------------------------------------------------------------------------------------------------------------------------------------------------------------------------------------------------------------------------------------------------------------------------------------------------------------------------------------------------------------------------------------------------------------------------------------------------------------------------------------------------------------------------------------------------------------------------------------------------------------------------------------------------------------------------------------------------------------------------------------------------------------------------------------------------------------------------------------------------------------------------------------------------------------------------------------------------------------------------------------------------------------------------------------------------------------------------------------------------------------------------------------------------tgcagaatcccgtgaatcatcgagtctttgaacgcaagttgcgcccgaggcctcggccgagggcacgtctgcctgggcgacgcactttcg-----------cctgacgccttcccct-----ccgtcgcgt-gg----gtgaagagcggacatggtcgtccggaccc-t--cggag--gtgcggtcggctgaaatacgcgcgctgggtcgtcg----cccccggcccgacgagcggtgg---------ctctatccggagtcggcg-tttgttggccccgcggatcg--tgcggcccc-gtgcggttgaactttgc----------atgcc-tttc------------------------------------gcgtccccaggtcaggcgagaccacccgctgagcttaagcatatcaataagcggaggaaaagaaacttacaaggattcccctagtaacggcgagcgaaccgggaacagcccagcatgaaaatcggacggcgtcgtcgttcga
>Dacrydium lycopodioides
--------------------------------------------------------------------------------------------------------------------------------------------------------------------------------------------------------------------------------------------------------------------------------------------------------------------------------------------------------------------------------------------------------------------------------------------------------------------------------------------------------------------------------------------------------------------------------------------------------------------------------------------------------------------------------------------------------------------------------------------------------------------------------------------------------------------------------------------------------------------------------------------------------------------------------------------------------------------------------------------------------------------------------------------------------------------------------------------------------------------------------------------------------------------------------------------------------------------------------------------------------------------------------------------------------------------------------------------------------------------------------------------------------------------------------------------------------------------------------------------------------------------------------------------------------------------------------------------------------------------------------------------------------------------------------------------------------------------------------------------------------------------------------------------------------------------------------------------------------------------------------------------------------------------------------------------------------tgcagaatcccgtgaatcatcgagtctttgaacgcaagttgcgcccgaggcctcggccgagggcacgtctgcctgggcgacgcactttcg-----------cctgacgccttcccct-----ccatcgcgt-gg----gtgaagagcggacatggtcgtccggaccc-t--cggag--gtgcggtcggctgaaatacgcgcgctgggtcgtcg----cccccggcccgacgagcggtgg---------ctctatccggagtcggcg-tttgttggccccgcggatcg--tgcggcccc-gtgcggttgaactttgc----------atgcc-tttc------------------------------------gcgtccccaggtcaggcgagaccacccgctgagcttaagcatatcaataagcggaggaaaagaaacttacaaggattcccctagtaacggcgagcgaaccgggaacagcccagcatgaaaatcggacggcgtcgtcgttcga
>Dacrydium guillauminii
--------------------------------------------------------------------------------------------------------------------------------------------------------------------------------------------------------------------------------------------------------------------------------------------------------------------------------------------------------------------------------------------------------------------------------------------------------------------------------------------------------------------------------------------------------------------------------------------------------------------------------------------------------------------------------------------------------------------------------------------------------------------------------------------------------------------------------------------------------------------------------------------------------------------------------------------------------------------------------------------------------------------------------------------------------------------------------------------------------------------------------------------------------------------------------------------------------------------------------------------------------------------------------------------------------------------------------------------------------------------------------------------------------------------------------------------------------------------------------------------------------------------------------------------------------------------------------------------------------------------------------------------------------------------------------------------------------------------------------------------------------------------------------------------------------------------------------------------------------------------------------------------------------------------------------------------------------tgcagaatcccgtgaatcatcgagtctttgaacgcaagttgcgcccgaggcttcggccgagggcacgtctgcctgggcgacgcactttcg-----------cctgacgccttcccct-----ccatcgcgt-gg----gtgaagagcggacatggtcgtccggaccc-t--tggag--gtgcggtcggctgaaatacgcgcgctgggtcgtcg----cccccggcccgacgagcggtgg---------ctctatccggagtcggcg-tttgttggccccgcggatcg--tgcggcccc-gtgcggttgaactttgc----------atgcc-tttc------------------------------------gcgtccccaggtcaggcgagaccacccgctgagcttaagcatatcaataagcggaggaaaagaaacttacaaggattcccctagtaacggcgagcgaaccgggaacagcccagcatgaaaatcggacggcgtcgtcgttcga
>Dacrydium beccarii
--------------------------------------------------------------------------------------------------------------------------------------------------------------------------------------------------------------------------------------------------------------------------------------------------------------------------------------------------------------------------------------------------------------------------------------------------------------------------------------------------------------------------------------------------------------------------------------------------------------------------------------------------------------------------------------------------------------------------------------------------------------------------------------------------------------------------------------------------------------------------------------------------------------------------------------------------------------------------------------------------------------------------------------------------------------------------------------------------------------------------------------------------------------------------------------------------------------------------------------------------------------------------------------------------------------------------------------------------------------------------------------------------------------------------------------------------------------------------------------------------------------------------------------------------------------------------------------------------------------------------------------------------------------------------------------------------------------------------------------------------------------------------------------------------------------------------------------------------------------------------------------------------------------------------------------------------------tgcagaatcccgtgaatcatcgagtctttgaacgcaagttgcgcccgaggcctcggccgagggcacgtctgcctgggcgacgcactttcg-----------cctgacgccttcccct-----ccctcgcgt-gg----gtgaagagcggacatggtcgtccggaccc-t--cgaag--gtgcggtcggctgaaatacgcgcgctgggtcgtcg----cccccggcccgacgagcggtgg---------ctctatccggagtcggcg-tttgttggccccgcggatcg--tgcgkcccc-gtgcggttgaactttgc----------atgcc-tttc------------------------------------gcgtccccaggtcaggcgagaccacccgctgagcttaagcatatcaataagcggaggaaaagaaacttacaaggattcccctagtaacggcgagcgaaccgggaacagcccagcatgaaaatcggacggygtcgtcgttcga
>Falcatifolium taxoides
--------------------------------------------------------------------------------------------------------------------------------------------------------------------------------------------------------------------------------------------------------------------------------------------------------------------------------------------------------------------------------------------------------------------------------------------------------------------------------------------------------------------------------------------------------------------------------------------------------------------------------------------------------------------------------------------------------------------------------------------------------------------------------------------------------------------------------------------------------------------------------------------------------------------------------------------------------------------------------------------------------------------------------------------------------------------------------------------------------------------------------------------------------------------------------------------------------------------------------------------------------------------------------------------------------------------------------------------------------------------------------------------------------------------------------------------------------------------------------------------------------------------------------------------------------------------------------------------------------------------------------------------------------------------------------------------------------------------------------------------------------------------------------------------------------------------------------------------------------------------------------------------------------------------------------------------------------tgcagaatcccgtgaatcatcgagtctttgaacgcaagttgcgcccgaggctccggtcgagggcacgtctgcctgggcgacgcactttcg-----------cctgacgccttcccct-----ccatcgcgc-gg----gtgaagagcggacatggtcgtccggaccc-c--cggag--gtgcggtcggctgaaatacgcgcgctgggtcgtcg----cccccggcccgacgagcggtgg---------ctccatcaggagtcggcg-ttggttggccccgaggatcg--tgcggcccc-gcgcggctgaactttgc----------atgcc-tttc------------------------------------gcgtccccaggtcaggcgagaccacccgctgagcttaagcatatcaataagcggaggaaaagaaacttacaaggattcccctagtaacggcgagcgaaccgggaacagcccagcatgaaaatcggacggcgtcgtcgtccga
>Falcatifolium papuanum
--------------------------------------------------------------------------------------------------------------------------------------------------------------------------------------------------------------------------------------------------------------------------------------------------------------------------------------------------------------------------------------------------------------------------------------------------------------------------------------------------------------------------------------------------------------------------------------------------------------------------------------------------------------------------------------------------------------------------------------------------------------------------------------------------------------------------------------------------------------------------------------------------------------------------------------------------------------------------------------------------------------------------------------------------------------------------------------------------------------------------------------------------------------------------------------------------------------------------------------------------------------------------------------------------------------------------------------------------------------------------------------------------------------------------------------------------------------------------------------------------------------------------------------------------------------------------------------------------------------------------------------------------------------------------------------------------------------------------------------------------------------------------------------------------------------------------------------------------------------------------------------------------------------------------------------------------------tgcagaatcccgtgaatcatcgagtctttgaacgcaagttgcgcccgaggcttcggtcgagggcacgtctgcctgggcgacgcactttcg-----------cctgacgccttcccct-----ccatcgcgc-gg----gtgaagagcggacatggtcgtccggaccc-t--cggag--gtgcggtcggctgaaatacgcgcgctgggtcgtcg---ccccccggcccgacgagcggtgg---------ctccatctggagtcggcg-tttgttggccccgcggatcg--tgcggccta-gcgcggttgaactttgc----------atgcc-tttc------------------------------------gcgtccccaggtcaggcgagaccacccgctgagcttaagcatatcaataagcggaggaaaagaaacttacaaggattcccctagtaacggcgagcgaaccgggaacagcccagcatgaaaatcggacggcgtcgtcgtccga
>Afrocarpus falcatus
---------------------------------------------------------------------------------------------------------------------------------------------------------------------------------------------------------------------------------------------------------------------------------------------------------------------------------------------------------------------------------------------------------------------------------------------------------------------------------------------------------------------------------------------------------------------------------------------------------------------------------------------------------------------------------------------------------------------------------------------------------------------------------------------------------------------------------------------------------------------------------------------------------------------------------------------------------------------------------------------------------------------------------------------------------------------------------------------------------------------------------------------------------------------------------------------------------------------------------------------------------------------------------------------------------------------------------------------------------------------------------------------------------------------------------------------------------------------------------------------------------------------------------------------------------------------------------------------------------------------------------------------------------------------------------------------------------------------------------------------------------------------------------------------------------------------------------------------------------------------------------------------------------------------------------------------------------------------------------------------------------------------------------------------tttcg-----------cctgacgcctcccctc-----ccaacgtgc-gg----gggaagagcggacatggtcgtccggacccat--tcgag--gtgcggtcggctgaaatacgcgcgctgggccgtcg----cccccggcccgaccagcggtgg---------ctccgttcggggtcgacg-tttgtcgggatcgcggatcg--tgcggctcc-gcgcggtcgaactttgc----------atgcc-tt------------------------------------------------------------------------------------------------------------------------------------------------------------------------------------
>Afrocarpus gaussenii
---------------------------------------------------------------------------------------------------------------------------------------------------------------------------------------------------------------------------------------------------------------------------------------------------------------------------------------------------------------------------------------------------------------------------------------------------------------------------------------------------------------------------------------------------------------------------------------------------------------------------------------------------------------------------------------------------------------------------------------------------------------------------------------------------------------------------------------------------------------------------------------------------------------------------------------------------------------------------------------------------------------------------------------------------------------------------------------------------------------------------------------------------------------------------------------------------------------------------------------------------------------------------------------------------------------------------------------------------------------------------------------------------------------------------------------------------------------------------------------------------------------------------------------------------------------------------------------------------------------------------------------------------------------------------------------------------------------------------------------------------------------------------------------------------------------------------------------------------------------------------------------------------------------------------------------------------------------------------------------------------------------------------------------------tttcg-----------cctgacgcctcccctc-----ccaacgtgc-gg----gggaagagcggacatggtcgtccggaccc-t--tcgag--gtgcggtcggctgaaatacgcgcgctgggccgtcg----cccccggcccgaccagcggtgg---------ctccgttcggggtcgacg-tttgtcgggatcgcggatcg--tgcggctcc-gcgcggtcgaactttgc----------atgcc-tt------------------------------------------------------------------------------------------------------------------------------------------------------------------------------------
>Podocarpus ekmanii
---------------------------------------------------------------------------------------------------------------------------------------------------------------------------------------------------------------------------------------------------------------------------------------------------------------------------------------------------------------------------------------------------------------------------------------------------------------------------------------------------------------------------------------------------------------------------------------------------------------------------------------------------------------------------------------------------------------------------------------------------------------------------------------------------------------------------------------------------------------------------------------------------------------------------------------------------------------------------------------------------------------------------------------------------------------------------------------------------------------------------------------------------------------------------------------------------------------------------------------------------------------------------------------------------------------------------------------------------------------------------------------------------------------------------------------------------------------------------------------------------------------------------------------------------------------------------------------------------------------------------------------------------------------------------------------------------------------------------------------------------------------------------------------------------------------------------------------------------------------------------------------------------------------------------------------------------------------------------------------------------------------------------------------------tttcg-----------cctgacgccttccctc-----ccatcgcgc-gt----gggaagagcggacatggtcgtccggacccat--tcgag--gtgcggtcggctgaaatacgcgcgctgggccgtcg----cttccggcccgaccagcggtgg---------ctcctttcggggtcggcg-tttgtcgggctcgcggaccg--tgcggctcc-kcgcggtcgaactttgc----------atgcc-tt------------------------------------------------------------------------------------------------------------------------------------------------------------------------------------
>Podocarpus hispaniolensis
---------------------------------------------------------------------------------------------------------------------------------------------------------------------------------------------------------------------------------------------------------------------------------------------------------------------------------------------------------------------------------------------------------------------------------------------------------------------------------------------------------------------------------------------------------------------------------------------------------------------------------------------------------------------------------------------------------------------------------------------------------------------------------------------------------------------------------------------------------------------------------------------------------------------------------------------------------------------------------------------------------------------------------------------------------------------------------------------------------------------------------------------------------------------------------------------------------------------------------------------------------------------------------------------------------------------------------------------------------------------------------------------------------------------------------------------------------------------------------------------------------------------------------------------------------------------------------------------------------------------------------------------------------------------------------------------------------------------------------------------------------------------------------------------------------------------------------------------------------------------------------------------------------------------------------------------------------------------------------------------------------------------------------------------tttcg-----------cctgacgccttccctc-----ccatcgcgc-gt----gggaagagcggacatggtcgtccggacccat--tcgag--gtgcggtcggctgaaatacgcgcgctgggccgtcg----cttccggcccgaccagcggtgg---------ctcctttcggggtcggcg-tttgtcgggctcgcggaccg--tgcggctcc-gcgcggtcgaactttgc----------atgcc-tt------------------------------------------------------------------------------------------------------------------------------------------------------------------------------------
>Podocarpus purdieanus
---------------------------------------------------------------------------------------------------------------------------------------------------------------------------------------------------------------------------------------------------------------------------------------------------------------------------------------------------------------------------------------------------------------------------------------------------------------------------------------------------------------------------------------------------------------------------------------------------------------------------------------------------------------------------------------------------------------------------------------------------------------------------------------------------------------------------------------------------------------------------------------------------------------------------------------------------------------------------------------------------------------------------------------------------------------------------------------------------------------------------------------------------------------------------------------------------------------------------------------------------------------------------------------------------------------------------------------------------------------------------------------------------------------------------------------------------------------------------------------------------------------------------------------------------------------------------------------------------------------------------------------------------------------------------------------------------------------------------------------------------------------------------------------------------------------------------------------------------------------------------------------------------------------------------------------------------------------------------------------------------------------------------------------------tttcg-----------cctgacgccttccctc-----ccgtcgcgc-gt----gggaagagcggacatggtcgtccggacccat--tcgag--gtgcggtcggctgaaatacgcgcgctgggccgtcg----cttccggcccgaccagcggtgg---------ctcctttcggggtcggcg-tttgtcgggctcgcggaccg--tgcggctcc-gcgcggtcgaactttgc----------atgcc-tt------------------------------------------------------------------------------------------------------------------------------------------------------------------------------------
>Podocarpus oleifolius
---------------------------------------------------------------------------------------------------------------------------------------------------------------------------------------------------------------------------------------------------------------------------------------------------------------------------------------------------------------------------------------------------------------------------------------------------------------------------------------------------------------------------------------------------------------------------------------------------------------------------------------------------------------------------------------------------------------------------------------------------------------------------------------------------------------------------------------------------------------------------------------------------------------------------------------------------------------------------------------------------------------------------------------------------------------------------------------------------------------------------------------------------------------------------------------------------------------------------------------------------------------------------------------------------------------------------------------------------------------------------------------------------------------------------------------------------------------------------------------------------------------------------------------------------------------------------------------------------------------------------------------------------------------------------------------------------------------------------------------------------------------------------------------------------------------------------------------------------------------------------------------------------------------------------------------------------------------------------------------------------------------------------------------------tttcg-----------cctgacgccttccctc-----ccatcgcgc-rt----gggaagagcggacatggtcgtccggacccat--tcgag--gtgcggtcggctgaaatacgcgcgctgggccgtcg----mttccggcccgaccagcggtgg---------ctcctttcggggtcggcg-tttgtcrggctcgcggaccg--tgcggctcc-gcggggtcgaactttgc----------atgcc-tt------------------------------------------------------------------------------------------------------------------------------------------------------------------------------------
>Podocarpus macrophyllus
---------------------------------------------------------------------------------------------------------------------------------------------------------------------------------------------------------------------------------------------------------------------------------------------------------------------------------------------------------------------------------------------------------------------------------------------------------------------------------------------------------------------------------------------------------------------------------------------------------------------------------------------------------------------------------------------------------------------------------------------------------------------------------------------------------------------------------------------------------------------------------------------------------------------------------------------------------------------------------------------------------------------------------------------------------------------------------------------------------------------------------------------------------------------------------------------------------------------------------------------------------------------------------------------------------------------------------------------------------------------------------------------------------------------------------------------------------------------------------------------------------------------------------------------------------------------------------------------------------------------------------------------------------------------------------------------------------------------------------------------------------------------------------------------------------------------------------------------------------------------------------------------------------------------------------------------------------------------------------------------gttgcgcccgaggcttcggccgagggcacgtctgcctgggcgacgcactttca-----------cctgacgccttccctc-----ccatcgcgg-tt----tggaagagcggacatggtcgtccggacactt--tcgag--gtgcggtcggctgaaatacgcgcgctgggccgtcg----cccccggcccgaccagcggtgg---------ctccgttaggggtcggcg-tttgtcgggatcgcggaccg--tgcggctct-gcacgatcgaactttgc----------gtgcc-tttc------------------------------------gcgtccccagttcagtcgagaccacccgctgagcttaagcatatcaataagcggaggaaaagaaacttacaaggattcccctagtaacggcgagcgaaccgggaacagcccagcatgaaaatcggacggcgacgtcgttcga
>Dacrycarpus compactus
--------------------------------------------------------------------------------------------------------------------------------------------------------------------------------------------------------------------------------------------------------------------------------------------------------------------------------------------------------------------------------------------------------------------------------------------------------------------------------------------------------------------------------------------------------------------------------------------------------------------------------------------------------------------------------------------------------------------------------------------------------------------------------------------------------------------------------------------------------------------------------------------------------------------------------------------------------------------------------------------------------------------------------------------------------------------------------------------------------------------------------------------------------------------------------------------------------------------------------------------------------------------------------------------------------------------------------------------------------------------------------------------------------------------------------------------------------------------------------------------------------------------------------------------------------------------------------------------------------------------------------------------------------------------------------------------------------------------------------------------------------------------------------------------------------------------------------------------------------------------------------------------------------------------------------------------------------tgcagaatcccgtgaatcatcgagtctttgaacgcaagttgcgcccgaggccccggccgagggcacgtctgcctgggcgacgcaccatcg-----------cctgacgcctcccctc-----ccatcgcgc-gg----gggaagagcggacatggtcgtccggaccc-t--cggag--gtgcggtcggctgaaatacgcacgctgggtcgtcgc--ccccgcggcccgacgagcggtgg---------ctccttccggagtcggcg-tttgttggccccgcggaccg--tgcggccca-gcgcggtagaactttgctg--cgcacgacgcc-ttcc------------------------------------gcgtccccaggtcaggcgagaccacccgctgagcttaagcatatcaataagcggaggaaaagaaacttacaaggattcccctagtaacggcgagcgaaccgggaacagcccagcatgaaaatcggacggcgccgtcgttcga
>Dacrycarpus expansus
--------------------------------------------------------------------------------------------------------------------------------------------------------------------------------------------------------------------------------------------------------------------------------------------------------------------------------------------------------------------------------------------------------------------------------------------------------------------------------------------------------------------------------------------------------------------------------------------------------------------------------------------------------------------------------------------------------------------------------------------------------------------------------------------------------------------------------------------------------------------------------------------------------------------------------------------------------------------------------------------------------------------------------------------------------------------------------------------------------------------------------------------------------------------------------------------------------------------------------------------------------------------------------------------------------------------------------------------------------------------------------------------------------------------------------------------------------------------------------------------------------------------------------------------------------------------------------------------------------------------------------------------------------------------------------------------------------------------------------------------------------------------------------------------------------------------------------------------------------------------------------------------------------------------------------------------------------tgcagaatcccgtgaatcatcgagtctttgaacgcaagttgcgcccgaggccccggccgagggcacgtctgcctgggcgacgcaccatcg-----------cctgacgcctcccctc-----ccatcgcgcggg----gggaagagcggacatggtcgtccggaccc-t--cggag--gtgcggtcggctgaaatgcgcgcgctgggtcgtcgc--ccccgcggcccgacgagcggtgg---------ctccttccggagtcggcg-tttgttggccccgcggaccg--tgcggccca-gcgcggtcgaactttgctg--cgcacgacgcc-ttcc------------------------------------gcgtccccaggtcaggcgagaccacccgctgagcttaagcatatcaataagcggaggaaaagaaacttacaaggattcccctagtaacggcgagcgaaccgggaacagcccagcatgaaaatcggacggcgccgtcgttcga
>Dacrycarpus imbricatus
--------------------------------------------------------------------------------------------------------------------------------------------------------------------------------------------------------------------------------------------------------------------------------------------------------------------------------------------------------------------------------------------------------------------------------------------------------------------------------------------------------------------------------------------------------------------------------------------------------------------------------------------------------------------------------------------------------------------------------------------------------------------------------------------------------------------------------------------------------------------------------------------------------------------------------------------------------------------------------------------------------------------------------------------------------------------------------------------------------------------------------------------------------------------------------------------------------------------------------------------------------------------------------------------------------------------------------------------------------------------------------------------------------------------------------------------------------------------------------------------------------------------------------------------------------------------------------------------------------------------------------------------------------------------------------------------------------------------------------------------------------------------------------------------------------------------------------------------------------------------------------------------------------------------------------------------------------tgcagaatcccgtgaatcatcgagtctttgaacgcaagttgcgcccgaggccccggccgagggcacgtctgcctgggcgacgcaccatcg-----------cctgacgcctcccctc-----ccgtcgcgcggg----gggaagagcggacatggtcgtccggaccc-t--cggag--gtgcggtcggctgaaatacgcgcgctgggtcgtcgc--ccccgcggcccgacgagcggtgg---------ctccttccggagtcggcg-tttgttggccccgcggaccg--tgcggccca-gcgcggtcgaactttgctg--cgcacgacgcc-ttcc------------------------------------gcgtccccaggtcaggcgagaccacccgctgagcttaagcatatcaataagcggaggaaaagaaacttacaaggattcccctagtaacggcgagcgaaccgggaacagcccagcatgaaaatcggacggcgccgtcgttcga
>Dacrycarpus kinabaluensis
--------------------------------------------------------------------------------------------------------------------------------------------------------------------------------------------------------------------------------------------------------------------------------------------------------------------------------------------------------------------------------------------------------------------------------------------------------------------------------------------------------------------------------------------------------------------------------------------------------------------------------------------------------------------------------------------------------------------------------------------------------------------------------------------------------------------------------------------------------------------------------------------------------------------------------------------------------------------------------------------------------------------------------------------------------------------------------------------------------------------------------------------------------------------------------------------------------------------------------------------------------------------------------------------------------------------------------------------------------------------------------------------------------------------------------------------------------------------------------------------------------------------------------------------------------------------------------------------------------------------------------------------------------------------------------------------------------------------------------------------------------------------------------------------------------------------------------------------------------------------------------------------------------------------------------------------------------tgcagaatcccgtgaatcatcgagtctttgaacgcaagttgcgcccgaggccycggccgagggcacgtctgcctgggcgacgcaccatcg-----------cctgacgcctcccctc-----ccgtcgcgcggg----gggaagagcggacatggtcgtccggaccc-t--cggag--gtgcggtcggctgaaatacgcgcgctgggtcgtcgc--ccccgcggcccgacgagcggtgg---------ctccttccggagtcggcg-tttgttggccccgcggaccg--tgcggccca-gcgcggtcgaactttgctg--cgcacgacgcc-ttcc------------------------------------gcgtccccaggtcaggcgagaccacccgctgagcttaagcatatcaataagcggaggaaaagaaacttacaaggattcccctagtaacggcgagcgaaccgggaacagcccagcatgaaaatcggacggcgccgtcgttcga
>Dacrycarpus dacrydioides
--------------------------------------------------------------------------------------------------------------------------------------------------------------------------------------------------------------------------------------------------------------------------------------------------------------------------------------------------------------------------------------------------------------------------------------------------------------------------------------------------------------------------------------------------------------------------------------------------------------------------------------------------------------------------------------------------------------------------------------------------------------------------------------------------------------------------------------------------------------------------------------------------------------------------------------------------------------------------------------------------------------------------------------------------------------------------------------------------------------------------------------------------------------------------------------------------------------------------------------------------------------------------------------------------------------------------------------------------------------------------------------------------------------------------------------------------------------------------------------------------------------------------------------------------------------------------------------------------------------------------------------------------------------------------------------------------------------------------------------------------------------------------------------------------------------------------------------------------------------------------------------------------------------------------------------------------------tgcagaatcccgtgaatcatcgagtctttgaacgcaagttgcgcccgaggccccggccgagggcacgtctgcctgggcgacgcaccatcg-----------cctgacgcctcccctc-----ccatcgcgc-gg----gggaagagcggacatggtcgtccggaccc-t--cggag--gtgcggtcggctgaaatacgcgcgctgggtcgtcgc--ccccgcggcccgacgagcggtgg---------ctccttccggagtcggcgttttgttggccccgcggaccg--tgcggccca-gcgctgtcgaactttgctg--cgcacgacgcc-ttcc------------------------------------gcgtccccaggtcaggcgagaccacccgctgagcttaagcatatcaataagcggaggaaaagaaacttacaaggattcccctagtaacggcgagcgaaccgggaacagcccagcatgaaaatcggacggcgccgtcgttcga
>Podocarpus ingensis
----------------------------------------------------------------------------------------------------------------------------------------------------------------------------------------------------------------------------------------------------------------------------------------------------------------------------------------------------------------------------------------------------------------------------------------------------------------------------------------------------------------------------------------------------------------------------------------------------------------------------------------------------------------------------------------------------------------------------------------------------------------------------------------------------------------------------------------------------------------------------------------------------------------------------------------------------------------------------------------------------------------------------------------------------------------------------------------------------------------------------------------------------------------------------------------------------------------------------------------------------------------------------------------------------------------------------------------------------------------------------------------------------------------------------------------------------------------------------------------------------------------------------------------------------------------------------------------------------------------------------------------------------------------------------------------------------------------------------------------------------------------------------------------------------------------------------------------------------------------------------------------------------------------------------------------------------------------------------------------------ttgcgcccgaggctccggccgagggcacgtctgcctgggcgacgca-tttcg-----------cctgacgccttccctc-----ccatcgcgc-gt----gggaagagcggacatggtcgtccggacccat--tcgag--gtgcggtcggctgaaatacgcgcgctgggccgtcg----cttccggcccgaccagcggtgg---------ctcctttcggggtcggcg-tttgtcgggctcgcggaccg--tgcggctcc-gcggggtc-aactttgc----------atgcc-ttt-------------------------------------gcgtccccaggtcaggcgagaccacccgctgagcttaagcatatca------------------------------------------------------------------------------------------------
>Nageia fleuryi
ttaccgtaggtgaacctgcggtaggatcattggcagcgtcggcttgtat--gtagggggagagaggggacaactcgggtcccgctttgc-gccgttc----------cgtg-cgcag-ggaaattcccccctgcgtggcgtgcggttgcgagcggtcccgaaacggatgatcccccccgaccctc-gtgaccttcgtggtgggacgtccattcgttgggcggggcaa-ggtcttcccggattcgtgggcgctgcttcttgccggcgt-ggggagcgtcccggtc-ccgttagaaaggggcggccttgctgcgcag-ac-ctgccacgaaggtagggggagcttctcgcctcaccgcggtgca--gctacatccctcccc----gcg-acgggccgtt--ggtctgacggatcgattctgaacgatggctggcgccttccct---tgcaccgtcgtccgaggataga---ccgtccgatc-cccgaccc----gtcgcctgggggggaacaagtgatgcgcggtggagtgcaggtagccaaaagcatgttgcggcccagatgatcgtatcgcgggcgacg-gttcgggctcctcg-gggctaga---acggcgaacgcgatgcgggacgactctcggctgcgcttgcttttctcaactcgacgcgaccccgaatctatagaaccctcgcttggaggaaccgttgttcgacggatagcggaaaggcg-tgagccccgc---cttggtcccaaggtgacggtgatgcaaggggtcccttccgccgggccgtgttcctctcgatcggtatctt--agattcgatgcgtttgtcgcctttgtcgagggagggggtcgttcgacgtccttcgtcgctaggaccctccgatcgtg-cggtgcaataaggttgaatggtgggatcgatcgcgggtgctc-caaccccgccccgcgtttcgatcccgcaatgcatccgaaagaccgccgtaggagggtgcccggccggcgagaagtcgtgcgatcaactc--cttaagctgttcgtggccccgtgcttgagctctcttctgtgacccttgtccgttgcatcgaaggtcga--cgatcttcgatccccgggcatggctgttcgtcgagcgccctcgagcacggggagatgggc-agcctcaacgccgcttcgagacgttcgtccgatcgcgacgcaggtcgcgaaggcttggtc---ctttttgtg-ggggga-gcgttcgcgacgtcccgtcgcgggccggggtg-ccct-gcagagaggttccgaggcccttcgcgtcttgcatcgtgga--ccacgtcgagaagtggc-ggggacctcccaccgacc-cctacg--acgttctcgaggcccgcgggtcaggtgctgccggtcctg------------------------------------------------------------------------------------------------------------------------------------------------cgcgatcgtgcatccctgaccctacg--ggctctccggagcacc---aggggac-cgggggaaccg-tggggtccgatt-------cccctccc-----------------ccaacgcgttcgcgttgggttcttt-----caaa--------------------aacgc----ggtcagggtggacgtgggaggcgtgcttgtcgcact-----cggtgcggcatgctcgtcgt-cccccagatgaccgatcgccaaccaaacacgactctcggcaacggatatctcggctctcaccacgatgaagaacgtagcgaaatgcgatacttggtgtgaattgcagaatcccgtgaatcatcgagtctttgaacgcaagttgcgcccgaggccccggccgagggcacgtctgcctgggcgacgcactttcg-----------cctgatgcctcccctc-----gaaacgtgc-gg----gggaagagcggacatggtcgtccggaccc-t--tcgag--gtgcggtcggctgaaatacgcgtgctgggccgtcg----cccgcggcccgaccggcggtgg---------ctccgttcggggtcggcg-tttgtcgggatcgcggatcg--tgcggctcc-gcgcgatcgaactttgc----------atgcc-tttc------------------------------------gcgtccccaggtcaggcgagaccacccgctgagcttaagcatatcaataagcggaggaaaagaaacttacaag---------------------------------------------------------------------
>Nageia nagi
ttaccgtaggtgaacctgcggtaggatcattggcagcgtcggcttgtat--gtagggggagagaggggacaactcgggtcccgctttgc-gccgttc----------cgtg-cgcag-ggaaattcccccctgcgtggcgtgcggttgcgagcggtcccgaaacggatgatcccccccgaccctc-gtgaccttcgtggtgggacgtccattcgttgggcggggcaa-ggtcttcccggattcgtgggcgctgcttcttgccggcgt-ggggagcgtcccggtc-ccgttagaaaggggcggccttgctgcgtag-ac-ctgccacgaaggtagggggagcttcttgcctcaccgcggtgca--gctacatccctcccc----gcg-acgggccgtt--ggtcggacggatcgattctgaacgatggctggcgccttccct---tgcaccgtcgtccgaggataga---ccgtccgatc-cccgaccc----gtcgcctgggggggaacaagtgatgcgcggtggagtgcgggtagccaaaagcatgttgcggcccagatgattgtatcgcgggcgacg-gttcgggctcctcg-gggctaga---acggtgaacgcgatgcgggacgactctcggctgcgcttgcttttctcaactcgacgcgaccccgaatctatagaaccctcgcttggaggaaccgttgttcgacggatagcggaaaggcg-tgagccccgc---cttggtcccaaggtgacggtgatgcaaggggtcccttccgccgggccgtgttcctctcgatcggtatctt--ggattcgatgcgtttgtcgcctttgtcgagggagcgggtcgttcgacgtccttcgtcgctaggaccctccgatcgtg-cggtgcaataaggttgaatggtgggatcgatcgcgggtgctc-caaccccgccccgcgtttcgatcccgcaatgcatccgaaagaccgccgtaggagggtgcccggccggcgagaagtcgtgcgatcaactc--cttaagctgttcgtggccccgtgcttgagctctcttctgtgacccttgtccgttgcatcgaaggtcga--cgatcttcgatccccgggcatggctgttcgtcgagcgccctcgagcacggggagatgggcaagcctcaacgccgcttcgagacgttcgtccgatcgcgacgcaggtcgcgaaggcttggtc---ctttttgtg-ggggga-gcgttcgcgacgtcctgtcgcgggccggggtg-ccct-gcagagaggttccgaggcccttcgcgtcttgcgtcgtgga--ccacgtcgagaagtggc-ggggacctcccaccgacc-cctacg--acgttctcgaggcccgcgggtcaggtgctgccggtcctgcgcgatcgtgcatccctgcccctacgggctctccggagcaccaggggaccggtggaaccatggggtccaagggcctccctccgaccccta--caacgttctcgaggcccgcgggtcaggtgctgccg-----------gtccttcgcgatcgtgcatccctgaccctacg--ggctctccggagcacc---aggggac-cgggggaaccg-tggggtccgatt-------cccctccc-----------------ccaacgcgttcgcgttgggttcttt-----caaa--------------------aacgc----ggtcagggcggacgtgggaggcgtgcttgtcgcact-----cggtgcggcacgctcgtcat-cccccggacgaccgaccgccaaccaaacacgactctcggcaacggatatctcggctctcgccacgatgaagaacgtagcgaaatgcgatacttggtgtgaattgcagaatcccgtgaatcatcgagtctttgaacgcaagttgcgcccgaggccccggccgagggcacgtctgcctgggcgacgcactttcg-----------cctgacgcctcccctc-----gaaacgtgc-gg----gggaagagcggacatggtcgtccggaccc-t--tcgag--gtgcggtcggctgaaatacgcgcgctgggccgtcg----cccccggcccgaccggcggtgg---------ctccgttcggggtcggcg-tttgtcgggatcgcggatcg--tgcggctcc-gtgcgatcgaactttgc----------atgcc-tttc------------------------------------gcgtccccaggtcaggcgagacc-----------------------------------------------------------------------------------------------------------------------
>Podocarpus cunninghamii
--------------------------------ccagcgtcggcttgtat--gtagggggagagaggtgacattgtccttcccgtgtcgctcccgttc----------cgcg-cgcagtggaaattcccccctgcgtggcgcacgggtgcgggcgggatcgaaacggatgatcccccccgaccctc-gtgacctttgtggtgggacgtccattcgctgggcggggcaa-ggtcttcctggattcgtgggcgctgcttcttgccggcgt-gggcagcgtcccgatc-ccgctagaaaggggcgtccttgctgcgcag-ac-ccgccacaaaggtagggggagctcctcgccttcccacggtgcatctctacatccctcccc----gcg-acgggccttg--ggtcggacggaacgattctgaacgatggcgggcgccttccct---tgcaccgtcgtccgaggataga---ccgtccgatc-cccgaccc----gtcgccagggggggaacaagtgatgcgtggtggagtgcgggtagccaaaagcatgttgcggcccagatgatcgcgctgtgggcgacg-gttcgggctcctcgagggctaga---acgtcgaacgcgacgcgggacgactctcggctgcgcttgcttttctcaactcgatgcgacctcgaatctcaagaaccatcgcctggaggagccgtcgtccgacggatagcggataggcgctgagccccgt---cttggtaccaaggcgccggcgatgcaaggggtccyttccgttgggccgtgttcctctcgatcggtttctccgagattcgatgcgtct---gcctttgtcgagggagcgggtcgtccgacgtac--cgtcgctaggcccctgcgaacgtg-cggtgcaataggg-tgaatggtgggatggatcgcgggtgctc-taacaccctgccccgcgtcgatcccgcatggcatccgaaagaccgccatcgta-ggtgcccggccggcgagaagtcgtgcgatcaactc-ttttaagctgcccgtgaccccgtgctcgagctctcttctgtgacccttgcccgctgcatcgaaggtcaa--cgatcttcgatcccctggcatggctgttcgtcgagcgcctc--ggcacggggagatggac-agcctcaacgccgcatcgagacgttcgtccgat--cggcgcaggccgtgaaggctgcttcg-tcctactgtc-agggga-gcgctcgtgacgtacagtcgcgggtcggggtg-ccctggcagagaggtaacgaggctcttcgcgccctgcgtcgggga-cccacgttgagaagtggc-ggggacctccccccgatc-cttgag--acgttctcgaggcccgcgggtcaggtgctgccgatcctgtgcgatcgtgcatccctgcccctacgggctcttcggagcgccagaggaccgggggaaccgtggggtccaagggcctcccctcgacctccaatatacgttctcgaggcccgcgggtcaggtgctgccg-----------gtcctgtgcgatcgtgcatccctgcccttacg--ggctctccgaagcgtt---gggggat-cgggggaacca-tggggtccgatt-------cccctcccccc-------------tccaacgcgttcgcgttggactcttt-----caaa--------------------aacgc----ggtcagggcgaacgcgggaggcttgcttgtcgtcct-----ccgggcggcatgctcgtctt-ccctcggacgaccgaccgccaaccaaacacgactctcggcaacggatatctcggctctcgccacgatgaagaacgtagcgaaatgcgatacttggtgtgaattgcagaatcccgtgaatcatcgagtctttgaacgcaagttgcgcccgaggctccggccgagggcacgtctgcctgggcgacgcaccttcg-----------cctgacgccttccctc-----ccatcgcgc-gt----gggaagagcggacatggtcgtccggaccctt--tcgag--gtgcggtcggctgaaatacgcgcgctgggccgtcg----cccccggcccgaccagcggtgg---------ctccgttcggggtcggcg-tttgtcgggctcgcggaccg--tgcggctcc-gcgcggtcgaactttgc----------atgcc-ttt-----------------------------------------------------------------------------------------------------------------------------------------------------------------------------------
>Falcatifolium gruezoi
---------------------------------------------------------------------------------------------------------------------------------------------------------------------------------------------------------------------------------------------------------------------------------------------------------------------------------------------------------------------------------------------------------------------------------------------------------------------------------------------------------------------------------------------------------------------------------------------------------------------------------------------------------------------------------------------------------------------------------------------------------------------------------------------------------------------------------------------------------------------------------------------------------------------------------------------------------------------------------------------------------------------------------------------------------------------------------------------------------------------------------------------------------------------------------------------------------------------------------------------------------------------------------------------------------------------------------------------------------------------------------------------------------------------------------------------------------------------------------------------------------------------------------------------------------------------------------------------------------------------------------------------------------------------------------------------------------------------------------------------------------------------------------------------------------------------------------------------------------------------------------------------------------------------------------------------------------------------------------------------------------------------------------------------tttcg-----------cctgacgccttccccc----tccctcgcgc-gg----gtgaagagcggacatggtcgtccggaccc-t--cggag--gtgcggtcggctgaaatacgcgcgctgggtcgtcg---ccccccggcccgacgagcggtgg---------ctccatcgggagtcggcg-tttgttggccccgcggatcg--tgcggcctc-gcgcggtagaactttgc----------atgcc-tt------------------------------------------------------------------------------------------------------------------------------------------------------------------------------------
>Dacrydium araucarioides
---------------------------------------------------------------------------------------------------------------------------------------------------------------------------------------------------------------------------------------------------------------------------------------------------------------------------------------------------------------------------------------------------------------------------------------------------------------------------------------------------------------------------------------------------------------------------------------------------------------------------------------------------------------------------------------------------------------------------------------------------------------------------------------------------------------------------------------------------------------------------------------------------------------------------------------------------------------------------------------------------------------------------------------------------------------------------------------------------------------------------------------------------------------------------------------------------------------------------------------------------------------------------------------------------------------------------------------------------------------------------------------------------------------------------------------------------------------------------------------------------------------------------------------------------------------------------------------------------------------------------------------------------------------------------------------------------------------------------------------------------------------------------------------------------------------------------------------------------------------------------------------------------------------------------------------------------------------------------------------------------------------------------------------------tttcg-----------cctgacgccttcccct-----ccatcgcgt-gg----gtgaagagcggacatggtcgtccggaccc-t--cggaa--gtgcggtc-gctgaaatacgcgcgctgggtcgtcg----cccccggcccgacgagcggtgg---------ctctatccggagtcg-cg-tttgttggccccgtggatcg--tgcggcccc-gtgcggttgaa-tttgc----------atgcc-tt------------------------------------------------------------------------------------------------------------------------------------------------------------------------------------
>Lagarostrobos franklinii
-----------------------------------------------------------------------------------------------------------------------------------------------------------------------------------------------------------------------------------------------------------------------------------------------------------------------------------------------------------------------------------------------------------------------------------------------------------------------------------------------------------------------------------------------------------------------------------------------------------------------------------------------------------------------------------------------------------------------------------------------------------------------------------------------------------------------------------------------------------------------------------------------------------------------------------------------------------------------------------------------------------------------------------------------------------------------------------------------------------------------------------------------------------------------------------------------------------------------------------------------------------------------------------------------------------------------------------------------------------------------------------------------------------------------------------------------------------------------------------------------------------------------------------------------------------------------------------------------------------------------------------------------------------------------------------------------------------------------------------------------------------------------------------------------------------------------------------------------------------------------------------------------------------------------------------------------------------------------------------------------------------------------------------------------------------------------------------------gc-gggc--gggaagagcggacatggccgtccgtgccctc--ccgtg--gtgcggtcggctgaaaaatgcacgctgggccgtcg---ccccccggcccgacgagcggtgg---------ctccgttgcgagtcggcg-tttgtcgggctcggggaacg--tgcggtccg-gtatcgaagaactttgc----------acacc-ttcc------------------------------------gcgtccccaggtcaggcgagaccacccgctgagcttaagcatatcaataagcggaggaaaagaaacttacgaggattcccctagtaacggcgagcgaaccgggaacagcccagcat--------------------------
>Lepidothamnus intermedius
-----------------------------------------------------------------------------------------------------------------------------------------------------------------------------------------------------------------------------------------------------------------------------------------------------------------------------------------------------------------------------------------------------------------------------------------------------------------------------------------------------------------------------------------------------------------------------------------------------------------------------------------------------------------------------------------------------------------------------------------------------------------------------------------------------------------------------------------------------------------------------------------------------------------------------------------------------------------------------------------------------------------------------------------------------------------------------------------------------------------------------------------------------------------------------------------------------------------------------------------------------------------------------------------------------------------------------------------------------------------------------------------------------------------------------------------------------------------------------------------------------------------------------------------------------------------------------------------------------------------------------------------------------------------------------------------------------------------------------------------------------------------------------------------------------------------------------------------------------------------------------------------------------------------------------------------------------------agaatcccgtgtatcatcgagtctttgaacgcaagttgcgcccgaggcctcggccgagggcacgtctgcctgggcgacgcactaaca-----------actcacgcctccccct-----gcgtcgtgc-gg----ggggggagacgacgtggccgtccgtgccctc--ctgtg--gtgcggtcggctgaaaaatgcacgctgggccgtcg----ccccaggcccgacgagcggtgg---------ctcctttgcgagtcggcg-tttgttgggtccgaggaacg--agcggtccg-gcgcggatgaactttgc----------gcacc-ttcc------------------------------------gcgtccccaggtcaggcgagaccacccgctgagcttaagcatatcaataagcggaggaaaagaaacttacgaggattcccctagtaacggcgagcgaaccgggaacagcccagcatgaaaatcgggcggcgccgtcgtccga
>Manoao colensoi
--------------------------------------------------------------------------------------------------------------------------------------------------------------------------------------------------------------------------------------------------------------------------------------------------------------------------------------------------------------------------------------------------------------------------------------------------------------------------------------------------------------------------------------------------------------------------------------------------------------------------------------------------------------------------------------------------------------------------------------------------------------------------------------------------------------------------------------------------------------------------------------------------------------------------------------------------------------------------------------------------------------------------------------------------------------------------------------------------------------------------------------------------------------------------------------------------------------------------------------------------------------------------------------------------------------------------------------------------------------------------------------------------------------------------------------------------------------------------------------------------------------------------------------------------------------------------------------------------------------------------------------------------------------------------------------------------------------------------------------------------------------------------------------------------------------------------------------------------------------------------------------------------------------------------------------------------------tgcagaatcccgtgaatcatcgagtctttgaacgcaagttgcgcccgaggcctcggccgagggcacgtctgcctgggcgacgcactaaca-----------actcacgcctccccyt-----gcgtcgtgc-gg----ggggggagacgacgtggccgtccgtgccctc--ctgtg--gtgcggtcggctgaaaaatgcacgctgggccgtcg----ccccaggcccgacgagcggtgg---------ctcctttgcgagtcggcg-tttgttgggtccgaggaacg--agcggtccg-gcgcggatgaactttgc----------gcacc-ttcc------------------------------------gcgtccccaggtcaggcgagaccacccgctgagcttaagcatatcaataagcggaggaaaagaaacttacgaggattcccctagtaacggcgagcgaaccgggaacagcccagcatgaaaatcgggcggcagcgtcgtccga
>Prumnopitys andina
---------------------------------------------------------------------------------------------------------------------------------------------------------------------------------------------------------------------------------------------------------------------------------------------------------------------------------------------------------------------------------------------------------------------------------------------------------------------------------------------------------------------------------------------------------------------------------------------------------------------------------------------------------------------------------------------------------------------------------------------------------------------------------------------------------------------------------------------------------------------------------------------------------------------------------------------------------------------------------------------------------------------------------------------------------------------------------------------------------------------------------------------------------------------------------------------------------------------------------------------------------------------------------------------------------------------------------------------------------------------------------------------------------------------------------------------------------------------------------------------------------------------------------------------------------------------------------------------------------------------------------------------------------------------------------------------------------------------------------------------------------------------------------------------------------------------------------------------------------------------------------------------------------------------------------------------------------------------------------------------------------------------------------------------ttcca-----------tccaacgcctcccctc-----gcgtcgtgc-gagc---gggagagcggacgtggctgtccgggccctc--ccgtg--gtgcggtcggctgaaatacgcgcgctgggtcgtcg----cccccggcccgacraacggtgg---------cttcgttgggagtcggcg-tttgtcgggttcggggaccg--tgcggcccg-gcgtcgaagaactttgc----------gtgcc-ctt-----------------------------------------------------------------------------------------------------------------------------------------------------------------------------------
>Prumnopitys exigua
--------------------------------------------------------------------------------------------------------------------------------------------------------------------------------------------------------------------------------------------------------------------------------------------------------------------------------------------------------------------------------------------------------------------------------------------------------------------------------------------------------------------------------------------------------------------------------------------------------------------------------------------------------------------------------------------------------------------------------------------------------------------------------------------------------------------------------------------------------------------------------------------------------------------------------------------------------------------------------------------------------------------------------------------------------------------------------------------------------------------------------------------------------------------------------------------------------------------------------------------------------------------------------------------------------------------------------------------------------------------------------------------------------------------------------------------------------------------------------------------------------------------------------------------------------------------------------------------------------------------------------------------------------------------------------------------------------------------------------------------------------------------------------------------------------------------------------------------------------------------------------------------------------------------------------------------------------tgcagaatcccgtgaatcatcgagtctttgaacgcaagttgcgcccgaggcctcggccgagggcacgtctgcctgggcgacgcacttcca-----------tccaacgcctcccctt-----gcgtcgtgc-gagc---gggagagcggacgtggccgtccgggccctc--ccgtg--gtgcggtcggctgaaatgcgcgcgctgggtcgtcg----cccccggcccgacgagcggtgg---------cttcgttgggagtcggcgttttgtcgggttcggggaccg--tgcggcccc-gcgtcgaggaactttgc----------atgcc-cttc------------------------------------gcgtccccaggtcaggcgagactacccgctgagcttaagcatatcaataagcggaggaaaagaaacttacgaggattcccctagtaacggcgagcgaaccgggaagagcccagcatgaaaatcgggcggcggcgtcgtccga
>Prumnopitys taxifolia
--------------------------------------------------------------------------------------------------------------------------------------------------------------------------------------------------------------------------------------------------------------------------------------------------------------------------------------------------------------------------------------------------------------------------------------------------------------------------------------------------------------------------------------------------------------------------------------------------------------------------------------------------------------------------------------------------------------------------------------------------------------------------------------------------------------------------------------------------------------------------------------------------------------------------------------------------------------------------------------------------------------------------------------------------------------------------------------------------------------------------------------------------------------------------------------------------------------------------------------------------------------------------------------------------------------------------------------------------------------------------------------------------------------------------------------------------------------------------------------------------------------------------------------------------------------------------------------------------------------------------------------------------------------------------------------------------------------------------------------------------------------------------------------------------------------------------------------------------------------------------------------------------------------------------------------------------------tgcagaatcccgtgaatcatcgagtctttgaacgcaagttgcgcccgaggcctcggccgagggcacgtctgcctgggcgacgcacttcca-----------tccaacgcctcccctt-----gcgtcgtgc-gggc-gggggagagcggacgtggccgtccgggccctc--ccgtg--gtgcggtcggctgaaatacgcgcgctgggtcgtcg----cccccggcccgacgagcggtgg---------cttcgttgggagtcggcg-tttgtcgggttcggggaccg--tgcggcccg-gcgtggaggaactttgc----------atgcc-cttc------------------------------------gcgtccccaggtcaggcgagactacccgctgagcttaagcatatcaataagcggaggaaaagaaacttacgaggattcccctagtaacggcgagcgaaccgggaagagcccagcatgaaaatcgggcggcagcgtcgtccga
>Prumnopitys ferruginea
---------------------------------------------------------------------------------------------------------------------------------------------------------------------------------------------------------------------------------------------------------------------------------------------------------------------------------------------------------------------------------------------------------------------------------------------------------------------------------------------------------------------------------------------------------------------------------------------------------------------------------------------------------------------------------------------------------------------------------------------------------------------------------------------------------------------------------------------------------------------------------------------------------------------------------------------------------------------------------------------------------------------------------------------------------------------------------------------------------------------------------------------------------------------------------------------------------------------------------------------------------------------------------------------------------------------------------------------------------------------------------------------------------------------------------------------------------------------------------------------------------------------------------------------------------------------------------------------------------------------------------------------------------------------------------------------------------------------------------------------------------------------------------------------------------------------------------------------------------------------------------------------------------------------------------------------------------------------------------------------------------------------------------------------ttcca-----------tctgacgcctccccgt-----tc-----------c-gggggagagcggacttggccgtccgggcccgc--acgtg--gtgcggtcggccgaaatacgcacgctgggtcgtcg----cctccggcccgacgagcggtgg---------cttcgtccgaaatcggcg-tttgttgggttcggggaccg--tgcggcttc-gcgtctacgaactttgc----------acacg-cctt----------------------------------------------------------------------------------------------------------------------------------------------------------------------------------
>Prumnopitys ferruginoides
--------------------------------------------------------------------------------------------------------------------------------------------------------------------------------------------------------------------------------------------------------------------------------------------------------------------------------------------------------------------------------------------------------------------------------------------------------------------------------------------------------------------------------------------------------------------------------------------------------------------------------------------------------------------------------------------------------------------------------------------------------------------------------------------------------------------------------------------------------------------------------------------------------------------------------------------------------------------------------------------------------------------------------------------------------------------------------------------------------------------------------------------------------------------------------------------------------------------------------------------------------------------------------------------------------------------------------------------------------------------------------------------------------------------------------------------------------------------------------------------------------------------------------------------------------------------------------------------------------------------------------------------------------------------------------------------------------------------------------------------------------------------------------------------------------------------------------------------------------------------------------------------------------------------------------------------------------tgcagaatcccgtgaatcatcgagtctttgaacgcaagttgcgcccgaggcctcggccgagggcacgtctgcctgggcgacgcacttcca-----------tctgacgcctccccgt-----tc-----------c-gggggagagcggacttggccgtccgggcccgc--acgtg--gtgcggtcggccgaaatacgcacgctgggtcgtcg----cctccggcccgacgagcggtgg---------cttcgtccgaagtcggcg-tttgttgggttcggggaccg--tgcggcttc-gcgtcgacgaactttgc----------acacg-ccttt----------------------------------cgcgtccccaggtcaggcgagactacccgctgagcttaagcatatcaataagcggaggaaaagaaacttacgaggattcccctagtaacggcgagcgaaccgggaagagcccagcatgaaaatcgggcggcagcgtcgtccga
>Prumnopitys ladei
---------------------------------------------------------------------------------------------------------------------------------------------------------------------------------------------------------------------------------------------------------------------------------------------------------------------------------------------------------------------------------------------------------------------------------------------------------------------------------------------------------------------------------------------------------------------------------------------------------------------------------------------------------------------------------------------------------------------------------------------------------------------------------------------------------------------------------------------------------------------------------------------------------------------------------------------------------------------------------------------------------------------------------------------------------------------------------------------------------------------------------------------------------------------------------------------------------------------------------------------------------------------------------------------------------------------------------------------------------------------------------------------------------------------------------------------------------------------------------------------------------------------------------------------------------------------------------------------------------------------------------------------------------------------------------------------------------------------------------------------------------------------------------------------------------------------------------------------------------------------------------------------------------------------------------------------------------------------------------------------------------------------------------------------ttcca-----------tccgacgcctccccgt-----tt-----------c-gggggagagcggacgtggccgtccggaccctc--gcgtg--gtgcggtcggctgaaatackcacgctgggtcgtcg----cccccggcccgacgagcggtgg---------cttcgtccgaagtcggcg-tttgttgggttcggggatcg--tgcggcttc-gcgtggacgatctttgc----------atgcg-cc------------------------------------------------------------------------------------------------------------------------------------------------------------------------------------
>Microcachrys tetragona
--------------------------------------------------------------------------------------------------------------------------------------------------------------------------------------------------------------------------------------------------------------------------------------------------------------------------------------------------------------------------------------------------------------------------------------------------------------------------------------------------------------------------------------------------------------------------------------------------------------------------------------------------------------------------------------------------------------------------------------------------------------------------------------------------------------------------------------------------------------------------------------------------------------------------------------------------------------------------------------------------------------------------------------------------------------------------------------------------------------------------------------------------------------------------------------------------------------------------------------------------------------------------------------------------------------------------------------------------------------------------------------------------------------------------------------------------------------------------------------------------------------------------------------------------------------------------------------------------------------------------------------------------------------------------------------------------------------------------------------------------------------------------------------------------------------------------------------------------------------------------------------------------------------------------------------------------------tgcagaatcccgtgaatcatcgagtttttgaacgcaagttgcgcccgaggctccggtcgagggcacgtctgcctgggcgacgc--attcg-----------cctgacgcctcccccccatacgcttcgcat-ggtg-gtggaagagcggacatggtcgtccggaccctc--ccgaggtgtgcggtcggctgaaatgctcgcgctgggccgtct---acccccggtccgactagcggtgg---------ctccgtgcggagtcggcg-tttgttgggctcgcggatca--tgcggctcc-gtgcggttgaactttgc----------atgcc-tttc------------------------------------gcgtccccaggtcaggcgagaccacccgctgagcttaagcatatcaataagcggaggaaaagaaacttaccaggattcccctagtaacggcgagcgaaccgggaacagcccagcatgaaaatcggacggcggcgtcgttcga
>Podocarpus longifoliolatus
---------------------------------------------------------------------------------------------------------------------------------------------------------------------------------------------------------------------------------------------------------------------------------------------------------------------------------------------------------------------------------------------------------------------------------------------------------------------------------------------------------------------------------------------------------------------------------------------------------------------------------------------------------------------------------------------------------------------------------------------------------------------------------------------------------------------------------------------------------------------------------------------------------------------------------------------------------------------------------------------------------------------------------------------------------------------------------------------------------------------------------------------------------------------------------------------------------------------------------------------------------------------------------------------------------------------------------------------------------------------------------------------------------------------------------------------------------------------------------------------------------------------------------------------------------------------------------------------------------------------------------------------------------------------------------------------------------------------------------------------------------------------------------------------------------------------------------------------------------------------------------------------------------------------------------------------------------------------------------------------------------------------------------------------tttcg-----------cctgacgccttccctc-----ccatcgcgg------tttggaaagcggacatggtcgtccggacct-t--tcgag--gtgcggtcggctgaaatacccgcgctgggccgtcg----cccccggcccgaccagcggtgg---------ctccgttaggggtcggcg-tttgtcgggattgccgaccg--tgcgg-tct-gcacgatcgaactttgc----------ttgcc-tt------------------------------------------------------------------------------------------------------------------------------------------------------------------------------------
>Pherosphaera fitzgeraldii
--------------------------------------------------------------------------------------------------------------------------------------------------------------------------------------------------------------------------------------------------------------------------------------------------------------------------------------------------------------------------------------------------------------------------------------------------------------------------------------------------------------------------------------------------------------------------------------------------------------------------------------------------------------------------------------------------------------------------------------------------------------------------------------------------------------------------------------------------------------------------------------------------------------------------------------------------------------------------------------------------------------------------------------------------------------------------------------------------------------------------------------------------------------------------------------------------------------------------------------------------------------------------------------------------------------------------------------------------------------------------------------------------------------------------------------------------------------------------------------------------------------------------------------------------------------------------------------------------------------------------------------------------------------------------------------------------------------------------------------------------------------------------------------------------------------------------------------------------------------------------------------------------------------------------------------------------------tgcagaatcccgtgaatcatcgagtctttgaacgcaagttgcgcccgaggcttcggtcgagggcacgtctgcctgggcgacgcactttcg-----------cctgacgcctcccctt-----ccatcgtgc-gg----gggaagagcggacatggtcgtccgggccc-t--tcggg--gtgcggttggctgaaatgcacacggcgggttggtaa--ccccacggtccgacgggcggtgg---------ctccgtttggagtcggcg-tttgttgggatcgcggaaca----ccttttg-ccgacatagaactttgc-------rcgttccc-tttc------------------------------------gcgtccccaggtcaggcgagaccacccgctgagcttaagcatatcaataagcggaggaaaagaaacttacaaggattcccctagtaacggcgagcgaaccgggaacagcccagcatgaaaatcggacggccgcgtcgttcga
>Sundacarpus amarus
---------------------------------------------------------------------------------------------------------------------------------------------------------------------------------------------------------------------------------------------------------------------------------------------------------------------------------------------------------------------------------------------------------------------------------------------------------------------------------------------------------------------------------------------------------------------------------------------------------------------------------------------------------------------------------------------------------------------------------------------------------------------------------------------------------------------------------------------------------------------------------------------------------------------------------------------------------------------------------------------------------------------------------------------------------------------------------------------------------------------------------------------------------------------------------------------------------------------------------------------------------------------------------------------------------------------------------------------------------------------------------------------------------------------------------------------------------------------------------------------------------------------------------------------------------------------------------------------------------------------------------------------------------------------------------------------------------------------------------------------------------------------------------------------------------------------------------------------------------------------------------------------------------------------------------------------------------------------------------------------------------------------------------------------ttccg-----------tctaacgcctcccctc-----gcatcgtgcgag----cgggggagcggacgtggctgtccgggccctc--ccgag--gtgcggtcggctgaaatacgcgcgctgggtcgttg----cccccggcccgaccagcggtgg---------cttctttcggagtcggcgtttgttggggttcggggaccg--tgcggctct-gcgtcgatgaactctgc----------gtgcc-ctt-----------------------------------------------------------------------------------------------------------------------------------------------------------------------------------
>Saxegothaea conspicua
---------------------------------------------------------------------------------------------------------------------------------------------------------------------------------------------------------------------------------------------------------------------------------------------------------------------------------------------------------------------------------------------------------------------------------------------------------------------------------------------------------------------------------------------------------------------------------------------------------------------------------------------------------------------------------------------------------------------------------------------------------------------------------------------------------------------------------------------------------------------------------------------------------------------------------------------------------------------------------------------------------------------------------------------------------------------------------------------------------------------------------------------------------------------------------------------------------------------------------------------------------------------------------------------------------------------------------------------------------------------------------------------------------------------------------------------------------------------------------------------------------------------------------------------------------------------------------------------------------------------------------------------------------------------------------------------------------------------------------------------------------------------------------------------------------------------------------------------------------------------------------------------------------------------------------------------------------------------------------------------------------------------------------------------ccacg-----------cctgacgcctccccct----cgcatcgcgc-gg----gcggagagcggacatggtcgtccgggccc-t--cggag--gtgcggtcggctgaaatacgcgcgctgggccgtcg----accccggcccgaccagcggtggcatcccagcctctggcgggagtcggcg-tttgtcgggttcgcggaacg--tgcg-tccc-gtgcggttgaactttgc----------ataac-cat-----------------------------------------------------------------------------------------------------------------------------------------------------------------------------------
>Dacrycarpus imbricatus
---------------------------------------------------------------------------------------------------------------------------------------------------------------------------------------------------------------------------------------------------------------------------------------------------------------------------------------------------------------------------------------------------------------------------------------------------------------------------------------------------------------------------------------------------------------------------------------------------------------------------------------------------------------------------------------------------------------------------------------------------------------------------------------------------------------------------------------------------------------------------------------------------------------------------------------------------------------------------------------------------------------------------------------------------------------------------------------------------------------------------------------------------------------------------------------------------------------------------cgttcgat--cggcgcggtccgtgaaggttccgtcc-tcgccatgtcaggggga-gcgcccgctacgtcaagtcgcgggccggggtg-ccctggcccagaggttacggatctcttcgcgtcccgcgtcgggggacccatgtcgcggaacggcgggggacctcccctcgacc-tccatggtgtgttctcgaggctcgc---------------------------------------------------------------------------------------------------------------------------------ccgcgggt-gggtggtgccg-----------gtcctccgggatcgtgcatccccgcaccctcggcgggtcctcggggagcccaagggggac-ccgagggaacc-aggggtccgatt-------ccccctccc----------------ccaacgcgctcgcgttgggtttttttttccccca--------------------aacgc----ggtcgtggtggaagagggtggcgtgctcgacgcactgcgtgcagtgcggcccgcccgtcgcaccctcggacgcccgatcgccgaaacaatacgactctcggcaacggatatctcggctctcgccacgatgaagaacgtagcgaaatgcgatacttggtgtgaattgcagaatcccgtgaatcatcgagtctttgaacgcaagttgcgcccgaggccccggccgagggcacgtctgcctgggcgacgcaccatcg-----------cctgacgcctcccctc-----ccatcgcgcggg----gggaagagcggacatggtcgtccggaccc-t--cggag--gtgcggtcggctgaaatacgcgcgctgggtcgtcgc--ccccgcggcccgacgagcggtgg---------ctccttccggagtcggcg-tttgttggccccgcggaccg--tgcggccca-gcgcggt----------------------------------------------------------------------------------------------------------------------------------------------------------------------------------------------------------------
>Halocarpus bidwillii
---------------------------------------------------------------------------------------------------------------------------------------------------------------------------------------------------------------------------------------------------------------------------------------------------------------------------------------------------------------------------------------------------------------------------------------------------------------------------------------------------------------------------------------------------------------------------------------------------------------------------------------------------------------------------------------------------------------------------------------------------------------------------------------------------------------------------------------------------------------------------------------------------------------------------------------------------------------------------------------------------------------------------------------------------------------------------------------------------------------------------------------------------------------------------------------------------------------------------------------------------------------------------------------------------------------------------------------------------------------------------------------------------------------------------------------------------------------------------------------------------------------------------------------------------------------------------------------------------------------------------------------------------------------------------------------------------------------------------------------------------------------------------------------------------------------------------------------------------------------------------------------------------------------------------------------------------------------------------------------------------------------------------------------------tccca-----------tcgcacgcctccc---------cgtcgcaggcg-----gggagcgcggatgtggccgtccggaccctctgccggg--gtgcggtcggctgaaatacgcacgctgggccgtcg----cccccggcccgacgagcggtgg---------ctccgtttcgaatccgcgt-tggtcgggttcggggatcgtttgcggcccc-gcgttgatgaactttgc----------atgcc-tt------------------------------------------------------------------------------------------------------------------------------------------------------------------------------------
>Halocarpus kirkii
---------------------------------------------------------------------------------------------------------------------------------------------------------------------------------------------------------------------------------------------------------------------------------------------------------------------------------------------------------------------------------------------------------------------------------------------------------------------------------------------------------------------------------------------------------------------------------------------------------------------------------------------------------------------------------------------------------------------------------------------------------------------------------------------------------------------------------------------------------------------------------------------------------------------------------------------------------------------------------------------------------------------------------------------------------------------------------------------------------------------------------------------------------------------------------------------------------------------------------------------------------------------------------------------------------------------------------------------------------------------------------------------------------------------------------------------------------------------------------------------------------------------------------------------------------------------------------------------------------------------------------------------------------------------------------------------------------------------------------------------------------------------------------------------------------------------------------------------------------------------------------------------------------------------------------------------------------------------------------------------------------------------------------------------tccca-----------tcgcacgcctccc---------cgtcgcaggcg-----gggagcgcggatgtggccgtccggaccctctgccggg--gtgcggtcggctgaaatacgcacgctgggccgtcg----cccccggcccgacgagcggtgg---------ctccgtttcgagtcggcgt-tggtcgggttcggggatcgtttgcggcccc-gcgttgatgaactttgc----------atgcc-tt------------------------------------------------------------------------------------------------------------------------------------------------------------------------------------
>Halocarpus biformis
---------------------------------------------------------------------------------------------------------------------------------------------------------------------------------------------------------------------------------------------------------------------------------------------------------------------------------------------------------------------------------------------------------------------------------------------------------------------------------------------------------------------------------------------------------------------------------------------------------------------------------------------------------------------------------------------------------------------------------------------------------------------------------------------------------------------------------------------------------------------------------------------------------------------------------------------------------------------------------------------------------------------------------------------------------------------------------------------------------------------------------------------------------------------------------------------------------------------------------------------------------------------------------------------------------------------------------------------------------------------------------------------------------------------------------------------------------------------------------------------------------------------------------------------------------------------------------------------------------------------------------------------------------------------------------------------------------------------------------------------------------------------------------------------------------------------------------------------------------------------------------------------------------------------------------------------------------------------------------------------------------------------------------------------tccca-----------tcgcacgcctccc---------cgtcgcatgcg-----gggagcgcggatgtggccgtccggaccctctgccggg--gtgcggtctgctgaaatacgcacgctgggccgtcg----cccccggcccgacgagcggtgg---------ctccgtttcgaatccgcgt-tggtcgggttcggggatcgtttgcggcccc-gcgttgatgaactttgc----------atgcc-tt------------------------------------------------------------------------------------------------------------------------------------------------------------------------------------
>Lepidothamnus fonkii
---------------------------------------------------------------------------------------------------------------------------------------------------------------------------------------------------------------------------------------------------------------------------------------------------------------------------------------------------------------------------------------------------------------------------------------------------------------------------------------------------------------------------------------------------------------------------------------------------------------------------------------------------------------------------------------------------------------------------------------------------------------------------------------------------------------------------------------------------------------------------------------------------------------------------------------------------------------------------------------------------------------------------------------------------------------------------------------------------------------------------------------------------------------------------------------------------------------------------------------------------------------------------------------------------------------------------------------------------------------------------------------------------------------------------------------------------------------------------------------------------------------------------------------------------------------------------------------------------------------------------------------------------------------------------------------------------------------------------------------------------------------------------------------------------------------------------------------------------------------------------------------------------------------------------------------------------------------------------------------------------------------------------------------------actca-----------tctcacgcctcccc-c----tgcgtctagctgt-----cggagagcggacttggccgtccggaccctc--ccgag--gtgcggtcggctgaaatgggcgcgctgggccgtcg----cccccggcccgacgagcggtgg---------ctcccttccgggtcggcgt-ttgtcgggttcggggatcg--tgcggctcg-gcgctgattaactttgc----------gcacc-tt------------------------------------------------------------------------------------------------------------------------------------------------------------------------------------
>Lepidothamnus laxifolius
---------------------------------------------------------------------------------------------------------------------------------------------------------------------------------------------------------------------------------------------------------------------------------------------------------------------------------------------------------------------------------------------------------------------------------------------------------------------------------------------------------------------------------------------------------------------------------------------------------------------------------------------------------------------------------------------------------------------------------------------------------------------------------------------------------------------------------------------------------------------------------------------------------------------------------------------------------------------------------------------------------------------------------------------------------------------------------------------------------------------------------------------------------------------------------------------------------------------------------------------------------------------------------------------------------------------------------------------------------------------------------------------------------------------------------------------------------------------------------------------------------------------------------------------------------------------------------------------------------------------------------------------------------------------------------------------------------------------------------------------------------------------------------------------------------------------------------------------------------------------------------------------------------------------------------------------------------------------------------------------------------------------------------------------actca-----------tctcacgcctcccc-c----tgcgtctagctgt-----cggagagcggacttggccgtccggaccctc--ccgag--gtgcggtcggttgaaatgggcgcgctgggccgtcg----cccccggcccgacgagcggtgg---------ctcccttccgggtcggcgt-ttgtcgggttcggggatcg--tgcggctcg-gcgctgatgaactttgc----------gcacc-ta------------------------------------------------------------------------------------------------------------------------------------------------------------------------------------
>Phyllocladus alpinus
--------------------------------------------------------------------------------------------------------------------------------------------------------------------------------------------------------------------------------------------------------------------------------------------------------------------------------agccacgatggcggggaagcatc-tccgtttcacgcgctgcg--actacatcccctttctcatgtg-atggggcacc--ggtcggatgggtcgagtctgaacgatggc-gacgccttgcccttatgcagcgccgtccgaggatatagaccccgccgatc-aacgtccc-tttgctgtggggagaggaacgagtcgtgcgtgattagaatcgggttagctatgcc------cgttcccgatgagcgcatcgcgggtcgcatggccggtctcctcacggggcacggtcgcctttcgctcgatgcggcatgatt-----cggtgcgagcagttctcaactcggtgcggcgttg-acttccaggcccgtggattggcagaagccgcgttcggcgaaa---gggaaggcg-tgaagccaacgttcttcatacgaaggcgatggtgatgcgagggg-cccttccgtcggaccttcttctccccgatc---------cggatctgaggccgatgtcgcact--tcgagggagttggtcgttcgacgttcgtc--tgccggtgccctccgtgcgcgttggtgcaataagg-tagcgagaaggatgggctgtgggtgctcaccaccctgacccccggtcc--tcctcctcgtcacccgaaaagccaccgtcgga-ggcattctgcggacgattcgtggtgcgacccgctcaaaccacgctgctcattctctcgccgtcagcctccgtcggagtacctacccccgtgccatcgaaggtcgaagcgatcgtcgat-cccgggctcggtctccttccaaggcacaatggcgacgagaagatgggcatgccacaacgccgcatcgcgacatccgtccgat--cggcgcgcgccgtggagagtcttcaagtcctctcgtcaggggga-gcactcgcgatcttcggacgcgggtcggggtg-ccctggca-agaggttcgaaaggccttcacgtcacgcgtcgagga--caacgtcgcgaaccaggcggggacctccccataccc-tttg----atgccctcgatgctcgagggac-------------------------------------------------------------------------------------------------------------------------------------agttgctgccg-----------gctccacggggccgtgcatcgctgccctgcagagttatcgtcggca-----gaagagggt-tttgggggccc-ccaggtccaaat-------cccttccgcccaatgccagtcccgtcccacggggctgcatcgggtggttccccaacaaa-aaaacataaaagaaaaaccaagtc----tgtcg-ggcggacgcaggtgccttgcgcatcgt----------------------------------ggacgccagacgatcaaactaatacgactctcggcaacggatatctcggctctcgccacgatgaagaacgtagcgaaatgcgatacttgatgtgaattgcagaatcccgtgaatcatcgagtctttgaacgcaagttgcgcccgaggcctcggccgagggcacgtccgcttgggcgacgcagaccaa-----------tcacacgcctcccccc----cacgtcgtgccgg----cgggagagcggatatggccgtccgggccctc----gag--gtgcggtcggctgaaatgcgcacgctgggccgtct----ccttctgtccgacgagcggtgg---------ctcccttcggagtcggcgtctggtcgggttggaggatcg--tgcagctccggcgctgaagaactttgc----------aaacc-ttaa------------------------------------gcgtccccaagtcgggcgagattacccgctgagctta---------------------------------------------------------------------------------------------------------
>Phyllocladus trichomanoides
---------------------taggatcattgcacacgccggcgcggacccgttgggggagagaggtgacgttccggtttc--gcgtgcttccgttc----------cgcggcgcaa-ggaaattcccaccttcgtcgcgtgcggtcgtaggcgggcc--gggtggatgaccccccccgacccc-----gttatcgtggcgagatgtcc-ttcggtgggcagggcaa-gggcttcctgggatc-ttggcgctcctagctgtcggcgt-ggggagcgcttcgatccccgctagaaaagggcgctcttgctgtgccg-tc-tagccacgatggcggggaagcatc-tccgtttcacgcgctgcg--actacatcccctttctcatgtg-atggggcacc--ggtcggatgggtcgagtctgaacgatggc-gacgccttgcccttatgcagcgccgtccgaggatatagaccccgccgatc-aacgtcccttttgctgtggggagaggaacgagtcgtgcgtggttagaatcgggttagctatgcc------cgttcccgatgagcgcatcgcgggtcgcatggcctgtctcctcacggggcacggtcgccttccgctcgatgcggcatgatt-----cggtgcgagcagttctcaactcggtgcggcgtcg-acttccaggcccgtggattggcagaagccgcgttcggcgaaa---gggaaggcg-tgaacccaacgttcttcatacgaaggcgatggtgatgcgagggg-cccttccgacggaccttcttctccccgatc---------cggatctgaggccgatgtcgcact--tcgagggagttggtcgttcgacgttcgtc--tgccggtgccctccgtgcgcgttggtgcaataagg-tagcgagaaggatgggctgtgggtgctcaccaccctgacccccggtcc--tcctcctcgtcacccgaaaagccaccgtcgga-ggcgttctgcggacgagtcgtggtgcgacccgctcaaaccccgctgctcattctctcgccgtcagcctccgtcggagtacctacccccgtgccatcgaaggtcgaagcgatcgtcgat-cccgggctcggtctccttccaaggcacaatggcgacgagaagatgggcatgccacaacgccgcatcgcgacatccgtccgat--cggcgcgcgccgtggagagtcttcaagtcctctcgtcaggggga-gcactcgcgatcttcggacgcgggtcggggtg-ccctggca-agaggttcgaaaggccttcacgtcacgcgtcgagga--caacgtcgcgaaccaggcggggacctccccataccc-tttg----atgctctcgatgctcgagggac-------------------------------------------------------------------------------------------------------------------------------------agttgctgccg-----------gctccacggggccgcgcatcgctgccctgcagggttatcgtcggcg-----gaagagggt-tttgggggccc-ccaggtccaaat-------cccttccgcccaatgccagtcccgtcccacggggctgcatcgggtggttccccaacaaaraaaacaaaaaayaaaaaccaagtc----tgtcg-ggcggacgcaggtgccttgcgcatcgt----------------------------------ggacgccagacgatcaaactaatacgactctcggcaacggatatctcggctctcgccacgatgaagaacgtagcgaaatgcgatacttgatgtgaattgcagaatcccgtgaatcatcgagtctttgaacgcaagttgcgcccgaggcctcggccgagggcacgtccgcttgggcgacgcagaccaa-----------tcacacgcctcccccc----cacgtcgtgccgg----cgggagagcggatatggccgtccgggccctc----gag--gtgcggtcggctgaaatgcgcacgctgggccgtct----ccttctgtccgacgagcggtgg---------ctcccttcggagtcggcgtctggtcgggttggaggatcg--tgcagctccggcgctgaagaactttgc----------aaacc-ttaa------------------------------------gcgtccccaagtcgggygagattacccg------------------------------------------------------------------------------------------------------------------
>Phyllocladus aspleniifolius
---------------------taggatcattgcacacgccggcgcggacccgttgggggagagaggtgacgttccggtttc--gcgtgcttccgttc----------cgcggcgcaa-ggaaattcccaccttcgtcgcgtgcggtcgtaggcgggcc--gggtggatgaccccccccgacccc-----gttatcgtggcgagatgtcc-ttcggtgggcagggcaa-gggcttcctgggatc-ttggcgctcctagctgtcggtgt-ggggagcgcttcgatctccgctagaaaagggcgctcttgctgtgccg-tctttgccacgatggcggggaagcattatccgtttcacgcgctgcg--actgcatcccctttctcatgtg-atggggcgcc--ggtcggatgggtcgagtctgaacgatggc-gacgccttgcccttatgcagcgccgtccgaggatatagaccccgccgatc-tacgtccc-tttgctgt-gggagaggaacgagtcgtgcgtggttagaatcgggttggctatgcc------cgttcccgatgagcgcatcgcgggtcgcatggccggtctcctcacggggcacggtcgccttccgctcgatgcggcatgatt-----cggtgcgagcagttctcaactcggtgcggcgtcg-acttccaggcccgcggattggcagaagttgcgttcggcgaaag--gggaaggcg-tgaagccagcgttcttcatacgaaggcgatggtgatgcgagggg-cccttccgtcggaccttcttctccccgatc---------cggatctgaggccgatgtcgcact--tcgagggagttggtcgttcgatgttcgtc--tgccggtgccctccgtgcgcgttggtgcaataagg-tagcgagaaggatgggctgtgggtgctcaccaccctgacccccggtcc--tcctcctcgtcacccgaaaagccaccgtcgga-ggcgttctgcggacgagacgtggtgcgacccgctcaaaccccgctgctcattctctcgccgtcagcctccgtcggagtacctacccccgtgccatcgaaggtcgaagcgatcgtcgat-cccgggctcggtctccttccaagg--caatggcgacgagaagatgggcatgccacaacgccgcatcgcgacatccgtccgat--cggcgcgcgccgtggagagtcttcaagtcctctcgtcaggggga-gcactcgcgatcttcggacgcgggtcggggtg-ccctggca-agaggttcgaaaggccttcacgtcacgcgtcgagga--caacgtcgcgaaccaggcggggacctccccatacccttttg----atgctctcgatgctcgagggac-------------------------------------------------------------------------------------------------------------------------------------agttgctgccg-----------gctccacggggccgcgcatcgctgccctgcagggttatcgtcggcg-----gaagagggt-tttgggggccc-ccaggtccaaat-------cccttccgcccaatgccagtcccgtcccacggggctgcatcgggtggttccccaacaaa-aaaacaaaaaagaaaaaccaagtc----tgtcg-ggcggacgcaggtgccttgcgcatcgt----------------------------------ggacgccagacgatcaaactaatacgactctcggcaacggatatctcggctctcgccacgatgaagaacgtagcgaaatgcgatacttgatgtgaattgcagaatcccgtgaatcatcgagtctttgaacgcaagttgcgcccgaggcctcggccgagggcacgtccgcttgggcgacgcagaccaa-----------tcacacgcctcccccc----cacgtcgtgccgg----cgggagagcggatatggccgtccgggccctc----gag--gtgcggtcggctgaaatgcgcacgctgggccgtct----ccttctgtccgacgagcggtgg---------ctcccttcggagtcggcgtctggtcgggttggaggatcg--tgcagctccggcgctgaagaactttgc----------aaacc-ttac------------------------------------gcgtccccaggtcggtcgagattacccgctgagctta---------------------------------------------------------------------------------------------------------
>Phyllocladus toatoa
----------------------------------------------------------gagagaggtgacgttccggtttc--gcgtgcttccgttc----------cgcggcgcaa-ggaaattcccaccttcgtcgcgtgcggtcgcaggcgggcc--gggtggatgaccccccccgacccc-----gttatcgtggtgagatgtcc-ttcggtgggcagggcaa-gggcttcctgggatc-ttggcgctcctagctgtcggcgt-ggggagcgcttcgatccccgctagaaaagggcgctcttgctgtgccg-tc-ttgccacgatggcggggaagcatc-tccgtttcacgcgctgcg--actacatcccctttctcatgtg-atggggcgcc--ggttggatgggtcgagtctgaacgatggc-gacgccttgcccttatgcagcgccgtccgaggatatagaccccgccgatc-tacgtccc-tttgctgt-gggagaggaacgagtcgtgcgtggttaggatcaggttagctatgcc------cgttcccgatgagcgcatcgcgggtcgcatggccggtctcctcacggggcacggtcgccttccgctcgatgcggcatgatt-----cggtgcgagcagttctcaactcggtgcggcgtcg-acttccgggcccgtggattggcagaagccgcgttcggcgaaa---gggaaggcg-tgaagccagcgttcttcatacgaaggcgatggtgatgcgagggg-cccttccgtcggaccttcttctccccgatc---------cggatctgaggccgatgtcgcact--tcgagggagttggtcgttcgacgttcgtc--tgccggtgccctccgtgcgcgttggtgcaataagg-tagcgagaaggatgggctgtgggtgctcaccaccctgacccccggtcc--tcctactcgtcacccgaaaagccaccgtcgga-ggagttctgcggacgagacgtggtgcgacccgctcaaaccccgctgctcattctctcgccgtcagcctccgtcggagtacctacccccgtgccatcgaaggtcgaagcgatcgtcgat-cccgggctcggtctccttccaagg--caatggcgacgagaagatgggcatgccacaacgccgcatcgcgacatccgtccgat--cggcgcgtgccgtggagagtcttcaagtcctctcgtcaggggga-gcactcgcgatcttcggacgcgggtcggggtg-ccctggca-agaggttcgaaaggccttcacgtcacgcgtcgagga--caacgtcgcgaaccaggcggggacctccccataccc--ttg----atgctctcgatgctcgagggac-------------------------------------------------------------------------------------------------------------------------------------agctgctgccg-----------gctccacggggccgcgcatcgctgccctacagggttatcgtcggcg-----gaagagggt-tttgggggccc-ccaggtccaaat-------cccttccgcccaatgccagtcccgtcccacggggctgcatcgggtggttccccaacaaa-aaaacagaaaagaaaaaccaagtc----tgtcg-ggcggacgcaggtgccttgcgcatcgt----------------------------------ggacgccagacgatcaaactaatacgactctcggcaacggatatctcggctctcgccacgatgaagaacgtagcgaaatgcgatacttgatgtgaattgcagaatcccgtgaatcatcgagtctttgaacgcaagttgcgcccgaggcctcggccgagggcacgtccgcttgggcgacgcagaccaa-----------tcacacgcctcccccc----cacgtcgtgccgg----cgggagagcggatatggccgtccgggccctc----gag--gtgcggtcggctgaaatgcgcacgctgggccgtct----ccttctgtccgacgagcggtgg---------ctcccttcggagtcggcgtctggtcgggttggaggatcg--tgcagctccggcgctgaagaactttgc----------aaacc-ttac------------------------------------gcgtccccaggtcgggcgagattacccgctgagctta---------------------------------------------------------------------------------------------------------
>Phyllocladus hypophyllus
---------------------taggatcattgcacacgccggcgcggacccgttgggggagagaggtgacgttccggtttc--gcgtgcttccgttc----------cgcggtgcaa-ggaaattcccaccttcgtcgcgtgcggtcgtaggcgggcc--gggtggatgaccccccccgacccc-----gttatcgtggcgagatgtcc-ttcggtgggcagggcaatgggcttcctgggatc-ttggcgctcctagctgtcggcgtgggggagcgcttcgatccccgctagaaaagggcgctcttgctgtgccg-tc-ttgccacgatggcggggaagcatc-tccgtttcacgcgctgcg--actgcatcccctttctcatgtg-atggggcgcc--ggtcggatgggtcgagtctgaacgatggc-gacgccttgcccttgtgcagcgccgtccgaggatatagaccccgccgatcttacgcccc-ttcgctgt-gggagaggaacgagtcgtgcgtggttagaatcgggttagctatgcc------cgttcccgatgagcgcatcgcgggtcgcatggccggtctcctcgcggggcacggtcgccttccgctcgatgcggcatgatt-----cggtgcgagcagttctcaactcggtgcggcgtcg-acttccaggcccgtggattggcagaagccgtgttcggcgaaa---gggaaggcg-tgaagccagcgttcttcatacgaaggcgatggtgatgcgagggg-cccttccgtcggaccttcttctccccgatc---------cggatctgaggccgatgtcgcact--tcgagggagttggtcgttcgacgttcgtc--tgccggtgccctccgtgcgcgttggtgcaataagg-tagcgagaaggatgggctgtgggtgctcaccaccctgacccccggtcc--tcctcctcgtcacccgaaaagccaccgtcgga-ggcgttctgcggacgagacgtggtgcgacccgctcaaaccccgctgctcattctctcgccgtcagcctccgtcggagtacctacccccgtgccatcgaaggtcgaagcgatcgtcgat-cccgggctcggtctccttccaagg--caatggcgacgagaagatgggcatgccacaacgccgcatcgcgacatccgtccgat--cggcgcgcgccgtggagagtcttcaagtcctctcgtcaggggga-gcactcgcgatcttcggacgcgggtcggggtg-ccctggca-agaggttcgaaaggccttcacgtcacgcgtcgagga--caacgtcgcgaaccaggcggggacctccccataccc--ttg----atgctctcgatgctcgagggac-------------------------------------------------------------------------------------------------------------------------------------agttgctgccg-----------gctccacggggccgcgcatcgctgccctgyagggttatcggcggca-----gaagagggt-tttgggggccc-ccaggtccaaat-------cccttccgcccaatgccagtcccgtcccacggggctgcatcgggtggttcaccaacaaa-aaaat-------gaaaaccaagtc----tgtcg-ggcggacgcaggtgccttgcgcatcgt----------------------------------ggacgccagacgatcaaactaatacgactctcggcaacggatatctcggctctcgccacgatgaagaacgtagcgaaatgcgatacttgatgtgaattgcagaatcccgtgaatcatcgagtctttgaacgcaagttgcgcccgaggcctcggccgagggcacgtccgcttgggcgacgcagaccaa-----------tcacacgcctcccccc----cacgtcgtgccgg----cgggagagcggatatggccgtccgggccctc----gag--gtgcggtcggctgaaatgcgcacgctgggccgtct----ccttctgtccgacgagcggtgg---------ctcccttcggagtcggcgtctggtcgggttggaggatcg--tgcagctccggcgctgaagaactttgc----------aaacc-ttac------------------------------------gcgtccccaggtcgggcgagattacccgctgagctta---------------------------------------------------------------------------------------------------------
>Phyllocladus aspleniifolius
---------------------------------------------------------------------------------------------------------------------------------------------------------------------------------------------------------------------------------------------------------------------------------------------------------------------------------------------------------------------------------------------------------------------------------------------------------------------------------------------------------------------------------------------------------------------------------------------------------------------------------------------------------------------------------------------------------------------------------------------------------------------------------------------------------------------------------------------------------------------------------------------------------------------------------------------------------------------------------------------------------------------------------------------------------------------------------------------------------------------------------------------------------------------------------------------------------------------------------------------------------------------------------------------------------------------------------------------------------------------------------------------------------------------------------------------------------------------------------------------------------------------------------------------------------------------------------------------------------------------------------------------------------------------------------------------------------------------------------------------------------------------------------------------------------------------------------------------------------------------------------------------------------------------------------------------------------------------------------------------------------------------------------------------accaa-----------tcacacgcctcccccc----cacgtcgtgccgg----cgggagagcggatatggccgtccgggccctc----rag--gtgcggtcggctgaaatgcgcacgctgggccgtct----ccttctgtccgacgagcggtgg---------ctcccttcggagtcggcgtctggtcgggttggaggatmg--wgcagctccggcgctgaagaactttgc----------aaacc-tt------------------------------------------------------------------------------------------------------------------------------------------------------------------------------------
>Phyllocladus hypophyllus
---------------------------------------------------------------------------------------------------------------------------------------------------------------------------------------------------------------------------------------------------------------------------------------------------------------------------------------------------------------------------------------------------------------------------------------------------------------------------------------------------------------------------------------------------------------------------------------------------------------------------------------------------------------------------------------------------------------------------------------------------------------------------------------------------------------------------------------------------------------------------------------------------------------------------------------------------------------------------------------------------------------------------------------------------------------------------------------------------------------------------------------------------------------------------------------------------------------------------------------------------------------------------------------------------------------------------------------------------------------------------------------------------------------------------------------------------------------------------------------------------------------------------------------------------------------------------------------------------------------------------------------------------------------------------------------------------------------------------------------------------------------------------------------------------------------------------------------------------------------------------------------------------------------------------------------------------------------------------------------------------------------------------------------------atcaa-----------tcacatgcctcccccc----cacgtcgtgcygg----cgggagagcrgatatggccgtccgggccctc----cac--gtgcggtcggctgaaatgcgcacgctgggccgtct----ccttctgtccgacgagcggtgg---------ctcccttcggagtcggcgtctggtcgggttggaggatca--tgcagctccggcgctgaagaactttgc----------aaacc-tt------------------------------------------------------------------------------------------------------------------------------------------------------------------------------------
>Parasitaxus usta
[truncated: 2,396 more chars]
