# Supplementary material for: Diversity, Distribution, Systematics and Conservation Status of Podocarpaceae
Source: Plants (Basel). 2023 Mar 3;12(5):1171. doi: 10.3390/plants12051171 (PMC10005643; doi:10.3390/plants12051171)
Supplement: Supplementary file 1 [file plants-12-01171-s001.zip › Supplementary data/supermatrix_30_PHYP.fasta]

>Agathis australis
-----------------------------------------------------------------------------------------------------------------------------------------------------------------------------------------------------------------------------------------------------------------------------------------------------------------------------------------------------------------------------------------------------------------------------------------------------------------------------------------------------------------------------------------------------------------------------------------------------------------------------------------------------------------------------------------------------------------------------------------------------------------------------------------------------------------------------------------------------------------------------------------------------------------------------------------------------------------------------------------------------------------------------------------------------------------------------------------------------------------------------------------------------------------------------------------------------------------------------------------------------------------------------------------------------------------------------------------------------------------------------------------------------------------------------------------------------------------------------------------------------------------------------------------------------------------------------------------------------------------------------------------------------------------------------------------------------------------------------------------------------------------------------------------------------------------------------------------------------------------------------------------------------------------------------------------------------------------------------------------------------------------------------------------------------------------------------------------------------------------------------------------------------------------------------------------------------------------------------------------------------------------------------------------------------------------------------------------------------------------------------------------------------------------------------------------------------------------------------------------------------------------------------------------------------------------------------------------------------------------------------------------------------------------------------------------------------------------------------------------------------------------------------------------------------------------------------------------------------------------------------------------------------------------------------------------------------------------------------------------------------------------------------------------------------------------------------------------------------------------------------------------------------------------------------------------------------------------------------------------------------------------------------------------------------------------------------------------------------------------------------------------------------------------------------------------------------------------------------------------------------------------------------------------------------------------------------------------------------------------------------------------------------------------------------------------------------------------------------------------------------------------------------------------------------------------------------------------------------------------------------------------------------------------------------------------------------------------------------------------------------------------------------------------------------------------------------------------------------------------------------------------------------------------------------------------------------------------------------------------------------
>Agathis borneensis
gcatatctgtcccgaatgcaaagggggggaactattcagcctttcggatgcatgctcgccgtggaggagacgactttcagaatcatcgcttacagcgagaacgccttagaaatgctggatctcatgcctcaatctgtgcctaatatggac------agagacgaagccatgggaagccacggcggacgaagggttatcacaattgggacggatgttagggctttgttcactccggagagcgcccgggcgctggagaaagcggcgatggcccaggaaataagcctcatgaatcccatcggggtccactcccagaatacgaacaagcccttctacgccatcgtacacaggattgatgttggcatggtcatagatttggagcccgtcagaactggcagcggc------ggcggaggcgttgcagggttggcggc------agcgggttccgtgcagtcacagaaactggcggtgcgggccatctcccgccttcagtcg------gcgggagacattggagttctctgcgacaccgtggtcgaagacgtcagagagctcacgggctacgacagggttatggtctacaagtttcacgaagacgagcatggggaagttgtggcagaaatcaggcgctctgacttggaaccctatttagggcttcattatccggctacggatatccctcaggcatctcgatttctctttatgcagaacagggtgcggatgatctgtgattgccgtgcggcgcctgttaaagtcatacaggcggaggagctgaagcagcccctgtgtttggtgggttctacattgagggcgccccatggatgtcatgcccagtacatggccaacatgggttccatcgcctctcttgttatggctgttgtcatcaatggaaacgaagacgaaggagggggaaac---------------gggagcgggcgaggttccatgaagctgtgggggttggttgtttgccatcacacgtcgccgcgggcggttccttttcctctgaggtatgcgtgtgagtttctgatgcaggcattcggactccagctgaatatggagttgcaagtggctgctcagctgacggagaagcacattctgaggacgcagacgctgctgtgcgacatgctgctgcgagatgcacccatcggaatcgtcactcattctccgagcatcatggaccttgtcaagtgtgatggcgctgccctttactacgggggcatgtgctggatgctgggagtgaccccaaccgaggctcaaataaaagacattgcggactggttgctggaataccatggggattccacagggctcagcaccgatagtttggcggatgcgggctatcccggtgcagcatctcttggggatgccgtctgtggcatggctgctgccagaattacatca------aaggacttccttttctggtttagatcccacactgcaaaagagatgaagtggggaggagcaaagcaccatcccgacgataaggacgacagtcgaagaatgcaccctcgatcttctttcaaggcattcctcgaagtcgtcaaaagaagaagtttgccatgggaaaacgtagaaatggatgccattcattcattgcagctgattctgcgcggttcttttcaagacattgatgacagcaacactaaaaccatggttcatggccgcctaaatgatttgaaattgcagggcatagacgagcttagctgtgtggcaagtgagatggtgcgtctgatcgaaacggctacggcacctattttggctgtggattcaaacggactcataaatggatggaatgcaaaggtggcggaattgacaggtcttcctgttggagaagctatgggcaagtcacttgttcaggaccttatcttccacgaatctgccgatactgtggacaaaatgctctgtcacgccctacgaggtacact------------aaggttta------------------------------------------------------------------------------------------------------------------------------------------------------------------------------------------------------------------------------------tactttatgccatttattaaataattgatgcatatatagagaacccacttatcaactaa-ttttgcga-cccaactgtatgcctgttaaggcaggggtct-------tatgccacaggaacacgggtgccaggagagaatatttacaactggtttagaagaattgtggacacatgcctttaaaaagtctttgttccatattaaaattgagacaaatttggaattcagatgccacgt-----------ggttctaaaatgtctct-ctgggtgctttaatcctttagtcctctcttaagcatctctgaagctttcttaattcctactactttcacggtgctccctagttcaagaaaagatttgttccatattaaaattgagacaaatttcaaatttggaattca--gatgccacattgttctaaaatgtctctctggttgctttaatcctttagtcccctcttaag--------------------------------------catctctgaa----------gctttcctaattcctactac-tt---------------------tcacggtgctccctagttcaagaaaagattaggccatggtcccatggagagtgacaagcta----------aaatttctcggtagatactgttg-------------------------------------------------------agatattttagggcc-ttctagc--atagatattatcccataatcattaatttttcta---ctctgtggagagaaatggtgggaaaa--ggggaatcttgaaataatacgagggaaacaa------------------------------------------------------------------------------------------------------------aaatgcaaagtgtcacagaatctgtagcgggtgctgcaagccttcaggccccctctttagccattgctgtatatcacaaaccgatttttt--------cttcacaatttacataatggattctg----------------tttttagccctagcggtaacgttttattttattttcagcggacctgtggctcaattctttatggagcatacccccctccatgggaccccacccttagaatgctccac-agttcaaggaaagt-tttt---------------------------aatatttcctgtatcagggtgatttttttatcccatgagacccatgctccgcttttagagatcctgtagccccccttgcacgggacccctgcctaaggcagt-------------------------------------------ccaatct-ttcttagtccctgacatatccaaccattgcttgacttgaatttaatcaccattccacctgaaatatcaagaaataggtatattgtttcatctgtgttatgtatatttcaaattttctgttaaatatcggaaaggtttgctttggaagcaacactgcagccttt-agttatg----------gttaac--------acaata-attttatcaatgctttttgaatcctt------gtaggagaggaagagaaaaatgttgagatg------------------------------------------aagctgaggacctttggccca-------------cagaag--------------------------------------------------------------------cagaaaaaggctatatatctggttgtcaat--------------------------------------------------------------------
>Agathis dammara
gcatatctgtcccgaatgcaaagggggggaactattcagcctttcggatgcatgctcgccgtggaggagacgactttcagaatcatcgcttacagcgagaacgccttagaaatgctggatctcatgcctcaatctgtgcctaatatggac------agagacgaagccatgggaagccacggcggacgaagggttatcacaattgggacggatgttagggctttgttcactccagagagcgcccgggcgctggagaaagcggcgatggcccaggaaataagcctcatgaatcccatcggggtccactcccagaatacgaacaagcccttctacgccatcgtacacaggattgatgttggcatggtcatagatttggagcccgtcagaactggcagcggc------ggcggaggcgttgcagggttggcggc------agcgggttccgtgcagtcacagaaactggcggtgcgggccatctcccgccttcagtcg------gcgggagacattggagttctctgcgacaccgtggtcgaagacgtcagagagctcacgggctacgacagggttatggtctacaagtttcacgaagacgagcatggggaagttgtggcagaaatcaggcgctctgacttggaaccctatttagggcttcattatccggctactgatatccctcaggcatctcgatttctctttatgcagaacagggtgcggatgatctgtgattgccgtgcggcgcctgttaaagtcatacaggcggaggagctgaagcagcccctgtgtttggtgggttctacattgagggcgccccatggatgtcatgcccagtacatggccaacatgggttccatcgcctctcttgttatggctgttgtcatcaatggaaacgaagacgaaggagggggaagc---------------gggagcgggcgaggttccatgaagctgtgggggttggttgtttgccatcacacgtcgccgcgggcggttccttttcctctgaggtatgcgtgtgagtttctgatgcaggcattcggactccagctgaatatggagttgcaagtggctgctcagctgacggagaagcacattctgaggacgcagacgctgctgtgcgacatgctgctgcgagatgcacccatcggaatcgtcactcattctccgagcatcatggaccttgtcaagtgtgatggcgctgccctttactacgggggcatgtgctggatgctgggagtgaccccaaccggggctcaaataaaagacattgcggactggttgctggaataccatggggattccacagggctcagcaccgatagtttggcggatgcgggctatcccggtgcagcatctcttggggatgccgtctgtggcatggctgctgccagaattacatca------aaggacttccttttctggtttagatcccacactgcaaaagagatgaagtggggaggagcaaagcaccatcctgacgataaggacgacagtcgaagaatgcaccctcgatcttctttcaaggcattcctcgaagtcgtcaaaagaagaagtttgccatgggaaaacgtagaaatggatgccattcattcattgcagctgattctgcgcggttcttttcaagacattgatgacagcaacactaaaaccatggttcatggccgcctaaatgatttgaaattgcagggcatagacgagcttagctgtgtggcaagtgagatggtgcgtctgatcgaaacggctacggcacctattttggctgtggattcaaacggcctcataaatggatggaatgcaaaggtggcggaattgacaggtcttcctgttggagaagctatgggcaagtcacttgttcacgaccttatcttccacgaatctgccgatactgtggacaaaatgctctgtcacgccctacgaggtacact------------aaggttta------------------------------------------------------------------------------------------------------------------------------------------------------------------------------------------------------------------------------------tactttatgccatttattaaataattgatgcatatatagagaacccacttatcaactaa-ttttgcga-cccaactgtatgcctgttaaggcaggggtct-------tatgccacaggaacacgggtgccaggagagaatatttacaactggtttagaagaattgtggacacatgcctttaaaaagtctttgttccatattaaaattgagacaaatttggaattcagatgccacgt-----------ggttctaaaatgtctct-ctgggtgctttaatcctttagtcctctcttaagcatctctgaagctttcttaattcctactactttcacggtgctccctagttcaagaaaagatttgttccatattaaaattgagacaaatttcaaatttggaattca--gatgccacattgttctaaaatgtctctctggttgctttaatcctttagtcccctcttaag--------------------------------------catctctgaa----------gctttcctaattcctactac-tt---------------------tcacggtgctccctagttcaagaaaagattaggccatggtcccatggagagtgacaagcta----------aaatttctcggtagatactgctg-------------------------------------------------------agatattttaggncn-ttctagc--atagatattatcccataattattaatttttcta---ctctgtggagagaaatggtgggaaaa--ggggaatcttgaaataatacgagggaaacaa------------------------------------------------------------------------------------------------------------aaatgcaaagtgtcacagaatctgtagcgggtgctgcaagccttcaggccctctctttagccattgctgtatatcacaaaccgatttttt--------cttcacaatttacatactggattctg----------------tttttagccctagcggtaacgttttattttattttcagcggacctgtagctcaattctttatggagcatacccccctccatgggaccccacccttagaatgctccac-agttcaaggaaagt-ttttaatctttcctgtatcaggggggtaaaaaatctttcctgtatcagggtgatttttttatcccatgagacccatgctccgcttttagagatcctgtagccccccttgcacgggacccctgcctaaggcagt-------------------------------------------ccaatct-ttcttagtccctgacatatccaaccattgcttgacttgaatttaatcaccattccacctgaaatatcaagaagtaggtatattgtttcatctgtgttatgtatatttcaaaatttctgttaaatatcggaaaggtttgctttggaagcaacactgcagccttt-agttatg----------gttaac--------acaata-attttatc-atgctttttgaatcctt------gtaggagaggaagagaaaaatgttgagata------------------------------------------aagctgaggacctttggccca-------------cagaag--------------------------------------------------------------------cagaaaaaggctatatatctggttgtcaat--------------------------------------------------------------------
>Agathis macrophylla
gcatatctgtcccgaatgcaaagggggggaactattcagcctttcggatgcatgctcgccgtggaggagacgactttcagagtcatcgcttacagcgagaacgccttagaaatgctggatctcatgcctcaatctgtgcctaatatggac------agagaagaagccatgggaagccacggcggacgaagggttatcacaattgggacggatgttagggctttgttcactccggagagcgcccgggcgctggagaaagcggcgatggcccaggaaataagcctcatgaatcccatcggggtccactcccagaatacgaacaagcccttctacgccatcgtacacaggattgatgttggcatggtcatagatttggagcccgtcaggactggcagcggc------ggcggaggcgttggagggttggcggc------agcgggttccgtgcagtcacagaaactggcggtgcgggccatctcccgccttcagtcg------gcgggagacattggagttctttgcgacaccgtggtcgaagacgtcagagagctcacgggctacgacagggttatggtctacaagtttcacgaagacgagcatggggaagttgtggcagaaatcaggcgctctgacttggaaccctatttagggcttcattatccggctactgatatccctcaggcatctcgatttctctttatgcagaacagggtgcggatgatctgtgattgccgtgcggcgcctgttaaagtcatacaggcggaggagctgaagcagcccctgtgtttggtgggttctacattgagggcgccccatggatgtcatgcccagtacatggccaacatgggttccatcgcctctcttgttatggctgttgtcatcaatggaaacgaagacgaaggagggggaagc---------------gggagcgggcgaggttccatgaagctgtgggggttggttgtttgccatcacacgtcgccgcgggcggttccttttcctctgaggtatgcgtgtgagtttctgatgcaggcattcggactccagctgaatatggagttgcaagtggctgctcagctgacggagaagcacattctgaggacgcagacgctgctgtgcgacatgctgctgcgagatgcacccatcggaatcgtcactcattctccgagcatcatggaccttgtcaagtgtgatggcgctgccctttactacgggggcatgtgctggatgctgggagtgaccccaaccgaggctcaaataaaagacattgcggactggttgctggaataccatggggattccacagggctcagcaccgatagtttggcggatgcgggctatcccggtgcagcatctcttggggatgccgtctgtggcatggctgctgccagaattacatca------aaggacttccttttctggttgagatcccacactgcaaaagagatgaagtggggaggagcaaagcaccatcccgacgataaggacgacggtcgaagaatgcaccctcgatcttctttcaaggcattcctcgaagtcgtcaaaagaagaagtttgccatgggaaaacgtagaaatggatgccattcattcattgcagctgattctgcgcggttcttttcaagacattgatgacagcaacactaaaaccatggttcatggccgcctaaatgatttgaaattgcagggcatagacgagcttagctgtgtggcaagtgagatggtgcgtctgatcgaaacggctacggcacctattttggctgtggattcaaacggactcataaatggatggaatgcaaaggtggcggaattgacaggtcttcctgttggagaagctatgggcaagtcacttgtacatgaccttatcttccacgaatctgccgatactgtggacaaaatgctttgtcacgccctacgaggtacact------------aaggttta------------------------------------------------------------------------------------------------------------------------------------------------------------------------------------------------------------------------------------tactttatgccatttattaaataattgatgcatatatagagaacccacttatcaactaa-ttttgtga-cccaactgtatgcctgttaaggcaggggtct-------tatgccacaggaacacgggtgccaggagagaatttttacaactggtttagaagaattgtggacacatgcctttaaaaagtctttgttccatattaaaattgagacaaatttggaattcagatgccacgt-----------ggttctaaaatgtctct-ctggttgctttaatcctttagtcctctcttaagcatctctgaagctttcctaattcctactactttcacggtgctccctagttgaagaaaagatttgttccatattaaaattgagacaaatttcaaatttggaattca--gatgccacattgttttaaaatgtctctctgggtgctttaatcctttagtcccctcttaag--------------------------------------catctctgaa----------gctttcctaattcctactac-tt---------------------tcacggtgctccctagttcaagaaaagattaggccatggtcccatggagagtgacaagcta----------aaatttctcggtagatactgctg-------------------------------------------------------agatattttagggcc-ttctagc--atagatattattccataattattaatttttcta---ctctgtggagagaaatggggggaaaa--ggggaatctcgaaataatacgagggaaacaa------------------------------------------------------------------------------------------------------------aaatgcaaagtgtcacagaatctctagcgggtgctgcaagcgttcaggccccctctttagccattgcagtatatcacaaaccgatttttt--------cttcacaatttacataatggattctg----------------tttttagccctagcggtaacgttttattttattttcagcggaccggtggcttaattctttatggagcataccccccttcatgggaccccacccttagaatgctccac-agttcaaggaaagt-ttttaatctttcctgtatcagggggataaaaaatctttcctgtatcagggtgatttttttatcccatgagacccatgctccgcttttagagatcctgtagccccccttgcacgggaccccttcctaaggcagt-------------------------------------------ccaatct-ttcttagtccctgacatatccaaccattgcttgacttgaatttaatcaccattccacctgaaatatcaagaagtaggtatattgtttcatctgtgttatgtatatttcaaattttctgttaaatatcggaaaggtttgctttggaagcaacactgcagccttt-agttatg----------gttaac--------acaata-attttatcaatgctttttgaatcctt------gtaggagaggaagagaaaaatattgagata------------------------------------------aagctgaggacctttggccca-------------cagaag--------------------------------------------------------------------cagaaaagggctatatatctggttgtcaat--------------------------------------------------------------------
>Agathis silbae
gcatatctgtcccgaatgcaaagggggggaactattcagcctttcggatgcatgctcgccgtggaggagacgactttcagaatcatcgcttacagcgagaacgccttagaaatgctggatctcatgcctcaatctgtgcctaatatggac------agagacgaagccatgggaagccacggcggacgaagggttatcacaattgggacggatgttagggctttgttcactccggagagcgcccgggcgctggagaaagcggcgatggcccaggaaataagcctcatgaatcccatcggggtccactcccagaaaacgaacaagcccttctacgccatcgtacacaggattgatgttggcatggtcatagatttggagcccgtcaggactggcagcggc------ggcggaggcgttggagggttggcggc------agcgggttccgtgcagtcacagaaactggcggtgcgggccatctcccgccttcagtcg------gcgggagacattggagttctttgcgacaccgtggtcgaagacgtcagagagctcacgggctacgacagggttatggtctacaagtttcacgaagacgagcatggggaagttgtggcagaaatcaggcgctctgacttggaaccctatttagggcttcattatccggctactgatatccctcaggcatctcgatttctctttatgcagaacagggtgcggatgatctgtgattgccgtgcggcgcctgttaaagtcatacaggcggaggagctgaagcagcccctgtgtttggtgggttctacattgagggcgccccatggatgtcatgcccagtacatggccaacatgggttccatcgcctctcttgttatggctgttgtcatcaatggaaacgaagacgaaggagggggaagc---------------gggagcgggcgaggttccatgaagctgtgggggttggttgtttgccatcacacgtcgccgcgggcggttccttttcctctgaggtatgcgtgtgagtttctgatgcaggcattcggactccagctgaatatggagttgcgagtggctgctcagctgacggagaagcacattctgaggacgcagacgctgctgtgcgacatgctgctgcgagatgcacccatcggaatcgtcactcattctccgagcatcatggaccttgtcaagtgtgatggcgctgccctttactacgggggcatgtgctggatgctgggagtgaccccaaccgaggctcaaataaaagacattgcggactggttgctggaataccatggggattccacagggctcagcaccgatagtttggcggatgcgggctatcccggtgcagcatctcttggggatgccgtctgtggcatggctgctgccagaattacatca------aaggacttccttttctggttgagatcccacactgcaaaagagatgaagtggggaggagcaaagcaccatcccgacgataaggacgacggtcgaagaatgcaccctcgatcttctttcaaggcgttcctcgaagtcgtcaaaagaagaagtttgccatgggaaaacgtagaaatggatgccattcattcattgcagctgattctgcgcggttcttttcaagacattgatgacagcaacactaaaaccatggttcatggccgcctaaatgatttgaaattgcagggcatagacgagcttagctgtgtggcaagtgagatggtgcgtctgatcgaaacggctacggcacctattttggctgtggattcaaacggactcataaatggatggaatgcaaaggtggcggaattgacaggtcttcctgttggagaagctatgggcaagtcacttgtacatgaccttatcttccacgaatctgccgatactgtggacaaaatgctttgtcacgccctacgaggtacact------------aaggttta------------------------------------------------------------------------------------------------------------------------------------------------------------------------------------------------------------------------------------tactttatgccatttattaaataattgatgcatatatagagaacccacttatcaactaa-ttttgtga-cccaactgtatgcctgttaaggcaggggtct-------tatgccacaggaacacgggtgccaggagagaatttttacaactggtttagaagaattgtggacacatgcctttaaaaagtctttgttccatattaaaattgagacaaatttggaattcagatgccacgt-----------ggttctaaaatgtctct-ctggttgctttaatcctttagtcctctcttaagcatctctgaagctttcctaattcctactactttcacggtgctccctagttgaagaaaagatttgttccatattaaaattgagacaaatttcaaatttggaattca--gatgccacattgttttaaaatgtctctctgggtgctttaatcctttagtcccctcttaag--------------------------------------catctctgaa----------gctttcctaattcctactac-tt---------------------tcacggtgctccctagttcaagaaaagattaggccatggtcccatggagagtgacaagcta----------aaatttctcggtagatactgctg-------------------------------------------------------agatattttagggcc-ttctagc--atagatattattccataattattaatttttcta---ctctgtggagagaaatggggggaaaa--ggggaatctcgaaataatacgagggaaacaa------------------------------------------------------------------------------------------------------------aaatgcaaagtgtcacagaatctctagcgggtgcagcaagcgttcgggccccctctttagccattgcagtatatcacaaaccgatttttt--------cttcacaatttacataatggattctg----------------tttttagccctagcggtaacgttttattttattttcagcggaccggtggcttaattctttatggagcataccccccttcatgggaccccacccttagaatgctccac-agttcaaggaaagt-ttttaatctttcctgtatcagggggataaaaaatctttcctgtatcagggtgatttttttatcccatgagacccatgctccgcttttagagatcctgtagccccccttgcacgggaccccttcctaaggcagt-------------------------------------------ccaatct-ttcttagtccctgacatatccaaccattgcttgacttgaatttaatcaccattccacctgaaatatcaagaagtaggtatattgtttcatctgtgttatgtatatttcaaattttctgttaaatatcggaaaggtttgctttggaagcaacactgcagccttt-agttatg----------gttaac--------acaata-attttatcaatgctttttgaatcctt------gtaggagaggaagagaaaaatattgagata------------------------------------------aagctgaggacctttggccca-------------cagaag--------------------------------------------------------------------cagaaaaaggctatatatctggttgtcaat--------------------------------------------------------------------
>Agathis robusta
gcatatctgtcccgaatgcaaagggggggaactattcagcctttcggatgcatgctcgccgtggaggagacgactttcagaatcatcgcttacagcgagaacgccttagaaatgctggatctcatgcctcaatctgtgcctaatatggac------agagacgaagccatgggaagccacggcggacgaagggttatcacaattgggacggatgttagggctttgttcactccggagagcgcccgggcgctggagaaagcggcgatggcccaggaaataagcctcatgaatcccatcggggtccactcccagaatacgaacaagcccttctacgccatcgtacacaggattgatgttggcatggtcatagatttggagcccgtcaggactggcagcggc------ggcggaggcgttgcagggttggcggc------agcgggttccgtgcagtcacagaaactggcggtgcgggccatctcccgccttcagtcg------gcgggagacattggagttctctgcgacaccgtggtcgaagacgtcagagagctcacgggctacgacagggttatggtctacaagtttcacgaagacgagcatggggaagttgtggcagaaatcaggcgctctgacttggaaccctatttagggcttcattatccggctactgatatccctcaggcatctcgatttctctttatgcagaacagggtgcggatgatctgtgattgccgtgcggcgcctgttaaagtcatacaggcggaggagctgaagcagcccctgtgtttggtgggttctacattgagggcgccccatggatgtcatgcccagtacatggccaacatgggttccatcgcctctcttgttatggctgttgtcatcaatggaaacgaagacgaaggagggggaagc---------------gggagcgggcgaggttccatgaagctgtgggggttggttgtttgccatcacacgtcgccgcgggcggttccttttcctctgaggtatgcgtgtgagtttctgatgcaggcattcggactccagctgaatatggagttgcaagtggctgctcagctgacggagaagcacattctgaggacgcagacgctgctgtgcgacatgctgctgcgagatgcacccatcggaatcgtcactcattctccgagcatcatggaccttgtcaagtgtgatggcgctgccctttactacgggggcatgtgctggatgctgggagtgaccccaaccgaggctcaaataaaagacattgcggactggttgctggaataccatggggattccacagggctcagcaccgatagtttggcggatgcgggctatcccggtgcagcatctcttggggatgccgtctgtggcatggctgctgccagaattacatca------aaggacttccttttctggtttagatcccacactgcaaaagagatgaagtggggaggagcaaagcaccatcccgacgataaggacgacggtcgaagaatgcaccctcgatcttctttcaaggcattcctcgaagtcgtcaaaagaagaagtttgccatgggaaaacgtagaaatggatgccattcattcattgcagctgattctgcgcggttcttttcaagacattgatgacagcaacactaaaaccatggttcatggccgcctaaatgatttgaaattgcagggcatagacgagcttagctgtgtggcaagtgagatggtgcgtctgatcgaaacggctacggcacctattttggctgtggattcaaacggactcataaatggatggaatgcaaaggtggcggaattgacaggtcttcctgttggagaagctatgggcaagtcacttgttcacgaccttatcttccacgaatctgccgatactgtggacaaaatgctctgtcgcgccctacgaggtacact------------aaggttta------------------------------------------------------------------------------------------------------------------------------------------------------------------------------------------------------------------------------------tactttatgccatttattaaataattgatgcatatatagagaacccacttatcaactaa-ttttgcga-cccaactgtatgcctgttaaggcaggggtct-------tatgccacaggaacacgggtgccaggagagaatttttacaactggtttagaagaattgtggacacatgcctttaaagagtctttgttccatattaaaattgagacaaatttggaattcagatgccacgt-----------gtttctaaaatgtctct-ctggttgctgtaatcctttagtcctctcttaagcatctctgaagctttcctaattcctactactttcacggtgctccctagttcaagaaaagatttgttccatattaaaattgagacaaatttcaaatttggaattca--gatgccacattgttctaaaatgtgtctctgggtgctttaatcctttagtcccctcttaag--------------------------------------catctctgaa----------gctttcctaattcctactac-tt---------------------tcacggtgctccctagttcaagaaaagattaggccatggtcccatggagagtgacaagcta----------aaatttctcggtagatactgctg-------------------------------------------------------agatattttagggcc-ttctagc--atagatattatcccataattattaatttttcta---ctctgcggagagaaatggtggg-aaa--ggggaatcttgaaataatacgagggaaacaa------------------------------------------------------------------------------------------------------------aaatgcaaagtgtcacagaatctctagcgggtgctgcaagccttcaggccccctctttagccattgcagtatatcacaaaccgatttttt--------cttcacaatttacataatggattctg----------------tttttagccctagcggtaacgttttattttattttcagcggacctgtggcttaattctttatggagcataccccccttcatgggaccccacccttagaatgctccac-agttcaaggaaagt-ttttaatctttcctgtatcagggggataaaaaatctttcctgtatcagggtgatttttttatcccatgagacccatgccccgcttttagagatcctgtagccccccttgcacgggaccccttcctaaggcagt-------------------------------------------ccaatct-ttcttagtccctgacatatccaaccattgcttgacttgaatttaatcaccattccacctgaaatatcaagaagtaggtatattgtttcatctgtgttatgtatatttcaaattttctgttaaatatcggaaaggtttgctgtggaagcaacactgcagccttt-agttatg----------gttaac--------acaata-attttatcaatgctttttgaatcctt------gtaggagaggaagagaaaaatgttgagata------------------------------------------aagctgaggacctttggccca-------------cagaag--------------------------------------------------------------------cagaaaaaggctatatatctggttgtcaat--------------------------------------------------------------------
>Agathis corbassonii
gcatatctgtcccgaatgcaaagggggggaactattcagcctttcggatgcatgctcgccgtggaggagacgactttcagaatcatcgcttacagcgagaacgccttagaaatgctggatctcatgcctcaatctgtgcctaatatggac------agagacgaagccatgggaagccacggcggacgaagggttatcacaattgggatggatgttagggctttgttcactccggagagcgcccgggcgctggagaaagcggcgatggcccaggaaataagcctcatgaatcccatcggagtccactcccagaatacgaacaagcccttctacgccatcgtacacaggattgatgttggcatggtcatagatttggagcccgtcaggactggcagcggc------ggcggaggcgttgcagggttggcggc------agcgggttccgtgcagtcacagaaactggcggtgcgggccatctcccgccttcagtcg------gcgggagacattggagttctctgcgacaccgtggtcgaagacgtcagagagctcacgggctacgacagggttatggtctacaagtttcacgaagacgagcatggggaagttgtggcagaaatcaggcgctctgacttggaaccctatttagggcttcattatccggctactgatatccctcaggcatctcgatttctctttatgcagaacagggtgcggatgatctgtgattgccgtgctgcgcctgttaaagtcatacaggcggaggagctgaagcagcccctgtgtttggtgggttctacattgagggcgccacgtggatgtcatgcccagtacatggccaacatgggttccatcgcctctcttgttatggctgttgtcatcaatggaaacgaagaccaaggagggggaagcggag---gccgaagcgggagcgggcgaggttccatgaagctgtgggggttggttgtttgccatcacacgtcgccgcgggcggttccttttcctctgaggtatgcgtgtgagtttctaatgcaggcattcggactccagctgaatatggagttgcaagtggctgctcagctgacggagaagcacattctgaggacgcagacgctgttgtgcgacatgctgctgcgagatgcacccatcggaattgttactcattctccgagcatcatggaccttgtcaagtgtgatggcgctgccctttactacgggggcatgtgctggatgctgggagtgaccccaaccgaggctcaaataaaagacattgcggactggttgctggaataccatggggattccacagggctcagcaccgatagtttggcggatgcgggctatcccggtgcagcatctcttggggatgccgtctgtggcatggctgctgccagaattacatca------aaggacttccttttctggtttagatcccacactgcaaaagagatgaagtggggaggagcaaagcaccatcccgacgataaggacgacgctcgaagaatgcaccctcgatcttctttcaaggcattcctcgaagtcgtcaaaagaagaagtttgccatgggaaaacgtagaaatggatgccattcattcattgcagctgattctgcgcggttcttttcaagacattgatgacagcaacactaaaaccatggttcatggccgcctaaatgatttgaaattgcagggcatagacgagcttagctgcgtggcaagtgagatggtgcgtctgatcgaaacggctacggcacctattttggctgtggattcaaacggactcataaatggatggaatgcaaaggtggcggaattgacaggtcttcctgttggagaagctatgggcaagtcacttgttcacgaccttatcttccacgaatctgctgatactgtggacaaaatgctctgtcacgccctacgaggtacact------------aaggttta------------------------------------------------------------------------------------------------------------------------------------------------------------------------------------------------------------------------------------tactttatgccatttattaaataattgatgcatatatagagaacccacttatcaactaa-ttttgcga-cccaactgtatgcctgttaaggcaggggtct-------tatgccacaggaacacgggtgccaggagagaatttttacaactggtttagaagaattgtggacacatgccattaaaaagtctttgttccatattaaaattgagacaaatttggaattcagatgccacgt-----------ggttctaaaatgtctct-ctgggtgctttaatcctttagtcctctcttaagcatctctgaagctttcctaattcctactactttcacggtgctccctagttcaagaaaagatttgttccatattaaaattgagacaaatttcaaatttggaattca--gatgccatattgttctaaaatgtctctccgggtgctttaatcctttagtcccctcttaag--------------------------------------catctctgaa----------gctttcctaattcctactac-tt---------------------tcacggtgctccctagttcaagaaaagattaggccatggtcccatggagagtgacaagcta----------aaatttcttggtagatactgctg-------------------------------------------------------agatattttagggcc-ttctagc--atagatattatcccataattattaatatttgta---ctctgtggagagaaatggtgggaaaa--ggggaatcttgaaataatacgagggaaacaa------------------------------------------------------------------------------------------------------------aaatgcaaaatgtcacagaatctctagcgggtgctgcaagccttcaggccccctctttagccattgctgtaaatcacaaaccgatttttt--------cttcacaatttacataatggattctg----------------tttttagccctagcggtaacgttttattttattttcagcggacctgtggctcaattctttatggagcatacccccctccatgggaccccgcccttagaatgctccac-agttcaaggaaagt-ttttaatctttcctgtatcagggggataaaaaatctttcctgtatcagggtga-ttttttatcccatgagacccatgctccgcttttagagatcctgtaggaccccttgcacgggacccctgcttaaggcagt-------------------------------------------ccaatct-ttcttagtccctgacatatccaaccattgcttgatttgaatttaatcaccattccacctgaaatatcaagaagtaggtatattgtttcatctgtgttatgtatatttcaaaatttctgttaaatatcggaaaggtttgctttggaagcaacactgcagccttt-agttatg----------gttaac--------acaata-attttatcaatgctttttgaatcctt------gtaggagaggaagagaaaaatgttgagata------------------------------------------aagctgaggacctttggccca-------------cagaag--------------------------------------------------------------------cagaaaaaggctatatatctggttgtcaat--------------------------------------------------------------------
>Agathis montana
gcatatctgtcccgaatgcaaagggggggaactattcagcctttcggatgcatgctcgccgtggaggagacgactttcagaatcatcgcttacagcgagaacgccttagaaatgctggatctcatgcctcaatctgtgcctaatatggac------agagacgaagccatgggaagccacggcggacgaagggttatcacaattgggatggatgttagggctttgttcactccggagagcgcccgggcgctggagaaagcggcgatggcccaggaaataagcctcatgaatcccatcggggtccactcccagaatacgaacaagcccttctacgccatcgtacacaggattgatgttggcatggtcatagatttggagcccgtcaggactggcagcggc------ggcggaggcgttgcagggttggcggc------agcgggttccgtgcagtcacagaaactggcggtgcgggccatctcccgccttcagtcg------gcgggagacattggagttctctgcgacaccgtggtcgaagacgtcagagagctcacgggctacgacagggttatggtctacaagtttcacgaagacgagcatggggaagttgtggcagaaatcaggcgctctgacttggaaccctatttagggcttcattatccggctactgatatccctcaggcatctcgatttctctttatgcagaacagggtgcggatgatctgtgattgccgtgcggcgcctgttaaagtcatacaggcggaggagctgaagcagcccctgtgtttggtgggttctacattgagggcgccacatggatgtcatgcccagtacatggccaacatgggttccatcgcctctcttgttatggctgttgtcatcaatggaaacgaagaccaaggagggggaagcggag---gccgaagcgggagcgggcgaggttccatgaagctgtgggggttggttgtttgccatcacacgtcgccgcgggcggttccttttcctctgaggtatgcgtgtgagtttctaatgcaggcattcggactccagctgaatatggagttgcaagtggctgctcagctgacggagaagcacattctgaggacgcagacgctgttgtgcgacatgctgctgcgagatgcacccatcggaattgttactcattctccgagcatcatggaccttgtcaagtgtgatggcgctgccctttactacgggggcatgtgctggatgctgggagtgaccccaaccgaggctcaaataaaagacattgcggactggttgctggaataccatggggattccacagggctcagcaccgatagtttggcggatgcgggctatcccggtgcagcatctcttggggatgccgtctgtggcatggctgctgccagaattacatca------aaggacttccttttctggtttagatcccacactgcaaaagagatgaagtggggaggagcaaagcaccatcccgacgataaggacgacgctcgaagaatgcaccctcgatcttctttcaaggcattcctcgaagtcgtcaaaagaagaagtttgccatgggaaaacgtagaaatggatgccattcattcattgcagctgattctgcgcggttcttttcaagacattgatgacagcaacactaaaaccatggttcatggccgcctaaatgatttgaaattgcagggcatagacgagcttagctgcgtggcaagtgagatggtgcgtctgatcgaaacggctacggcacctattttggctgtggattcaaacggactcataaatggatggaatgcaaaggtggcggaattgacaggtcttcctgttggagaagctatgggcaagtcacttgttcacgaccttatcttccacgaatctgccgatactgtggacaaaatgctctgtcacgccctacgaggtacact------------aaggttta------------------------------------------------------------------------------------------------------------------------------------------------------------------------------------------------------------------------------------tactttatgccatttattaaataattgatgcatatatagagaacccacttatcaactaa-ttttgcga-cccaactgtatgcctgttaaggcaggggtct-------tatgccacaggaacacgggtgccaggagagaatttttacaactggtttagaagaattgtggacacatgccattaaaaagtctttgttccatattaaaattgagacaaatttggaattcagatgccacgt-----------ggttctaaaatgtctct-ctgggtgctttaatcctttagtcctctcttaagcatctctgaagctttcctaattcctactactttcacggtgctccctagttcaagaaaagatttgttccatattaaaattgagacaaatttcaaatttggaattca--gatgccatattgttctaaaatgtctctccgggtgctttaatcctttagtcccctcttaag--------------------------------------catctctgaa----------gctttcctaattcctactac-tt---------------------tcacggtgctccctagttcaagaaaagattaggccatggtcccatggagagtgacaagcta----------aaatttctcggtagatactgctg-------------------------------------------------------agatattttagggcc-ttctagc--atagatattatcccataattattaatatttgta---ctctgtggagagaaatggtgggaaaa--ggggaatcttgaaataatacgagggaaacaa------------------------------------------------------------------------------------------------------------aaatgcaaaatgtcacagaatctctagcgggtgctgcaagccttcaggccccctctttagccattgctgtaaatcacaaaccgatttttt--------cttcacaatttacataatggattctg----------------tttttagccctagcggtaacgttttattttattttcagcggacctgtggctcaattctttatggagcatacccccctccatgggaccccgcccttagaatgctccac-agttcaaggaaagt-ttttaatctttcctgtatcagggggataaaaaatctttcctgtatcagggtgatttttttatcccatgagacccatgctccgcttttagagatcctgtagccccccttgcacgggacccctgcttaaggcagt-------------------------------------------ccaatct-ttcttagtccctgacatatccaaccattgcttgatttgaatttaatcaccattccacctgaaatatcaagaagtaggtatattgtttcatctgtgttatgtatatttcaaaatttctgttaaatatcggaaaggtttgctttggaagcaacactgcagccttt-agttatg----------gttaac--------acaata-attttatcaatgctttttgaatcctt------gtaggagaggaagagaaaaatgttgagata------------------------------------------aagctgaggacctttggccca-------------cagaag--------------------------------------------------------------------cagaaaaaggctatatatctggttgtcaat--------------------------------------------------------------------
>Agathis ovata
gcatatctgtccagaatgcaaagggggggaactattcagcctttcggatgcatgctcgccgtggaggagacgactttcagaatcatcgcttacagcaagaacgccttagaaatgctggatctcatgcctcaatctgtgcctaatatggac------agagacgaagccatgggaagccacggcggacgaagggttatcacaattgggatggatgttagggctttgttcactccggagagcgcccgggcgctggagaaagcggcgatggcccaggaaataagcctcatgaatcccatcggggtccactcccagaatacgaacaagcccttctgcgccatcgtacacaggattgatgttggcatggtcatagatttggagcccgtcaggactggcagcggc------ggcggaggcgttgcagggttggcggc------agcgggttccgtgcagtcacagaaactggcggtgcggaccatctcccgccttcagtcg------gcgggagacattggagttctctgcgacaccgtggtcgaagacgtcagagagctcacgggctacgacagggttatggtctacaagtttcacgaagacgagcatggggaagttgtggcagaaatcaggcgctctgacttggaaccctatttagggcttcattatccggctactgatatccctcaggcatctcgatttctctttatgcagaacagggtgcggatgatctgtgattgccgtgcggcgcctgttaaagtcatacaggcggaggagctgaagcagcccctgtgtttggtgggttctacattgagggcgccacatggatgtcatgcccagtacatggccaacatgggttccatcgcctctcttgttatggctgttgtcatcaatggaaacgaagaccaaggagggggaagcggag---gccgaagcgggagcgggcgaggttccatgaagctgtgggggttggttgtttgccatcacacgtcgccgcgggcggttccttttcctctgaggtatgcgtgtgagtttctaatgcaggcattcggactccagctgaatatggagttgcaagtggctgctcagctgacggagaagcacattctgaggacgcagacgctgttgtgcgacatgctgctgcgagatgcacccatcggaatcgttactcattctccgagcatcatggaccttgtcaagtgtgatggcgctgccctttactacgggggcatgtgctggatgctgggagtgaccccaaccgaggctcaaataaaagacattgcggactggttgctggaataccatggggattccacagggctcagcaccgatagtttggcggatgcgggctatcccggtgcagcatctcttggggatgccgtctgtggcatggctgctgccagaattacatca------aaggacttccttttctggtttagatcccacactgcaaaagagatgaagtggggaggagcaaagcaccatcccgacgataaggacgacgctcgaagaatgcaccctcgatcttctttcaaggcattcctcgaagtcgtcaaaagaagaagtttgccatgggaaaacgtagaaatggatgccattcattcattgcagctgattctgcgcggttcttttcaagacattgatgacagcaacactaaaaccatggttcatggccgcctaaatgatttgaaattgcagggcatagacgagcttagctgcgtggcaagtgagatggtgcgtttgatcgaaacggctacggcacctattttggctgtggattcaaacggactcataaatggatggaatgcaaaggtggcggaattgacaggtcttcctgttggagaagctatgggcaagtcacttgttcacgaccttatcttccacgaatctgccgatactgtggacaaaatgctctgtcacgccctacgaggtacact------------aaggttta------------------------------------------------------------------------------------------------------------------------------------------------------------------------------------------------------------------------------------tactttatgccatttattaaataattgatgcatatatagagaacccacttatcaactaa-ttttgtga-cccaactgtatgcctgttaaggcagggttct-------tatgccacaggaacacgggtgccaggagagaatttttacaactggtttagaagaattgtggacacatgccattaaaaagtctttgttccatattaaaattgagacaaatttggaattcagatgccacgt-----------ggttctaaaatgtctct-ctgggtgctttaatcctttagtcctctcttaagcatctctgaagctttcctaattcctactactttcacggtgctccctagttcaagaaaagatttgttccatattaaaattgagacaaatttcaaatttggaattca--gatgccatattgttctaaaatgtctctccgggtgctttaatcctttagtcccctcttaag--------------------------------------catctctgaa----------gctttcctaattcctactac-tt---------------------tcatggtgctccctagttcaagaaaagattaggccatggtcccatggagagtgacaagcta----------aaatttctcggtagatactgctg-------------------------------------------------------agatattttagggcc-ttctagc--atagatattatcccataattattaatatttgta---ctctgtggagagaaatggtgggaaaa--ggggaatcttgaaataatacgagggaaacaa------------------------------------------------------------------------------------------------------------aaatgcaaaatgtcacagaatctctagcgggtgctgcaagccttcaggccccctctttagccattgctgtaaatcacaaaccgatttttt--------cttcacaatttacataatggattctg----------------tttttagccctagcggtaacgttttattttattttcagcggacctgtggctcaattctttatggagcatacccccctccatgggaccccgcccttagaatgctccac-agttcaaggaaagt-ttttaatctttcctgtatcagggggataaaaaatctttcctgtatcagggtgatttttttatcccatgagacccatgctccgcttttagagatcctgtagccccccttgcacgggacccctgcttaaggcagt-------------------------------------------ccaatct-ttcttagtccctgacatatccaaccattgcttgatttgaatttaatcaccattccacctgaaacatcaagaagtaggtatattgtttcatctgtgttatgtatatttcaaaatttctgttaaatatcggaagggtttgctttggaagcaacactgcagccttt-agttatg----------gttaac--------acaata-attttatcaatgctttttgaatcctt------gtaggagaggaagagaaaaatgttgagata------------------------------------------aagctgaggacctttggccca-------------cagaag--------------------------------------------------------------------cagaaaaaggctatatatctggttgtcaat--------------------------------------------------------------------
>Agathis moorei
gcatatctgtcccgaatgcaaagggggggaactattcagcctttcggatgcatgctcgccgtggaggagacgactttcagaatcatcgcttacagcgataacgccttagaaatgctggatctcatgcctcaatctgtgcctaatatggac------agagacgaagccatgggaagccacggcggacgaagggttatcacaattgggatggatgttagggctttgttcactccggagagcgcccgggcgctggagaaagcggcgatggcccaggaaataagcctcatgaatcccatcggagtccactcccagaatacgaacaagcccttctacgccatcgtacacaggattgatgttggcatggtcatagatttggagcccgtcaggactggcagcggc------ggcggaggcgttgcagggttggcggc------agcgggttccgtgcagtcacagaaactggcggtgcgggccatctcccgccttcagtcg------gcgggagacgttggagttctctgcgacaccgtggtcgaagacgtcagagagctcacgggctacgacagggttatggtctacaagtttcacgaagacgagcatggggaagttgtggcagaaatcaggcgctctgacttggaaccctatttagggcttcattatccggctactgatatccctcaggcatctcgatttctctttatgcagaacagggtgcggatgatctgtgattgccgtgcggcgcccgttaaagtcatacaggcggaggagctgaagcagcccctgtgtttggtgggttctacattgagggcgccacatggatgtcatgcccagtacatggccaacatgggttccatcgcctctcttgtcatggctgttgtcatcaatggaaacgaagaccaaggagggggaagcggag---gccgaagcgggagcgggcgaggttccatgaagctgtgggggttggttgtttgccatcacacgtcgccgcgggcggttccttttcctctgaggtatgcgtgtgagtttctaatgcaggcattcggactccagctgaatatggagttgcaagtggctgctcagctgacggagaagcacattctgaggacgcagacgctgttgtgcgacatgctgctgcgagatgcacccatcggaatcgttactcattctccgagcatcatggaccttgtcaagtgtgatggcgctgccctttactacgggggcatgtgctggatgctgggagtgaccccaaccgaggctcaaataaaagacattgcggactggttgctggaataccatggggattcaacagggctcagcaccgatagtttggcggatgcgggctatcccggtgcagcatctcttggggatgccgtctgtggcatggctgctgccagaattacatca------aaggacttccttttctggtttagatcccacactgcaaaagagatgaagtggggaggagcaaagcaccatcccgacgataaggacgacgctcgaagaatgcaccctcgatcttctttcaaggcattcctcgaagtcatcaaaagaagaagtttgccatgggaaaacgtagaaatggatgccattcattcattgcagctgattctgcgcggttcttttcaagacattgatgacagcaacactaaaaccatggttcatggccgcctaaatgatttgaaattgcagggcatagacgagcttagctgcgtggcaagtgagatggtgcgtctgatcgaaacggctacggcacctattttggctgtggattcaaacgcactcataaatggatggaatgcaaaggtggcggaattgacaggtcttcctgttggagaagctatgggcaagtcacttgttcacgaccttatcttccacgaatctgccgatactgtggacaaaatgctctgtcacgccctacgaggtacact------------aaggttta------------------------------------------------------------------------------------------------------------------------------------------------------------------------------------------------------------------------------------tactttatgccatttattaaataattgatgcatatatagagaacccacttatcaactaa-ttttgcga-cccaactgtatgcctgttaaggcaggggtct-------tatgccacaggaacacgggtgccaggagagaatttttacaactggtttagaagaattgtggacacatgccattaaaaagtctttgttccatattaaaattgagacaaatttggaattcagatgccacgt-----------ggttctaaaatgtctct-ctgggtgctttaatcctttagtcctctcttaagcatctctgaagctttcctaattcctactactttcacggtgcttcctagttcaagaaaagatttgttccatattaaaattgagacaaatttcaaatttggaattca--gatgccatattgttctaaaatgtctctccgggtgctttaatcctttagtcccctcttaag--------------------------------------catctctgaa----------gctttcctaattcctactac-tt---------------------tcacggtgctccctagttcaagaaaagattaggccatggtcccatggagagtgacaagcta----------aaatttctcggtagatactgctg-------------------------------------------------------agatattttagggcc-ttctagc--atagatattatcccataattattaatatttgta---ctctgtggagagaaatggtgggaaaa--ggggaatcttgaaataatacgagggaaacaa------------------------------------------------------------------------------------------------------------aaatgcaaaatgtcacagaatctctagcgggtgctgcaagccttcaggccccctctttagccattgctgtaaatcacaaaccgatttttt--------cttcacaatttacataatggattctg----------------tttttagccttagcggtaacgttttattttattttcagcggacctgtggctcaattctttatggagcatacccccctccatgggaccctgcccttagaatgctccac-agttcaaggaaagt-ttttaatctttcctgtatcagggggataaaaaatctttcctgtatcagggtgatttttttatcccatgagacccatgctccgcttttagagatcctgtagcctcccttgcacgggacccctgcttaaggtagt-------------------------------------------ccaatct-ttcttagtccctgacatatccaaccattgcttgatttgaatttaatcaccattccacctgaaatatcaagaagtaggtatattgtttcatctgtgttatgtatatttcaaaatttctgttaaatatcggaaaggtttgctttggaagcaacactgcagccttt-agttatg----------gttaac--------acaata-attttatcaatgctttttgaatcctt------gtaggagaggaagagaaaaatgttgagata------------------------------------------aagctgaggacctttggccca-------------cagaag--------------------------------------------------------------------cagaaaaaggctatatatctggttgtcaat--------------------------------------------------------------------
>Agathis lanceolata
gcatatctgtcccgaatgcaaagggggggaactattcagcctttcggatgcatgctcgccgtggaggagacgactttcagaatcatcgcttacagcgagaacgccttagaaatgctggatctcatgcctcaatctgtgcctaatatggac------agagacgaagccatgggaagccacggcagacgaagggttatcacaattgggatggatgttagggctttgttcactccggagagcgcccgggcgctggagaaagcggcgatggcccaggaaataagcctcatgaatcccatcggggtccactcccagaatacgaacaagcccttctacgccatcgtacacaggattgatgttggcatggtcatagatttggagcccgtcaggactggcagcggc------ggcggaggcgttgcagggttggcggc------agcgggttccgtgcagtcacagaaactggcggtgcgggccatctcccgccttcagtcg------gcgggagacattggagttctctgcgacaccgtggtcgaagacgtcagagagctcacgggctacgacagggttatggtctacaagtttcacgaagacgagcacggggaagttgtggcagaaatcaggcgctctgacttggaaccctatttagggcttcattatccggctactgatatccctcaggcatctcgatttctctttatgcagaacagggtgcggatgatctgtgattgccgtgcggcgcctgttaaagtcatacaggcggaggagctgaagcagcccctgtgtttggtgggttctacattgagggcgccacatggatgtcatgcccagtacatggccaacatgggttccattgcctctcttgttatggctgttgtcatcaatggaaacgaagacgaaggagggggaagcggag---gccgaagtgggagcgggcgaggttccatgaagctgtgggggttggttgtttgccatcacacgtcgccgcgggcggttccttttcctctgaggtatgcgtgtgagtttctaatgcaggcattcggactccagctgaatatggagttgcaagtggctgctcaactgacggagaagcacattctgaggacgcagacgctgttgtgcgacatgctgctgcgagatgcacccatcggaatcgttactcattctccgagcatcatggaccttgtcaagtgtgatggcgctgccctttactacgggggcatgtgctggatgctgggagtgaccccaaccgaggctcaaataaaagacattgcggactggttgctggaatatcatggggattccacagggctcagcaccgatagtttggcggatgcgggctatcccggtgcagcatctcttggggatgccgtctgtggcatggctgctgccagaattacatca------aaggacttcctttcctggtttagatcccacactgcaaaagagatgaagtggggaggagcaaagcaccatcccgacgataaggacgacgctcgaagaatgcaccctcgatcttctttcaaggcattcctcgaagtcgtcaaaagaagaagtttgccatgggaaaacgtagaaatggatgccattcattcattgcagctgattctgcgcggttcttttcaagacattgatgacagcaacactaaaaccatggttcatggccgcctaaatgatttgaaattgcagggcatagacgagcttagctgcgtggcaagtgagatggtgcgtctgatcgaaacggctacggcacctattttggctgtggattcaaacggactcataaatggatggaatgcaaaggtggcggaattgacaggtcttcctgttggagaagctatgggcaagtcacttgttcacgaccttatcttccacgaatctgccgatactgtggacaaaatgctctgtcacgccctacgaggtacact------------aaggttta------------------------------------------------------------------------------------------------------------------------------------------------------------------------------------------------------------------------------------tactttatgccatttattaaataattgatgcatatatagagaacccacttatcaactaa-ttttgcga-cccaactgtatgcctgttaaggcaggggtct-------tatgccacaggaacacgggtgccaggagagaatttttacaactggtttagaagaattgtggacacatgccattaaaaagtctttgttccatattaaaattgagacaaatttggaattcagatgccacgt-----------ggttctaaaatgtctct-ctgggtgctttaatcctttagtcttctcttaagcatctctgaagctttcctaattcctactactttcacggtgctccctagttcaagaaaagatttgttccatattaaaattgagacaaatttcaaatttggaattca--gatgccatattgttctaaaatgtctttccgggtgctttaatcctttagtcccctcttaag--------------------------------------cacctctgaa----------gctttcctaattcctactac-tt---------------------tcacggtgctccctagttcaagaaaagattaggccatggtcccatggagagtgacaagcta----------aaatttctcggtagatactgctg-------------------------------------------------------agatattttagggcc-ttctagc--atagatattatcccataattattaatatttgta---ctctgtggagagaaatggtgggaaaa--ggggaatcttgaaataatacgagggaaacaa------------------------------------------------------------------------------------------------------------aaatgcaaaatgtcacagaatctctagcgggtgctgcaagccttcaggccccctctttaggcattgctgtaaatcacaaaccgatttttt--------cttcacaatttacataatggattctg----------------tttttagccctagcggtaacgttttattttattttcagcggacctgtggctcaattctttatggagcatacccccctccatgggaccccgcccttagaatgctccac-agttcaaggaaagt-ttttaatctttcctgtatcagggggataaaaaatctttcctgtatcagggtgatttttttatcccatgagacccatgctccgcttttagagatcctgtagccccccttgcatgggacccctgcttaaggcagt-------------------------------------------ccaatct-ttcttagtccctgacatatccaaccattgcctgatttgaatttaatcaccattccacctgaaatatcaagaagtaggtatattgtttcatctgtgttatgtatatttcaaaatttctgttaaatatcggaaaggtttgctttggaagcaacactgcagccttt-agttatg----------gttaac--------acaata-attttatcaatgctttttgaatcctt------gtaggagaggaagagaaaaatgttgagata------------------------------------------aagctgaggacctttggccca-------------cagaag--------------------------------------------------------------------cagaaaaaggctatatatctgcttgtcaat--------------------------------------------------------------------
>Araucaria angustifolia
gcatatctgaccagaatgcagagggggggcaccattcagcctttcggatgcacgctcgccgtggaggagacaagtttcctaatcgtcgcatacagcgagaacgcggtagaaatgctggatctctcgcctcggtctgtacccaacatggacatggacagagacgaagccatgggaagtcacggcggaggaagggttatcacaattgggacggatgtacgaactttgttcactccgtcgagcgcccgcgcgctggagaaagcagcgatggcccaggaaataagcatgatgaatcccatctgggtccactccaagaatacgaacaagcccttctacgccatcgtccacaggattgatgtaggcatggtcatagatttggagcccgtcaggactggcagcggc------ggcggaggggatgcagcgttgtcggc------agcgggtgccgtgcagtcacagaagctggcggtgcgggccatctcacgcctccagtcgctgcccacgggggacattggtcttctgtgcgacaccgtcgtcgaagacgtcagagagctcaccggctacgacagggttatggtctacaagtttcacgaagacgagcatggggaagtcgttgcagaaatcaggcgctctgacttggaaccctatctaggacttcattatccggctaccgatatccctcaggcatctcgctttctcttcatgcagaacagggtccggatgatctgtgattgccgtgccgctcctgttaaagtcgtacaggcggggcaactgaagcagcccctatgtttggtgggttctacattgagggcgccccatggatgtcatgcccagtacatggccaacatgggttccatcgcctcgcttgttatggctgtcgtcatcaatggaaacgaagaggaaggaggagggggaggt------ggaagcggaagcgggcgaggttccatgaagctgtgggggttggttgtttgccatcacacgtcctcgcgggcggttccttttcctctgcggtacgcgtgtgagtttctgatgcaggcattcggactccagctgaatatggaattgcaattggctgctcaactgacggagaaacacattctgaggacgcagacgctgctgtgcgacatgctgctacgagatgcacccatcggaatcgtcactcattctccgagcatcatggaccttgttaagtgtgatggcgctgccctttactacgggggcatgtgctggatgctgggagtgacccccaccgaggctcaaataaaagacatcgcggactggttgctggaataccatggggattctacaggcctcagcaccgatagtttggcggatgcgggctatcccggtgcagcatctcttggggatgccgtctgtggcatggctactgccagaattacatca------aaggactttctcttctggtttagatcccacactgcaaaagagatgaagtggggaggtgcaaagcaccatcccgacgataaagacgacggtcgaagaatgcaccctcgatcttctttcaaggcattcctcgaagtcgtcaaaagaagaagtttgccatgggaaaacgtagaaatggatgccattcattcattgcagctgattctgcgcggttcttttcaagacattgatgacagcaatactaaaaccatggttcatgctcgcctaaatgatttgaaattgcaggggatagacgagcttagctgtgtggcaagtgagatggtgcgtctgatcgaaacggctacggcacctattttggctgtggattcaaacggactcataaatggatggaatgcaaaggtggcggaattgacaggtcttcctgttggagaagctatgggcaagtcacttgttcatgaccttatcttcgacgaatctgccaatactgtggacaaaatgctctatcacgccctacgaggtacact------------aaggttta------------------------------------------------------------------------------------------------------------------------------------------------------------------------------------------------------------------------------------tacttaatgccatttattaaataattgatgcgtttatagagaacccgcttatcaactaa-ttttgcga-cccaaccgtgtgcctgttaaggcaggggtct-------tatgccacaggaacacgggtgccaggagagaatttttacaactggtttagaagaattttggagacgtgccattaaaaaatctttgttccatattaaaatcgagacaaatttggaattctgatacctcat-----------ggttctaaaatgtctct-ct------------------------------------------------------------------------------------------------------------------------------------------------------------------------ggtgctttaatcctctagtcccctcttaag--------------------------------------catctctgaa----------gctttcctaattcctactac-tt---------------------tcacggtgctccctagttcaagaaaagattaggccatggtcccatggagagggacaagcta----------acatttctcagtagatactgctg-------------------------------------------------------agatattttagggccattttagc--atagatattatcccataattattaatttttcta---ctctgtggagagaaatgg-tgggaaaagggggaatcttgaaataatacgaggtaaacaa------------------------------------------------------------------------------------------------------------gaatgcaaagtgtcgcattatctctagcgggtgctgcaagcctttaggccccctcttcggccattgctgtaaatcacaaacctattttct--------ctccacactttccataatggattctg----------------tttttagccctagcggtaaagttttattttattttcagcggacctgtggctcaatnctttatggaacatacccccctccatgggaccccacccttagaatgctccac-agttcaaggaaaga-tttt---------------------------aatctttcctgtagcagggtgatttttttatcccatgagacccatgctccgcttttagagatcctgtagccccccttgcatgggacccctgcctaaggcagt-------------------------------------------ccaatct-ttcttagtccttgacacatccaaccattgcttgacttgaaattaatcaccattccacctgaaatatcaagaagtaggtatattgtttcatctgtgttgtgtatatttcaatttgtatgtt-aatatcggaaaggtttgctctggaagcaacactgcagccttt-agttatgtagctg-cttcttaac--------acaata-attttatcaatgctttttgaatcctt------gtaggagaggaagagaaaaatgttgagata------------------------------------------aagctgaggacctttggccca-------------cagaag--------------------------------------------------------------------cagaaaaaggctatatatctggttgtcaatgcctgttccagcaggg--------------------------attatacagacaatattgttgga---
>Araucaria araucana
gcatatctgaccagaatgcagagggggggcaccattcagcctttcggatgcacgctcgccgtggaggagacaagtttcctaatcgtcgcatacagcgagaacgcggtagaattgctggatctctcgcctcagtctgtacccaacatggacatggacagagacgaagccatgggaagtcacggcggaggaagggttatcacaattgggacggatgtacgaactttgttcactccgtcgagcgcccgcgcgctggagaaagcagcgatggcccaggaaataagcatgatgaatcccatctgggtccactccaagaatacgaacaagcccttctacgccattgtccacaggattgatgtaggcatggtcatagatttggagcccgtcaggactggcagcggc------ggcggaggggatgcagcgttgtcggc------agcgggtgccgtgcagtcacagaagctggcggtgcgggccatctcacgccttcagtcgctgcccacgggggacattggtcttctgtgcgacaccgtcgtcgaagacgtcagagagctcaccggctacgacagggttatggtctacaagtttcacgaagacgagcatggggaagtcgttgcagaaatcaggcgctctgacttggaaccctatctaggacttcattatccggctaccgatatccctcaggcatctcgctttctcttcatgcagaacagggtccggatgatctgtgattgccgtgccgctcctgttaaagtcgtacaggcggggcaactgcagcagcccctatgtttggtgggttctacattgagggcgccccatggatgtcatgcccagtacatggccaacatgggttccatcgcctcgcttgttatggctgtcgtcatcaatggaaacgaagacgaaggaggagggggaggt------ggaagcggaagcgggcgaggttccatgaagctgtgggggttggttgtttgccatcacacgtccccgcgggcggttccttttcctctgcggtacgcgtgtgagtttctgatgcaggcattcggactccagctgaatatggaattgcaattggctgctcaactgacggagaaacacattctgaggacgcagacgctgctgtgcgacatgctgctacgagatgcacccatcggaatcgtcactcattctccgagcatcatggaccttgttaagtgtgatggcgctgccctttactacgggggcatgtgctggatgctgggagtgacccccaccgaggctcaaataaaagacatcgcggactggttgctcgaataccatggggattctacaggcctcagcaccgatagtttggcggatgcaggctatcccggtgcagcatctcttggggatgccgtctgtggcatggctactgccagaattacatca------aaggactttctcttctggtttagatcccacactgcaaaagagatgaagtggggaggtgcaaagcaccatcccgacgataaagacgacggtcgaagaatgcaccctcgatcttctttcaaggcattcctcgaagtcgtcaaaagaagaagtttgccatgggaaaacgtagaaatggatgccattcattcattgcagctgattctgcgcggttcttttcaagacattgatgacagcaatactaaaaccatggttcatgctcgcctaaatgatttgaaattgcaggggatagacgagcttagctgtgtggcaagtgagatggtgcgtctgatcgaaacggctacggcacctattttggctgtggattcaaacggactcataaatggatggaatgcaaaggtggcggaattgacaggtcttcctgttggagaagctatgggcaagtcacttgttcatgaccttatcttcgacgaatctgccaatactgtggacaaaatgctctgtcacgccctacgaggtacact------------aaggttta------------------------------------------------------------------------------------------------------------------------------------------------------------------------------------------------------------------------------------tacttaatgccatttattaaataattgatgtgtttatagagaacccgcttatcaactaa-ttttgcga-cccaaccgtgtgcctgttaaggcaggggtct-------tatgccacaggaacacgggtgccaggagagaatttttacaactggtttagaagaattttggagacgtgccattaaaaagtctttgttccatattaaaatcgagacaaatttggaattctgatacctcat-----------ggttctaaaatgtctct-ct------------------------------------------------------------------------------------------------------------------------------------------------------------------------ggtgctttaatcctctagtcccctcttaag--------------------------------------catctctgaa----------gctttcctaattcctactac-tt---------------------tcacggtgctccctagttcaagaaaagattaggccatggtcccatggagagggacaagcta----------acatttctcagtagatactgctg-------------------------------------------------------agatattttagggcctttttagc--atagatattatcccataattattaatttttcta---ctctgtggagagaaatgg-tgggaaaagggggaatcttgaaataatacgaggtaaacaa------------------------------------------------------------------------------------------------------------gaatgcaaagtgtcgcattatctctagcgggtgctgcaagcctttaggccccctcttcagccattgctgtaaatcacaaacctattttct--------ctccacactttccataatggattctg----------------tttttagccctagcggtaaagttttattttattttcagcggacctgtggctcaattctttatggaccatacccccctccatgggaccccacccttagaatgctccac-agttcaaggaaaga-tttt---------------------------aatctttcctgtagcagggtgatttttttatcccatgagacccatgctccgcttttagagatcctgtagccccccttgcatgggacccctgcctaaggcagt-------------------------------------------ccaatct-ttcttagtccttgacacatccaaccattgcttgacttgaaattaatcaccattccacctgaaatatcaagaagtaggtatattgtttcatctgtgttgtgtatatttcaatttgtatgtt-aatatcggaaaggtttgctctggaagcaacactacagccttt-agttatgtagctg-cttcttaac--------acaata-attttatcaatgctttttgaatcctt------gtaggagaggaagagaaaaatgttgagata------------------------------------------aagctgaggacctttggccca-------------caaaag--------------------------------------------------------------------cagaaaaaggctatatatctggttgtcaatgcctgttccagcaggg--------------------------attatacagacaatattgttgga---
>Araucaria bidwillii
gcatatctgaccagaatgcagagggggggcaccattcagcctttcggatgcatgctcgctgtggaggagaccagtttccaaatcgtcgcatacagcgagaacgcggtagaaatgctggatctctcgcctcagtctgtacccaacatggacatggacagagacgaagccatgggaagtcacggcggaggaagggttatcacaattgggacggatgtacgaaatttgtttactccgtcgagcgcccgcgcgctggagaaagcagcgatggcccaggaaataagcatgatgaatcccatctgggtccactccaagaatacgaacaagcccttctatgccatcgtccacaggattgatgtaggcatggtcatagatttggagcccgtcaggactggcagcggc------ggcggaggggatgcagcgttgtcggc------agcgggtgccgtgcagtcacagaagctggcggtgagggccatctcacgcctccagtcgctgcccacgggggacattggtcttctgtgcgacaccgtcgtcgaagacgtcagagagctcaccggctacgacagggttatggtctacaagtttcacgaagacgagcatggggaagtcgttgcagaaatcaggcgctctgacttggaaccctatctaggacttcattatccggctaccgatatccctcaggcatctcgctttctcttcatgcagaacagggtgcggatgatctgtgattgccgtgccgctcctgttaaagtcgtacaggcgggggaactgaagcagcccctatgtctggtgggttctacattgagggcgccccatggatgtcatgcccagtacatggccaacatgggttccatcgcctctcttgttatggctgtcgtcatcaatggaaacgaagacgaaggaggagggggaggt------ggaagcggaagcgggcgaggttccatgaagctgtgggggttggttgtttgccatcacacgtccccgcgggcggttccttttcctctgcggtacgcgtgtgagtttctgatgcaggcattcggactccagctgaatatggaattgcaattggctgctcagctgacggagaaacacattctgaggacgcagacgctgctgtgcgacatgctgttacgagatgcacccatcggaatcgtcactcattctccgagcatcatggaccttgtcaagtgtgatggcgctgccctttactacggaggcatgtgctggatgctgggagtgacccccaccgaggctcaaataaaagacatcgcggactggttgctggaataccatggggattctacaggcctcagcaccgatagtttggcggatgcgggctatcccggtgcagcatctcttggggatgccgtctgtggcatggctactgccagaattacatca------aaggactttctcttctggtttagatcccacactgcaaaagagatgaagtggggaggtgcaaagcaccatcccgacgataaagacgacggtcgaagaatgcaccctcgatcttctttcaaggcattcctcgaagtcgtcaaaagaagaagtttgccatgggaaaacgtagaaatggatgccattcattcattgcagctgattctgcgcggttcttttcaagacattgatgacagcaatactaaaaccatggttcatgctcgccttaatgatttgaaattgcaggggatagacgagcttagctgtgtggcaagtgagatggtgcgtctgatcgaaacggctacggcacctattttggctgtggattcaaacggactcataaatggatggaatgcaaaggtggcggaattgacaggtcttcctgttggagaagctatgggcaagtcacttgctcatgaccttatcttcgacgaatctgccaatactgtggacaaaatgctctatcacgccctacgaggtacact------------aaggttta------------------------------------------------------------------------------------------------------------------------------------------------------------------------------------------------------------------------------------tacttaatgccatttattaaataattgatgcgtttatcgagaacccgcttatcaactaa-ttttgcga-cccaaccgtgtgcctgttaaggcaggggtct-------tatgccacaggaacacgggtgccaggagagaatttttacaactggtttagaagaattttggagacgtgccattaaaaagtctttgttccatattaaaattgagacagatttggaattctgataccacat-----------ggttctaaaatgtctct-ct------------------------------------------------------------------------------------------------------------------------------------------------------------------------ggtgctttaatcctctagtcccctcttaag--------------------------------------catctctgaa----------gctgtcctaattcctactac-tt---------------------tcacggtgctccctagttcaagaaaagattaggccatggtcccatggagagggacaagcta----------atatttctcagtagatactgctg-------------------------------------------------------agatattttagggcctttttagc--atagatattatcccataattattaatttttcta---ctctgtggagagaaatgg-tgggaaaagggggaatcttga---aatacgaggtaaacaa------------------------------------------------------------------------------------------------------------gaatgcagagtgtcgcattatctctagcgggtgctgcaagcctttaggccccctcttcagccattgctgtaaatcacaaaccgattttct--------ctccacactttccataatggattctg----------------tttttagccct-gcagtaaagttttattttattttcagcggacctgtggctcaattctttatgtagcatacccccctccatgggaccccacccttagaatgctccac-agttcaaggaaaga-tttt---------------------------aatctttcctgtagcagggtgatttttttatcccatgagacccatgctccgc-tttagagatcctgtagccccccttgcatgggacccctgcctaaggcagt-------------------------------------------ccaatct-ttcttagtccttgacacatccaaccattgcttgacttgaatttaatcaccattccacctgaaatatcaagaagtaggtatattgtttcatctgtgttatgtatatttcaatttgtatgtt-aatatcggaaaggtttgctctggaagcaacactacagccttt-agttatgtagctg-cttcttaac--------acaata-attttatcaatgctttttgaatcctt------gtaggagaggaagagaaaaatgttgagata------------------------------------------aagctgaggacctttggccca-------------cagaag--------------------------------------------------------------------cagaaaaaggctatatatctggttgtcaat--------------------------------------------------------------------
>Araucaria hunsteinii
gcatatctgaccagaatgcagagggggggcaccattcagcctttcggatgcatgctcgccgtggaggagaccagtttccaaatcgtcgcatacagcgagaacgcggtagaaatgctggatctctcgcctcagtctgtacccaacatggacatggacagagacgaagccatgggaagtcacggcggaggaagggttatcacaattgggacggatgtacgaaatttgtttactccgtcgagcgcccgcgcgctggagaaagcagcgatggcccaggaaataagcatgatgaatcccatctgggtccactccaagaatacgaacaagcccttctacgccatcgtccacaggattgatgtaggcatggtcatagatttggagcccgtcaggactggcagcggt------ggcggaggggatgcagcgttgtcggc------agcgggtgccgtgcagtcacagaagctggcggtgagggccatctcacgcctccagtcgctgcccacgggggacattggtcttctgtgcgacaccgtcgtcgaagacgtcagagagctcaccggctacgacagggttatggtctacaagtttcacgaagacgagcatggggaagtcgttgcagaaatcaggcgctctgacttggaaccctatctaggacttcattatccggctaccgatatccctcaggcatctcgctttctcttcatgcagaacagggtgcggatgatctgtgattgccgtgccgctcctgttaaagtcgtacaggcgggggaactgaagcagcccctatgtttggtgggttctacattgagggcgcctcatggatgtcatgcccagtacatggccaacatgggttccatcgcctctcttgttatggctgtcgtcatcaatggaaacgaagacgaaggaggagggggaggt------ggaagcggaagcgggcgaggttccatgaagctgtgggggttggttgtttgccatcacacgtccccgcgggcggttccttttcctctgcggtacgcgtgtgagtttctgatgcaggcattcggactccagctgaatatggaattgcaattggctgctcagctgacggagaaacacattctgaggacgcagacgctgctgtgcgacatgctgttacgagatgcacccatcggaatcgtcactcattctccgagcatcatggaccttgtcaaatgtgatggcgctgccctttactacggaggcatgtgctggatgctgggagtgacccccaccgaggctcaaataaaagacatcgcggactggttgctggaataccatggggattctacaggcctcagcaccgatagtttggcggatgcgggctatcccggtgcagcatctcttggggatgccgtctgtggcatggctactgccagaattacatca------aaggactttctcttctggtttagatcccacactgcaaaagagatgaagtggggaggtgcaaagcaccatcccgacgataaagacgacggtcgaagaatgcaccctcgatcttctttcaaggcattccttgaagtcgtcaaaagaagaagtttgccatgggaaaacgtagaaatggatgccattcattcattgcagctgattctgcgcggttcttttcaagacattgatgacagcaatactaaaaccatggttcatgctcgcctaaatgatttgaaattgcaggggatagacgagcttagctgtgtggcaagtgagatggtgcgtctgatcgaaacggctacggcacctattttggctgtggattcaaacggactcataaatggatggaatgcaaaggtggcggaattgacaggtcttcctgttggagaagctatgggcaagtcacttgctcatgaccttatcttcgacgaatctgccaatactgtggacaaaatgctctatcacgccctacgaggtacact------------aaggttta------------------------------------------------------------------------------------------------------------------------------------------------------------------------------------------------------------------------------------tacttaatgccatttattaaataattgatgcgtttatcgagaacccgcttatcaactaa-ttttgctaccccaaccgtgtgcctgttaaggcaggggtct-------tatgccacaggaacacgggtgccaggagagaatttttacaactggtttagaagaattttggagacgtgccactaaaaagtctttgttccatattaaaattgagacaaatttggaattctgatacctcat-----------ggttctaaaatgtctct-ct------------------------------------------------------------------------------------------------------------------------------------------------------------------------ggtgctttaatcctctagtcccctcttaag--------------------------------------catctctgaa----------gctttcctaattcctactac-tt---------------------tcacggtgctccctagttcaagaaaagattaggccatgctcccatggagagggacaagcta----------atatttctcagtagatactgctg-------------------------------------------------------agatattttagggcctttttagc--atagatattatcccataattattaatttttcta---ctctgtggagagaaatgg-tgggaaaagggggaatcttgaaataatacgaggtaaacaa------------------------------------------------------------------------------------------------------------gaatgcaaagtgtcgcattatctctagcgggtgctgcaagcctttaggccccctcttcagccattgctgtaaatcacaaaccgattttct--------ctccacactttccataatggattctg----------------tttttagccct-gcggtaaagttttattttattttcagcggacctgtggctcaattctttatgtagcgtacccccctccatgggaccccacccttagaatgctccac-agttcaaggaaagattttt---------------------------aatctttcctgtagcagggtgatttttttatcccatgagacccatgctccgc-tttagagatcctgtagccccccttgcatgggacccctgcctaaggcagt-------------------------------------------ccaatct-ttcttagtccttgacacatccaaccattgcttgacttgaatttaatcaccattccacctgaaatatcaagaagtaggtatattgtttcatctgtgttatgtatatttcaatttgtatgtt-aatatcggaaaggtttgctctggaagcaacactacagccttt-agttatgtagctg-cttcttaac--------acaata-attttatcagtgctttttgaatcctt------gtaggagaggaagagaaaaatgttgagata------------------------------------------aagctgaggacctttggccca-------------cagaag--------------------------------------------------------------------cagaaaaaggctatatacctggttgtcaatgcctgttccagcaggg--------------------------attatacagacaatattgttgga---
>Araucaria bernieri
gcatatctgtcgcgaatgcaaagggggggcaccattcagcctttcggatgcatgctcgccgtggaggagaccactttcctaatcatcgcatacagcgagaacgcggtggaaatgctggatctcatgcctcagtctgtacccaacatggacatggacagagacgaagccatgacaagtcacggcggaggaagggttatgacaattgggacggatgtacggactttgttcactacgtcgagcgcccgcgcgctggagaaagcagcgatggcccatgaaataagcctgatgaatcccatctgggtccactctaagaatacgaacaagcccttctacgccatcgtccacaggattgatgttggcatggtcatggacttggagcccgtcaggactggcagcggc------ggcggaggcgatgcagcgttgtcggc------ggcgggtgccgtgcagtcacagaagctggcggtgcgggccatctccggcctccagtcgctgcctgcgggggacattggtcttctatgcgacaccgtcgtcgaagacgtcagagagctcactggctacgacagggttatggtctacaagtttcacgaagacgagcatggggaagtccttgcagaaatcaggcgctctgacttggaaccctatctgggacttcattatccggctactgatatccctcaggcatctcgctttcttttcatgcagaacagggtccggatgatctgtgattgccgtgccgctcctgttaaagtcatacaggcggaggaactgaagcagcccctgtgtttggtgggttctacattgcgggcgccccatggatgtcatgcccagtacatggccaacatgggttccatcgcctcgcttgttatggctgtcgtcatcaatggaaacgaagacgaaggaggagggggaggt------ggaagcggaagcgggcgaggttccatgaagctgtgggggttggttgtttgccatcacacgtccccgcgggcggttccgtttcctctgcggtacgcgtgtgagtttctgatgcaggcattcggactccagctgaatatggaattgcaattggctgctcagctgacggagaaacacattctgaggacgcagacgctgctgtgcgacatgctgctgcgagatgcacccatcggaatcgtcactcattctccgagcatcatggaccttgtcaagtgtgatggcgctgccctttactacgggggaatgtgctggatgctgggagtgacgcccaccgaggctcaaataaaagacatcgcggactggttgctggaatatcatgtggattctacaggcctcagcactgatagtttggcggatgctggctatcccggtgcagcctctcttggggatgccgtctgtggcatggctgctgccagaattacatca------aaggactttctcttctggtttagatcccacactgcaaaagagatgaagtggggaggtgcaaagcaccatcccgacgataaagacgacggtcgaagaatgcaccctcgatcttctttcaaggcattcctggaagtcgtcaaaagaagaagtttgccatgggaaaacgtagaaatggatgccattcattcattgcagctgattctgcgcggttcttttcaagacattgatgacagcaatactaaaaccatggttcatgctcgcctaaatgatttgaaattgcagggcatagacgagcttagctgtgtggcaagtgagatggtgcgtctgatcgaaacggctacggcacctattttggctgtggattcaaacggactcataaatggatggaatgcaaaggtggcggaattgacaggtcttcctgttggagaagctatgggcaagtcacttgttcatgaccttatcttcgaggaatctgccaatactttggacaaaatgctctatcacgccctacgaggtacact------------aaggttta------------------------------------------------------------------------------------------------------------------------------------------------------------------------------------------------------------------------------------tactttatgccatttattaaataattgatgcgtatatagagaacccacttatcaactaa-ttttgcga-tccaactgtatgcctgttaaggcaggggtca-------tatgccacaggaactcgggtgccaggagagaatttttataactggtttagaagaattttggagacgtgccattaaaaagtctttgttccatattaaaattgagacaaatttggaattcagataccacat-----------ggttctaaaatgtcttt-ct------------------------------------------------------------------------------------------------------------------------------------------------------------------------ggtgcttcaattctctagtcccctcttaag--------------------------------------catctctgaa----------gctttcctaattcctactac-tt---------------------tcacggtgctccctggttcaagaaaagattaggccatggtcctatggagagggacaagcta----------aaatttctcggtagatactgctg-------------------------------------------------------agatattttagggcc-ttttagc--atagatattatcccataattattaatttatcta---ctctgtggagagaaatggtgggaaaaggggggaaccttgaaataatacgagggaaacaa------------------------------------------------------------------------------------------------------------gaatgcaaagtgtcacagaatctctagcgggtgctgcaagccttcaggtcccctcttcagccattgttgtaaatcacaaaccgattttct--------ttccacgatttacataatggattctg----------------tttttagccctagcggtaaagttttattttattttcagcggacctgcggctcaattctttatggagcataccctcctccatgggaccccacccttagaatgctccac-agttcaaggaaaga-tttt---------------------------aatttttcctgtagcagggtgatttttttatcccacgagacccatgctccgcttttagagatcttgtagccccccttgcacgggacccctgcctaaggcaat-------------------------------------------ccaatct-ttcttagtccttgacacatccaaccgttgcttgacttgaatttaatcaccattccacctgaaatttcaagaagtaggtatattgtttcatctgtgttatgtatatttcaatttgtatgttaaatatcggaaaggtttgctttggaagcaacgctgcagccttt-agttatgtagctg-cttcttaac--------acagta-attttatcaatgttttttgaatcctt------gtaggagaggaagagaaaaatgttgagata------------------------------------------aagctgaggacctttggccca-------------cagaag--------------------------------------------------------------------cagaaaaaggctatatatctggttgtcaatgcctgttccagcaggg--------------------------attatacagacaatattgttgga---
>Araucaria subulata
gcatatctgtcgcgaatgcaaagggggggcaccattcarcctttcggatgcatgctcgccgtggaggagaccactttcctaatcatcgcatacagcgagaacgcggtggaaatgctggatctcatgcctcagtctgtacccaacatggacatggacagagacgaagccatgacaagtcacggcggaggaagggttatgacaattgggacggatgtacggactttgttcactacgtcgagcgcccgcgcgctggagaaagcagcgatggcccatgaaataagcctgatgaatcccatctgggtccactctaagaatacgaacaagcccttctacgccatcgtccacaggattgatgttggcatggtcatggacttggagcccgtcaggactggcagcggc------ggcggaggcgatgcagcgttgtcggc------ggcgggtgccgtgcagtcacagaagctggcggtgcgggccatctccggcctccagtcgctacctgcgggggacattggtcttctatgcgacaccgtcgtcgaagacgtcagagagctcactggctacgacagggttatggtctacaagtttcacgaagacgagcatggggaagtccttgcagaaatcaggcgctctgacttggaaccctatctgggacttcattatccggctactgatatccctcaggcatctcgctttcttttcatgcagaacagggtccggatgatctgtgattgccgtgccgctcctgttaaagtcatacaggcggaggaactgaagcagcccctgtgtttggtgggttctacattgcgggcgccccatggatgtcatgcccagtacatggccaacatgggttccatcgcctcgcttgttatggctgtcgtcatcaatggaaacgaagacgaaggaggagggggaggt------ggaagcggaagcgggcgaggttccatgaagctgtgggggttggttgtttgccatcacacgtccccgcgggcggttccgtttcctctgcggtacgcgtgtgagtttctgatgcaggcattcggactccagctgaatatggaattgcaattggctgctcagctgacggagaaacacattctgaggacgcagacgctgctgtgcgacatgctgctgcgagatgcacccatcggaatcgtcactcattctccgagcatcatggaccttgtcaagtgtgatggcgctgccctttactacgggggaatgtgctggatgctgggagtgacgcccaccgaggctcaaataaaagacatcgcggactggttgctggaatatcatgtggattctacaggcctcagcactgatagtttggcggatgcgggctatcccggtgcagcctctcttggggatgccgtctgtggcatggctgctgccagaattacatca------aaggactttctcttctggtttagatcccacactgcaaaagagatgaagtggggaggtgcaaagcaccatcccgacgataaagacgacggtcgaagaatgcaccctcgatcttctttcaaggcattcctggaagtcgtcaaaagaagaagtttgccatgggaaaacgtagaaatggatgccattcattcattgcagctgattctgcgcggttcttttcaagacattgatgacagcaatactaaaaccatggttcatgctcgcctaaatgatttgaaattgcagggcatagacgagcttagctgtgtggcaagtgagatggtgcgtctgatcgaaacggctacggcacctattttggctgtggattcaaacggactcataaatggatggaatgcaaaggtggcggaattgacaggtcttcctgttggagaagctatgggcaagtcacttgttcatgaccttatcttcgaggaatctgccaatactttggacaaaatgctctatcacgccctacgaggtacact------------aaggttta------------------------------------------------------------------------------------------------------------------------------------------------------------------------------------------------------------------------------------tactttatgccatttattaaataattgatgcgtatatagagaacccacttatcaactaa-ttttgcga-tccaactgtatgcctgttaaggcaggggtca-------tatgccacaggaactcgggtgccaggagagaatttttataactggtttagaagaattttggagacgtgccattaaaaagtctttgttccatattaaaattgagacaaatttggaattcagataccacat-----------ggttctaaaatgtcttt-ct------------------------------------------------------------------------------------------------------------------------------------------------------------------------ggtgcttcaattctctagtcccctcttaag--------------------------------------catctctgaa----------gctttcctaattcctactac-tt---------------------tcacggtgctccctggttcaagaaaagattaggccatggtcctatggagagggacaagcta----------aaatttctcggtagatactgctg-------------------------------------------------------agatattttagggcc-ttttagc--atagatattatcccataattattaatttatcta---ctctgtggagagaaatggtgggaaaaggggggaaccttgaaataatacgagggaaacaa------------------------------------------------------------------------------------------------------------gaatgcaaagtgtcacagaatctctagcgggtgctgcaagccttcaggtcccctcttcagccattgttgtaaatcacaaaccgattttct--------ttccacgatttacataatggattctg----------------tttttagccctagcggtaaagttttattttattttcagcggacctgcggctcaattctttatggagcataccctcctccatgggaccccacccttagaatgctccac-agttcaaggaaaga-tttt---------------------------aatttttcctgtagcagggtgatttttttatcccacgagacccatgctccgcttttagagatcttgtagccccccttgcacgggacccctgcctaaggcaat-------------------------------------------ccaatct-ttcttagtccttgacacatccaaccgttgcttgacttgaatttaatcaccattccacctgaaatttcaagaagtaggtatattgtttcatctgtgttatgtatatttcaatttgtatgttaaatatcggaaaggtttgctttggaagcaacgctgcagccttt-agttatgtagctg-cttcttaac--------acagta-attttatcaatgttttttgaatcctt------gtaggagaggaagagaaaaatgttgagata------------------------------------------aagctgaggacctttgcccca-------------cagaag--------------------------------------------------------------------cagaaaaaggctatatatctggttgtcaat--------------------------------------------------------------------
>Araucaria schmidii
gcatatctgtcgcgaatgcaaagggggggcaccattcagcctttcggatgcatgctcgccgtggaggagaccactttcctaatcatcgcatacagcgagaacgcggtggaaatgctggatctcatgcctcagtctgtacccaacatggacatggacagagacgaagccatgacaagtcacggcggaggaagggttatgacaattgggacggatgtacggactttgttcactacgtcgagcgcccgcgcgctggagaaagcagcgatggcccatgaaataagcctgatgaatcccatctgggtccactctaagaatacgaacaagcccttctacgccatcgtccacaggattgatgttggcatggtcatggacttggagcccgtcaggactggcagcggc------ggcggaggcgatgcagcgttgtcggc------ggcgggtgccgtgcagtcacagaagctggcggtgcgggccatctcccgcctccagtcgctgcctgcgggggacattggtcttctatgcgacaccgtcgtcgaagacgtcagagagctcactggctacgacagggttatggtctacaagtttcacgaagacgagcatggggaagtccttgcagaaatcaggcgctctgacttggaaccctatttgggacttcattatccggctactgatatccctcaggcatctcgctttcttttcatgcagaacagggtccggatgatctgtgattgccgtgccgctcctgttaaagtcatacaggcggaggaactgaagcagcccctgtgtttggtgggttctacattgcgggcgccccatggatgtcatgcccagtacatggccaacatgggttccatcgcctcgcttgttatggctgtcgtcatcaatggaaacgaagacgaaggaggagggggaggtggaagcggaagcggaagcgggcgaggttccatgaagctgtgggggttggttgtttgccatcacacgtccccgcgggcggttccgtttcctctgcggtacgcgtgtgagtttctgatgcaggcattcggactccagctgaatatggaattgcaattggctgctcagctgacggagaaacacattctgaggacgcagacgctgctgtgcgacatgctgctgcgagatgcacccatcggaatcgtcactcattctccgagcatcatggaccttgtcaagtgtgatggcgctgccctttactacgggggaatgtgctggatgctgggagtgacgcccaccgaggctcaaataaaagacatcgcggactggttgctggaatatcatgtggattctacaggcctcagcactgatagtttggcggatgcgggctatcccagtgcagcctctcttggggatgccgtctgtggcatggctgctgccagaattacatca------aaggactttctcttctggtttagatcccacactgcaaaagagatgaagtggggaggtgcaaagcaccatcccgacgataaagacgacggtcgaagaatgcaccctcgatcttctttcaaggcattcctggaagtcgtcaaaagaagaagtttgccatgggaaaacgtagaaatggatgccattcattcattgcagctgattctgcgcggttcttttcaagacattgatgacagcaatactaaaaccatggttcatgctcgcctaaatgatttgaaattgcagggcatagacgagcttagctgtgtggcaagtgagatggtgcgtctgatcgaaacggctacggcacctattttggctgtggattcaaacggactcataaatggatggaatgcaaaggtggcggaattgacaggtcttcctgttggagaagctatgggcaagtcacttgttcatgaccttatcttcgaggaatctgccaatactttggacaaaatgctctatcacgccctacgaggtacact------------aaggttta------------------------------------------------------------------------------------------------------------------------------------------------------------------------------------------------------------------------------------tactttatgccatttattaaataattgatgcgtatatagagaacccacttatcaactaa-ttttgcga-tccaactgtatgcctgttaaggcaggggtca-------tatgccacaggaactcgggtgccaggagagaatttttataactggtttagaagaattttggagacgtgccattaaaaagtctttgttccatattaaaattgagacaaatttggaattcagataccacat-----------ggttctaaaatgtcttt-ct------------------------------------------------------------------------------------------------------------------------------------------------------------------------ggtgcttcaattctctagtcccctcttaag--------------------------------------catctctgaa----------gctttcctaattcctactac-tt---------------------tcacggtgctccctggttcaagaaaagagtatgccatggtcctatggagagggacaagcta----------aaatttctcggtagatactgctg-------------------------------------------------------agatattttagggcc-ttttagc--atagatattatcccataattattaatttatcta---ctctgtggagagaaatggtgggaaaaggggggaaccttgaaataatacgagggaaacaa------------------------------------------------------------------------------------------------------------gaatgcaaagtgtcacagaatctctagcgggtgctgcaagccttcaggtcccctcttcagccattgttgtaaatcacaaaccgattttct--------ttccacgatttacataatggattctg----------------tttttagccctagcggtaaagttttattttattttcagcggacctgcggctcaattctttatggagcataccttcctccatgggaccccacccttagaatgctccac-agttcaaggaaaga-tttt---------------------------aatttttcctgtagcagggtgatttttttatcccacgagacccatgctccgtttttagagatcttgtagccccccttgcacgggacccctgcctaaggcaat-------------------------------------------ccaatct-ttcttagtccttgacacatccaaccgttgcttgacttgaatttaatcaccattccacctgaaatttcaagaagtaggtatattgtttcatctgtgttatgtatatttcaatttgtatgttaaatatcggaaaggtttgctttggaagcaacgctgcagccttt-agttatgtagctg-cttcttaac--------acagta-attttatcaatgttttttgaatcctt------gtaggagaggaagagaaaaatgttgagata------------------------------------------aacctgaggacctttggccca-------------cagaag--------------------------------------------------------------------cagaaaaaggctatatatctggttgtcaatgcctgttccagcaggg--------------------------attatacagacaatattgttgga---
>Araucaria columnaris
gcatatctgtcgcgaatgcaaagggggggcaccattcagcctttcggatgcatgctcgccgtggaggagaccactttcctaatcatcgcatacagcgagaacgcggtggaaatgctggatctcatgcctcagtctgtacccaacatggacatggacagagacgaagccatgacaagtcacggcggaggaagggttatgacaattgggacggatgtacggactttgttcactacgtcgagcgcccgcgcgctggagagagcagcgatggcccatgaaataagcctgatgaatcccatctgggtccactctaagaatacgaacaagcccttctacgccatcgtccacaggattgatgttggcatggtcatggacttggagcccgtcaggactggcagcggc------ggcggaggcgatgcagcgttgtcggc------ggcgggtgccgtgcagtcacagaagctggcggtgcgggccatctcccgcctccagtcgctgcctgcgggggacattggtcttctatgcgacaccgtcgtcgaagacgtcagagagctcactggctacgacagggttatggtctacaagtttcacgaagacgagcatggggaagtccttgcagaaatcaggcgctctgacttggaaccctatctgggacttcattatccggctactgatatccctcaggcatctcgctttcttttcatgcagaacagggtccggatgatctgtgattgccgtgccgctcctgttaaagtcatacaggcggaggaactgaagcagcccctgtgtttggtgggttctacattgcgggcgccccatggatgtcatgcccagtacatggccaacatgggttccatcgcctcgcttgttatggctgtcgtcatcaatggaaacgaagacgaaggaggagggggaggtggaagcggaagcggaagcgggcgaggttccatgaagctgtgggggttggttgtttgccatcacacgtccccgcgggcggttccgtttcctctgcggtacgcgtgtgagtttctgatgcaggcattcggactccagctgaatatggaattgcaattggctgctcagctgacggagaaacacattctgaggacgcagacgctgctgtgcgacatgctgctgcgagatgcacccatcggaatcgtcactcattctccgagcatcatggaccctgtcaagtgtgatggcgctgccctttactacgggggaatgtgctggatgctgggagtgacgcccaccgaggctcaaataaaagacatcgcggactggttgctggaatatcatgtggattctacaggcctcagcactgatagtttggctgatgcgggctatcccggtgcagcctctcttggggatgccgtctgtggcatggctgctgccagaattacatca------aaggactttctcttctggtttagatcccacactgcaaaagagatgaagtggggaggtgcaaagcaccatcccgacgataaagacgacggtcgaagaatgcaccctcgatcttctttcaaggcattcctggaagtcgtcaaaagaagaagtttgccatgggaaaacgtagaaatggatgccattcattcattgcagctgattctgcgcggttcttttcaagacattgatgacagcaatactaaaaccatggttcatgctcgcctaaatgatttgaaattgcagggcatagacgagcttagctgtgtggcaagtgagatggtgcgtctgatcgaaacggctacggcacctattttggctgtggattcaaacggactcataaatggatggaatgcaaaggtggcggaattaacaggtcttcctgttggagaagctatgggcaagtcacttgttcatgaccttatcttcgaggaatctgccaatactgtggacaaaatgctctatcacgccctacgaggtacact------------aaggttta------------------------------------------------------------------------------------------------------------------------------------------------------------------------------------------------------------------------------------tactttatgccatttattaaataattgatgcgtatgtagagaacccacttatcaactaa-ttttgcga-tccaactgtatgcctgttaaggcaggggtca-------tatgccacatgaactcgggtgccaggagagaatttttataactggtttagaagaattttggagacgtgccattaaaaagtctttgttccatattaagattgagacaaatttggaattcagataccacat-----------ggttctaaaatgtcttt-ct------------------------------------------------------------------------------------------------------------------------------------------------------------------------ggtgctttaattctctagtcccctcttaag--------------------------------------catctctgaa----------gctttcctaattcctactac-tt---------------------tcacggtgctccctggttcaagaaaagattaggccatggtcctatggagagggacaggcta----------aaatttctcggtagatactgctg-------------------------------------------------------agatattttagggcc-ttttagc--atagatattatcccataattattaatttatcta---ctctgtggagagaaatggtgggaaaaggggggaaccttgaaataatacgagggaaacaa------------------------------------------------------------------------------------------------------------gaatgcaaagtgtcacagaatctctagcgggtgctgcaagccttcaggtcccctcttcagccattgttgtaaatcacaaaccgattttct--------ctccacgatttacataatggattctg----------------tttttagccctagcggtaaagttttattttattttcagcggacctgcggctcaattctttatggagcataccctcctccatgggaccccacccttagaatgctccac-agttcaaggaaaga-tttt---------------------------aatttttcctgtggcagggtgatttttttatcccacgagacccatgctccgcttttagagatcttgtagccccccttgcacgggacccctgcctaaggcaat-------------------------------------------ccaatct-ttcttagtccttgacacatccaaccgttgcttgacttgaatttaatcaccattccacctgaaatttcaagaagtaggtatattgtttcatctgtgttatgtatatttcaatttgtatgttaaatatcggaaaggtttgctttggaagcaacgctgcagccttt-agttatgtagctg-cttcttaac--------acagta-attttatcaatgttttttgaatcctt------gtaggagaggaagagaaaaatgttgagata------------------------------------------aagctgaggacctttggccca-------------cagaag--------------------------------------------------------------------cagaaaaaggctatatatctggttgtcaatgcctgttccagcaggg--------------------------attatacagacaatattgttgga---
>Araucaria humboldtensis
gcatatctgtcgcgaatgcaaagggggggcaccattcagcctttcggatgcatgctcgccgtggaggagaccactttcctaatcatcgcatacagcgagaacgcggtggaaatgctggatctcatgcctcagtctgtacccaacatggacatggacagagacgaagccatgacaagtcacggcggaggaagggttatgacaattgggacggatgtacggactttgttcactacgtcgagcgcccgcgcgctggagaaagcagcgatggcccatgaaataagcctgatgaatcccatctgggtccactctaagaatacgaacaagcccttctacgccatcgtccacaggattgatgttggcatggtcatggacttggagcccgtcaggactggcagcggc------ggcggaggcgatgcagcgttgtcggc------ggcgggtgccgtgcagtcacagaagctggcggtgcgggccatctcccgcctccagtcgctgcctgcgggggacattggtcttctatgcgacaccgtcgtcgaagacgtcagagagctcactggctacgacagggttatggtctacaagtttcacgaagacgagcatggggaagtccttgcagaaatcaggcgctctgacttggaaccctatctgggacttcattatccggctactgatatccctcaggcatctcgctttcttttcatgcagaacagggtccggatgatctgtgattgccgtgccgctcctgttaaagtcatacaggcggaggaactgaagcagcccctgtgtttggtgggttctacattgcgggcgccccatggatgtcatgcccagtacatggccaacatgggttccatcgcctcgcttgttatggctgtcgtcatcaatggaaacgaagacgaaggaggagggggaggtggaagcggaagcggaagcgggcgaggttccatgaagctgtgggggttggttgtttgccatcacacgtccccgcgggcggttccgtttcctctgcggtacgcgtgtgagtttctgatgcaggcattcggactccagctgaatatggaattgcaattggctgctcagctgacggagaaacacattctgaggacgcagacgctgctgtgcgacatgctgctgcgagatgcacccatcggaatcgtcactcattctccgagcatcatggaccttgtcaagtgtgatggcgctgccctttactacgggggaatgtgctggatgctgggagtgacgcccaccgaggctcaaataaaagacatcgcggactggttgctggaatatcatgtggattctacaggcctcggcactgatagtttggcggatgcgggctatcccggtgcagcctctcttggggatgccgtctgtggcatggctgctgccagaattacatca------aaggactttctcttctggtttagatcccacactgcaaaagagatgaagtggggaggtgcaaagcaccatcccgacgataaagacgacggtcgaagaatgcaccctcgatcttctttcaaggcattcctggaagtcgtcaaaagaagaagtttgccatgggaaaacgtagaaatggatgccattcattcattgcagctgattctgcgcggttcttttcaagacattgatgacagcaatactaaaaccatggttcatgctcgcctaaatgatttgaaattgcagggcatagacgagcttagctgtgtggcaagtgagatggtgcgtctgatcgaaacggctacggcacctattttggctgtggattcaaacggactcataaatggatggaatgcaaaggtggcggaattgacaggtcttcctgttggagaagctatgggcaagtcacttgttcatgaccttatcttcgaggaatctgccaatactgtggacaaaatgctctatcacgccctacgaggtacact------------aaggttta------------------------------------------------------------------------------------------------------------------------------------------------------------------------------------------------------------------------------------tactttatgccatttattaaataattgatgcgtatatagagaacccacttatcaactaa-ttttgcga-tccaactgtatgcctgttaaggcaggggtca-------tatgccacaggaactcgggtgccaggagagaatttttataactggtttagaagaattttggagacgtgccattaaaaagtctttgttccatattaaaattgagacaaatttggaattcagataccacat-----------ggttctaaaatgtcttt-ct------------------------------------------------------------------------------------------------------------------------------------------------------------------------ggtgctttaattctctagtcccctcttaag--------------------------------------catctctgaa----------gctttcctaattcctactac-tt---------------------tcacggtgctccctggttcaagaaaagattaggccatggtcctatggagagggacaagcta----------aaatttctcggtagatactgctg-------------------------------------------------------agatattttagggcc-ttttagc--atagatattatcccataattattaatttatcta---ctctgtggagagaaatggtgggaaaaggggggaaccttgaaataatacgagggaaacaa------------------------------------------------------------------------------------------------------------gaatgcaaagtgtcacagaatctctagcgggtgctgcaagccttcaggtcccctcttcagccattgttgtaaatcacaaaccgattttct--------ctccacgatttacataatggattctg----------------tttttagccctagcggtaaagttttattttattttcagcggacctgcggctcaattctttatggagcataccctcctccatgggaccccacccttagaattctccac-agttcaaggaaaga-tttt---------------------------aatttttcctgtagcagggtgatttttttatcccacgagacccatgctccgcttttagagatcttgtagccccccttgcacgggacccctgcctaaggcaat-------------------------------------------ccaatct-ttcttagtccttgacacatccaaccgttgcttgacttgaatttaatcaccattccacctgaaatttcaagaagtaggtatattgtttcatctgtgttatgtatatttcaatttgtatgttaaatatcggaaaggtttgctttggaagcaacgctgcagccttt-agttatgtagctg-cttcttaac--------acagta-attttatcaatgttttttgaatcctt------gtaggagaggaagagaaaaatgttgagata------------------------------------------aagctgaggacctttggccca-------------cagaag--------------------------------------------------------------------cagaaaaaggctatatatctggttgtcaatgcctgtttcagcaggg--------------------------attatacagaaaatattgttgga---
>Araucaria luxurians
gcatatctgtcgcgaatgcaaagggggggcaccattcagcctttcggatgcatgctcgccgtggaggagaccactttcctaatcatcgcatacagcgagaacgcggtggaaatgctggatctcatgcctcagtctgtacccaacatggacatggacagagacgaagccatgacaagtcatggcggaggaagggttatgacaattgggacggatgtacggactttgttcactacgtcgagcgcccgcgcgctggagagagcagcgatggcccatgaaataagcctgatgaatcccatctgggtccactctaagaatacgaacaagcccttctacgccatcgtccacaggattgatgttggcatggtcatggacttggagcccgtcaggactggcagcggcggcggaggcggaggcgatgcagcgttgtcggc------ggcgggtgccgtgcagtcacagaagctggcggtgcgggccatctcccgcctccagtcgctgcctgcgggggacattggtcttctatgcgacaccgtcgtcgaagacgtcagagagctcactggctacgacagggttatggtctacaagtttcacgaagacgagcatggggaagtccttgcagaaatcaggcgctctgacttggaaccctatctgggacttcattatccggctactgatatccctcaggcatctcgctttcttttcatgcagaacagagtccggatgatctgtgattgccgtgccgctcctgttaaagtcatacaggcggaggaactgaagcagcccctgtgtttggtgggttctacattgcgggcgccccatggatgtcatgcccagtacatggccaacatgggttccatcgcctcgcttgttatggctgtcgtcatcaatggaaacgaagacgaaggaggagggggaggtggaagcggaagcggaagcgggcgaggttccatgaagctgtgggggttggttgtttgccatcacacgtccccgcgggccgttccgtttcctctgcggtacgcgtgtgagtttctgatgcaggcatttggactccagctgaatatggaattgcaattggctgctcagctgacggagaaacacattctgaggacgcagacgctgctgtgcgacatgctgctgcgagatgcacccatcggaatcgtcactcattctccgagcatcatggaccttgtcaagtgtgatggcgctgccctttactacgggggaatgtgctggatgctgggagtgacgcccaccgaggctcaaataaaagacatcgcggactggttgctggaatatcatgtggattctacaggcctcagcactgatagtttggcggatgcgggctatcccggtgcagcctctcttggggatgccgtctgtggcatggctgctgccagaattacatca------aaggactttctcttctggtttagatcccacactgcaaaagagatgaagtggggaggtgcaaagcaccatcccgacgataaagacgacggtcgaagaatgcaccctcgatcttctttcaaggcattcctggaagtcgtcaaaagaagaagtttgccatgggaaaacgtagaaatggatgccattcattcattgcagctgattctgcgcggttcttttcaagacattgatgacagcaatactaaaaccatggttcatgctcgcctaaatgatttgaaattgcagggcatagacgagcttagctgtgtggcaagtgagatggtgcgtctgatcgaaacggctacggcacctattttggctgtggattcaaacggactcataaatggatggaatgcaaaggtggcggaattaacaggtcttcctgttggagaagctatgggcaagtcacttgttcatgaccttatcttcgaggaatctgccaatactgtggacaaaatgctctatcacgccctacgaggtacact------------aaggttta------------------------------------------------------------------------------------------------------------------------------------------------------------------------------------------------------------------------------------tactttatgccatttattaaataattgatgcgtatatagagaacccacttatcaactaa-ttttgcga-tccaactgtatgcctgttaaggcaggggtca-------tatgccacatgaactcgggtgccaggagagaatttttataactggtttagaagaattttggagacgtgccattaaaaagtctttgttccatattaagattgagacaaatttggaattcagataccacat-----------ggttctaaaatgtcttt-ct------------------------------------------------------------------------------------------------------------------------------------------------------------------------ggtgctttaattctctagtcccctcttaag--------------------------------------catctctgaa----------gctttcctaattcctactac-tt---------------------tcacggtgctccctggttcaagaaaagattaggccatggtcctatggagagggacaagcta----------aaatttctcggtagatactgctg-------------------------------------------------------agatattttagggcc-ttttagc--atagatattatcccataattattaatttatcta---ctctgtggagagaaatggtgggaaaaggggggaaccttgaaataatacgagggaaacaa------------------------------------------------------------------------------------------------------------gaatgcaaagtgtcacagaatctctagcgggtgctgcaagccttcaagtcccctcttcagccattgttgtaaatcacaaaccgattttct--------ctccacgatttacataatggattctg----------------tttttagccctagcggtaaagttttattttattttcagcggacctgcggctcaattctttatggagcataccctcctccatgggaccccacccttagaatgctccac-agttcaaggaaaga-tttt---------------------------aatttttcctgtagcagggtgatttttttatcccacgagacccatgctccgcttttagagatcttgtagccccccttgcacgggacccctgcctaaggcaat-------------------------------------------ccaatct-ttcttagtccttgacacatccaaccgttgcttgacttgaatttaatcaccattccacctgaaatttcaagaagtaggtatattgtttcatctgtgttatgtatatttcaatttgtatgttaaatatcggaaaggtttgctttggaagcaacgctgcagccttt-agttatgtagctg-cttcttaac--------acagta-attttatcaatgttttttgaatcctt------gtaggagaggaagagaaaaatgttgagata------------------------------------------aagctgaggacctttggccca-------------cagaag--------------------------------------------------------------------cagaaaaaggctatatatctggttgtcaatgcctgttccagcaggg--------------------------attatacagacaatattgttgga---
>Araucaria laubenfelsii
gcatatctgtcgcgaatgcaaagggggggcaccattcagcctttcggatgcatgctcgccgtggaggagaccactttcctaatcatcgcatacagcgagaacgcggtggaaatgctggatctcatgcctcagtctgtacccaacatggacatggacagagacgaagccatgacaagtcacggcggaggaagggttatgacaattgggacggatgtacggactttgttcactacgtcgagcgcccgcgcgctggagaaagcagcgatggcccatgaaataagcctgatgaatcccatctgggtccactctaagaatacgaacaagcccttctacgccatcgtccacaggattgatgttggcatggtcatggacttggagcccgtcaggactggcagcggc------ggcggaggcgatgcagcgttgtcggc------ggcgggtgccgtgcagtcacagaagctggcggtgcgggccatctcccgcctccagtcgctgcctgcgggggacattggtcttctatgcgacaccgtcgtcgaagacgtcagagagctcactggctacgacagggttatggtctacaagtttcacgaagacgagcatggggaagtccttgcagaaatcaggcgctctgacttggaaccctatctgggacttcattatccggctactgatatccctcaggcatctcgctttcttttcatgcagaacagggtccggatgatctgtgattgccgtgccgctcctgttaaagtcatacaggcggaggaactgaagcagcccctgtgtttggtgggttctacattgcgggcgccccatggatgtcatgcccagtacatggccaacatgggttccatcgcctcgcttgttatggctgtcgtcatcaatggaaacgaagacgaaggaggagggggaggtggaagcggaagcggaagcgggcgaggttccatgaagctgtgggggttggttgtttgccatcacacgtccccgcgggcggttccgtttcctctgcggtacgcgtgtgagtttctgatgcaggcattcggactccagctgaatatggaattgcaattggctgctcagctgacggagaaacacattctgaggacgcagacgctgctgtgcgacatgctgctgcgagatgcacccatcggaatcgtcactcattctccgagcatcatggaccttgtcaagtgtgatggcgctgccctttactacgggggaatgtgctggatgctgggagtgacgcccaccgaggctcaaataaaagacatcgcggactggttgctggaatatcatgtggattctacaggcctcagcactgatagtttggcggatgcgggctatcccggtgcagcctctcttggggatgccgtctgtggcatggctgctgccagaattacatca------aaggactttctcttctggtttagatcccacactgcaaaagagatgaagtggggaggtgcaaagcaccatcccgacgataaagacgacggtcgaagaatgcaccctcgatcttctttcaaggcattcctggaagtcgtcaaaagaagaagtttgccatgggaaaacgtagaaatggatgccattcattcattgcagctgattctgcgcgggtcttttcaagacattgatgacagcaatactaaaaccatggttcatgctcgcctaaatgatttgaaattgcagggcatagacgagcttagctgtgtggcaagtgagatggtgcgtctgatcgaaacggctacggcacctattttggctgtggattcaaacggactcataaatggatggaatgcaaaggtggcggaattgacaggtcttcctgttggagaagctatgggcaagtcacttgttcatgaccttatcttcgaggaatctgccaatactgtggacaaaatgctctatcaggccctacgaggtacact------------aaggttta------------------------------------------------------------------------------------------------------------------------------------------------------------------------------------------------------------------------------------tactttatgccatttattaaataattgatgcgtatatagagaacccacttatcaactaa-ttttgcga-tccaactgtatgcctgttaaggcaggggtca-------tatgccacaggaactcgggtgccaggagagaatttttataactggtttagaagaattttggagacgtgccattaaaaagtctttgttccatattaaaattgagacaaatttggaattcagataccacat-----------ggttctaaaatgtcttt-ct------------------------------------------------------------------------------------------------------------------------------------------------------------------------ggtgctttaattctctagtcccctcttaag--------------------------------------catctctgaa----------gctttcctaattcctactac-tt---------------------tcacggtgctccctggttcaagaaaagattaggccatggtcctatggagagggacaagcta----------aaatttctcggtagatactgctg-------------------------------------------------------agatattttagggcc-ttttagc--atagatattatcccataattattaatttatcta---ctctgtgga----------gggaaaaggggggaaccttgaaataatacgagggaaacaa------------------------------------------------------------------------------------------------------------gaatgcaaagtgtcacagaatctctagcgggtgctgcaagccttcaggtcccctcttcagccattgttgtaaatcacaaaccgattttct--------ctccacgatttacataatggattctg----------------tttttagccctagcggtaaagttttattttattttcagcggacctgcggctcaattctttatggagcataccctcctccatgggaccccacccttagaatgctccac-agttcaaggaaaga-tttt---------------------------aatttttcctgtagcagggtgatttttttatcccacgagacccatgctccgcttttagagatcttgtagccccccttgcacgggacccctgcctaaggcaat-------------------------------------------ccaatct-ttcttagt---------atccaaccgttgcttgacttgaatttaatcaccattccacctgaaatttcaagacgtaggtatattgtttcatctgtgttatgtatatttcaatttgtatgttaaatatcggaaaggtttgctttggaagcaacgctgcagccttt-agttatgtagctg-cttcttaac--------acagta-attttatcaatgttttttgaatcctt------gtaggagaggaagagaaaaatgttgagata------------------------------------------aagctgaggacctttggccca-------------cagaag--------------------------------------------------------------------cagaaaaaggctatatatctggttgtcaatgcctgttccagcaggg--------------------------attatacagacaatattgttgga---
>Araucaria montana
gcatatctgtcgcgaatgcaaagggggggcaccattcagcctttcggatgcatgctcgccgtggaggagaccactttcctaatcatcgcatacagcgagaacgcggtggaaatgctggatctcatgcctcagtctgtacccaacatggacatggacagagacgaagccatgacaagtcacggcggaggaagggttatgacaattgggacggatgtacgaactttgttcactacgtcgagcgcccgcgcgctggagaaagcagcgatggcccatgaaataagcctgatgaatcccatctgggtccactctaagaatacgaacaagcccttctacgccatcgtccacaggattgatgttggcatggtcatggacttggagcccgtcaggactggcagcggc------ggcggaggcgatgcagcgttgtcggc------ggcgggtgccgtgcagtcacagaagctggcggtgcgggccatctcccgcctccagtcgctgcctgcgggggacattggtcttctatgcgacaccgtcgtcgaagacgtcagagagctcactggctacgacagggttatggtctacaagtttcacgaagacgagcatggggaagtccttgcagaaatcaggcgctctgacttggaaccctatctgggacttcattatccggctactgatatccctcaggcatctcgctttcttttcatgcagaacagggtccggatgatctgtgattgccgtgccgctcctgttaaagtcatacaggcggaggaactgaagcagcccctgtgtttggtgggttctacattgcgggcgccccatggatgtcatgcccagtacatggccaacatgggttccatcgcctcgcttgttatggctgtcgtcatcaatggaaacgaagacgaaggaggagggggaggtggaagcggaagcggaagcgggcgaggttccatgaagctgtgggggttggttgtttgccatcacacgtccccgcgggcggttccgtttcctctgcggtacgcgtgtgagtttctgatgcaggcattcggactccagctgaatatggaattgcaattggctgctcagctgacggagaaacacattctgaggacgcagacgctgctgtgcgacatgctgctgcgagatgcacccatcggaatcgtcactcattctccgagcatcatggaccttgtcaagtgtgatggcgctgccctttactacgggggaatgtgctggatgctgggagtgacgcccaccgaggctcaaataaaagacatcgcggactggttgctggaatatcatgtggattctacaggcctcagcactgatagtttggcggatgcgggctatcccggtgcagcctctcttggggatgccgtctgtggcatggctgctgccagaattacatca------aaggactttctcttctggtttagatcccacactgcaaaagagatgaagtggggaggtgcaaagcaccatcccgacgataaagacgacggtcgaagaatgcaccctcgatcttctttcaaggcattcctggaagtcgtcaaaagaagaagtttgccatgggaaaacgtagaaatggatgccattcattcattgcagctgattctgcgcggttcttttcaagacattgatgacagcaatactaaaaccatggttcatgctcgcctaaatgatttgaaattgcagggcatagacgagcttagctgtgtggcaagtgagatggtgcgtctgatcgaaacggctacggcacctattttggctgtggattcaaacggactcataaatggatggaatgcaaaggtggcggaattgacaggtcttcctgttggagaagctatgggcaagtcacttgttcatgaccttatctttgaggaatctgccaatactgtggacaaaatgctctatcacgccctacgaggtacact------------aaggttta------------------------------------------------------------------------------------------------------------------------------------------------------------------------------------------------------------------------------------tactttatgccatttattaaataattgatgcgtatatagagaacccacttatcaactaa-ttttgcga-tccaactgtatgcctgttaaggcaggggtca-------tatgccacaggaactcgggtgccaggagagaatttttataactggtttagaagaattttggagacgtgccattaaaaagtctttgttccatattaaaattgagacaaatttggaattcagataccacat-----------ggttctaaaatgtcttt-ct------------------------------------------------------------------------------------------------------------------------------------------------------------------------ggtgctttaattctctagtcccctcttaag--------------------------------------catctctgaa----------gctttcctaattcctactac-tt---------------------tcacggtgctccctggttcaagaaaagattaggccatggtcctatggagagggacaagcta----------aaatttctcggtagatactgctg-------------------------------------------------------agatattttagggcc-ttttagc--atagatattatcccataattattaatttatcta---ctctgtgga----------gggaaaaggggggaaccttgaaataatacgagggaaacaa------------------------------------------------------------------------------------------------------------gaatgcaaagtgtcacagaatctctagcgggtgctgcaagccttcaggtcccctcttcagccattgttgtaaatcacaaaccgattttct--------gtccacgatttacataatggattctg----------------tttttagccctagcggtaaagttttattttattttcagcggacctgcggctcaattctttatggagcataccctcctccatgggaccccaaccttagaatgctccac-agttcaaggaaaga-tttt---------------------------aatttttcctgtagcagggtgatttttttatcccacgagacccatgctccgcttttagagatcttgtagccccccttgcacgggacccctgcctaaggcaat-------------------------------------------ccaatct-ttcttagtccttgacacatccaaccgttgcttgacttgaatttaatcaccattccacctgaaatttcaagaagtaggtatattgtttcatctgtgttatgtatatttcaatttgtatgttaaatatcggaaaggtttgctttggaagcaacgctgcagccttt-agttatgtagctg-cttcttaac--------acagta-attttatcaatgttttttgaatcctt------gtaggagaggaagagaaaaatgttgagata------------------------------------------aagctgaggacctttggccca-------------cagaag--------------------------------------------------------------------cagaaaaaggctatatatctggttgtcaatgcctgttccagcaggg--------------------------attatacagacaatattgttgga---
>Araucaria muelleri
gcatatctgtcgcgaatgcaaagggggggcaccattcagcctttcggatgcatgctcgccgtggaggagaccactttcctaatcatcgcatacagcgagaacgcggtggaaatgctggatctcatgcctcagtctgtacccaacatggacatggacagagacgaagccatgacaagtcacggcggaggaagggttatgacaattgggacggatgtacgaactttgttcactacgtcgagcgcccgcgcgctggagaaagcagcgatggcccatgaaataagcctgatgaatcccatctgggtccactctaagaatacgaacaagcccttctacgccatcgtccacaggattgatgttggcatggtcatggacttggagcccgtcaggactggcagcggc------ggcggaggcgatgcagcgttgtcggc------ggcgggtgccgtgcagtcacagaagctggcggtgcgggccatctcccgcctccagtcgctgcctgcgggggacattggtcttctatgcgacaccgtcgtcgaagacgtcagagagctcactggctacgacagggttatggtctacaagtttcacgaagacgagcatggggaagtccttgcagaaatcaggcgctctgacttggaaccctatctgggacttcattatccggctactgatatccctcaggcatctcgctttcttttcatgcagaacagggtccggatgatctgtgattgccgtgccgctcctgttaaagtcatacaggcggaggaactgaagcagcccctgtgtttggtgggttctacattgcgggcgccccatggatgtcatgcccagtacatggccaacatgggttccatcgcctcgcttgttatggctgtcgtcatcaatggaaacgaagacgaaggaggagggggaggtggaagcggaagcggaagcgggcgaggttccatgaagctgtgggggttggttgtttgccatcacacgtccccgcgggcggttccgtttcctctgcggtacgcgtgtgagtttctgatgcaggcattcggactccagctgaatatggaattgcaattggctgctcagctgacggagaaacacattctgaggacgcagacgctgctgtgcgacatgctgctgcgagatgcacccatcggaatcgtcactcattctccgagcatcatggaccttgtcaagtgtgatggcgctaccctttactacgggggaatgtgctggatgctgggagtgacgcccaccgaggctcaaataaaagacatcgcggactggttgctggaatatcatgtggattctacaggcctcagcactgatagtttggcggatgcgggctatcccggtgcagcctctcttggggatgccgtctgtggcatggctgctgccagaattacatca------aaggactttctcttctggtttagatcccacactgcaaaagagatgaagtggggaggtgcaaagcaccatcccgacgataaagacgacggtcgaagaatgcaccctcgatcttctttcaaggcattcctggaagtcgtcaaaagaagaagtttgccatgggaaaacgtagaaatggatgccattcattcattgcagctgattctgcgcggttcttttcaagacattgatgacagcaatactaaaaccatggttcatgctcgcctaaatgatttgaaattgcagggcatagacgagcttagctgtgtggcaagtgagatggtgcgtctgatcgaaacggctacggcacctattttggctgtggattcaaacggactcataaatggatggaatgcaaaggtggcggaattgacaggtcttcctgttggagaagctatgggcaagtcacttgttcatgaccttatctttgaggaatctgccaatactgtggacaaaatgctctatcacgccctacgaggtacact------------aaggttta------------------------------------------------------------------------------------------------------------------------------------------------------------------------------------------------------------------------------------tactttatgccatttattaaataattgatgcgtatatagagaacccacttatcaactaa-ttttgcga-tccaactgtatgcctgttaaggcaggggtca-------tatgccacaggaactcgggtgccaggagagaatttttataactggtttagaagaattttggagacgtgccattaaaaagtctttgttccatattaaaattgagacaaatttggaattcagataccacat-----------ggttctaaaatgtcttt-ct------------------------------------------------------------------------------------------------------------------------------------------------------------------------ggtgctttaattctctagtcccctcttaag--------------------------------------catctctgaa----------gctttcctaattcctactac-tt---------------------tcacggtgctccctggttcaagaaaagattaggccatggtcctatggagagggacaagcta----------aaatatctcggtagatactgctg-------------------------------------------------------agatattttagggcc-ttttagc--atagatattatcccataattattaatttatcta---ctctgtgga----------gggaaaaggggggaaccttgaaataatacgagggaaacaa------------------------------------------------------------------------------------------------------------gaatgcaaagtgtcacagaatctctagcgggtgctgcaagccttcaggtcccctcttcagccattgttgtaaatcacaaaccgattttct--------gtccacgatttacataatggattctg----------------tttttagccctagcggtaaagttttattttattttcagcggacctgcggctcaattctttatggagcataccctcctccatgggaccccacccttagaatgctccac-agttcaaggaaaga-tttt---------------------------aatttttcctgtagcagggtgatttttttatcccacgagacccatgctccgcttttagagatcttgtagccccccttgcacgggacccctgcctaaggcaat-------------------------------------------ccaatct-ttcttagtccttgacacatccaaccgttgcttgacttgaatttaatcaccattccacctgaaatttcaagaagtaggtatattgtttcatctgtgttatgtatatttcaatttgtatgttaaatatcggaaaggtttgctttggaagcaacgctgcagccttt-agttatgtagctg-cttcttaac--------acagta-attttatcaatgttttttgaatcctt------gtaggagaggaagagaaaaatgttgagata------------------------------------------aagctgaggacctttggccca-------------cagaag--------------------------------------------------------------------cagaaaaaggctatatatctggttgtcaatgcctgttccagcaggg--------------------------attatacagacaatattgttgga---
>Araucaria biramulata
---------------------------------------------------------------------------------------------------------------------------atgccgcagtctgtacccaacatggacatggacagagacgaagccatgacaagtcacggcggaggaagggttatgacaattgggacggatgtacgaactttgttcactacgtcgagcgcccgcgcgctggagaaagcagcgatggcccatgaaataagcctgatgaatcccatctgggtccactctaagaatacgaacaagcccttctacgccatcgtccacaggattgatgttggcatggtcatggacttggagcccgtcaggactggcagcggc------ggcggaggcgatgcagcgttgtcggc------ggcgggtgccgtgcagtcacagaagctggcggtgcgggccatctcccgcctccagtcgctgcctgcgggggacattggtcttctatgcgacaccgtcgtcgaagacgtcagagagctcactggctacgacagggttatggtctacaagtttcacgaagacgagcatggggaagtccttgcagaaatcaggcgctctgacttggaaccctatctgggacttcattatccggctactgatatccctcaggcatctcgctttcttttcatgcagaacagggtccggatgatctgtgattgccgtgccgctcctgttaaagtcatacaggcggaggaactgaagcagcccctgtgtttggtgggttctacattgcgggcgccccatggatgtcatgcccagtacatggccaacatgggttccatcgcctcgcttgttatggctgtcgtcatcaatggaaacgaagacgaaggaggagggggaggtggaagcggaagcggaagcgggcgaggttccatgaagctgtgggggttggttgtttgccatcacacgtccccgcgggcggttccgtttcctctgcggtacgcgtgtgagtttctgatgcaggcattcggactccagctgaatatggaattgcaattggctgctcagctgacggagaaacacattctgaggacgcagacgctgctgtgcgacatgctgctgcgagatgcacccatcggaatcgtcactcattctccgagcatcatggaccttgtcaagtgtgatggcgctgccctttactacgggggaatgtgctggatgctgggagtgacgcccaccgaggctcaaataaaagacatcgcggactggttgctggaatatcatgtggattctacaggcctcagcactgatagtttggcggatgcgggctatcccggtgcagcctctcttggggatgccgtctgtggcatggctgctgccagaattacatca------aaggactttctcttctggtttagatcccacactgcaaaagagatgaagtggggaggtgcaaagcaccatcccgacgataaagacgacggtcgaagaatgcaccctcgatcttctttcaaggcattcctggaagtcgtcaaaagaagaagtttgccatgggaaaacgtagaaatggatgccattcattcattgcagctgattctgcgcggttcttttcaagacattgatgacagcaatactaaaaccatggttcatgctcgcctaaatgatttgaaattgcagggcatagacgagcttagctgtgtggcaagtgagatggtgcgtctgatcgaaacggctacggcacctattttggctgtggattcaaacggactcataaatggatggaatgcaaaggtggcggaattgacaggtcttcctgttggagaagctatgggcaagtcacttgttcatgaccttatctttgaggaatctgccaatactgtggacaaaatgctctatcacgccctacgaggtacact------------aaggttta------------------------------------------------------------------------------------------------------------------------------------------------------------------------------------------------------------------------------------tactttatgccatttattaaataattgatgcgtatatagagaacccacttatcaactaa-ttttgcga-tccaactgtatgcctgttaaggcaggggtca-------tatgccacaggaactcgggtgccaggagagaatttttataactggtttagaagaattttggagacgtgccattaaaaagtctttgttccatattaaaattgagacaaatttggaattcagataccacat-----------ggttctaaaatgtcttt-ct------------------------------------------------------------------------------------------------------------------------------------------------------------------------ggtgctttaattctctagtcccctcttaag--------------------------------------catctctgaa----------gctttcctaattcctactac-tt---------------------ttacggtgctccctggttcaagaaaagattaggccatggtcctatggagagggacaagcta----------aaatttctcggtagatactgctg-------------------------------------------------------agatattttagggcc-ttttagc--atagatattatcccataattattaatttatcta---ctctgtgga-----------gggaaaagggggaaccttgaaataatacgagggaaacaa------------------------------------------------------------------------------------------------------------gaatgcaaagtgtcacagaatctctagcgggtgctgcaagccttcaggtcccctcttcagccattgttgtaaatcacaaaccgattttct--------gtccacgatttacataatggattctg----------------tttttagccctagcggtaaagttttattttattttcagcggacctgcggctcaattctttatggagcataccctcctccatgggaccccacccttagaatgctccac-agctcaaggaaaga-tttt---------------------------aatttttcctgtagcagggtgatttttttatcccacgagacccatgctccgcttttagagatcttgtagccccccttgcacgggacccctgcctaaggcaat-------------------------------------------ccaatct-ttcttagtccttgacacatccaaccgttgcttgacttgaatttaatcaccattccacctgaaatttcaagaagtaggtatattgtttcatctgtgttatgtatatttcaatttgtatgttaaatatcggaaaggtttgctttggaagcaacgctgcagccttt-agttatgtagctg-cttcttaac--------acagta-attttatcaatgttttttgaatcctt------gtaggagaggaagagaaaaatgttgagata------------------------------------------aagctgaggacctttggccca-------------cagaag--------------------------------------------------------------------cagaaaaaggctatatatctggttgtcaatgcctgttcgagcaggg--------------------------at------------------------
>Araucaria rulei
---------------------------------------------------------------------------------------------------------------------------------------------aacatggacatggacagagacgaagccatgacaagtcacggcggaggaagggttatgacaattgggacggatgtacggactttgttcactacgtcgagcgcccgcgcgctggagaaagcagcgatggcccatgaaataagcctgatgaatcccatctgggtccactctaagaatacgaacaagcccttctacgccatcgtccacaggattgatgttggcatggtcatggacttggagcccgtcaggactggcagcggc------ggcggaggcgatgcagcgttgtcggc------ggcgggtgccgtgcagtcacagaagctggcggtgcgggccatctcccgcctccagtcgctgcctgcgggggacattggtcttctatgcgacaccgtcgtcgaagacgtcagagagctcactggctacgacagggttatggtctacaagtttcacgaagacgagcatggggaagtccttgcagaaatcaggcgctctgacttggaaccctatctgggacttcattatccggctactgatatccctcaggcatctcgctttcttttcatgcagaacagggtccggatgatctgtgattgccgtgccgctcctgttaaagtcatacaggcggaggaactgaagcagcccctgtgtttggtgggttctacattgcgggcgccccatggatgtcatgcccagtacatggccaacatgggttccatcgcctcgcttgttatggctgtcgtcatcaatggaaacgaagacgaaggaggagggggaggtggaagcggaagcggaagcgggcgaggttccatgaagctgtgggggttggttgtttgccatcacacgtccccgcgggcggttccgtttcctctgcggtacgcgtgcgagtttctgatgcaggcattcggactccagctgaatatggaattgcaattggctgctcagctgacggagaaacacattctgaggacgcagacgctgctgtgcgacatgctgctgcgagatgcacccatcggaatcgtcactcattctccgagcatcatggaccttgtcaagtgtgatggcgctgccctttactacgggggaatgtgctggatgctgggagtgacgcccaccgaggctcaaataaaagacatcgcggactggttgctggaatatcatgtggattctacaggcctcagcactgatagtttggcggatgcgggctatcccggtgcagcctctcttggggatgccgtctgtggcatggctgctgccagaattacatca------aaggactttctcttctggtttagatcccacactgcaaaagagatgaagtggggaggtgcaaagcaccatcccgacgataaagacgacggtcgaagaatgcaccctcgatcttctttcaaggcattcctggaagtcgtcaaaagaagaagtttgccatgggaaaacgtagaaatggatgccattcattcattgcagctgattctgcgcgggtcttttcaagacattgatgacagcaatactaaaaccatggttcatgctcgcctaaatgatttgaaattgcagggcatagacgagcttagctgtgtggcaagtgagatggtgcgtctgatcgaaacggctacggcacctattttggctgtggattcaaacggactcataaatggatggaatgcaaaggtggcggaattgacaggtcttcctgttggagaagctatgggcaagtcacttgttcatgaccttatcttcgaggaatctgccaatactgtggacaaaatgctctatcaggccctacgaggtacact------------aaggttta------------------------------------------------------------------------------------------------------------------------------------------------------------------------------------------------------------------------------------tactttatgccatttattaaataattgatgcgtatatagagaacccacttatcaactaa-ttttgcga-tccaactgtatgcctgttaaggcaggggtca-------tatgccacaggaactcgggtgccaggagagaatttttataactggtttagaagaattttggagacgtgccattaaaaagtctttgttccatattaaaattgagacaaatttggaattcagataccacat-----------ggttctaaaatgtcttt-ct------------------------------------------------------------------------------------------------------------------------------------------------------------------------ggtgctttaattctctagtcccctcttaag--------------------------------------catctctgaa----------gctttcctaattcctactac-tt---------------------tcacggtgctccctggttcaagaaaagattaggccatggtcctatggagagggacaagcta----------aaatttctcggtagatactgctg-------------------------------------------------------agatattttagggcc-ttttagc--atagatattatcccataattattaatttatcta---ctctgtgga----------gggaaaaggggggaaccttgaaataatacgagggaaacaa------------------------------------------------------------------------------------------------------------gaatgcaaagtgtcacagaatctctagcgggtgctgcaagccttcaggtcccctcttcagccattgttgtaaatcacaaaccgattttct--------ctccatgatttacataatggattctg----------------tttttagccctaacggtaaagttttattttattttcagcggacctgcggctcaattctttatggagcataccctcctccatgggaccccacccttagaatgctccac-agttcaaggaaaga-tttt---------------------------aatttttcctgtagcagggtgatttttttatcccacgagacccatgctccgcttttagagatcttgtagccccccttgcacgggacccctgcctaaggcaat-------------------------------------------ccaatct-ttcttagtccttgacacatccaaccgttgcttgacttgaatttaatcaccattccacctgaaatttcaagacgtaggtatattgtttcatctgtgttatgtatatttcaatttgtatgttaaatatcggaaaggtttgctttggaagcaacgctgcagccttt-agttatgtagctg-cttcttaac--------acagta-attttatcaatgttttttgaatcctt------gtaggagaggaagagaaaaatgttgagata------------------------------------------aagctgaggaccttcggccca-------------cagaag--------------------------------------------------------------------cagaaaaaggctatatatctggttgtcaat--------------------------------------------------------------------
>Araucaria cunninghamii
gcatatctgtcgcgaatgcaaagggggggcaccattcagcctttcggatgcatgctcgccgtggaggagaccactttcctaatcatcgcatacagcgagaacgcggtagaaatgctggatctcatgcctcagtctgtacccaacatggacatggacagagaccaagccatgacaagtcacggcggaggaagggttatgacaattgggacggacgtacggactttgttcactccgtcgagcgcccgcttgctggagaaagcagcgatggcccatgaaataagcctgatgaatcccatctgggtccactctaagaatacgaacaagcccttctacgccatcgtccacaggattgatgttggcatggtcatagacttggagcccgtcaggactggcagcggc------ggcggaggcgatgcagcgttgtcggc------ggcgggtgccgtgcagtcacagaagctggcggtgcgggccatctcccgcctccagtcgctgcctgcgggggatattggtcttctatgcgacaccgtcgtcgaagacgtcagagagctcaccggctacgacagggttatggtctacaagtttcacgaagacgagcatggggaagtccttgcagaaatcaggcgctctgacttggaaccttatctgggacttcattatccggctactgatatacctcaggcatctcgctttcttttcatgcagaacagggtccgcatgatctgtgattgccgtgccgctcctgttaaagtcatacaggcggaggaactgaagcagcccctgtgtttggtgggttctacattgcgggcgccccatggatgtcatgcccagtacatggccaacatgggttccatcgcctcgcttgttatggctgtcgtcatcaatggaaacgaagacgaaggaggagggggaggtggaagcggaagcggaagcgggcgaggttccatgaagctgtgggggttggttgtttgccatcacacgtccccgcgggcggttccgtttcctctgcggtacgcgtgtgagtttctgatgcaggcattcggactccagctgaatatggaattgcaattggctgctcagctgacggagaaacacattctgaggacgcagacgctgctgtgcgacatgctgcttcgagacgcacccatcggaatcgtcactcattctccgagcatcatggaccttgttaagtgtgatggcgctgccctttactacgggggcatgtgctggatgctgggagtgacccccaccgaggctcaaataaaggacatcgcggactggttgctggaatatcatgtggattctacaggcctcagcactgatagtttggcggatgcgggctatcccggtgcagcctctcttggggatgccgtctgtggcatggctgctgccagaattacatca------aaggactttctcttctggtttagatcccacactgcaaaagagatgaagtggggaggtgcaaagcaccatcccgacgataaagacgacggtcgaagaatgcaccctcgatcttcttttaaggcattcctggaagtcgtcaaaagaagaagtttgccatgggaaaacgtagaaatggatgccattcattcattgcagctgattctgcgcggttcttttcaagacattgatgacagcaatactaaaaccatggttcatgctcgcctaaatgatttgaaattgcagggcatagacgagcttagctgtgtggcaagtgagatggtgcgtctgatcgaaacggctacggcacctattttggctgtggattcaaacggactcataaatggatggaatgcaaaggtggcggaattgacaggtcttcctgttggagaagctatgggcaagtcacttgttcatgaccttatcttcgaggaatctgccaatactgtggacaaaatgctctatcacgccctacgaggtacact------------aaggttta------------------------------------------------------------------------------------------------------------------------------------------------------------------------------------------------------------------------------------tactttatgccatttattaaataattgatgcgtatatagagaacccacttatcaactaa-ttttgcga-cccaactgtatgcctgttaaggcaggggtca-------tatgccacaggaactcgggtgccaggagagaatttttacaactggtttagaagaattttggagacgtgccattaaaaagtctttggtccatattaaaattgagacaaatttggaattcagataccacat-----------ggttctaaaatgtcttt-ct------------------------------------------------------------------------------------------------------------------------------------------------------------------------ggtgctttaattctctagtcccctcttaag--------------------------------------catctctgaa----------gctttcctaattcctactac-tt---------------------tcacggtgctccctggttcaagaaaagattaggccatggtcctatggagagggacaagcta----------aaatttctcggtagatactgctg-------------------------------------------------------agatattttagggcc-ttttagc--atagatattatcccataattattaatttatcta---ctctgtggagagaaatggtgggaaaaggggggaaccttgaaataatacgagggaaacaa------------------------------------------------------------------------------------------------------------gaatgtaaagtgtcacagaatctctagcgggtgctgcgagccttcaggtcccctcttcagccattgttgtaaatcacaaaccgattttct--------ctccacgatttacataatggattctg----------------tttttagccctagcggtaaagttttattttattttcaggggacctgtggctcaattctttagggagcataccctcctccatgggacgccacccttagaatgctccac-agttaaaggaaaga-tttt---------------------------aatttttcctgtagcagggtgatttttttatcccacgagacccatgtgccgcttttagagatcttgtagccccccttgcacgggacccctgcctaaggcaat-------------------------------------------ccaatct-ttcttagtacttgacacatccaaccgttgcttgacttgaatttaatcaccattccacctgaaatttcaagaagtaggtatattgtttcatatgtgttatgtatatttcaatttgtatgttaaatatcggaaaggtttgctttggaagcaacgctgcagccttt-agttatgtagctg-cttcttaac--------acagta-attttatcaatgctttttgaatcctt------gtaggagaggaagagaaaaatgttgagata------------------------------------------aagctgaggacctttggccca-------------cagaag--------------------------------------------------------------------cagaaaaaggctatatatctggttgtcaat--------------------------------------------------------------------
>Araucaria heterophylla
-----------------------------caccattcagcctttcggatgcatgctcgccgtggaggagaccactttcctaatcatcgcatacagcgagaacgcggtagaaatgctggatctcatgcctcagtctgtacccaacatggac------------------------------------ggaagggttatgacaattgggacggacgtacggactttgttcactccgtcgagcgcccgcttgctggagaaagcagcgatggcccatgaaataagcctgatgaatcccatctgggtccactctaagaatacgaacaagcccttctacgccatcgtccacaggattgatgttggcatggtcatagacttggagcccgtc---------------------------ggcgatgcagcgttgtcggc------ggcgggtgccgtgcagtcacagaagctggcggtgcgggccatctcccgcctccagtcgctgcctgcgggggatattggtcttctatgcgacaccgtcgtcgaagacgtcagagagctcaccggctacgacagggttatggtctacaagtttcacgaagacgagcatggggaagtccttgcagaaatcaggcgctctgacttggaaccttatctgggacttcattatccggctactgatatacctcaggcatctcgctttcttttcatgcagaacagggtccgcatgatctgtgattgccgtgccgctcctgttaaagtcatacaggcggaggaactgaagcagcccctgtgtttggtgggttctacattgcgggcgccccatggatgtcatgcccagtacatggccaacatgggttccatcgcctcgcttgttatggctgtcgtcatcaatggaaa------------------------------------------------------catgaagctgtgggggttggttgtttgccatcacacgtccccgcgggcggttccgtttcctctgcggtacgcgtgtgagtttctgatgcaggcattcggactccagctgaatatggaattgcaattggctgctcagctgacggagaaacacattctgaggacgcagacgctgctgtgcgacatgctgcttcgagacgcacccatcggaatcgtcactcattctccgagcatcatggaccttgttaagtgtgatggcgctgccctttactacgggggcatgtgctggatgctgggagtgacccccaccgaggctcaaataaaagacatcgcggactggttgctggaatatcatgtggattctacaggcctcagcactgatagtttggcggatgcgggctatcccggtgcagcctctcttggggatgccgtctgtggcatggctgctgccagaattacatca------aaggactttctcttctggtttagatcccacactgcaaaagagatgaagtggggaggtgcaaagcaccatcccgacgataaagacgacggtcgaagaatgcaccctcgatcttcttttaaggcattcctggaagtcgtcaaaagaagaagtttgccatgggaaaacgtagaaatggatgccattcattcattgcagctgattctgcgcggttcttttcaagacattgatgacagcaatactaaaaccatggttcatgctcgcctaaatgatttgaaattgcagggcatagacgagcttagctgtgtggcaagtgagatggtgcgtctgatcgaaacggctacggcacctattttggctgtggattcaaacggactcataaatggatggaatgcaaaggtggcggaattgacaggtcttcct--------------------------------------------------------------------------------------------------------------------------------------------------------------------------------------------------------------------------------------------------------------------------------------------------------------------------------------------------------------------------------------------------------------------------------------------------------------------------------------------------------------------------------------------------------------------------------------------------------------------------------------------------------------------------------------------------------------------------------------------------------------------------------------------------------------------------------------------------------------------------------------------------------------------------------------------------------------------------------------------------------------------------------------------------------------------------------------------------------------------------------------------------------------------------------------------------------------------------------------------------------------------------------------------------------------------------------------------------------------------------------------------------------------------------------------------------------------------------------------------------------------------------------------------------------------------------------------------------------------------------------------------------------------------------------------------------------------------------------------------------------------------------------------------------------------------------------------------------------------------------------------------------------------------------------------------------------------------------------------------------------------------------------------------------------------------------------------------------------------------------------------------------------------------------------------------------------------------------------------------------------------------------------------------------------------------------------------------
>Wollemia nobilis
gcatatctgtcgcgaatgcaaagggggggcaccattcagcctttcggatgcatgctcgccgtggaggagaccactttcagaatcatcgcatacagcgagaacgcggtcgaaatgctggatctcatgtctcagtccgtgcccaacatggacatggacagagacgacgccatgggaagtcacggcggaggaagggttatcacaattgggacggatgttagggctttgttcactccggcgagcgcgtgggcgctggagaaagcagcgatggcgcaggaaattagtctgatgaatcccatctgggtccactccaagaatacgaacaagcccttttacgccatcgttcacaggattgatgttgggatggtcatagacttggagcccgtcaggactggcagcggc------ggcggaggcgatgcagggttgtcggc------agcgggtgccgtgcagtcacagaagctggcggtgcgggcaatctcccgcctccagtcgctgcccgcgggggacattggtgttctctgcgacgccgtggtcgaagacgtcagagagctcaccgggtatgacagggttatggtctacaagtttcacgaagacgaacatggggaagtcgttgcggaaatgaggcgctctgacttggaaccctatctggggcttcattatccggctactgatatccctcaggcatctcggtttctctttatgcagaacagggtgcggatgatctgtgattgccgtgccgcgcctgttaaagtcatacaggcggaggaactgaagcagcccttatgtttggtgggttctacattgagggcgccccatggatgtcatgcccagtacatggccaacatggggtccatcgcctctcttgttatggctgtcgtcatcaatggaaacgaagacgaaggaggagggggaagtggaagtggaagcggaagtgggcgaggttccatgaagctgtgggggttggttgtttgccatcacacttccccgcgggcggttccttttcctctgcggtacgcgtgtgagtttctgatgcaggcattcggactccagctgaatatggaattgcaattggctgctcagctgatggagaaacatattttgaggacgcagacgctgctgtgtgacatgctgctgcgagatgcacccatcggaatcctcactcattctccgagcaccatggaccttgtcaagtgtgatggcgctgccctttactacgggggcatgtgctggatgctgggagtgacccccacagaggctcaaataaaagacatcgcggactggttgctggaataccatggggattctacaggcctcagcaccgatagtttggcggatgcggactatcccggtgcagcctctcttggggatgccgtctgtggcatggctgctgccagaattacatca------aaggactttctcttctggtttagatcccacactgcaaaagagatgaagtggggaggtgcaaagcaccatcccgacgataaggacgacggtcgaagaatgcaccctcgatcttctttcaaggcattcctcgaagtcgtcaaaagaagaagtttgccctgggaaaacgtagaaatggatgccattcattcattgcagctgattctgcgcggttcttttcaagacattgatgacagcaatactaaaaccatggttcatgctcgcctaaatgatttgaaattgcagggcatagacgagcttagctgtgtggcaagtgagatggtgcgtctgatcgaaacggctacggcacctattttggctgtggattcaaacggactcataaatggatggaatgcaaaggtggcggaattgacaggtcttcctgttggagaagctatgggcaagtcacttgttcacgaccttatcttccacgaatctgccgatactatggacaaaatgctctatcacgccctacgaggtacact------------aaggttta------------------------------------------------------------------------------------------------------------------------------------------------------------------------------------------------------------------------------------tactttatgccatttattaaataaatgatgcatatatagagaacccacttatcaactaa-ttttgcga-cccaactgtatgcctgttaaggcaggggtct-------tatgccacaggaacacgggtgccaggagagaatttttacaactggtttagaagaattttggacacatgccatt-aaaagtctttgtgccatactaaaattgagacaaatttggaattcagatgccacat-----------ggttctaaaatttctct-gtg-----------------------------------------------------------------------------------------------------------------------------------------------------------------------ggtgctttaattatttagtcccctcttaag--------------------------------------tatctctgaa----------gctttcctaattcctactacttt---------------------tcatggtgctccctagttcaagaaaagattaggccacggtcccatgaagagggacaagcta----------aaatttctcagcagatactgctg-------------------------------------------------------agatattttagggcc-ttttagc--atagatattatcccataattattaatttttcta---ccctgtggagagaaatggtgggaaaaggggggaatcttgaaataatacgagggaaacaa------------------------------------------------------------------------------------------------------------aaatgcaaagtgtcactgaatctctagcgggtgctgcaagccttcagcccccctcttcggccattgctgtaaatcacaaaccgatttttt--------cttcacaatttacataatggattctg----------------tttttagccctagcggaaacgttttattttattttcagcggacctgtggctcaattctttatggagcatacccccctccatgggaccccacccttagaatgctccac-agttcaaggaaagt-tttt---------------------------aatctttactgtagcagggtgatttttttttcccatgagacccatgctccgcttttagagatcctgtagtcccccttgcacgggacccctgcctaaggcagt-------------------------------------------ccaatct-ttcttagtccttgacacatccaaccattgcttgacttgaatttaatcaccattccacctgaaatatcaagaagtaggtatattgtttcatctgtgttatgtatatttcaatttgtatgttaaatatcggaaaggtttgctttggaagcaacactgcagccttt-agttatatagctg-cttcttaac--------acaata-attttatcaatgctttttgaatcctt------gtaggagaggaagagaaaaatgttgagata------------------------------------------aagctgaggacctttggccca-------------cagaag--------------------------------------------------------------------cagaaaaaggctatatatctggttgtcaatgcctgttccagcaggg--------------------------attatacagacaatattgttgga---
>Acmopyle pancheri
------------------------ggagggacaatccagccctttggctgtatgctcgcagttgaggaaaccaacttcaaaatcatagcttacagccaaaacgcgctcgaaatgctggacccgatgcctcagtcggtccccaccatggagctgggaaaacat---------------------ggaggatccattctcacaatcgggacagatgtgcgcacgctcttcaccccttccagcgcgcgcgctttggagaaggcagccatggcgccagacataagcctgatgaaccccatctgggtccattctcagtacactggcaaacccttcaatgctattgtacacagaattgatgtgggtattgtgatagatttggagccattgagaacaggggatgctgcga---------------------tgtcaac------agcgggggctgtgcagtcccaaaaacttgctgtgagagcaatttccagactccagtcactaccaactggtgatattgggcttctgtgcgacactgttgtggaggatgtgagagagcttactgggtatgacagggtcatggtgtataaattccatgaggatgagcatggggaagttgttgcagagatcaggcgttctgatttggaaccctacctagggttgcactaccctgcgacggatattccccaggcttccaggtttctgttcatgcagaacagggtgagaatgatatttgattgtagtgcaactcccgtgaaggtgattcagtccgaagaattgagacaacccctttgtttggttgggtctacactgcgagcaccccatggatgccatgcccagtacatggcgaatatgggatctattgcctctttggtaatggctgtggtgattaatggaaatgatgaggaagggggagg------------------actaagtgggcgaagttctatgaagctatgggggttggttgtttgccatcatacttcgcctagggctgtctcttttcccctgcgctatgcttgtgaattcctgatgcaggcatttgggcttcagctcaatatggaattgcaattggctgcacaattgacagagaaacacattcttcggactcagacacttctttgtgacatgcttttgagggatgcacccattgggattgtgactcagtctccaagcattatggaccttgtcaagtgtgatggagctgctctatactatgggtgcaccacttggtgtcttggagtgactcccacagaagctcagatcaaggatattgcagaatggttgctggaataccatggggattcaactggtctcagcactgatagtttggctgatgctggttatcctggcgcagcttcacttggggatgctgtatgcggaatggctgcagctagaattacatca------aaggattatttgttctggtatagatcccacacagcaaaggagatgaagtggggaggtgcaaagcatcatcctgatgataaggatgatggccgaagaatgcatcctcgatcatcatttaaggcattcttagaagttgtcaagagaagaagtttgccttgggagaatgtggaaatggatgccattcactcactccagcttattctacgaggttcatttcaagacattgatgacagcgatactaaaacgatggttcatgctcggttgaatgacttgaaattacagggcattgatgagcttagctctgtggccagtgagatggtccgattgatcgaaacagctacagcaccaattctggctgtagattctaatgggcttgttaatggatggaatgctaaggtggcagaattgacaggtcttccagttggagaagctatgggcaaatcactagttcatgacctcgttttggaagaatctgcagagtgtgtggagaaaatgctttatcgagctttaagaggta--cttttctatatttgaagggtta----------------------------------------------------------------------------------------------------------------------------------------------------------------------------------------------------------------------------------------ttctatcg-tagtcaaatgtttgaagtacatgcatagag--gactcgtaaatgcgttttggcaa-----------------------------------------------------------------------aatcgacaacctgtcttgaa---------------------------tccttgattcaggcctaaac--------------------agtgtatcag-----------gattccctgacttcttc-gtcactttttcaaattcttggtcc----------------------------------------------------------------------------------aaaatta---------------------------------------------------------gtcagtttgtttctttgcttagttcatat---------------------------------------ggtccatgac-ttgtgaataacccaatcaaactctttaa--------------------------------aacttgtaacttacgaa---------------tcgaatgaaaactcataag------------------cttcatggggtttaattg-------------------------------------------------------cg-tttttgcgagttgactcagt--ttaggta------------cattaaat--------------------------------------------------------------------------------------------------------------------------------------------------------------------------------gtatgttagaacttcc-----------------------------------------atgccaaaattg-aaatatttacctagttttttctaataagcttcttgagtaagagtattacgtttg----------------ttcttgtccatg--------------------------------------ccaagtcagta-------------------------------------------cag-agtacaagttagtc-tttt--------------------------------------------------------------------------------------------------------------gactttagcttgaagctgt-------------------------------------------ccaat---------atcaataccagttccaagcatt--------------------------------------------------------------------------------------------------------------------------------agtctct-agttatgcagatggttctccatc--------ctaata-ttgttaaaaatgatctgtgaatctttt-----gtaggagaggaggagaaaaatgttgaaata------------------------------------------aagctgaggacctttggtaca-------------cagaag--------------------------------------------------------------------cagaaagaggctatttatctggttgtcaat--------------------------------------------------------------------
>Acmopyle sahniana
gcgtatttgtcacgaatgcagagaggagggacaatccagccctttggctgtatgctcgcagttgaggagaccaacttcaaaatcatagcttacagccaaaacgcgctcgaaatgctggacctgatgcctcagtcggtccccaccatggagctgggaaaacat---------------------ggaggatccgttctcacaatcgggacagatgtgcgcacgctcttcaccccttccggcgcgcgcgctttggagaaggcagccatggcgccagacataagcctgatgaaccccatctgggtccattctcagtacactggcaaacccttcaatgctattgttcacagaattgatgtgggtattgtgatagatttggagccactgagaacaggggatgctgcga---------------------tgtcaac------agcgggggctgtgcagtcccaaaaacttgctgtgagagcaatttccagactccagtcactaccaactggtgatattgggcttctgtgcgacactgttgtggaggatgtgagagagcttactgggtatgacagggtcatggtgtataaattccatgaggatgagcatggggaagttgttgcagagattaggcgttctgatttggaaccctacctagggttgcattaccctgcgacggatattccccaggcttccaggtttctgttcatgcagaacagggtgagaatgatatgtgattgtagtgcaactcctgtgaaggtgattcagtccgaagaattgagacaacccttttgtttggttgggtctacacttcgagcaccccatggatgccatgctcagtacatggcgaatatgggatctattgcctctttggtaatggctgtggtgattaatggaaatgatgaggaagggggagg------------------accaagtgggcgaagttctatgaagctatgggggttggttgtttgccatcatacttcgcctagggctgtatcttttcccctgcgctatgcttgtgaattcttgatgcaggcatttgggcttcagctcaatatggaattgcaattggctgcacaattgacagagaaacacattcttcggactcagacacttctttgtgacatgcttttgagggatgcacccattgggattgtgactcagtctccgagcattatggaccttgtcaagtgtgatggggctgctctatactatgggggcaccacttggtgtcttggagtgactcccacagaagctcagatcaaggatattgcagaatggttgctggaataccatggggattcaactggtctcagcactgatagtttggctgatgctggttatcctggcgcagctttacttggggatgctgtatgcggaatggctgcagctagaattacgtca------aaggattatttgttctggtatagatcccacacagcaaaggagatgaagtggggaggtgcaaagcatcatcctgatgataaggatgatggccgaagaatgcatcctcgatcatcatttaaggcattcttagaagttgtcaagagaagaagtttgccttgggagaatgtggaaatggacgccattcactcactccagcttattctacgagggtcatttcaagacattgatgacagcgatactaaaacgatggtccatgctcggttgaatgatttgaaattacagggcattgatgagcttagctctgtggccagtgagatggtccgattgatcgaaacagctacagcaccaattctggctgtagattctaatgggcttgttaatggatggaatgctaaggtggcagaattgacaggtcttccagttggagaagctatgggcaaatcactagttcatgacctcgttttggaagaatctgcagagtgtgtggagaaaatgctttatcgagctttaagaggta--cttttctatatttgaagggtta----------------------------------------------------------------------------------------------------------------------------------------------------------------------------------------------------------------------------------------ttctatca-tagtcaaatatttgaagtacatgcatagag--gactcgtaaatgcg-tttggcaa-----------------------------------------------------------------------aatcgacaacctgt-----------------------------------cttgattcaatcctaaac--------------------agtgtaacgg-----------gattccctgacttcttc-gtcactttttcaaattcttggtcc----------------------------------------------------------------------------------aaaatta---------------------------------------------------------gtcaa-ttgattctttgcttagtccatat---------------------------------------ggtccatgac-ttgtgaataatccaatcaaactctttaa--------------------------------aacttg----ttacaaa---------------tcgaatgaaaactcatgag------------------tttcatggggtttaattg-------------------------------------------------------cgttttttgcgagttgactcagt--ttaggta------------cattaaat--------------------------------------------------------------------------------------------------------------------------------------------------------------------------------gtatgctagatattac-----------------------------------------atgccaaaattg-aaatatttacctagttttttctaataagcttcttgagtaagagtattacgtttg----------------ttctcgttcatg--------------------------------------taaagtcagtacagag------------------------------------tgcag-agtacaagttagtc-tttt--------------------------------------------------------------------------------------------------------------gactttagcttgaagctgt-------------------------------------------ctaat---------atcaataccagttccaagcatt--------------------------------------------------------------------------------------------------------------------------------agtctct-agttatgcagatggttctccatc--------ctaata-ttgttaaaaatgatctgtgaatctttt-----gtaggagaggaggagaaaaatgttgagata------------------------------------------aagctgaggacctttggtaca-------------cagaag--------------------------------------------------------------------cagaaagaggctatttatctggttgtcaatgcctgttcaagcaggg--------------------------attatacagataacattgttgga---
>Afrocarpus falcatus
gcatatctgtctcgaatgcagagaggaggaaccatccaacccttcggctgtgtgctcacagtagaggaaaccaacttcaaaatcatagcttatagccaaaacgcactcgaaatgctggacctcatgcctcagtctgtccccactatggagctgggaaaacat------------------ggaggaggagaagtacttactataggcacagatgtacgtacccttttcaaaccctttagtgcgctcgctttggagaaggcagccatggccccagacataagcttgatgaaccccatttgcgtccattcccagtacagtggaaaacccttcaacgccattgttcacagaattgacgtgggtatggtgatagatttggagcctctgagaactggggacactgcta---------------------tgtcaac------agcaggggcggtgcagtcccaaaagtttgctgtgagagcaatctccagactccagtcactaccaactggtgacattgggctgctctgcgatactgttgtggaggatgtgagagagctaactgggtatgacagagtcatggtttataaattccatgaggatgagcatggggaagttgttgcggagattaggcgtgctgacttggaaccctacctagggttgcattaccctgcgacggatataccccaggcttcgaggtttctgttcatgcagaacagggtgaggatgatatgtgattgcagtgcaactcctgtgaaggtgattcagtccgaagaattgaggcaaccactttgtttggttgggtccacactgagagcaccccacggatgccatgcccagtacatggcaaacatgggatccattgcttcgttggtaatggctgtggtgattaatggaaatgatgaggaagggggagg------------------aacaagtggtcgaagttccatgaagctctgggggttagttgtttgccatcatacttcgcctagagctgtatcttttcccctgcgctatgcttgtgaattcctgatgcaggcatttgggcttcagctcaacatggaattgcaattggctgcgcaattgactgagaaacacattcttcggactcagacacttctttgtgacatgcttctgagggatgcacccattggaattgtgactcagtctccaagtattatggaccttgttaagtgtgatggagctgctctatactatgggggcaccacctggtgtcttgaagtgactcccacagaagctcagatcaaggatattgcagaatggttgctggaataccatggggattcaactggtctcagcactgatagtttggctgatgctggttatcctggagcagctacacttggggatgctgtttgtggaatggcagcagctagaattacatca------aaggattttttgttctggtttcgatcccacactgcaaaggagatgaagtggggaggtgcaaagcatcatcctgatgataaggatgatggccgaagaatgcatcctcgatcatcatttaaggcgttcttagaagttgtcaagagaagaagtttgccgtgggagaatgtggaaatggatgccattcactcactacagcttattctacgaggttcctttcaagacattgatgacagcggtactaaaacgatggtccatgctcggttgaatgacttgaaattacagggcattgatgagcttagctctgtggctagtgagatggtacgattgatcgaaacagctacagcaccaattctggctgtagattctaatgggcttgttaatggatggaatgctaaggtggcagaactgacaggtcttccagttggagaagctatgggcaaatcactagttcatgacgttgttttggaagaatctgcagagtgtgtggagaaaatgctttatcgagctttaagaggtacgcttttctatatttgaaggctta----------------------------------------------------------------------------------------------------------------------------------------------------------------------------------------------------------------------------------------ttctatc-----------------------------------actcttaaatgtg-tttggcaa-----------------------------------------------------------------------aatctacaccctgt-----------------------------------cttgattcacgcctaaac--------------------ggtgtaacat-----------gattctctgacttcttc-gtcactttttcaaattcttggtcc----------------------------------------------------------------------------------aaaatta---------------------------------------------------------gtaaatttggttctttactt-gttcatat---------------------------------------ggtccatgac-ttgtgaataacccaatcgaactctctag--------------------------------aacttgtagcttacaaa---------------tcggatgaaaaatcatgag------------------tttcctggggtcttattg-----------------------------------------------------tttttttttgccgcgttgattcagt--ttaggta------------cattgaat--------------------------------------------------------------------------------------------------------------------------------------------------------------------------------gtatgttataaattac-----------------------------------------atgcgaaaattg-aaatatttacctagatttttctaataagtttcttgattaaaagtattacgcttg----------------ttctcctccatg--------------------------------------ccaagtcagta-------------------------------------------cag-agtacaagttagtc-tttt--------------------------------------------------------------------------------------------------------------gactttggcttgaagctgt-------------------------------------------ccgat---------atcagtaccagttccaagcatt--------------------------------------------------------------------------------------------------------------------------------agtctct-agttatgcagatggttccccatc--------ctaatatttgttaaaaatgatctgtaaatctttt-----gtaggtgaggaggagaaaaatgttgagata------------------------------------------aagctgaggacctttggtaca-------------cagaag--------------------------------------------------------------------cagaaagaggctatttatctggttgtcaat--------------------------------------------------------------------
>Afrocarpus gracilior
gcatatctgtctcgaatgcagagaggaggaaccatccaacccttcggctgtgtgctcacagtagaggaaaccaacttcaaaatcatagcttatagccaaaacgcactcgaaatgctggacctcatgcctcagtctgtccccactatggagctgggaaaacat------------------ggaggaggagaagtacttactataggcacagatgtacgtatccttttcaaaccctttagtgcgcgcgctttggagaaggcagccatggccccagacataagcttgatgaaccccatttgcgtccattcccagtacagtggaaaacccttcaacgccattgttcacagaattgacgtgggtatggtgatagatttggagcctctgagaactggggacactgcta---------------------tgtcaac------agcaggggcggtgcagtcccaaaagtttgctgtgagagcaatctccagactccagtcactaccaactggcgacattgggctgctctgcgatactgttgtggaggatgtgagagagctaactgggtatgacagagtcatggtttataaattccatgaggatgagcatggggaagttgttgcggagattaggcgtgctgacttggaaccctacctagggttgcattaccctgcgacggatataccccaggcttcgaggtttctgttcatgcagaacagggtgaggatgatatgtgattgcagtgcaactcctgtgaaggtgattcagtccgaagaattgaggcaaccactttgtttggttgggtccacactgagagcaccccacggatgccatgcccagtacatggcaaacatgggatccattgcttcgttggtaatggctgtggtgattaatggaaatgatgaggaagggggagg------------------aacaagtggtcgaagttccatgaagctctgggggttagttgtttgccatcatacttcgcctagagctgtatcttttcccctgcgctatgcttgtgaattcctgatgcaggcatttgggcttcagctcaacatggaattgcaattggctgcgcaattgactgagaaacacattcttcggactcagacacttctttgtgacatgcttctgagggatgcacccattggaattgtgactcagtctccaagtattatggaccttgttaagtgtgatggagctgctctatactatgggggcaccacctggtgtcttgaagtgactcccacagaagctcagatcaaggatattgcagaatggttgctggaataccatggggattcaactggtctcagcactgatagtttggctgatgctggttatcctggagcagctacacttggggatgctgtttgtggaatggcagcagctagaattacatca------aaggattttttgttctggtttcgatcccacactgcaaaggagatgaagtggggaggtgcaaagcatcatcctgatgataaggatgatggccgaagaatgcatcctcgatcatcatttaaggcgttcttagaagttgtcaagagaagaagtttgccgtgggagaatgtggaaatggatgccattcactcactacagcttattctacgaggttcctttcaagacattgatgacagcggtactaaaacgatggtccatgctcggttgaatgacttgaaattacagggcattgatgagcttagctctgtggctagtgagatggtacgattgatcgaaacagctacagcaccaattctggctgtagattctaatgggcttgttaatggatggaatgctaaggtggcagaactgacaggtcttccagttggagaagctatgggcaaatcactagttcatgacgttgttttggaagaatctgcagagtgtgtggagaaaatgctttatcgagctttaagaggtacgcttttctatatttgaaggctta----------------------------------------------------------------------------------------------------------------------------------------------------------------------------------------------------------------------------------------ttctatc-----------------------------------actcttaaatgtg-tttggcaa-----------------------------------------------------------------------aatctacaccctgt-----------------------------------cttgattcacgcctaaac--------------------ggtgtaacat-----------gattctctgacttcttc-gtcactttttcaaattcttggttc----------------------------------------------------------------------------------aaaatta---------------------------------------------------------gtaaatttggttctttactt-gttcatat---------------------------------------ggtccatgac-ttgtgaataacccaatcgaactctctag--------------------------------aacttgtagcttacaaa---------------tcgaatgaaaaatcatgag------------------tttcctggggtcttattg------------------------------------------------------tttttttttccgcgttgattcagt--ttaggta------------cattgaat--------------------------------------------------------------------------------------------------------------------------------------------------------------------------------gtatgttataaattac-----------------------------------------atgcgaaaattg-aaatatttacctagatttttctaataagtttcttgattaaaagtattacgcttg----------------ttctcctccatg--------------------------------------ccaagtcagta-------------------------------------------cag-agtacaagttagtc-tttt--------------------------------------------------------------------------------------------------------------gactttggcttgaagctgt-------------------------------------------ccgat---------atcagttccagttccaagcatt--------------------------------------------------------------------------------------------------------------------------------agtctct-agttatgcagatggttccccatc--------ctaatatttgttaaaaatgatctgtaaatctttt-----gtaggtgaggaggagaaaaatgttgagata------------------------------------------aagctgaggacctttggtaca-------------cagaag--------------------------------------------------------------------cagaaagaggctatttatctggttgtcaatgcctgttcaagcaggg--------------------------attatacagaaaacattgttgga---
>Afrocarpus mannii
gcatatctgtctcgaatgcagagaggaggaaccatccaacccttcggctgtgtgctcacagtagaggaaaccaacttcaaaatcatagcttatagccaaaacgcactcgaaatgctggacctcatgcctcagtctgtccccactatggagctgggaaaacat------------------ggaggaggagaagtacttactataggcacagatgtacgtacccttttcaaaccctttagtgcgcgcgctttggagaaggcagccatggccccagacataagcttgatgaaccccatttgcgtccattcccagtacagtggaaaacccttcaacgccattgttcacagaattgacgtgggtatggtgatagatttggagcctctgagaactggggacactgcta---------------------tgtcaac------agcaggggcggtgcagtcccaaaagtttgctgtgagagcaatctccagactccagtcactaccaactggcgacattgggctgctctgcgatactgttgtggaggatgtgagagagctaactgggtatgacagagtcatggtttataaattccatgaggatgagcatggggaagttgttgcggagattaggcgtgctgacttggaaccctacctagggttgcattaccctgcgacggatataccccaggcttcgaggtttctgttcatgcagaacagggtgaggatgatatgtgattgcagtgcaactcctgtgaaggtgattcagtccgaagaattgaggcaaccactttgtttggttgggtccacactgagagcaccccacggatgccatgcccagtacatggcaaacatgggatccattgcttcgttggtaatggctgtggtgattaatggaaatgatgaggaagggggagg------------------aacaagtggtcgaagttccatgaagctctgggggttagttgtttgccatcatacttcgcctagagctgtatcttttcccctgcgctatgcttgtgaattcctgatgcaggcatttgggcttcagctcaacatggaattgcaattggctgcgcaattgactgagaaacacattcttcggactcagacacttctttgtgacatgcttctgagggatgcacccattggaattgtgactcagtctccaagtattatggaccttgttaagtgtgatggagctgctctatactatgggggcaccacctggtgtcttgaagtgactcccacagaagctcagatcagggatattgcagaatggttgctggaataccatggggattcaactggtctcagcactgatagtttggctgatgctggttatcctggagcagctacacttggggatgctgtttgtggaatggcagcagctagaattacatca------aaggattttttgttctggtttcgatcccacactgcaaaggagatgaagtggggaggtgcaaagcatcatcctgatgataaggatgatggccgaagaatgcatcctcgatcatcatttaaggcgttcttagaagttgtcaagagaagaagtttgccgtgggagaatgtggaaatggatgccattcactcactacagcttattctacgaggttcctttcaagacattgatgacagcggtactaaaacgatggtccatgctcggttgaatgacttgaaattacagggcattgatgagcttagctctgtggctagtgagatggtacgattgatcgaaacagctacagcaccaattctggctgtagattctaatgggcttgttaatggatggaatgctaaggtggcagaactgacaggtcttccagttggagaagctatgggcaaatcactagttcatgacgttgttttggaagaatctgcagagtgtgtggagaaaatgctttatcgagctttaagaggtacgcttttctatatttgaaggctta----------------------------------------------------------------------------------------------------------------------------------------------------------------------------------------------------------------------------------------ttctatc-----------------------------------actcttaaatgtg-tttggcaa-----------------------------------------------------------------------aatctacaccctgt-----------------------------------cttgattcacgcctaaac--------------------ggtgtaacat-----------gattctctgacttcttc-gtcactttttcaaattcttggtcc----------------------------------------------------------------------------------aaaatta---------------------------------------------------------gtaaatttggttctttactt-gttcatat---------------------------------------ggtccatgac-tagtgaataacccaatcgaactctctag--------------------------------aacttgtagcttacaaa---------------tcgaatgaaaaatcatgag------------------tttcctggggtcttattg------------------------------------------------------tttttttttccgcgttgattcagt--ttaggta------------cattgaat--------------------------------------------------------------------------------------------------------------------------------------------------------------------------------gtatgttataaattac-----------------------------------------atgcgaaaattg-aaatatttacctagatttttctaataagtttcttgattaaaagtattacgcttg----------------ttctcctccatg--------------------------------------ccaagtcagta-------------------------------------------cag-agtacaagttagtc-tttt--------------------------------------------------------------------------------------------------------------gactttggcttgaagctgt-------------------------------------------ccgat---------atcagtaccagttccaagcatt--------------------------------------------------------------------------------------------------------------------------------agtctct-agttatgcagatggttccccatc--------ctaatatttgttaaaaatgatctgtaaatctttt-----gtaggtgaggaggagaaaaatgttgagata------------------------------------------aagctgaggacctttggtaca-------------cagaag--------------------------------------------------------------------cagaaagaggctatttatctggttgtcaatgcctgttcnancaggg--------------------------attatacagaaaacattgttgga---
>Afrocarpus usambarensis
gcatatctgtctcgaatgcagagaggaggaaccatccaacccttcggctgtgtgctcacagtagaggaaaccaacttcaaaatcatagcttatagccaaaacgcactcgaaatgctggacctcatgcctcagtctgtccccactatggagctgggaaaacat------------------ggaggaggagaagtacttactataggcacagatgtacgtacccttttcaaaccctttagtgcgcgcgctttggagaaggcagccatggccccagacataagcttgatgaaccccatttgcgtccattcccagtacagtggaaaacccttcaacgccattgttcacagaattgacgtgggtatggtgatagatttggagcctctgagaactggggacactgcta---------------------tgtcaac------agcaggggcggtgcagtcccaaaagtttgctgtgagagcaatctccagactccagtcactaccaactggcgacattgggctgctctgcgatactgttgtggaggatgtgagagagctaactgggtatgacagagtcatggtttataaattccatgaggatgagcatggggaagttgttgcggagattaggcgtgctgacttggaaccctacctagggttgcattaccctgcgacggatataccccaggcttcgaggtttctgttcatgcagaacagggtgaggatgatatgtgattgcagtgcaactcctgtgaaggtgattcagtccgaagaattgaggcaaccactttgtttggttgggtccacactgagagcaccccacggatgccatgcccagtacatggcaaacatgggatccattgcttcgttggtaatggctgtggtgattaatggaaatgatgaggaagggggagg------------------aacaagtggtcgaagttccatgaagctctgggggttagttgtttgccatcatacttcgcctagagctgtatcttttcccctgcgctatgcttgtgaattcctgatgcaggcatttgggcttcagctcaacatggaattgcaattggctgcgcaattgactgagaaacacattcttcggactcagacacttctttgtgacatgcttctgagggatgcacccattggaattgtgactcagtctccaagtattatggaccttgttaagtgtgatggagctgctctatactatgggggcaccacctggtgtcttgaagtgactcccacagaagctcagatcaaggatattgcagaatggttgctggaataccatggggattcaactggtctcagcactgatagtttggctgatgctggttatcctggagcagctacacttggggatgctgtttgtggaatggcagcagctagaattacatca------aaggattttttgttctggtttcgatcccacactgcaaaggagatgaagtggggaggtgcaaagcatcatcctgatgataaggatgatggccgaagaatgcatcctcgatcatcatttaaggcgttcttagaagttgtcaagagaagaagtttgccgtgggagaatgtggaaatggatgccattcactcactacagcttattctacgaggttcctttcaagacattgatgacagcggtactaaaacgatggtccatgctcggttgaatgacttgaaattacagggcattgatgagcttagctctgtggctagtgagatggtacgattgatcgaaacagctacagcaccaattctggctgtagattctaatgggcttgttaatggatggaatgctaaggtggcagaactgacaggtcttccagttggagaagctatgggcaaatcactagttcatgacgttgttttggaagaatctgcagagtgtgtggagaaaatgctttatcgagctttaagaggtacgcttttctatatttgaaggctta----------------------------------------------------------------------------------------------------------------------------------------------------------------------------------------------------------------------------------------ttctatc-----------------------------------actcttaaatgtg-tttggcaa-----------------------------------------------------------------------aatctacaccctgt-----------------------------------cttgattcgcgcctaaac--------------------ggtgtaacat-----------gattctctgacttcttc-gtcactttttcaaattcttggtcc----------------------------------------------------------------------------------aaaatta---------------------------------------------------------gtaaatttggttctttactt-gttcatat---------------------------------------ggtccatgac-ttgtgaataacccaatcgaactctctag--------------------------------aacttgtagcttacaaa---------------tcgaatgaaaaatcatgag------------------tttcctggggtcttattg---------------------------------------------------ttttttttttttccgcgttgattcagt--ttaggta------------cattgaat--------------------------------------------------------------------------------------------------------------------------------------------------------------------------------gtatgttataaattac-----------------------------------------atgcgaaaattg-aaatatttacctagatttttctaataagtttcttgattaaaagtattacgcttg----------------ttctcctccatg--------------------------------------ccaagtcagta-------------------------------------------cag-agtacaagttagtc-tttt--------------------------------------------------------------------------------------------------------------gactttggcttgaagctgt-------------------------------------------ccgat---------atcagtaccagttccaagcatt--------------------------------------------------------------------------------------------------------------------------------agtctct-agttatgcagatggttccccatc--------ctaatatttgttaaaaatgatctgtaaatctttt-----gcaggtgaggaggagaaaaatgttgagata------------------------------------------aagctgaggacctttggtaca-------------cagaag--------------------------------------------------------------------cagaaagaggctatttatctggttgtcaatgcctgttcaagcaggg--------------------------attatacagaaaacattgttgga---
>Nageia formosensis
gcatatctgtctcgaatgcagagaggaggaaccatccaaccctttggctgtgtgctcgcagtagaggaaaccaacttcaaaatcatagcatatagccaaaacgcactcgaaatgctggacctcatgcctcagtctgtccccactatggagctgggaaaacat------------------ggaggaggagaagtacttactctaggcacagatgtacgtacccttttcacaccctcaagtgcgcgcgctttggagaaggcagccatggccccagacataagcttgatgaaccccatttgcgtctattcccagtacagtggaaaacccttcaacgccattgttcacagaattgatgtgggtatggtgatagatttggagcctcttagaactggggacactgcta---------------------tgtcaac------agcaggggcggtgcagtcccaaaagtttgctgtgagagcaatctccagactccagtcactaccaactggcgacattgggctgctctgcgatactgttgtggaggatgtgagagagctaactgggtatgacagagtcatggtttataaattccatgaggatgagcatggggaagttgttgcggagattaggcgtgctgacttggaaccctacctagggtcgcattaccctgcgacggatataccccaggcttcgaggtttctgttcatgcagaacagggtgaggatgatatgtgattgcagtgcaactcctgtgacggtgattcagtccgaagaattgaggcaaccactttgtttggttgggtccacactgagagcaccccacggatgccatgcccagtatatggcaaacatgggatccattgcttcgttggtaatggctgtggtgattaatggaaatgatgaggaagggggagg------------------aacaagtggtcgaagttccatgaagctctgggggttagttgtttgccatcatacttcgcctagagctgtatcttttcccctgcgctatgcttgtgaattcctgatgcaagcatttgggcttcagctcaacatggaattgcaattggctgcgcaattgactgagaaacacattcttcggactcagacacttctttgtgacatgcttctgagggatgcacccattggaattgtgactcagtctccaagtattatggaccttgttaagtgtgatggagctgcgctatactacgggggcaccacctggtgtcttggagtgactcccacagaagctcagatcaaggatattgtagaatggttgctggaataccatggggattcaactggtctcagcactgatagtttggctgatgctggttatcctggagcagctacacttggggatgctgtttgtggaatggcagcagctagaattacatca------aaggattttttgttctggtttcgatcccacactgcaaaggagatgaagtggggaggtgcaaagcatcatcctgatgataaggatgatggccgaagaatgcatcctcgatcatcatttaaggcgttcttagaagttgttaagagaagaagttcgccgtgggagaatgtggaaatggatgccattcactcactacagcttattctacgaggttcatttcaagacattgatgacagcggtactaaaacgatggtccatgctcggttgaatgacttgaaatatcagggcattgatgagcttagctctgtggccactgagatggtacgattgatcgaaacagctacagcaccaattctggctgtagattctaatgggcttgttaatggatggaatgctaaggtggcagaactgacaggtcttccagttggagaagctatgggcaaatcactagttcatgacgttgttttggaagattctgcagagtgtgtggagaaaatgctttatcgagctttaagaggtacacttttctatatttgaaggttta----------------------------------------------------------------------------------------------------------------------------------------------------------------------------------------------------------------------------------------ttctatc-----------------------------------actcttaaatgtg-tttggcaa-----------------------------------------------------------------------aatctacaccctgt-----------------------------------cttgattcacgcctaaac--------------------ggtgtaacat-----------gattctctgacttattc-gtcactttttcaaattcttggtcc----------------------------------------------------------------------------------agaatta---------------------------------------------------------gtaaatttggttctttactt-gttcatat---------------------------------------ggtccatgac-ttgtgaatgacccaatcgaactctctag--------------------------------aacttgtagcttacaaa---------------tcgaatgaaaaatcatgag------------------tttcct-gggtcttattgt-------------------------------------------------tttttttttttttccgcgttgattcagt--ttaggta------------cattgaat--------------------------------------------------------------------------------------------------------------------------------------------------------------------------------gtatgttataacttac-----------------------------------------atgcgaaaattg-aaatatttacctcgttttttctaataagtttcttgattaagggtattacgtttg----------------ttctccttcatg--------------------------------------ccaagtcagta-------------------------------------------cag-agtacaagttagtc-tttt--------------------------------------------------------------------------------------------------------------gactttggcttgaagctgt-------------------------------------------cggat---------atcagtaccagttccaagcatt--------------------------------------------------------------------------------------------------------------------------------agtctct-agttatgcagatggttccccatc--------ctaatatttgttaaaaatgatctgtaaatctttt-----gtaggtgaggaggagaaaaatgttgagata------------------------------------------aagctgaggacctttggtaca-------------cagaag--------------------------------------------------------------------cagaaagaggctatttatctggttgtcaatgcctgttcaagcaggg--------------------------attatacagaaaacattgttgga---
>Nageia wallichiana
gcatatctgtctcgaatgcagagaggaggaaccatccaacccttcggctgtgtgctcgcagtagaggaagccaacttcaaaatcatagcatatagccaaaacgcactcgaaatgctggacctcatgcctcagtctgtacccactatggagctgggaaaacac------------------ggaggaggagaagtacttactctaggcacagatgtacgtacccttttcacaccctcaagtgcgcgcgctttggagaaggcagccatggccccagacataagcttgatgaaccccatttgcgtccattcccagtacagtagaaaacccttcaacgccattgttcacagaattgatgtgggtatggtgatagatttggagcctctgagaactggggacactgcta---------------------tgtcaac------agcaggggcggtgcagtcccaaaagtttgctgtgagagcaatctccagactccagtcactaccaactggcgacattgggctgctctgcgatactgttgtggaggatgtgagagagctaactgggtatgacagagtcatggtttataaattccatgaggatgagcatggggaagttgttgcggagattaggcgtgctgacttggaaccctacctagggttgcattaccctgcgacggatataccccaggcttcgaggtttctgttcatgcagaacagggtgaggatgatatgtgattgcagtgcaactcctgtgacggtgattcagtccgaagaattgaggcaaccactttgtttggttgggtccacactgggagcaccccacggatgtcatgcccagtatatggcaaacatgggatccattgcttcgttggtaatggctgtggtgattaatggaaatgatgaggaagggggagg------------------aacaagtggtcgaagttccatgaagctctgggggttagttgtttgccatcatacttcgcctagagctgtatcttttcccctgcgctatgcttgtgaattcctgatgcaagcatttgggcttcagctcaacatggaattgcaattggctgcgcaattgactgagaaacacattcttcggactcagacacttctttgtgacatgcttctgagggatgcacccattggaattgtgactcagtctccaagtattacggaccttgttaagtgtgatggagctgcgctatactacgggggcaccacctggtgtcttggagtgactcccacagaagctcagatcaaggatattgcagaatggttgctggaataccatggggattcaactggtctcagcactgatagtttggctgatgctggttatcctggagcagctacacttggggatgctgtttgtggaatggcagcagctagaattacatca------aaggattttttgttctggtttcgatccaacactgcaaaggagatgaagtggggaggtgcaaagcatcatccggatgataaggatgatggccgaagaatgcatcctcgatcatcatttaaggcgttcttagaagttgtcaagagaagaagtttgccgtgggagaatgtggaaatggatgccattcactcactacagcttattctacgaggttcatttcaagacattgatgacagcggtactaaaacgatggtccatgctcggttgaatgacttgaaatatcagggcattgatgagcttagctctgtggccactgagatggtacgattgatcgaaacagctacagcaccaattctggctgtagattctaatgggcttgttaatggatggaatgctaaggtggcagaactgacaggtcttccagttggagaagctatgggcaaatcactagttcatgacgttgttttggaagattctgcagagtgtgtggagaaaatgctttatcgagctttaagaggtacacttttctatatttgaaggttta----------------------------------------------------------------------------------------------------------------------------------------------------------------------------------------------------------------------------------------ttctatc-----------------------------------actcttaaatgtg-tttggcaa-----------------------------------------------------------------------aatctacaccctgt-----------------------------------cttgattcacgcctaaac--------------------ggtgtaacat-----------gattctctgacttcttc-gtcactttttcaaattcttggtcc----------------------------------------------------------------------------------agaatta---------------------------------------------------------gtaaatttggttctttactt-gttcatat---------------------------------------ggtgcatgac-ttgtgaataacccaatcgaactctctag--------------------------------aacttgtagcttacaaa---------------tcgaatgaaaaatcatgag------------------tttcct-gggtcttattg---------------------------------------------------ttttttttttttccgcgttgattcagt--ttaggta------------cattgaat--------------------------------------------------------------------------------------------------------------------------------------------------------------------------------gtatgttataacttac-----------------------------------------atgcgaaaattg-aaatatttacctcgttttttctaataagtttcttgattaagagtattacgtttg----------------ttctccttcatg--------------------------------------cctagtcagta-------------------------------------------cag-agtacaacttagtc-tttt--------------------------------------------------------------------------------------------------------------gactttggcttgaagctgt-------------------------------------------cggat---------atcagtaccagttccaagcatt--------------------------------------------------------------------------------------------------------------------------------agtctct-agttatgcagatggttccccatc--------ctaatatttgttaaaaatgatctgtaaatctttt-----gtaggtgaggaggagaaaaatgttgagata------------------------------------------aggctgaggacctttggtaca-------------cagaag--------------------------------------------------------------------cagaaagaggctatttatctggttgtcaatgcctgttcaagcaggg--------------------------attatacagaaaacattgttgga---
>Retrophyllum comptonii
gcatatctgtctcgaatgcagagaggaggaaccatccaacccttcggctgtgtgctcacagtagaggaaaccaactttaaaatcatagcttatagccaaaacgcactcgaaatgctggacctcatgcctcagtctgtccccactatggagctgggaaaacat------------------ggaggaggagaagtacttactataggcacagatgtacgtaccctattcacaccctctagcgcgcgcgctttggagaaggcagccatggccccagacataagcttgatgaaccccatctgggtccattcccagtacagtggaaaacccttcaacgccattgttcacagaattgatgtgggtatggtgatagatttggagcctctgagaactggggacactgcta---------------------tgtcaac------agcaggggcggtacagtcccaaaagtttgctgtgagagcaatctccagactccagtcactaccaacttgcgacattgggctgctctgcgatactgttgtggaggatgtgagagagctaactgggtatgacagagtcatggtttataaattccatgaggatgagcatggggaagttgttgcggagattagacgtgctgacttggaaccctacctggggttgcattaccctgcgacggatataccccaggcttcgaggtttctgttcatgcagaacagggtgaggatgatatgtgattgcagtgcaacgcctgtgaaggtgattcagtccgaagaattgaggcaaccactttgtttggttgggtccacactgagagcaccccacggatgccatgcccagtatatggcaaacatgggttccattgcttcgttggtaatggctgtggtgattaatggaaatgatgaggaagggggagg------------------aacaagtggtcgaagttccatgaagctctgggggttagttgtttgccatcatacttcgcctagagctgtatcttttcccatgcgctatgcttgtgaattcctgatgcaggcatttgggcttcagctcaacatggaattgcaattggcggcgcaattgactgagaaacacattcttcggactcagacacttctttgtgacatgcttctgagggatgcacccattggaattgtgactcagtctccaagtattatggaccttgttaagtgtgatggagctgctctatactatgggggcaccacctggtgtcttgcagtgactcccacagaagctcagatcaaggatattgcagaatggttgctggaataccatggggattcaactggcctcagcactgatagtttggctgatgctggttatcctggagcaactacacttggggatgctgtttgtggaatggcagcagctagaattacatca------aaggattttttgttctggtttcgatcccacactgcaaaggagatgaagtggggaggtgcaaagcatcatcctgatgataaggatgatggccgaagaatgcatcctcgatcatcatttaaggcgttcttagaagttgtcaagagaagaagtttgccgtgggagaatgtggaaatggatgccattcactcactacagcttattctacgaggttcttttcaagacattgatgacagcggtactaaaacgatggtccatgctcggttaaatgacttgaaattacagggcattgatgagcttagctctgtggccagtgagatggtccgattgatcgaaacagctacagcaccaattctggctgtagattctaatgggcttgttaatggatggaatgctaaggtggcagaattgacaggtcttccagttggagaagctatgggcaaatcactagttcatgacgttgttttggaagaatctgcagagtgtgtggagaaaatgctttatcgagctttaagaggtacgcttttctatatttgaaggctta----------------------------------------------------------------------------------------------------------------------------------------------------------------------------------------------------------------------------------------ttctatca-taatcaaatatttgaagtacatgcatagag--gactcttaaatgcg-tttggcaa-----------------------------------------------------------------------aatctacaccctgt-----------------------------------cttgattcgcgcctaaac--------------------ggtgtaacat-----------gattctctgacttcttc-gtcaatttttcaatttcttggtcc----------------------------------------------------------------------------------aaaatta---------------------------------------------------------gtaaatttggttctttactt-gttcatat---------------------------------------ggtccatgac-ttgtgaataactcaatcgaactctctaa--------------------------------aacttgtagcttacaaa---------------tcgaatgaaaaatcattag------------------tttcctgaggtcttattg-------------------------------------------------------tgttttttacgcgttgattcagt--ttaggta------------cactaaat--------------------------------------------------------------------------------------------------------------------------------------------------------------------------------gtatgttataacttac-----------------------------------------ttgcgaaaattg-aaatttttacctagttttttctaataagtttcttaattaagagtattacgtttg----------------ttctcctccatg--------------------------------------ccaagtcagta-------------------------------------------cag-agtacaagttagtc-tttt--------------------------------------------------------------------------------------------------------------gactttggcttgaagctgt-------------------------------------------ccgat---------atcagtaccagttccaagcatt--------------------------------------------------------------------------------------------------------------------------------agtctcg-agttatgcagatggttccccatc--------ctaatatttgttaaaaatgatctgtaaatctttt-----gtaggtgaggaggagaaaaatgttgagata------------------------------------------aagctgaggacctttggtaca-------------cagaag--------------------------------------------------------------------cagaaagaggctatttatctggttgtcaatgcctgttcaagcaggg--------------------------attatacagaaaacattgttggagta
>Retrophyllum minus
gcatatctgtctcgaatgcagagaggaggaannatccngcccttcggctgtgtgctcacagtagaggaaaccaacttcaaaatcatagcttatagccaaaacgcactcgaaatgctggacctcatgcctcagtctgtccccactatggagctgggaaaacat------------------ggaggaggagaagtacttaccataggcacagatgtacgtaccctattcacaccctctagcgcgcgcgctttggagaaggcagccatggccccagacataagcttgatgaaccccatctgggtccattcccagtacagtggaaaacccttcaacgccattgttcacagaattgatgtgggtatggtgatagatttggagcctctgagaactggggacactgcta---------------------tgtcaac------agcaggggcggtgcagtcccaaaagtttgctgtgagagcaatctccagactccagtcactaccaactggcgacattgggctgctctgcgatactgttgtggaggatgtgagagagctaactgggtatgacagagtcatggtttataaattccatgaggatgagcatggggaagttgttgcggagattaggcgtgctgacttggaaccctacctagggttgcattaccctgcgacggatataccccaggcttcgaggtttctgttcatgcagaacagggtgaggatgatatgtgattgcagtgcaactcctgtgaaggtgattcagtccgaagaattgaggcaaccactttgtttggttgggtccacactgagagcaccccacggatgccatgcccagtatatggcaaacatgggttccattgcttcgttggtaatggctgtggtgattaatggaaatgatgaggaagggggagg------------------aacaagtggtcgaagttccatgaagctctgggggttagttgtttgccatcatacttcgcctagagctgtatcttttcccctgcgctatgcttgcgaattcctgatgcaggcatttgggcttcagctcaacatggaattgcaattggcggcgcaattgactgagaaacacattcttcggactcagacacttctttgtgacatgcttctgagggatgcgcccattggaattatgactcagtctccaagtattatggaccttgttaagtgtgatggagctgctctatactatgggggcaccacctggtgtcttggagtgactcccacagaagctcagatcaaggatattgcagaatggttgctggaataccatggggattcaactggtctcagcactgatagtttggctgatgctggttatcctggagcaactacacttggggatgctgtttgtggaatggcagcagctagaattacatca------aaggattttttgttctggtttcgatcccacactgcaaaggagatgaagtggggaggtgcaaagcatcatcctgatgataaggatgatggccgaagaatgcatcctcgatcatcatttaaggcgttcttagaagttgtcaagagaagaagtttgccgtgggagaatgtggaaatggatgccattcactcactacagcttattctacgaggttcatttcaagacattgatgacagcggtactaaaacgatggtccatgctcggttgaatgacttgaaattacagggcattgatgagcttagctctgtggccagtgagatggtccgattgatcgaaacagctacagcaccaattctggctgtagattctaatgggcttgttaatggatggaatgctaaggtggccgaattgacaggtcttccagttggagaagctatgggcaaatcactagttcatgacgttgttttggaagaatctgcagagtgtgtggagaaaatgctttatcgagctttaagaggtacgcttttctatatttgaaggctta----------------------------------------------------------------------------------------------------------------------------------------------------------------------------------------------------------------------------------------ttctatca-taatcaaatatttgaagtacatgcatagag--gactcttaaatgcg-tttggcaa-----------------------------------------------------------------------aatctacaccctgt-----------------------------------cttgattcacgcctaaac--------------------ggggtaacat-----------gattctctgacttcttc-gtcaatttttcaatttcttggtcc----------------------------------------------------------------------------------aaaatta---------------------------------------------------------gtaaatttggttctttactt-gttcatat---------------------------------------ggtccatgac-ttgtgaataactcaatcgaactctctaa--------------------------------aacttgtagcttacaaa---------------tcgaatgaaaaatcatgag------------------tttcctgaggtcttattg-------------------------------------------------------tgttttttccgcgttgattcagt--ttaggta------------cactaaat--------------------------------------------------------------------------------------------------------------------------------------------------------------------------------gtatgttataacttac-----------------------------------------atgcgaaaattg-aaatatttacctagttttttctaataagtttcttgattaagagtattacgtttg----------------tcctcctccatg--------------------------------------ccaagtcagta-------------------------------------------cag-agtacaagttagtc-tttt--------------------------------------------------------------------------------------------------------------gactttggcttgaagctgt-------------------------------------------ccgat---------atcagtaccagttccaagcatt--------------------------------------------------------------------------------------------------------------------------------agtctcg-agttatgcagatggttccccatc--------ctaatatttgttaaaaatgatctgtaaatctttt-----gtaggtgaggaggagaaaaatgttgagata------------------------------------------aagctgaggacctttggtaca-------------cagaag--------------------------------------------------------------------cagaaagaggctatttatctggttgtcaatgcctgttcaagcnggg--------------------------attatacagaaaacattgttgga---
>Podocarpus archboldii
gcatatctctctcgaatgcagagaggaggaaccatccaacccttcggctgtgtgctcgcagtggaggaaaccaacttcaaaatcatagcttatagccaaaacgcactcgaaatgctggacctcatgcctcagtctgtccccactatggagctgggaaaacat------------------ggaggaggagaagtacttactataggcacagatgtacgtacccttttcacaccctctagcgcgcgagctctggagaaggcagccatggccccagacataagcttgatgaaccccatctgggtccattcccattacagtggaaaacccttcaacgccattgttcacagaattgatgtgggtatggtgatagatttggagcctcggagaactggggacgctgcta---------------------tgtcaac------agcaggagcggtgcagtcccagaagtttgctgtgagagcaatctccagactccagtcactaccaactggtgacattgggctgctctgcgatactgttgtggaggatgtgagagagctaactgggtatgagagagtcatggtttataaattccatgaggatgagcatggggaagttgttgcggagattaggcgtgctgacttggagccctacctagggttgcattaccctgcgacggatataccccaggcttcgaggtttctgttcatgcagaacagggtgaggatgatatgtgattgcagtgcaactcctgtgaaggtgattcagtccgaagaattgaggcaaccgctttgtttggttgggtccacactgcgagcaccccacggatgccatgcccagtatatggcaaacatgggatccattgcttcgttggtaatggctgtggtgattaatggaaatgatgaggaagggggagg------------------aacaagtggccgaagttccatgaagctctgggggttagttgtttgccatcatacttcgtctagggctgtatcttttcccctgcgctatgcttgtgaattcctgatgcaggcatttgggcttcagctcaatatggaattgcaattggctgcgcagttgactgagaaacacattcttcggactcagacacttctttgtgacatgcttctgagggatgcacccattggaattgtgactcagtctccaagtattatggaccttgttaagtgtgatggagctgctctatactatgggggcaccacctggtgtcttggggtgactcccacagaagctcagatcaaggatattgcagaatggttgctggaataccatggggattcaactggtctcagcgctgatagtttggctgatgctggttatcctggagcagctacacttggggatgctgtttgtggaatggcagcagctcgaattacatca------aaggattttttgttctggtttcgatcccacactgcaaaggagatgaagtggggaggtgcaaagcatcatcctgatgataaggatgatggccgaagaatgcatcctcgatcatcatttaaggcattcttagaagttgtcaagagaagaagtttgccgtgggagaatgtggaaatggatgccattcactcactacagcttattctacgaggttcatttcaagacattgatgacagcggtactaaaacgatggtccatgctcggttgactgacttgaaattacagggcattgatgagcttagctctgtggccagtgagatggtccgattgatcgaaacagctacagcaccaattctggctatagattctaatgggcttgttaatggatggaatgctaaggtggcagaattgacaggtcttccagttggagaagctatgggcaaatcactagttcatgacgttgttttggaagaatctgcagagtgtgtggagaaaatgctttatcgagctttaagaggtacgcttttctatatttgaaggctta----------------------------------------------------------------------------------------------------------------------------------------------------------------------------------------------------------------------------------------ttctatcg-taaacaaatatttcaactacatgcatagag--gattcataaatgcg-tgtggc-----------------------------------------------------------------------------------------------------------------------------------------aat--------------------ggtgtaacat-----------gattctctgacttattc-gtcactttttcaaattcttggtcc----------------------------------------------------------------------------------aaaatta---------------------------------------------------------gtaaatttggttctttactt-gttcatat---------------------------------------ggtccatgat-ttgtgaataacccaatcgaactctctaa--------------------------------aacttgtagcttacaaa---------------tcgaatgaaaaatcatgag------------------tttcatggggtcttattg-------------------------------------------------------tgttttttttgcgttgactcagt--ttaggta------------cattaaat--------------------------------------------------------------------------------------------------------------------------------------------------------------------------------gtatgttataacttac-----------------------------------------atgcgaaaattg-aaatatttacctagttttttctaataattttctttagtaagagtattacgtttg----------------ttctcctccatg--------------------------------------ccaagtcagta-------------------------------------------cag-agtacaagttagtc-tttt--------------------------------------------------------------------------------------------------------------gactttggcttgaagctgt-------------------------------------------cctat---------atcagtaccagttccaagcatt--------------------------------------------------------------------------------------------------------------------------------agtctct-agttatgcagatggttccccatc--------ctactatttgttgaaaatgatctgtgaatctttt-----gtaggagaggaggagaaaaatgttgagata------------------------------------------aagctgaggacctttggtacg-------------cagaag--------------------------------------------------------------------cagaaagaggctatttatctggttgtcaatgcctgttcaagcaggg--------------------------attatacagaaaacattgttgga---
>Podocarpus neriifolius
gcatatctctctcgaatgcagagaggaggaaccatccaacccttcggctgtgtgctcgcagtggaggaaaccaacttcaaaatcatagcttatagccaaaacgcactcgaaatgctggacctcatgcctcagtctgtccccactatggagctgggaaaacat------------------ggaggaggagaagtacttactataggcacagatgtacgtacccttttcacaccctctagcgcgcgagctctggagaaggcagccatggccccagacataagcttgatgaaccccatctgggtccattcccattacagtggaaaacccttcaacgccattgttcacagaattgatgtgggtatggtgatagatttggagcctcggagaactgggggcgctgcta---------------------tgtcaac------agcaggagcggtgcagtcccagaagtttgctgtgagagcaatctccagactccagtcactaccaactggtgacattgggctgctctgcgatactgttgtggaggatgtgagagagctaactgggtatgagagagtcatggtttataaattccatgaggatgagcatggggaagttgttgcggagattaggcgtgctgacttggaaccctacctagggttgcattaccctgcgacggatataccccaggcttcgaggtttctgttcatgcagaacagggtgaggatgatatgtgattgcagtgcaactcctgtgaaggtgattcagtccgaagaattgaggcaaccgctttgtttggttgggtccacactgcgagcaccccacggatgccatgcccagtatatggcaaacatgggatccattgcttcgttggtaatggctgtggtgattaatggaaatgatgaggaagggggagg------------------aacaagtggccgaagttccatgaagctctgggggttagttgtttgccatcatacttcgtctagggctgtatcttttcccctgcgctatgcttgtgaattcctgatgcaggcatttgggcttcagctcaatatggaattgcaattggctgcgcagttgactgagaaacacattcttcggactcagacacttctttgtgacatgcttctgagggatgcacccattggaattgtgactcagtctccaagtattatggaccttgttaagtgtgatggagctgctctatactatgggggcaccacctggtgtcttggggtgactcccacagaagctcagatcaaggatattgcagaatggttgctggaataccatggggattcaactggtctcagcactgatagtttggctgatgctggttatcctggagcagctacacttggggatgctgtttgtggaatggcagcagctcgaattacatca------aaggattttttgttctggtttcgatcccacactgcaaaggagatgaagtggggaggtgcaaagcatcatcctgatgataaggatgatggccgaagaatgcatcctcgatcatcatttaaggcattcttagaagttgtcaagagaagaagtttgccgtgggagaatgtggaaatggatgccattcactcactacagcttattctacgaggttcatttcaagacattgatgacagcggtactaaaacgatggtccatgctcggttgactgacttgaaattacagggcattgatgagcttagctctgtggccagtgagatggtccgattgatcgaaacagctacagcaccaattctggctatagattctaatgggcttgttaatggatggaatgctaaggtggcagaattgacaggtcttccagttggagaagctatgggcaaatcactagttcatgacgttgttttggaagaatctgcagagtgtgtggagaaaatgctttatcgagctttaagaggtacgcttttctatatttgaaggctta----------------------------------------------------------------------------------------------------------------------------------------------------------------------------------------------------------------------------------------ttctatcg-taaacaaatatttcaactacatgcatagag--gattcataaatgcg-tgtggc-----------------------------------------------------------------------------------------------------------------------------------------aat--------------------ggtgtaacat-----------gattctctgacttattc-gtcactttttcaaattcttggtcc----------------------------------------------------------------------------------aaaatta---------------------------------------------------------gtaaatttggttctttactt-gttcatat---------------------------------------ggtccatgat-ttgtgaataacccaatcgaactctctaa--------------------------------aacttgtagcttacaaa---------------tcgaatgaaaaatcatgag------------------tttcatggggtcttattg-------------------------------------------------------tgttttttttgcgttgactcagt--ttaggta------------cattaaat--------------------------------------------------------------------------------------------------------------------------------------------------------------------------------gtatgttataacttac-----------------------------------------atgcgaaaattg-aaatatttacctagttttttctaataattttctttagtaagagtattacgtttg----------------ttctcctccatg--------------------------------------ccaagtcagta-------------------------------------------cag-agtacaagttagtc-tttt--------------------------------------------------------------------------------------------------------------gactttggcttgaagctgt-------------------------------------------cctat---------atcagtaccagttccaagcatt--------------------------------------------------------------------------------------------------------------------------------agtctct-agttatgcagatggttccccatt--------ctactatttgttgaaaatgatctgtgaatctttt-----gtaggagaggaggagaaaaatgttgagata------------------------------------------aagctgaggacctttggtacg-------------cagaag--------------------------------------------------------------------cagaaagaggctatttatctggttgtcaatgcctgttcaagcaggg--------------------------attatacagaaaacattgttgga---
>Podocarpus chingianus
gcatatctctctcgaatgcagagaggaggaaccatccaacccttcggctgtgtgctcgcagtggaggaaaccaacttcaaaatcatagcttatagccaaaacgcactcgaaatgctggacctcatgcctcagtctgtccccactatggagctgggaaaacat------------------ggaggaggagaagtacttactataggcacagatgtacgtacccttttcacaccctctagcgcgcgagctctggagaaggcagccatggccccagacataagcttgatgaaccccatctgggtccattcccattacagtggaaaacccttcaacgccattgttcacagaattgatgtgggtatggtgatagatttggagcctcggagaactggggacgctgcta---------------------tgtcaac------agcaggagcggtgcagtcccagaagtttgctgtgagagcaatctccagactccagtcactaccaactggtgacattgggctgctctgcgatactgttgtggaggatgtgagagagctaactgggtatgacagagtcatggtttataaattccatgaggatgagcatggggaagttgttgcggagattaggcgtgctgacttggaaccctacctagggttgcattaccctgcgacggatataccccaggcttcgaggtttctgttcatgcagaacagggtgaggatgatatgtgattgcagtgcaactcctgtgaaggtgattcagtccgaagaattgaggcaaccgctttgtttggttgggtccacactgcgagcaccccacggatgccatgcccagtatatggcaaacatgggatccattgcttcgttggtaatggctgtggtgattaatggaaatgatgaggaagggggagg------------------aacaagtggccgaagttccatgaagctctgggggttagttgtttgccatcatacttcgtctagggctgtatcttttcccctgcgctatgcttgtgaattcctgatgcaggcatttgggcttcagctcaatatggaattgcaattggctgcgcagttgactgagaaacacattcttcggactcagacacttctttgtgacatgcttctgagggatgcacccattggaattgtgactcagtctccaagtattatggaccttgttaagtgtgatggagctgctctatactatgggggcaccacctggtgtcttggggtgactcccacagaagctcagatcaaggatattgcagaatggttgctggaataccatggggattcaactggtctcagcactgatagtttggctgatgctggttatcctggagcagctacacttggggatgctgtttgtggaatggcagcagctcgaattacatca------aaggattttttgttctggtttcgatcccacactgcaaaggagatgaagtggggaggtgcaaagcatcatcctgatgataaggatgatggccgaagaatgcatcctcgatcatcatttaaggcattcttagaagttgtcaagagaagaagtttgccgtgggagaatgtggaaatggatgccattcactcactacagcttattctacgaggttcatttcaagacattgatgacagcggtactaaaacgatggtccatgctcggttgactgacttgaaattacagggcattgatgagcttagctctgtggccagtgagatggtccgattgatcgaaacagctacagcaccaattctggctatagattctaatgggcttgttaatggatggaatgctaaggtggcagaattgacaggtcttccagttggagaagctatgggcaaatcactagttcatgacgttgttttggaagaatctgcagagtgtgtggagaaaatgctttatcgagctttaagaggtacgcttttctatatttgaaggctta----------------------------------------------------------------------------------------------------------------------------------------------------------------------------------------------------------------------------------------ttctatcg-taaacaaatatttcaactacatgcatagag--gattcataaatgcg-tgtggc-----------------------------------------------------------------------------------------------------------------------------------------aat--------------------ggtgtaacat-----------gattctctgacttattc-gtcactttttcaaattcttggtcc----------------------------------------------------------------------------------aaaatta---------------------------------------------------------gtaaatttggttctttactt-gttcatat---------------------------------------ggtccatgat-ttgtgaataacccaatcgaactctctaa--------------------------------aacttgtagcttacaaa---------------tcgaatgaaaaatcatgag------------------tttcatggggtcttattg-------------------------------------------------------tgttttttttgcgttgactcagt--ttaggta------------cattaaat--------------------------------------------------------------------------------------------------------------------------------------------------------------------------------gtatgttataacttac-----------------------------------------atgcgaaaattg-aaatatttacctagttttttctaataattttctttagtaagagtattacgtttg----------------ttctcctccatg--------------------------------------ccaagtcagta-------------------------------------------cag-agtacaagttagtc-tttt--------------------------------------------------------------------------------------------------------------gactttggcttgaagctgt-------------------------------------------cctat---------atcagtaccagttccaagcatt--------------------------------------------------------------------------------------------------------------------------------agtctct-agttatgcagatggttccccatc--------ctactatttgttgaaaatgatctgtgaatctttt-----gtaggagaggaggagaaaaatgttgagata------------------------------------------aagctgaggacctttggtacg-------------cagaag--------------------------------------------------------------------cagaaagaggctatttatctggttgtcaatgcctgttcaagcaggg--------------------------attatacagaaaacattgttgga---
>Podocarpus brassii
gcatatctctctcgaatgcagagaggaggaaccatccaacccttcggctgtgtgctcgcagtggaggaaaccaacttcaaaatcatagcttatagccaaaacgcactcgaaatgctggacctcatgcctcagtctgtccccactatggagctgggaaaacat------------------ggaggaggagaagtacttactataggcacagatgtacgtacccttttcacaccctctagcgcgcgagctctggagaaggcagccatggccccagacataagcttgatgaaccccatctgggtccattcccattacagtggaaaacccttcaacgccattgttcacagaattgatgtgggtatggtgatagatttggagcctcggagaactggggacgctgcta---------------------tgtcaac------agcaggagcggtgcagtcccagaagtttgctgtgagagcaatctccagactccagtcactaccaactggtgacattgggctgctctgcgatactgttgtggaggatgtgagagagctaactgggtatgagagagtcatggtttataaattccatgaggatgagcatggggaagttgttgcggagattaggcgtgctgacttggaaccctacctagggttgcattaccctgcgacggatataccccaggcttcgaggtttctgttcatgcagaacagggtgaggatgatatgtgattgcagtgcaactcctgtgaaggtgattcagtccgaagaattaaggcaaccgctttgtttggttgggtccacactgcgagcaccccacggatgccatgcccagtatatggcaaacatgggatccattgcttcgttggtaatggctgtggtgattaatggaaatgatgaggaagggggagg------------------aacaagtggccgaagttccatgaagctctgggggttagttgtttgccatcatacttcgtctagggctgtatcttttcccctgcgctatgcttgtgaattcctgatgcaggcatttgggcttcagctcaatatggaattgcaattggctgcgcagttgactgagaaacacattcttcggactcagacacttctttgtgacatgcttctgagggatgcacccattggaattgtgactcagtctccaagtattatggaccttgttaagtgtgatggagctgctctatactatgggggcaccacctggtgtcttggggtgactcccacagaagctcagatcaaggatattgcagaatggttgctggaataccatggggattcaactggtctcagcactgatagtttggctgatgctagttatcctggagcagctacacttggggatgctgtttgtggaatggcagcagctcgaattacatca------aaggattttttgttctggtttcgatcccacactgcaaaggagatgaagtggggaggtgcaaagcatcatcctgatgataaggatgatggccgaagaatgcatcctcgatcatcatttaaggcattcttagaagttgtcaagagaagaagtttgccgtgggagaatgtggaaatggatgccattcactcactacagcttattctacgaggttcatttcaagacattgatgacagcggtactaaaacgatggtccatgctcggttgactgacttgaaattacagggcattgatgagcttagctctgtggccagtgagatggtccgattgatcgaaacagctacagcaccaattctggctatagattctaatgggcttgttaatggatggaatgctaaggtggcagaattgacaggtcttccagttggagaagctatgggcaaatcactagttcatgacgttgttttggaagaatctgtagagtgtgtggagaaaatgctttatcgagctttaagaggtacgcttttctatatttgaaggctta----------------------------------------------------------------------------------------------------------------------------------------------------------------------------------------------------------------------------------------ttctatcg-taaacaaatatttcaactacatgcatagag--gattcataaatgcg-tgtggc-----------------------------------------------------------------------------------------------------------------------------------------aat--------------------ggtgtaacat-----------gattctctgacttattc-gtcactttttcaaattcttggtcc----------------------------------------------------------------------------------aaaatta---------------------------------------------------------gtaaatttggttctttactt-gttcatat---------------------------------------ggtccatgat-ttgtgaataacccaatcgaactctctaa--------------------------------aacttgtagcttacaaa---------------tcgaatgaaaaatcatgag------------------tttcatggggtcttattg-------------------------------------------------------tgttttttttgcgttgactcagt--ttaggta------------cattaaat--------------------------------------------------------------------------------------------------------------------------------------------------------------------------------gtatgttataacttac-----------------------------------------atgcgaaaattg-aaatatttacctagttttttctaataattttctttagtaagagtattacgtttg----------------ttctcctccatg--------------------------------------ccaagtcagta-------------------------------------------cag-agtacaagttagtc-tttt--------------------------------------------------------------------------------------------------------------gactttggcttgaagctgt-------------------------------------------cctat---------atcagtaccagttccaagcatt--------------------------------------------------------------------------------------------------------------------------------agtctct-agttatgcagatggttccccatc--------ctactatttgttgaaaatgatctgtgaatctttt-----gtaggagaggaggagaaaaatgttgagata------------------------------------------aagctgaggacctttggtacg-------------cagaag--------------------------------------------------------------------cagaaagaggctatttatctggttgtcaatgcctgttcaagcaggg--------------------------attatacagaaaacattgttgga---
>Podocarpus ramosii
gcatatctctctcgaatgcagagaggaggaaccatccaacccttcggctgtgtgctcgcagtggaggaaaccaacttcaaaatcatagcttatagccaaaacgcactcgaaatgctggacctcatgcctcagtctgtccccactatggagctgggaaaacat------------------ggaggaggagaagtacttactataggcacagatgtacgtacccttttcacaccctctagcgcgcgagctctggagaaggcagccatggccccagacataagcttgatgaaccccatctgggtccattcccattacagtggaaaacccttcaacgccattgttcacagaattgatgtgggtatggtgatagatttggagcctcggagaactggggacgctgcta---------------------tgtcaac------agcaggagcggtgcagtcccagaagtttgctgtgagagcaatctccagactccagtcactaccaactggtgacattgggctgctctgcgatactgttgtggaggatgtgagagagctaactgggtatgagagagtcatggtttataaattccatgaggatgagcatggggaagttgttgcggagattaggcgtgctgacttggaaccctacctagggttgcattaccctgcgacggatataccccaggcttcgaggtttctgttcatgcagaacagggtgaggatgatatgtgattgcagtgcaactcctgtgaaggtgattcagtccgaagaattaaggcaaccgctttgtttggttgggtccacactgcgagcaccccacggatgccatgcccagtatatggcaaacatgggatccattgcttcgttggtaatggctgtggtgattaatggaaatgatgaggaagggggagg------------------aacaagtggccgaagttccatgaagctctgggggtcagttgtttgccatcatacttcgtctagggctgtatcttttcccctgcgctatgcttgtgaattcctgatgcaggcatttgggcttcagctcaatatggaattgcaattggctgcgcagttgactgagaaacacattcttcggactcagacacttctttgtgacatgcttctgagggatgcacccattggaattgtgactcagtctccaagtattatggaccttgttaagtgtgatggagctgctctatactatgggggcaccacctggtgtcttggggtgactcccacagaagctcagatcaaggatattgcagaatggttgctggaataccatggggattcaactggtctcagcactgatagtttggctgatgctggttatcctggagcagctacacttggggatgctgtttgtggaatggcagcagctcgaattacatca------aaggattttttgttctggtttcgatcccacactgcaaaggagatgaagtggggaggtgcaaagcatcatcctgatgataaggatgatggccgaagaatgcatcctcgatcatcatttaaggcattcttagaagttgtcaagagaagaagtttgccgtgggagaatgtggaaatggatgccattcactcactacagcttattctacgaggttcatttcaagacattgatgacagcggtactaaaacgatggtccatgctcggttgactgacttgaaattacagggcattgatgagcttagctctgtggccagtgagatggtccgattgatcgaaacagctacagcaccaattctggctatagattctaatgggcttgttaatggatggaatgctaaggtggcagaattgacaggtcttccagttggagaagctatgggcaaatcactagttcatgacgttgttttggaagaatctgcagagtgtgtggagaaaatgctttatcgagctttaagaggtacgcttttctatatttgaaggctta----------------------------------------------------------------------------------------------------------------------------------------------------------------------------------------------------------------------------------------ttctatcg-taaacaaatatttcaactacatgcatagag--gattcataaatgcg-tgtggc-----------------------------------------------------------------------------------------------------------------------------------------aat--------------------ggtgtaacat-----------gattctctgacttattc-gtcactttttcaaattcttggtcc----------------------------------------------------------------------------------aaaatta---------------------------------------------------------gtaaatttggttctttactt-gttcgtat---------------------------------------ggtccatgat-ttgtgaataacccaatcgaactctctaa--------------------------------aacttgtagcttacaaa---------------tcgaatgaaaaatcatgag------------------tttcatggggtcttattg-------------------------------------------------------tgttttttttgcgttgactcagt--ttaggta------------cattaaat--------------------------------------------------------------------------------------------------------------------------------------------------------------------------------gtatgttataacttac-----------------------------------------atgcgaaaattg-aaatatttacctagttttttctaataattttctttagtaagagtattacgtttg----------------ttctcctccatg--------------------------------------ccaagtcagta-------------------------------------------cag-agtacaagttagtc-tttt--------------------------------------------------------------------------------------------------------------gactttggcttgaagctgt-------------------------------------------cctat---------atcagtaccagttccaagcatt--------------------------------------------------------------------------------------------------------------------------------agtctct-agttatgcagatggttccccatc--------ctactatttgttgaaaatgatctgtgaatctttt-----gtaggagaggaggagaaaaatgttgagata------------------------------------------aagctgaggacctttggtacg-------------cagaag--------------------------------------------------------------------cagaaagaggctatttatctggttgtcaatgcctgttcaagcaggg--------------------------attatacagaaaacattgttgga---
>Podocarpus bracteatus
gcatatctctctcgaatgcagagaggaggaaccatccaacccttcggctgtgtgctcgcagtggaggaaaccaacttcaaaatcatagcttatagccaaaacgcactcgaaatgctggacctcatgcctcagtctgtccccactatggagctgggaaaacat------------------ggaggaggagaagtacttactataggcacagatgtacgtacccttttcacaccctctagcgcgcgagctctggagaaggcagccatggccccagacataagcttgatgaaccccatctgggtccattcccattacagtggaaaacccttcaacgccattgttcacagaattgatgtgggtatggtgatagatttggagcctcggagaactggggacgctgcta---------------------tgtcaac------agcaggagcggtgcagtcccagaagtttgctgtgagagcaatctccagactccagtcactaccaactggtgacattgggctgctctgcgatactgttgtggaggatgtgagagagctaactgggtatgagagagtcatggtttataaattccatgaggatgagcatggggaagttgttgcggagattaggcgtgctgacttggaaccctacctagggttgcattaccctgcgacggatataccccaggcttcgaggtttctgttcatgcagaacagggtgaggatgatatgtgattgcagtgctactcctgcgaaggtgattcagtccgaagaattgaggcaaccgctttgtttggttgggtccacactgcgagcaccccacggatgccatgcccagtatatggcaaacatgggatccattgcttcgttggtaatggctgtggtgattaatggaaatgatgaggaagggggagg------------------aacaagtggccgaagttccatgaagctctgggggttagttgtttgccatcatacttcgtctagggctgtatcttttcccctgcgctatgcttgtgaattcctgatgcaggcatttgggcttcagctcaatatggaattgcaattggctgcgcagttgactgagaaacacattcttcggactcagacacttctttgtgacatgcttctgagggatgcacccattggaattgtgactcagtctccaagtattatggaccttgttaagtgtgatggagctgctctatactatgggggcaccacctggtgtcttggggcgactcccacagaagctcagatcaaggatattgcagaatggttgctggaataccatggggattcaactggtctcagcactgatagtttggctgatgctggttatcctggagcagctacacttggggatgctgtttgtggaatggcagcagctcgaattacatca------aaggattttttgttctggtttcgatcccacactgcgaaggagatgaagtggggaggtgcaaagcatcatcctgatgataaggatgatggccgaagaatgcatcctcgatcatcatttaaggcattcttagaagttgtcaagagaagaagtttgccgtgggagaatgtggaaatggatgccattcactcactacagcttattctacgaggttcatttcaagacattgatgacagcggtactaaaacgatggtccatgctcggttgactgacttgaaattacagggcattgatgagcttagctctgtggccagtgagatggtccgattgatcgaaacagctacagcaccaattctggctatagattctaatgggcttgttaatggatggaatgctaaggtggcagaattgacaggtcttccagttggagaagctatgggcaaatcactagttcatgacgttgttttggaagaatctgcagagtgtgtggagaaaatgctttatcgagctttaagaggtacgcttttctatatttgaaggctta----------------------------------------------------------------------------------------------------------------------------------------------------------------------------------------------------------------------------------------ttctatcg-taaacaaatatttcaactgcatgcatagag--gattcataaatgcg-tgtggc-----------------------------------------------------------------------------------------------------------------------------------------aat--------------------ggtgtaacat-----------gattctctgacttattc-gtcactttttcaaattcttggtcc----------------------------------------------------------------------------------aaaatta---------------------------------------------------------gtaaatttggttctttactt-gttcatat---------------------------------------ggtccatgat-ttgtgaataacccaatcgaactctctaa--------------------------------aacttgtagcttacaaa---------------tcgaatgaaaaatcatgag------------------tttcatggggtcttattg-------------------------------------------------------tgttttttttgcgttgactcagt--ttaggta------------cattaaat--------------------------------------------------------------------------------------------------------------------------------------------------------------------------------gtatgttataacttac-----------------------------------------atgcgaaaattg-aaatatttacctagttttttctaataattttctttagtaagagtattacgtttg----------------ttctcctccatg--------------------------------------ccaagtcagta-------------------------------------------cag-agtacaagttagtc-tttt--------------------------------------------------------------------------------------------------------------gactttggcttgaagctgt-------------------------------------------cctat---------atcagtaccagttccaagcatt--------------------------------------------------------------------------------------------------------------------------------agtctct-agttatgcagatggttccccatt--------ctactatttgttgaaaatgatctgtgaatctctt-----gtaggagaggaggagaaaaatgttgagata------------------------------------------aagctgaggacctttggtacg-------------cagaag--------------------------------------------------------------------cagaaagaggctatttatctggttgtcaatgcctgttcaagcaggg--------------------------attatacagaaaacattgttgga---
>Podocarpus drouynianus
gcatatctctctcgaatgcagagaggaggaaccatccaacccttcggctgtgtgctcgcagtggaggaaaccaacttcaaaatcatagcttatagccaaaacgcactcgaaatgctggacctcatgcctcagtctgtccccactatggagctgggaaaacat------------------ggaggaggagaagtacttactataggcacagatgtacgtacccttttcacaccctctagcgcgcgagctctggagaaggcagccatggccccagacataagcttgatgaaccccatctgggtccattcccattacagtggaaaacccttcaacgccattgttcacagaattgatgtgggtatggtgatagatttggagcctcggagaactggggacgctgcta---------------------tgtcaac------agcaggagcggtgcagtcccagaagtttgctgtgagagcaatctccagactccagtcactaccaactggtgacattgggctgctctgcgatactgttgtggaggatgtgagagagctaactgggtatgacagagtcatggtttttaaattccatgaggatgagcatggggaagttgttgcggagattaggcgtgctgacttggaaccctacctagggttgcattaccctgcgacggatataccccaggcttcgaggtttctgttcatgcagaacagggtgaggatgatatgtgattgcagtgcaactcctgtgaaggtgattcagtccgaagaattgaggcaaccgctttgtttggttgggtccacactgcgagcaccccacggatgccatgcccagtatatggcaaacatgggatccattgcttcgttggtaatggctgtggtgattaatggaaatgatgaggaagggggagg------------------aacaagtggccgaagttccatgaagctctgggggttagttggttgccatcatacttcgtctagggctgtatcttttcccctgcgctatgcttgtgaattcctgatgcaggcatttgggcttcagctcaatatggaattgcaattggctgcgcagttgactgagaaacacattcttcggactcagacacttctttgtgacatgcttctgagggatgcacccattggaattgtgactcagtctccaagtattatggaccttgttaagtgtgatggagctgctctatactatgggggcaccacctggtgtcttggggtgactcccacagaagctcagatcaaggatattgcagaatggttgctggaataccatggggattcaactggtctcagcactgatagtttggctgatgctggttatcctggagcagctacacttggggatgctgtttgtggaatggcagcagctcgaattacatca------aaggattttttgttctggtttcgatcccacactgcaaaggagatgaagtggggaggtgcaaagcatcatcctgatgataaggatgatggccgaagaatgcatcctcgatcatcatttaaggcattcttagaagttgtcaagagaagaagtttgccgtgggagaatgtggaaatggatgccattcactcactacagcttattctacgaggttcatttcaagacattgatgacagcggtactaaaacgatggtccatgctcggttgactgacttgaaattacagggcattgatgagcttagctctgtggccagtgagatggtccgattgatcgaaacagctacagcaccaattctggctgtagattctaatgggctcgttaatggatggaatgctaaggtggcagaattgacaggtcttccagttggagaagctatgggcaaatcactagttcatgacgttgttttggaagaatctgcagagtgtgtggagaaaatgctttatcgagctttaagaggtacgcttttctatatttgaaggctta----------------------------------------------------------------------------------------------------------------------------------------------------------------------------------------------------------------------------------------ttctatca-taaacaaatatttgaactacatgcatagag--gactcataaatgcg-tgtggc-----------------------------------------------------------------------------------------------------------------------------------------aat--------------------ggtgtaacat-----------gattctctgacttattc-gtcactttttcaaattcttggtcc----------------------------------------------------------------------------------aaaatta---------------------------------------------------------gtaaatttggttctttactt-gttcatat---------------------------------------ggtccatgat-ttgtgaataacccaatcgaactctctaa--------------------------------aacttgtagcttacaaa---------------tcgaatgaaaaatcatgag------------------tttcatggggtcttattg-------------------------------------------------------tgttttttttgcgttgactcagt--ttaggta------------cattaaat--------------------------------------------------------------------------------------------------------------------------------------------------------------------------------gtatgttataacttac-----------------------------------------atgcgaaaattg-aaatatttacctagttttttctaataattttctttagtaagagtattacgtttg----------------ttctcctccatg--------------------------------------ccaagtcagta-------------------------------------------cag-agtacaagttagtc-tttt--------------------------------------------------------------------------------------------------------------gactttggcttgaagctgt-------------------------------------------cctat---------atcagtaccagttccaagcatt--------------------------------------------------------------------------------------------------------------------------------agtctct-agttatgcagatggttccccatc--------ctactatttgttgaaaatgatctgtgaatctttt-----gtaggagaggaggagaaaaatgttgagata------------------------------------------aagctgaggacctttggtacg-------------cagaag--------------------------------------------------------------------cagaaagaggctatttatctggttgtcaatgcctgttcaagcaggg--------------------------attatacagaaaacattgttgga---
>Podocarpus fasciculus
gcatatctctctcgaatgcagagaggaggaaccatccaacccttcggctgtgtgctcgcagtggaggaaaccaacttcaaaatcatagcttatagccaaaacgcactcgaaatgctggacctcatgcctcagtctgtccccactatggagctgggaaaacat------------------ggaggaggagaagtacttactataggcacagatgtacgtacccttttcacaccctctagcgcgcgagctctggagaaggcagccatggccccagacataagcttgatgaaccccatctgggtccattcccattacagtggaaaacccttcaacgccattgttcacagaattgatgtgggtatggtgatagatttggagcctcggagaactggggacgctgcta---------------------tgtcaac------agcaggagcggtgcagtcccagaagtttgctgtgagagcaatctccagactccagtcactaccaactggtgacattgggctgctctgcgatactgttgtggaggatgtgagagagctaactgggtatgacagagtcatggtttataaattccatgaggatgagcatggggaagttgttgcggagattaggcgtgctgacttggaaccctacctagggttgcattaccctgcgacggatataccccaggcttcgaggtttctgttcatgcagaacagggtgaggatgatatgtgattgcagtgcaactcctgtgaagatgattcagtccgaagaattgaggcaaccgctttgtttggttgggtccacactgcgagcaccccacggatgccatgcccagtatatggcaaacatgggatccattgcttcgttggtaatggctgtggtgattaatggaaatgatgaggaagggggagg------------------tacaagtggccgaagttccatgaagctctgggggttagttgtttgccatcatacttcgtctagggctgtatcttttcccctgcgctatgcttgtgaattcctgatgcaggcatttgggcttcagctcaatatggaattgcaattggctgcgcagttgactgagaaacacattcttcggactcagacacttctttgtgacatgcttctgagggatgcacccattggaattgtgactcagtctccaagtattatggaccttgttaagtgtgatggagctgctctatattatgggggcaccacctggtgtcttggggtgactcccacagaagctcagatcaaggatattgcagaatggttgctggaataccatggggattcaactggtctcagcactgatagtttggctgatgctggttatcctggagcagctacacttggggatgctgtttgtggaatggcagcagctcgaattacatca------aaggattttttgttctggtttcgatcccacactgcaaaggagatgaagtggggaggtgcaaagcatcatcctgatgataaggatgatggccgaagaatgcatcctcgatcatcatttaaggcattcttagaagttgtcaagagaagaagtttgccgtgggagaatgtggaaatggatgccattcactcactacagcttattctacgaggttcatttcaagacattgatgacagcggtactaaaacaatggtccatgctcggttgactgacttgaaattacagggcattgatgagcttagctctgtggccagtgagatggtccgattgatcgaaacagctacagcaccaattctggctatagattctaacgggcttgttaatggatggaatgctaaggtggcagaattgacaggtcttccagttggagaagctatgggcaaatcactagttcatgacgttgttttggaagaatctgcagagtgtgtggagaaaacgctttatcgagctttaagaggtacgcttttctatatttgaaggctta----------------------------------------------------------------------------------------------------------------------------------------------------------------------------------------------------------------------------------------ttctatcg-taaacaaatatttcaactacatgcatagag--gattcataaatgcg-tgtggc-----------------------------------------------------------------------------------------------------------------------------------------aat--------------------ggtgtaacat-----------gattctctgacttattc-gtcactttttcaaattcttggtcc----------------------------------------------------------------------------------aaaatta---------------------------------------------------------gtaaatttggttctttactt-gttcatat---------------------------------------ggtccatgat-ttgtgaataacccaatcgaactctctaa--------------------------------aacttgtagcttacaaa---------------tcgaatgaaaaatcatgag------------------tttcatggggtcttattg-------------------------------------------------------tgttttttttgcgttgactcagt--ttaggta------------cattaaat--------------------------------------------------------------------------------------------------------------------------------------------------------------------------------gtatgttataacttac-----------------------------------------atgcgaaaattg-aaatatttacctagttttttctaataattttctttagtaagagtattacgtttg----------------ttctcctccatg--------------------------------------ccaagtcagta-------------------------------------------cag-agtacaagttagtc---tt--------------------------------------------------------------------------------------------------------------gactttggcttgaagctgt-------------------------------------------cctat---------atcagtaccagttccaagcatt--------------------------------------------------------------------------------------------------------------------------------agtctct-agttatgcagatggttccccatc--------ctactatttgttgaaaatgatctgtgaatctttt-----gtaggagaggaggagaaaaatgttgagata------------------------------------------aggctgaggacctttggtacg-------------cagaag--------------------------------------------------------------------cagaaagaggctatttatctggttgtcaatgcctgttcaagcaggg--------------------------attatacagaaaacattgttgga---
>Podocarpus lucienii
gcatatctctctcgaatgcagagaggaggaaccatccaacccttcggctgtgtgctcgcagtggaggaaaccaacttcaaaatcatagcttatagccaaaacgcactcgaaatgctggacctcatgcctcagtctgtccccactatggagctgggaaaacat------------------ggaggaggagaagtacttactataggcacagatgtacgtacccttttcacaccctctagcgcgcgagctctggagaaggcagccatggccccagacataagcttgatgaaccccatctgggtccattcccattacagtggaaaacccttcaacgccattgttcacagaattgatgtgggtatggtgatagatttggagcctcggagaactggggacgctgcta---------------------tgtcaac------agcaggagcggtgcagtcccagaagtttgctgtgagagcaatctccagactccagtcactaccaactggtgacattgggctgctctgcgatactgttgtggaggatgtgagagagctaactgggtatgacagagtcatggtttataaattccatgaggatgagcatggggaagttgttgcggagattaggcgtgctgacttggaaccctacctagggttgcattaccctgcgacggatataccccaggcttcgaggtttctgttcatgcagaacagggtgaggatgatatgtgattgcagtgcaactcctgtgaagatgattcagtccgaagaattgaggcaaccgctttgtttggttgggtccacactgcgagcaccccacggatgccatgcccagtatatggcaaacatgggatccattgcttcgttggtaatggctgtggtgattaatggaaatgatgaggaagggggagg------------------aacaagtggccgaagttccatgaagctctgggggttagttgtttgccatcatacttcgtctagggctgtatcttttcccctgcgctatgcttgtgaattcctgatgcaggcatttgggcttcagctcaatatggaattgcaattggctgcgcagttgactgagaaacacattcttcggactcagacacttctttgtgacatgcttctgagggatgcacccattggaattgtgactcagtctccaagtattatggaccttgttaagtgtgatggagctgctctatattatgggggcaccacctggtgtcttggggtgactcccacagaagctcagatcaaggatattgcagaatggttgctggaataccatggggattcaactggtctcagcactgatagtttggctgatgctggttatcctggagcagctacacttggggatgctgtttgtggaatggcagcagctcgaattacatca------aagggttttttgttctggtttcgatcccacactgcaaaggagatgaagtggggaggtgcaaagcatcatcctgatgataaggatgatggccgaagaatgcatcctcgatcatcatttaaggcattcttagaagttgtcaagagaagaagtttgccgtgggagaatgtggaaatggatgccattcactcactacagcttattctacgaggttcatttcaagacattgatgacagcggtactaaaacaatggtccatgctcggttgactgacttgaaattacagggcattgatgagcttagctctgtggccagtgagatggtccgattgatcgaaacagctacagcaccaattctggctatagattctaacgggcttgttaatggatggaatgctaaggtggcagaattgacaggtcttccagttggagaagctatgggcaaatcactagttcatgacgttgttttggaagaatctgcagagtgtgtggagaaaatgctttatcgagctttaagaggtacgcttttctatatttgaaggctta----------------------------------------------------------------------------------------------------------------------------------------------------------------------------------------------------------------------------------------ttctatcg-taaacaaatatttcaactacatgcatagag--gattcataaatgcg-tgtggc-----------------------------------------------------------------------------------------------------------------------------------------aat--------------------ggtgtaacat-----------gattctctgacttattc-gtcactttttcaaattcttggtcc----------------------------------------------------------------------------------aaaatta---------------------------------------------------------gtaaatttggttctttactt-gttcatat---------------------------------------ggtccatgat-ttgtgaataacccaatcgaactctctaa--------------------------------aacttgtagcttacaaa---------------tcgaatgaaaaatcatgag------------------tttcatggggtcttattg-------------------------------------------------------tgttttttttgcgttgactcagt--ttaggta------------cattaaat--------------------------------------------------------------------------------------------------------------------------------------------------------------------------------gtatgttataacttac-----------------------------------------atgcgaaaattg-aaatatttacctagttttttctaataattttctttagtaagagtattacgtttg----------------ttctcctccatg--------------------------------------ccaagtcagta-------------------------------------------cag-agtacaagttagtc---tt--------------------------------------------------------------------------------------------------------------gactttggcttgaagctgt-------------------------------------------cctat---------atcagtaccagttccaagcatt--------------------------------------------------------------------------------------------------------------------------------agtctct-agttatgcagatggttccccatc--------ctactatttgttgaaaatgatctgtgaatctttt-----gtaggagaggaggagaaaaatgttgagata------------------------------------------aagctgaggacctttggtacg-------------cagaag--------------------------------------------------------------------cagaaagaggctatttatctggttgtcaatgcctgttcaagcaggg--------------------------attatacagaaaacattgttgga---
>Podocarpus oleifolius
gcatatctctctcgaatgcagagaggaggaaccatccaacccttcggctgtgtgctcgcagtggaggaaaccaacttcaaaatcatagcttatagccaaaacgcactcgaaatgctggacctcatgcctcagtctgtccccactatggagctgggaaaacat------------------ggaggaggagaagtacttactataggcacagatgtacgtacccttttcacaccctctagcgcgcgagctctggagaaggcagccatggccccagacataagcttgatgaaccccatctgggtccattcccattacagtggaaaacccttcaacgccattgttcacagaattgatgtgggtatggtgatagatttggagcctcggagaactggggacgctgcta---------------------tgtcaac------agcaggagcggtgcagtcccagaagtttgctgtgagagcaatctccagactccagtcactaccaactggtgacattgggctgctctgcgatactgttgtggaggatgtgagagagctaactgggtatgacagagtcatggtttataaattccatgaggatgagcatggggaagttgttgcggagattaggcgtgctgacttggaaccctacctagggttgcattaccctgcgacggatataccccaggcttcgaggtttctgtccatgcagaacagggtgaggatgatatgtgattgcagtgcaactcctgtgaagatgattcagtccgaagaattgaggcaaccgctttgtttggttgggtccacactgcgagcaccccacggatgccatgcccagtatatggcaaacatgggatccattgcttcgttggtaatggctgtggtgattaatggagatgatgaggaagggggagg------------------aacaagtggccgaagttccatgaagctctgggggttagttgtttgccatcatacttcgtctagggctgtatcttttcccctgcgctatgcttgtgaattcctgatgcaggcatttgggcttcagctcaatatggaattgcaattggctgcgcagttgactgagaaacacattcttcggactcagacacttctttgtgacatgcttctgagggatgcacccattggaattgtgactcagtctccaagtattatggaccttgttaagtgtgatggagctgctctatattatgggggcaccacctggtgtcttggggtgactcccacagaagctcagatcaaggatattgcagaatggttgctggaataccatggggattcaactggtctcagcactgatagtttggctgatgctggttatcctggagcagctacacttggggatgctgtttgtggaatggcagcagctcgaattacatca------aaggattttttgttctggtttcgatcccacactgcaaaggagatgaagtggggaggtgcaaagcatcatcctgatgataaggatgatggccgaagaatgcgtcctcgatcatcatttaaggcattcttagaagttgtcaagagaagaagtttgccgtgggagaatgtggaaatggatgccattcactcactacagcttattctacgaggttcatttcaagacattgatgacagcggtactaaaacaatggtccatgctcggttgactgacttgaaattacagggcattgatgagcttagctctgtggccagtgagatggtccgattgatcgaaacagctacagcaccaattctggctatagattctaacgggcttgttaatggatggaatgctaaggtggcagaattgacaggtcttccagttggagaagctatgggcaaatcactagttcatgacgttgttttggaagaatctgcagagtgtgtggagaaaatgctttatcgagctttaagaggtacgcttttctatatttgaaggctta----------------------------------------------------------------------------------------------------------------------------------------------------------------------------------------------------------------------------------------ttctatcg-taaacaaatatttcaactacatgcatagag--gattcataaatgcg-tgtggc-----------------------------------------------------------------------------------------------------------------------------------------aat--------------------ggtgtaacat-----------gattctctgacttattc-gtcactttttcaaattcttggtcc----------------------------------------------------------------------------------aaaatta---------------------------------------------------------gtaaatttggttctttactt-gttcatat---------------------------------------ggtccatgat-ttgtgaataacccaatcgaactctctaa--------------------------------aacttgtagcttacaaa---------------tcgaatgaaaaatcatgag------------------gttcatggggtcttattg-------------------------------------------------------tgttttttttgcgttgactcagt--ttaggta------------cattaaat--------------------------------------------------------------------------------------------------------------------------------------------------------------------------------gtatgttataacttac-----------------------------------------atgcgaaaattg-aaatatttacctagttttttctaataattttctttagtaagagtattacgtttg----------------ttctcctccatg--------------------------------------ccaagtcagta-------------------------------------------cag-agtacaagttagtc---tt--------------------------------------------------------------------------------------------------------------gactttggcttgaagctgt-------------------------------------------cctat---------atcagtaccagttccaagcatt--------------------------------------------------------------------------------------------------------------------------------agtctct-agttatgcagatggttccccatc--------ctactatttgttgaaaatgatctgtgaatctttt-----gtaggagaggaggagaaaaatgttgagata------------------------------------------aagctgaggacctttggtacg-------------cagaag--------------------------------------------------------------------cagaaagaggctatttatctggttgtcaatgcctgttcaagcaggg--------------------------attatacagaaaacattgttgga---
>Podocarpus macrophyllus
gcatatctctctcgaatgcagagaggaggaaccatccaacccttcggctgtgtgctcgcagtggaggaaaccaacttcaaaatcatagcttatagccaaaacgcactcgaaatgctggacctcatgcctcagtctgtccccactatggagctgggaaaacat------------------ggaggaggagaagtacttactataggcacagatgtacgtacccttttcacaccctctagcgcgcgagctctggagaaggcagccatggccccagacataagcttgatgaaccccatctgggtccattcccattacagtggaaaacccttcaacgccattgttcacagaattgatgtgggtatggtgatagatttggagcctcggagaactggggacgctgcta---------------------tgtcaac------agcaggagcggtgcagtcccagaagtttgctgtgagagcaatctccagactccagtcactaccaactggtgacattgggctgctctgcgatactgttgtggaggatgtgagagagctaactgggtatgacagagtcatggtttataaattccatgaggatgagcatggggaagttgttgcggagattaggcgtgctgacttggaaccctacctagggttgcattaccctgcgacggatataccccaggcttcgaggtttctgttcatgcagaacagggtgaggatgatatgtgattgcagtgcaactcctgtgaagatgattcagtccgaagaattgaggcaaccgctttgtttggttgggtccacactgcgagcaccccacggatgccatgcccagtatatggcaaacatgggatccattgcttcgttggtaatggctgtggtgattaatggaaatgatgaggaagggggagg------------------aacaagtggccgaagttccatgaagctctgggggttagttgtttgccatcatacttcgtctagggctgtatcttttcccctgcgctatgcttgtgaattcctgatgcaggcatttgggcttcagctcaatatggaattgcaattggctgcgcagttgactgagaaacacattcttcggactcagacacttctttgtgacatgcttctgagggatgcacccattggaattgtgactcagtctccaagtattatggaccttgttaagtgtgatggagctgctctatactatgggggcaccacctggtgtcttggggtgactcccacagaagctcagatcaaggatattgcagaatggttgctggaataccatggggattcaactggtctcagcactgatagtttggctgatgctggttatcctggagcagctacacttggggatgctgtttgtggaatggcagcagctcgaattacatca------aaggattttttgttctggtttcgatcccacactgcaaaggagatgaagtggggaggtgcaaagcatcatcctgatgataaggatgatggccgaagaatgcatcctcgatcatcatttaaggcattcttagaagttgtcaagagaagaagtttgccgtgggagaatgtggaaatggatgccattcactcactacagcttattctacgaggttcatttcaagacattgatgacagcggtactaaaacgatggtccatgctcggttgactgacttgaaattacagggcattgatgagcttagctctgtggccagtgagatggtccgattgatcgaaacagctacagcaccaattctggctatagattctaacgggcttgttaatggatggaatgctaaggtggcagaattgacaggtcttccagttggagaagctatgggcaaatcactagttcatgacgttgttttggaagaatctgcagagtgtgtggagaaaatgctttatcgagctttaagaggtacgcttttctatatttgaaggctta----------------------------------------------------------------------------------------------------------------------------------------------------------------------------------------------------------------------------------------ttctatcg-taaacaaatatttcaactacatgcatagag--gattcataaatgcg-tgtggc-----------------------------------------------------------------------------------------------------------------------------------------aat--------------------ggtgtaacat-----------gattctctgacttattc-gtcactttttcaaattcttggtcc----------------------------------------------------------------------------------aaaatta---------------------------------------------------------gtaaatttggttctttactt-gttcatat---------------------------------------ggtccatgat-ttgtgaataacccaatcgaactctctaa--------------------------------aacttgtagcttacaaa---------------tcgaatgaaaaatcatgag------------------tttcatggggtcttattg-------------------------------------------------------tgttttttttgcgttgactcagt--ttaggta------------cattaaat--------------------------------------------------------------------------------------------------------------------------------------------------------------------------------gtatgttataacttac-----------------------------------------atgcgaaaattg-aaatatttacctagttttttctaataattttctttagtaagagtattacgtttg----------------ttctcctccatg--------------------------------------ccaagtcagta-------------------------------------------cag-agtacaagttagtc---tt--------------------------------------------------------------------------------------------------------------gactttggcttgaagctgt-------------------------------------------cctat---------atcagtaccagttccaagcatt--------------------------------------------------------------------------------------------------------------------------------agtctct-agttatgcagatggttccccatc--------ctactatttgttgaaaatgatctgtgaatctttt-----gtaggagaggaggagaaaaatgttgagata------------------------------------------aagctgaggacctttggtacg-------------cagaag--------------------------------------------------------------------cagaaagaggctatttatctggttgtcaatgcctgttcaagcaggg--------------------------attatacagaaaacattgttggagta
>Podocarpus spathoides
gcatatctctctcgaatgcggagaggaggaaccatccaacccttcggctgtgtgctcgcagtggaggaaaccaacttcaaaatcatagcttatagccaaaacgcactcgaaatgctggacctcatgcctcagtctgtccccactatggagctgggaaaacat------------------ggaggaggagaagtactttctataggcacagatgtacgtacccttttcacaccctctagcgcgcgagctctggagaaggcagtcatggccccagacataagcttgatgaaccccatctgggtccattcccattacagtggaaaacccttcaacgccattgttcacagaattgatgtgggtatggtgatagatttggagcctcggagaactggggacgctgcta---------------------tgtcaac------agcaggagcggtgcagtcccagaagtttgctgtgagagcaatctccagactccagtcactaccaactggtgacattgggctgctctgcgatactgttgtggaggatgtgagagagctaactgggtatgacagagtcatggtttataaattccatgaggatgagcatggggaagttgttgcggagattaggcgttctgacttggaaccctacctagggttgcattaccctgcgacggatataccccaggcttcgaggtttctgttcatgcagaacagggtgaggatgatatgtgattgcagtgcaactcctgtgaaggtgattcagtccgaagaattgaggcaaccgctttgtttggttgggtccacactgcgagcaccccacggatgccatgcccagtatatggcaaacatgggatccattgcttcgttggtaatggctgtggtgattaatggaaatgatgaggaagggggagg------------------aacaagtggccgaagttccatgaagctctgggggttagttgtttgccatcatacttcgtctagggctgtatcttttcccctgcgctatgcttgtgaattcctgatgcaggcatttgggcttcagctcaatatggaattgcaattggctgcgcagttgactgagaaacacattcttcggactcagacacttctttgtgacatgcttctgagggatgcacccattggaattgtgactcagtctccaagtattatggaccttgttaagtgtgatggagctgctctatactatgggggcaccacctggtgtcttggggtgactcccacagaagctcagatcaaggatattgcagaatggttgctggaataccatggggattcaactggtctcagcactgatagtttggctgatgctggttatcctggagcagctacacttggggatgctgtttgtggaatggcagcagctcgaattacatca------aaggattttttgttctggtttcgatcccacactgcaaaggagttgaagtggggaggtgcaaagcatcatcctgatgataaggatgatggccgaagaatgcatcctcgatcatcatttaaggcattcttagaagttgtcaagagaagaagtttgccgtgggagaatgtggaaatggatgccattcactcactacagcttattctacgaggttcatttcaagacattgatgacagcggtactaaaacgatggtccatgctcggttgactgacttgaaattacagggcattgatgagcttagctctgtggccagtgagatggtccgattgatcgaaacagctacagcaccaattctggctatagattctaatgggcttgttaatggatggaatgctaaggtggcagaattgacaggtcttccagttggagaagctatgggcaaatcactagttcatgacgttgttttggaagaatctgcagagtgtgtggagaaaatgctttatcgagctttaagaggtacgcttttctatatttgaaggctta----------------------------------------------------------------------------------------------------------------------------------------------------------------------------------------------------------------------------------------ttctatcg-taaacaaatatttcaactacatgcatagag--gattcataaatgcg-tgtggc-----------------------------------------------------------------------------------------------------------------------------------------aat--------------------ggtgtaacat-----------gattctgtgacttattc-gccactttttcaaattcttggtcc----------------------------------------------------------------------------------aaaatta---------------------------------------------------------gtaaatttggttctttactt-gttcatat---------------------------------------ggtccatgat-ttgtgaataacccaatcgaactctctaa--------------------------------aacttgtagcttacaaa---------------tcgaatgaaaaatcatgag------------------tttcatggggtcttattg-------------------------------------------------------tgttttttttgcgttgactcagt--ttaggta------------cattaaat--------------------------------------------------------------------------------------------------------------------------------------------------------------------------------gtatgttataacttac-----------------------------------------atgcgaaaattg-aaatatttacctagttttttctaataattttctttagtaagagtattacgtttg----------------ttctcctccatg--------------------------------------ccaagtcagta-------------------------------------------cag-agtacaagttagtc-tttt--------------------------------------------------------------------------------------------------------------gactttggcttgaagctgt-------------------------------------------cctat---------atcagtaccagttccaagcatt--------------------------------------------------------------------------------------------------------------------------------agtctct-agttatgctgatggttccccatc--------ctactatttgttgaaaatgatctgtgaatctttt-----gtaggagaggaggagaaaaatgttgagata------------------------------------------aagctgaggacctttggtacg-------------cagaag--------------------------------------------------------------------cagaaagaggctatttatctggttgtcaatgcctgttcaagcaggg--------------------------attatacagaaaacattgttgga---
>Podocarpus salomonensis
gcatatctctctcgaatgcagagaggaggaaccatccaacccttcggctgtgtgctcgcagtggaggaaaccaacttcaaaatcatagcttatagccaaaacgcactcgaaatgctggacctcatgcctcagtctgtccccactatggagctgggaaaacat------------------ggaggaggagaagtactttctataggcacagatgtacgtacccttttcacaccctctagcgcgcgagctctggagaaggcagtcatggccccagacataagcttgatgaaccccatctgggtccattcccattacagtggaaaacccttcaacgccattgttcacagaattgatgtgggtatggtgatagatttggagcctcggagaactggggacgctgcta---------------------tgtcaac------agcaggagcggtgcagtcccagaagtttgctgtgagagcaatctccagactccagtcactaccaactggtgacattgggctgctctgcgatactgttgtggaggatgtgagagagctaactgggtatgacagagtcatggtttataaattccatgaggatgagcatggggaagttgttgcggagattaggcgtgctgacttggaaccctacctagggttgcattaccctgcgacggatataccccaggcttcgaggtttctgttcatgcagaacagggtgaggatgatatgtgattgcagtgcaactcctgtgaaggtgattcagtccgaagaattgaggcaaccgctttgtttggttgggtccacactgcgagcaccccacggatgccatgcccagtatatggcaaacatgggatccattgcttcgttggtaatggctgtggtgattaatggaaatgatgaggaagggggagg------------------aacaagtggccgaagttccatgaagctctgggggttagttgtttgccatcatacttcgtctagggctgtatcttttcccctgcgctatgcttgtgaattcctgatgcaggcatttgggcttcagctcaatatggaattgcaattggctgcgcagttgactgagaaacacattcttcggactcagacacttctttgtgacatgcttctgagggatgcacccattggaattgtgactcagtctccaagcattatggaccttgttaagtgtgatggagctgctctatactatgggggcaccgcctggtgtcttggggtgactcccacagaagctcagatcaaggatattgcagaatggttgctggaataccatggggattcaactggtctcagcactgatagtttggctgatgctggttatccgggagcagctacacttggggatgctgtttgtggaatggcagcagctcgaattacatca------aaggattttttgttctggtttcgatcccacactgcaaaggagttgaagtggggaggtgcgaagcatcatcctgatgataaggatgatggccgaagaatgcatcctcgatcatcatttaaggcattcttagaagttgtcaagagaagaagtttgccgtgggagaatgtggaaatggatgccattcactcactacagcttattctacgaggttcatttcaagacattgatggcagcggtactaaaacgatggtccatgctcggttgacagacttgaaattacagggcattgatgagcttagctctgtggccagtgagatggtccgattgatcgaaacagctacagcaccaattctggctatagattctaatgggcttgttaatggatggaatgctaaggtggcagaattgacaggtcttccagttggagaagctatgggcaaatcactagttcatgacgttgttttggaagaatctgcagggtgcgtggagaaaatgctttatcgagctttaagaggtacgcttttctatatttgaaggctta----------------------------------------------------------------------------------------------------------------------------------------------------------------------------------------------------------------------------------------ttctatcg-taaacaaatatttcaactacatgcatagag--gattcataaatgcg-tgtggc-----------------------------------------------------------------------------------------------------------------------------------------aat--------------------ggtgtaacat-----------gattctctgacttattc-gtcactttttcaaattcttggtcc----------------------------------------------------------------------------------aaaatta---------------------------------------------------------gtaaatttggttctttactt-gttcatat---------------------------------------ggtccatgat-ttgtgaataacccaatcgaactctctaa--------------------------------aacttgtagcttacaaa---------------tcgaatgaaaaatcatgag------------------tttcatggggtcttattg-------------------------------------------------------tgttttttttgcgttgactcagt--ttaggta------------cattaaat--------------------------------------------------------------------------------------------------------------------------------------------------------------------------------gtatgttataacttac-----------------------------------------atgcgaaaattg-aaatatttacctagttttttctaataattttctttagtaagagtattacgtttg----------------ttctcctccatg--------------------------------------ccaagtcagta-------------------------------------------cag-agtacaagttagtc-tttt--------------------------------------------------------------------------------------------------------------gactttggcttgaagctgt-------------------------------------------cctat---------atcagtaccagttccaagcatt--------------------------------------------------------------------------------------------------------------------------------agtctct-agttatgcagatggttccccatc--------ctactatttgttgaaaatgatctgtgaatctttt-----gtaggagaggaggagaaaaatgttgagata------------------------------------------aagctgaggacctttggtacg-------------cagaag--------------------------------------------------------------------cagaaagaggctatttatctggttgtcaatgcctgttcaagcaggg--------------------------attatacagaaaacattgttgga---
>Podocarpus polyspermus
gcatatctctctcgaatgcagagaggaggaaccatccaacccttcggctgtgtgctcgcagtggaggaaaccaacttcaaaatcatagcttatagccaaaacgcactcgaaatgctggacctcatgcctcagtctgtccccactatggagctgggaaaacat------------------ggaggaggagaagtacttactataggcacagatgtacgtacccttttcacaccctctagcgcgcgagctctggagaaggcagccatggccccagacataagcttgatgaaccccgtctgggtccattcccattacagtggaaaacccttcaacgccattgttcacagaattgatgtgggtatggtgatagatttggagcctcggagaaccggggacgctgcta---------------------tgtcaac------ggcaggagcggtgcagtcccagaagtttgctgtgagagcaatctccagactccagtcactaccaactggtgacattgggctgctctgcgatactgttgtggaggatgtgagagagctaactgggtatgacagagtcatggtttataaattccatgaggatgagcatggggaagttgttgcggagattaggcgtgctgacttggaaccctacctagggttgcattaccctgcgacggatataccccaggcttcgaggtttctgttcatgcagaacagggtgaggatgatatgtgattgcagtgcaactcctgtgaaggtgattcagtccgaagaattgaggcaaccgctttgtttggttgggtccacactgcgagcaccccacggatgccatgcccagtatatggcaaacatgggatccattgcttcgttggtaatggctgtggtgattaatggaaatgatgaggaagggggagg------------------aacaagtggccgaagttccatgaagctctgggggttagttgtttgccatcatacttcgtctagggctgtatcttttcccctgcgctatgcttgtgaattcctgatgcaggcatttgggcttcagctcaatatggaattgcaattggctgcgcagttgactgagaaacacattcttcggactcagacacttctttgtgacatgcttctgagggatgcacccattggaattgtgactcagtctccaagtattatggaccttgttaagtgtgatggagctgctctatactatgggggcaccacctggtgtcttggggtgactcccacagaagctcagatcaaggatattgcagaatggttgctggaataccatggggattcaactggtctcagcactgatagtttggctgatgctggttatcctggagcagctacacttggggatgctgtttgtggaatggcagcagctcgaattacatca------aaggattttttgttctggtttcgatcccacactgcaaaggagatgaagtggggaggtgcaaagcatcatcctgatgataaggatgatggccgaagaatgcatcctcgatcatcatttaaggcattcttagaagttgtcaagagaagaagtttgccgtgggagaatgtggaaatggatgccattcactcactacagcttattctacgaggttcatttcaagacattgatgacagcggtactaaaacgatggtccatgctcggttgactgacttgaaattacagggcattgatgagcttagctctgtggccagtgagatggtccgattgatcgaaacagctacagcaccaattctggctatagattctaatgggcttgttaatggatggaatgctaaggtggcagaattgacaggtcttccagttggagaagctatgggcaaatcactagttcatgacgttgttttggaagaatctgcagagtgtgtggagaaaatgctttatcgagctttaagaggtacgcttttctatatttgaaggctta----------------------------------------------------------------------------------------------------------------------------------------------------------------------------------------------------------------------------------------ttctatca-taaacaaatatttgaactacatgcatagag--gactcataaatgcg-tgtggc-----------------------------------------------------------------------------------------------------------------------------------------aat--------------------ggtgtaacat-----------gattctctgacttattc-gtcactttttcaaattcttggtcc----------------------------------------------------------------------------------aaaatta---------------------------------------------------------gtaaatttggttctttactt-gttcatat---------------------------------------ggtccatgat-ttgtgaataacccaatcgaactctctaa--------------------------------aacttgtagcttacaaa---------------tcgaatgaaaaatcatgag------------------tttcatggggtcttattg-------------------------------------------------------tg-tttttttgcgttgactcagt--ttaggta------------cattaaat--------------------------------------------------------------------------------------------------------------------------------------------------------------------------------gtatgttataacttcc-----------------------------------------atgcgaaaattg-aaatatttacctagttttttctaataattttctttagtaagagtattacgtttg----------------ttctcctccatg--------------------------------------ccaagtcagta-------------------------------------------cag-agtacaagttagtc-tttt--------------------------------------------------------------------------------------------------------------gactttggcttgaagctgt-------------------------------------------cctat---------atcagtaccagttccaagcatt--------------------------------------------------------------------------------------------------------------------------------agtctct-agttatgcagatggttccccatc--------ctactatttgttgaaaatgatctgtgaatctttt-----gtaggagaggaggagaaaaatgttgagata------------------------------------------aagctgaggacctttggtacg-------------cagaag--------------------------------------------------------------------cagaaagaggctatttatctggttgtcaatgcctgttcgagcaggg--------------------------attatacagaaaacattgttgga---
>Podocarpus longifoliolatus
gcatatctctctcgaatgcagagaggaggaaccatccaacccttcggctgtgtgctcgcagtggaggaaaccaacttcaaaatcatagcttatagccaaaacgcactcgaaatgctggacctcatgcctcagtctgtccccactatggagctgggaaaacat------------------ggaggaggagaagtacttactataggcacagatgtacgtacccttttcacaccctctagcgcgcgagctctggagaaggcagccatggccccggacataagcttgatgaaccctgtctgggtccattcccattacagtggaaaacccttcaacgccattgttcacagaattgatgtgggtatggtgatagatttggagcctcggagaactggggacgctgcta---------------------tgtcaac------agcaggagcggtgcagtcccagaagtttgctgtgagagcaatctccagactccagtcactaccaactggtgacattgggatgctctgcgatactgttgtggaggatgtgagagagctaactggttatgacagagtcatggtttataaattccatgaggatgagcatggggaagttgttgcggagattaggcgtgctgacttggaaccctacctagggttgcattaccctgcgacggatataccccaggcttcgaggtttctgttcatgcagaacagggtgaggatgatatgtgattgcagtgcaactcctgtgaaggtgattcagtccgaagaattgaggcaaccgctttgtttggttgggtccacactgcgagcaccccacggatgccatgcccagtatatggcaaacatgggatccattgcttcgttggtaatggctgtggtgattaatggaaatgatgaggaagggggggg------------------aacaagtggccgaagttccatgaagctctgggggttagttgtttgccatcatacttcgtctagggctgtatcttttcccctgcgctatgcttgcgaattcctgatgcaggcatttgggcttcagctcaatatggaattgcaattggctgcgcagttgactgagaaacacattcttcggactcagacacttctttgtgacatgcttctgagggatgcacccattggaattgtgactcagtctccaagtattatggaccttgttaagtgtgatggagctgctctatactatgggggcaccacctggtgtcttggggtgactcccacagaagctcagatcaaggatattgcagaatggttgctggaataccatggggattcaactggtctcagcactgatagtttggctgatgctggttatcctggagcagctacacttggggatgctgtttgtggaatggcagcagctcgaattacatca------aaggattttttgttctggtttcgatcccacactgcaaaggagatgaagtggggaggtgcaaagcatcatcctgatgataaggatgatggccgaagaatgcatcctcgatcatcatttaaggcattcttagaagttgtcaagagaagaagtttgccgtgggagaatgtggaaatggatgccattcactcactacagcttattctacgaggttcatttcaagacattgatgacagcagtactaaaacgatggtccatgctcggttgactgacttgaaattacagggcattgacgagcttagctctgtggccagtgagatggtccgattgatcgaaacagctacagcaccaattctggctatagattctaatgggcttgttaatggatggaatgctaaggtggcagaattgacaggtcttccagttggagaagctatgggcaaatcactagttcatgacgttgttttggaagaatctgcagagtgtgtggagaaaatgctttatcgagctttaagaggtacgcttttctatatttgaaggctta----------------------------------------------------------------------------------------------------------------------------------------------------------------------------------------------------------------------------------------ttctatca-taaacaaatatttgaactacatgcatagag--gaattataaatgcg-tgtggc-----------------------------------------------------------------------------------------------------------------------------------------aat--------------------ggtgtaacat-----------gattctctgacttattc-gtcactttttcaaattcttggtcc----------------------------------------------------------------------------------aaaatta---------------------------------------------------------gtaaatttggttctttactt-gttcatat---------------------------------------ggtccatgat-ttgtgaataacccaatcgaactctctaa--------------------------------aacttgtagcttacaaa---------------tcgaatgaaaaatcatgag------------------tttcatggggtcttattg-------------------------------------------------------tgttttttttgcgttgactcagt--ttaggta------------cattaaat--------------------------------------------------------------------------------------------------------------------------------------------------------------------------------gtatgttataacttac-----------------------------------------atgcgaaaattg-aaatatttacctagttttttctaataattttctttagtaagagtattacgtttg----------------ttctcctccatg--------------------------------------ccaagtcagta-------------------------------------------cag-agtacaagttagtc-tttt--------------------------------------------------------------------------------------------------------------gactttggcttgaagctgt-------------------------------------------cctat---------atcagtaccagttccaagcatt--------------------------------------------------------------------------------------------------------------------------------agtctct-agttatgcagatggttccccatc--------ctactatttgttgaaaatgatctgtgaatctttt-----gtaggagaggaggagaaaaatgttgagata------------------------------------------aagctgaggacctttggtacg-------------cagaag--------------------------------------------------------------------cagaaagaggctatttatctggttgtcaatgcctgttcgagcaggg--------------------------attatacagaaaacattgttgga---
>Podocarpus costalis
gcatatctctctcgaatgcagagaggaggaaccatccaacccttcggctgtgtgctcgcagtggaggaaaccaacttcaaaatcatagcttatagccaaaacgcactcgaaatgctggacctcatgcctcagtctgtccccactatggagctgggaaaacat------------------ggaggaggagaagtacttactataggcacagatgtacgtacccttttcacaccctctagcgcgcgagctctggagaaggcagccatggccccagacataagcttgatgaaccccatctgggtccattcccattgcagtggaaaacccttcaacgccattgttcacagaattgatgtgggtatggtgatagatttggagcctcggagaactggggacgctgcta---------------------tgtcaac------agcaggagcggtgcagtcccagaagtttgctgtgagagcaatctccagactccagtcactaccaactggtgacattgggctgctctgcgatactgttgtggaggatgtgagagagctaactgggtatgacagagtcatggtttataaattccatgaggatgagcatggggaagttgttgcggagattaggcgtgctgacttggaaccctacctagggttgcattaccctgcgacggatataccccaggcttcgaggtttctgttcatgcagaacagggtgaggatgatatgtgattgcagtgcaacccctgtgaaggtgattcagtccgaagaattgaggcaaccgctttgtttggttgggtccacactgcgagcaccccacggatgccatgcccagtatatggcaaacatgggatccattgcttcgttggtaatggctgtggtgattaatggaaatgatgaggaagggggagg------------------aacaagtggccgaagttccatgaagctctgggggttagttgtttgccatcatacttcgtctagggctgtatcttttcccctgcgctatgcttgtgaattcctgatgcaggcatttgggcttcagctcaatatggaattgcaattggctgcgcagttgactgagaaacacattcttcggactcagacacttctttgtgacatgcttctgagggatgcacccattggaatagtgactcagtctccaagtattatggaccttgttaagtgtgatggagctgctctatactatgggggcaccacctggtgtcttggggtgactcccacagaagctcagatcaaggatattgcagaatggttgctggaataccatggggattcaactggtctcagcactgatagtttggctgatgctggttatcctggagcagctacacttggggatgctgtatgtggaatggcagcagctcgaattacatca------aaggattttttgttctggtttcgatcccacactgcaaaggaaatgaagtggggaggtgcaaagcatcatcctgatgataaggatgatggccgaagaatgcatcctcgatcatcatttaaggcattcttagaagttgtcaagagaagaagtttgccgtgggagaatgtggaaatggatgccattcactcactacagcttattctacgaggttcatttcaagacattgatgacagcggtactaaaacgatggtccatgctcggttgactgacttgaaattacagggcattgatgagcttagctctgtggccagtgagatggtccgattgatcgaaacagctacagcaccaattctggctatagattctaatgggctcgttaatggatggaatgctaaggtggcagaattgacaggtcttccagttggagaagctatgggcaaatcgctagttcatgacgttgttttggaagaatctgcagagtgtgtggagaaaatgctttatcgagctttaagaggtacgcttttctatatttgaaggctca----------------------------------------------------------------------------------------------------------------------------------------------------------------------------------------------------------------------------------------ttctatca-taaacaaatatttgaactacatgcatagag--gactcataaatgcg-tgtggc-----------------------------------------------------------------------------------------------------------------------------------------aat--------------------ggtgtaacat-----------gatgctctgacttattc-gtcactttttcaaatttttggtcc----------------------------------------------------------------------------------aaaatta---------------------------------------------------------gtaaatttggttctttactt-gttcatat---------------------------------------ggtccatgat-ttgtgaataacccaatcgaactctctaa--------------------------------aacttgtagcttacaaa---------------tcgaatgaaaaatcatgag------------------tttcatggggtcttattg-------------------------------------------------------tg-tttttttgcgttgactcagt--ttaggta------------cattaaat--------------------------------------------------------------------------------------------------------------------------------------------------------------------------------gtatgttataacttac-----------------------------------------atgcgaaaattg-aaatatttacctagttttttctaataattttctttagtaagagtattacgtttg----------------ttctcctccgtg--------------------------------------ccaagtcagta-------------------------------------------cag-agtacaagttagtc-tttt--------------------------------------------------------------------------------------------------------------gactttggcttgaagctgt-------------------------------------------cctat---------atcagtaccggttccaagcatt--------------------------------------------------------------------------------------------------------------------------------agtctct-agttatgcagatggttccccatc--------ctactatttgttgaaaatgatccgtgaatctttt-----gtaggagaggaggagaaaaatgttgagata------------------------------------------aagctgaggacctttggtacg-------------cagaag--------------------------------------------------------------------cagaaagaggctatttatctggttgtcaatgcctgttcaagcaggg--------------------------attatacagaaaacattgttgga---
>Podocarpus rumphii
---------------------------------------------------------------------------------------------------------------------------------------------actatggagctgggaaaacat------------------ggaggaggagaagtacttactataggcacagatgtacgtacccttttcacaccctctagcgcgcgagctctggagaaggcagccatggcaccagacataagcttgatgaaccccatctgggtccattcccattacagtggaaaacccttcaacgccattgttcacagaattgatgtgggtatggtgatagatttggagcctcggagaactggggaggctgcta---------------------tgtcaac------agcaggagcggtgcagtcccagaagtttgctgtgagagcaatctccagactccagtcactaccaactggtgacattgggctgctttgcgatactgttgtggaggatgtgagagagctaactgggtatgacagagtcatggtttataaattccatgaggatgagcatggggaagttgttgcggagattaggcgtgctgacttggaaccctacctagggttgcattaccctgcgacggatataccccaggcttcgaggtttctgttcatgcagaacagggtgaggatgatatgtgattgcagtgcaactcctgtgaaggtgattcagtccgaagaattgaggcaaccgctttgtttggttgggtccacactgcgagcaccccacggatgccatgcccagtatatggcaaacatgggatccattgcttcgttggtaatggctgtggtgattaatggaaatgatgaggaagggggagg------------------aacaagtggccgaagttccatgaagctctgggggttagttgtttgccatcatacttcgtctagggctgtatcttttcccctgcgctatgcttgtgaattcctgatgcaggcatttgggcttcagctcaatatggaattgcaattggctgcgcagttgactgagaaacacattcttcggactcagacacttctttgtgacatgcttctgagggatgcacccattggaattgtgactcagtctccaagtattatggaccttgttaagtgtgatggagctgctctatactatgggggcaccacctggtgtcttggggtgactcccacagaagctcagatcaaggatattgcagaatggttgctggaataccatggggattcaactggtctcagcactgatagtttggctgatgctggttatcctggagcagctacacttggggatgctgtttgtggaatggcagcagctcgaattacatca------aaggattttttgttctggtttcgatcccacacggcaaaggagatgaagtggggaggtgcaaagcatcatcctgatgataaggatgatggccgaagaatgcatcctcgatcatcatttaaggcattcttagaagttgtcaagagaagaagtttgccgtgggagaatgtggaaatggatgccattcactcactacagcttattctacgaggttcatttcaagacattgatgacagcggtactaaaacgatggcccatgctcggttgactgacttgaaattacagggcattgatgagcttagctctgtggccagtgagatggtccgattgatcgaaacagctacagcaccaattctggctatagattctaatgggctcgttaatggatggaatgctaaggtggcagaattgacaggtcttccagttggagaagctatgggcaaatcactagttcatgacgttgttttggaagaatctgcagagtgtgtggagaaaatgctttatcgagctttaagaggtacgcttttctatatttgaaggttta----------------------------------------------------------------------------------------------------------------------------------------------------------------------------------------------------------------------------------------ttctatca-taaacaaatatttgaactacatgcatagag--gactcataaatgcg-tgtggc-----------------------------------------------------------------------------------------------------------------------------------------aat--------------------ggtgtaacat-----------gattctctgacttattc-gtcactttttcaaattcttggtcc----------------------------------------------------------------------------------aaaatta---------------------------------------------------------gtaaatttggttctttactt-gttcatat---------------------------------------ggtccatgat-ttgtgaataacccaatcgaactctctaa--------------------------------aacttgtagcttacaaa---------------tcgaatgaaaaatcatgag------------------tttcatggggtcttattg-------------------------------------------------------tgttttttttgcgttgactcagt--ttaggta------------cattaaat--------------------------------------------------------------------------------------------------------------------------------------------------------------------------------gtatgttataacttac-----------------------------------------atgcgaaaattg-aaatatttacgtagttttttctaataattttctttagtaagagtattacgtttg----------------ttctcctccatg--------------------------------------ccaagtcagta-------------------------------------------cag-agtacaagttagtc-tttt--------------------------------------------------------------------------------------------------------------gacttttgcttgaagctgt-------------------------------------------cctat---------atcagtaccagttccaagcatt--------------------------------------------------------------------------------------------------------------------------------agtctct-agttatgcagatggttccccatc--------ctactatttgttgaaaatgatctgtgaatctttt-----gtaggagaggaggagaaaaatgttgagata------------------------------------------aagctgcggacctttggtacg-------------cagaag--------------------------------------------------------------------cagaaagaggctatttatctggttgtcaat--------------------------------------------------------------------
>Podocarpus sylvestris
---------------------------------------------------------------------------------------------------------------------------------------------actatggagctgggaaaacat------------------ggaggaggagaagtacttactataggcacagatgtacgtacccttttcacaccctctagcgcgcgagctctggagaaggcagccatggccccagacataagcttgatgaaccccgtctgggtccattcccattacagtggaaaacccttcaacgccattgttcacagaattgatgtgggtatggtgatagatttggagcctcggagaactggggacgctgcta---------------------tgtcaac------agcaggagcggtgcagtcccagaagtttgctgtgagagcaatctccagactccagtcactaccaactggtgacattgggctgctctgcgatactgttgtggaggatgtgagagagctaactgggtatgacagagtcatggtttataaattccatgaggatgagcatggggaagttgttgcggagattaggcgtgctgacttggaaccctacctagggttgcattaccctgcgacggatataccccaggcttcgaggtttctgttcatgcagaacagggtgaggatgatatgtgattgcagtgcaactcctgtgaaggtgattcagtccgaagaattgaggcaaccgctttgtttggttgggtccacactgcgagcaccccacggatgccatgcccagtatatggcaaacatgggatccattgcttcgttggtaatggctgtggtgattaatggaaatgatgaggaagggggagg------------------aacaagtggccgaagttccatgaagctccgggggttagttgtttgccatcatacttcgtctagggctgtatcttttcccctgcgctatgcttgtgaattcctgatgcaggcatttgggcttcagctcaatatggaattgcaattggctgcgcagttgactgagaaacacattcttcggactcagacacttctttgtgacatgcttctgagggatgcacccattggaattgtgactcagtctccaagtattatggaccttgttaagtgtgatggagctgctctatactatgggggcaccacctggtgtcttggggtgactcccacagaagctcagatcaaggatattgcagaatggttgctggaataccatggggattcaactggtctcagcactgatagtttggctgacgctggttatcctggagcagctacacttggggatgctgtttgtggaatggcggcagctcgaattacatca------aaggattttttgttctggtttcgatcccacactgcaaaggagatgaagtggggaggtgcaaagcatcatcctgatgataaggatgatggccgaagaatgcatcctcgatcatcatttaaggcattcttagaagttgtcaagagaagaagtttgccgtgggagaatgtggaaatggatgccattcactcactacagcttattctacgaggttcatttcaagacattgatgacagcggtactaaaacgatggtccatgctcggttgactgacttgaaattacagggcattgatgagcttagctctgtggccagtgagatggtccgattgatcgaaacagctacagcaccaattctggctatagattctaatgggcttgttaatggatggaatgctaaggtggcagaattgacaggtcttccagttggagaagctatgggcaaatcactagttcatgacgttgttttggaagaatctgcagagtgtgtggagaaaatgctttatcgagctttaagaggtacgcttttctatatttgaaggctta----------------------------------------------------------------------------------------------------------------------------------------------------------------------------------------------------------------------------------------ttctatca-taaacaaatatttgaactacatgcatagag--gagtcataaatgcg-tgtggc-----------------------------------------------------------------------------------------------------------------------------------------aat--------------------ggtgtaacat-----------gattctctgacttattc-gtcactttttcaaattcttggtcc----------------------------------------------------------------------------------aaaatta---------------------------------------------------------gtaaatttggttctttactt-gttcatat---------------------------------------ggtccatgat-ttgtgaataacccaatcgaactctctaa--------------------------------aacttgtagcttacaaa---------------tcgaatgaaaaatcatgag------------------tttcatggggtcttattg-------------------------------------------------------tgttttttttgcgttgactcagt--ttaggta------------cattaaat--------------------------------------------------------------------------------------------------------------------------------------------------------------------------------gtatgttataacttac-----------------------------------------atgcgaaaattg-aaatatttacctaattttttctaataattttctttagtaagagtattacgtttg----------------ttctcctccatg--------------------------------------ccaagtcagta-------------------------------------------cag-agtacaagttagtc-tttt--------------------------------------------------------------------------------------------------------------gactttggcttgaagctgt-------------------------------------------cctat---------atcagtaccagttccaagcatt--------------------------------------------------------------------------------------------------------------------------------agtctct-agttatgcagatggttccccatc--------ctactatttgttgaaaatgatctgtgaatctttt-----gtaggagaggaggagaaaaatgttgagata------------------------------------------aagctgaggacctttggtacg-------------cagaag--------------------------------------------------------------------cagaaagaggctatttatctggttgtcaat--------------------------------------------------------------------
>Podocarpus dispermus
gcatatctctctcgaatgcagagaggaggaaccatccaacccttcggctgtgtgctcgcagtggaggaaaccaacttcaaaatcatagcttatagccaaaacgcacttgaaatgctggacctcatgcctcagtctgtccccactatggagctgggaaaacat------------------ggaggaggagaagtacttactataggcacagatgtacgtacccttttcacaccctctagcgcgcgagctctggagaaggcagccatggccccagacataagcttgatgaaccccatctgggtccattcccattacagtggaaaacccttcaatgccattgttcacagaattgatgtgggtatggtgatagatttggagcctcggagaactggggacgctgcta---------------------tgtcaac------agcaggagcggtgcagtcccagaagtttgctgtgagagcaatctccagactccagtcactaccaactggtgacattgggctgctctgcgatactgttgtggaggatgtgagagagctaactgggtatgacagagtcatggtttataaattccatgaggatgagcatggggaagttgttgcggagattaggcgtgctgacttggaaccctacctagggttgcattaccctgcgacggatataccccaggcttcgaggtttctgttcatgcagaacggggtgaggatgatatgtgattgcagtgcaactcctgtgaaggtgattcagtccgaagaattgaggcaacccctttgtttggttgggtccacactgcgagcaccccacggatgccatgcccagtatatggcaaacatgggatccattgcttcgttggtaatggctgtcgtgattaatggaaatgatgaggaagggggagg------------------aacaagtggccgaagttccatgaagctctgggggttagttgtttgccatcatacttcgtctagggctgtatcttttcccctgcgctatgcttgtgaattcctgatgcaggcatttgggcttcagctcaatatggaattgcaattggctgcgcagttgactgagaaacacattcttcggactcagacacttctttgtgacatgcttctgagggatgcacccattggaattgtgactcagtctccaagtattatggaccttgttaagtgtgatggagctgctttatactatgggggcacaacctggtgtcttggggtgactcccacagaagctcagatcaaggatattgcagaatggttgctggaataccatggggattcaactggtctcagcactgatagtttggctgatgctggttatcctggagcagctacacttggggatgctgtttgtggaatggcagcagctcgaattacatca------aaggattttttgttctggtttcgatcccacactgcaaaggagatgaagtggggaggtgcaaagcatcatcctgatgataaggatgacggccgaagaatgcatcctcgatcatcatttaaggcattcttagaagttgtcaagagaagaagtttgccgtgggagaatgtggaaatggatgccattcactcgctacagcttattctacgaggttcatttcaagacattgatgacagcggtactaaaacgatggtccatgctcggttgactgacttgaaattacagggcattgatgagcttagctctgtggccagtgagatggtccgattgatcgaaacagctacagcaccaattctggctatagattctaatgggcttgttaatggatggaatgctaaggtggcagaattgacaggtcttccagttggagaagctatgggcaaatcactagttcatgacgttgttttggaagaatctgcagagtgtgtggagaaaatgctttatcgagctttaagaggtacgcttttctatatttgaaggctta----------------------------------------------------------------------------------------------------------------------------------------------------------------------------------------------------------------------------------------ttctatca-taaacaaatatttgaactacatgcatagag--gactcataaatgcg-tgtggc-----------------------------------------------------------------------------------------------------------------------------------------aat--------------------ggtgtgacat-----------gattctctgacttattc-gtcactttttcaaattcttggtcc----------------------------------------------------------------------------------aaaatta---------------------------------------------------------gtaaatttggttctttactt-gttcatat---------------------------------------ggtccatgat-ttgtgaataacccaatcgaactctctaa--------------------------------aacttgtagcttacaaa---------------tcgaattaaaaatcatgag------------------tttcatggggtcttattg-------------------------------------------------------tgttttttttgcgttgactcagt--ttaggta------------cattaaat--------------------------------------------------------------------------------------------------------------------------------------------------------------------------------gtatgttataacttac-----------------------------------------gtgcgaaaattg-aaatagttacctagttttttctaataattttctttagtaagagtattacgtttg----------------ttctcctccatg--------------------------------------ccaagtcagta-------------------------------------------cag-agtacaagttagtc-tttt--------------------------------------------------------------------------------------------------------------gactttggcttgaagctgt-------------------------------------------cctat---------atcagtaccagttccaagcatt--------------------------------------------------------------------------------------------------------------------------------agtctct-agttatgcagatggttccccatc--------ctactaattgttgaaaatgatctgtgaatctttt-----gtaggagaggaggagaaaaatgttgagata------------------------------------------aagctgaggacctttggtacg-------------cagaag--------------------------------------------------------------------cagaaagaggctatttatctggttgtcaatgcctgttcaagcaggg--------------------------attatacagaaaacattgttgga---
>Podocarpus spinulosus
gcatatctctcccgaatgcagagaggaggaaccatccaacccttcggctgtgtgctcgcagtggaggaaaccaacttcaaaatcatagcttatagccaaaacgcactcgaaatgctggacctcatgcctcagtctgtccccactatggagctgggaaaacat------------------ggaggaggagaagtacttactataggcacagatgtacgtacccttttcacaccctctagcgcgcgagctctggagaaggcagccatggccccagatataagcttgatgaaccccatctgggtccattcccattacagtggaaaacccttcaacgccattgttcacagaattgatgtgggtgtggtgatagatttggagcctcggggaagtggggacgctgcta---------------------tgtcaac------agcaggagcggtgcagtcccagaagtttgctgtgagagcaatctccagactccagtcactaccaactggtgacattgggctgctctgcgataccgttgtggaggatgtgagagagctaactgggtatgacagagtcatggtttataaattccatgaggatgagcatggggaagttgttgcggagattaggcgtgctgacttggaaccctacctagggttgcattaccctgcgacggatataccccaggcttcgaggtttctgttcatgcagaacagggtgaggatgatatgtgattgcagtgcaactcctgtgaaggtgattcagtccgaagaattgaggcaaccgctttgtttggttgggtccacactgcgagcaccccacggatgccatgcccagtatatggcaaacatgggatccattgcttcgttggtaatggctgtggtgattaatggaaatgatgaggaagggggagg------------------aacaagtggccgaagttccatgaagctctgggggttagttgtttgccatcatacttcgtctagggctgtatcttttcccctgcgctatgcttgtgaattcctgatgcaggcatttgggcttcagctcaatatggaattgcaattggctgcgcagttgactgagaaacacattcttcggactcagacacttctttgtgacatgcttctgagggatgcacccattggaattgtgactcagtctccaagtattatggaccttgttaagtgtgatggagctgctctatactatgggggcaccacctggtgtgttggggtgactcccacagaagctcagatcaaggatattgcagaatggttgctggaataccatggggattcaactggtctcagcactgatagtttggctgatgctggttatcctggagcagctacacttggggatgctgtttgtggaatggcagcagctagaattacatca------aaggattttttgttctggtttcgatcccacactgcaaaggagatgaagtggggaggtgcaaagcatcatcctgatgataaggatgatggccgaaggatgcatcctcgatcatcatttaaggcattcttagaagttgtcaagagaagaagtttgccgtgggagaatgtggaaatggatgccattcactcactacagcttattctgcgaggttcatttcaagacattgatgacagcggtactaaaacgatggtccatgctcggttgactgacttgaaattacagggcattgatgagcttagctctgtggccagtgagatggtccgattgatcgaaacagctacagcaccaattctggctatagattctaatgggcttgttaatggatggaatgctaaggtggcagaattgacaggtcttccagttggagaagctatgggcaaatcactagttcatgacgttgttttggaagaatctgcagagtgtgtggagaaaatgctttatcgagctttaagaggtacgcttttctatatttgaaggctta----------------------------------------------------------------------------------------------------------------------------------------------------------------------------------------------------------------------------------------ttctatca-taaacaaatatttgaactacatgcatagag--gactcataaatgcg-tgtggc-----------------------------------------------------------------------------------------------------------------------------------------aat--------------------ggtgtaacat-----------gattctctgacttattc-gtcactttttcaaattcttggtcc----------------------------------------------------------------------------------aaaatta---------------------------------------------------------gtaaatttggttctttactt-gttcatat---------------------------------------ggtccatgat-ttgtgaataacccaatcgaactctctaa--------------------------------aacttgtagcttacaaa------------------------------------------------------tcatggggtcttattg-------------------------------------------------------tgttttttttgcgttgactcagt--ttaggta------------cattaaat--------------------------------------------------------------------------------------------------------------------------------------------------------------------------------gtatgttataacttac-----------------------------------------atgcgaaaattg-aaatatttacctagttttttctaataattttcttgagtaagagtattacgtttg----------------ttctcctccata--------------------------------------ccaagtcagta-------------------------------------------cag-agtacaagttagtc-tttt--------------------------------------------------------------------------------------------------------------gactttggcttgaagctgt-------------------------------------------cctat---------atcagtaccagttccaagcatt--------------------------------------------------------------------------------------------------------------------------------agtctct-agttatgcagatggttccccatc--------ctactatttgttgaaaatgatctgtgaatctttt-----gtaggagaggaggagaaaaatgttgagata------------------------------------------aagctgaggacctttggtacg-------------cagaag--------------------------------------------------------------------cagaaagaggctatttatctggttgtcaatgcctgttcaagcaggg--------------------------attatacagaaaacattgttgga---
>Podocarpus aristulatus
gcatatctgtctcgaatgcagagaggaggaaccatccaacccttcggctgtgtgctcgcagtggaggaaaccaacttcaaaatcatagcttatagccaaaacgcactcgaaatgctcgacctcatgcctcagtctgtccccactatggagctgggaaaacat------------------ggaggaggagaagcacttactataggcacagatgtacgtactcttttcacaccctctagcgcgcgagctctggagaaggcagccatggccccagacataagcttgatgaaccccatctgggtccattcccagtacagtggaaaacccttcaacgccattgttcacagaattgatgtgggtatggtggtagatttggagcctcggagaactggggacgctgcta---------------------tgtcaac------agcaggggcggtgcagtcccagaagtttgctgtgagagcaatctccagactccagtcactaccaactggtgacattgggctgctctgcgatactgttgtggaggatgtgagagaactaactgggtatgacagagtcatggtttataaatttcatgaggatgagcatggggaagttgttgcggagattaggcgtgctgacttggaaccctacctagggttacattaccctgcgacggatataccccaggcttcgaggtttctgttcatgcagaacagggtgaggatgatatgtgattgcagtgcaactcctgtgaatgtgattcagtccgaagaattgaggcaaccactttgtttggttgggtccaccctgcgagcaccccacggatgccatgcccagtatatggcaaacatgggatccattgcttcgttggtaatggccgtggtgattaatggaaatgatgaggaagggggagg------------------aacaagtggccgaagttccatgaagctctgggggttagttgtttgccaccatacttcgcctagggctgtatcttttcccctgcgctacgcttgtgaattcctgatgcaggcatttgggcttcagctcaatatggaattgcaattggctgcgcagttgactgagaaacacattcttcggactcagacacttctttgtgacatgcttctgagggatgcacccattggaattgtgactcagtctccaagtattatggaccttgttaagtgtgatggagctgctctatactatgggggcaccacctggtgtcttggagtaactcccacagaagctcagatcaaggatattgcagaatggttgctggaataccatggggattcaactggtctcagcactgatagtttggctgatgctggttatcctggagcagctacacttggggatgctgtttgtggaatggcagcagctagaattacatca------aaggattttttgttctggtttcgatcccacactgcaaaggagatgaagtggggaggtgcaaagcatcatcctgatgataaggatgatggccgaagaatgcatcctcgatcatcatttaaggcattcttagaagttgtcaagagaagaagtttgccgtgggagaatgtggaaatggatgccattcactcactacagcttattctacgaggttcatttcaagacattgatgacagccgtactaaaacgatggtccatgctcggttgactgacttgaaattacagggcattgatgagcttagctctgtggccagtgagatggtccgattgatcgaaacagctacagcaccaattctggctgtagattctaatgggcttgttaatggatggaatgctaaggtggcagaattgacaggtcttccagttggagaagctatgggcaaatcactagttcatgacgttgttttggaagaatgtgcggagtgtgtggagaagatgctttatcgagctttgagaggtacgcttttctatatttgaaggctta----------------------------------------------------------------------------------------------------------------------------------------------------------------------------------------------------------------------------------------ttctatca-taatcaaatatttgaagtaaatgcatagag--gactcataaatgcg-tgtggcaa-----------------------------------------------------------------------aatctacaccctgt-----------------------------------cttgattcacgcctaaac--------------------ggtgtaacat-----------gattctctgacttattc-gtcactttttcaaattcttggtcc----------------------------------------------------------------------------------aaaatta---------------------------------------------------------gtaaatttggttctttactt-gttcatat---------------------------------------ggtccatgac-ttgtgaataacccaatcgaactctctaa--------------------------------aacttgaagcttacaaa---------------tcgaatgaaaaatcatgag------------------tttcatggggtcttattg-------------------------------------------------------tgttttttttgcgttgactcagt--ttaggta------------cattaaac--------------------------------------------------------------------------------------------------------------------------------------------------------------------------------gtatgttataacttac-----------------------------------------atgcgaaaattg-aaatatttacctagttttttctaataagtttcttgagtaagagtattacgtgtg----------------ttctcctccatg--------------------------------------ccaagtcagta-------------------------------------------cag-agtacaagttaggc-cttt--------------------------------------------------------------------------------------------------------------gactttggcttgaagctgt-------------------------------------------cctat---------atcagtaccaattccaggcatt--------------------------------------------------------------------------------------------------------------------------------agtctct-agttatgcagatggttccccatc--------ctactatttgttaaaaatgatctgtgaatctttt-----gtaggagaggaggagaaaaatgttgagata------------------------------------------aagctgaggacctttggtaca-------------gtgaag--------------------------------------------------------------------cagaaagaggctatttatctggttgtcaatgcctgttcaagcaggg--------------------------attatacagaaaacattgttgga---
>Podocarpus purdieanus
gcatatctgtctcgaatgcagagaggaggaaccatccaacccttcggctgtgtgctcgcagtggaggaaaccaacttcaaaatcatagcttatagccaaaacgcactcgaaatgctcgacctcatgcctcagtctgtccccactatggagctgggaaaacat------------------ggaggaggagaagcacttactataggcacagatgtacgtactcttttcacaccctctagcgcgcgagctctggagaaggcagccatggccccagacataagcttgatgaaccccatctgggtccattcccagtacagtggaaaacccttcaacgccattgttcacagaattgatgtgggtatggtggtagatttggagcctcggaggactggggacgctgcta---------------------tgtcaac------agcaggggcggtgcagtcccagaagtttgctgtgagagcaatctccagactccagtcactaccaactggtgacattgggctgctctgcgatactgttgtggaggatgtgagagagctaactgggtatgacagagtcatggtttataaatttcatgaggatgagcatggggaagttgttgcggagattaggcgtgctgacttggaaccctacctagggttacattaccctgcgacggatataccccaggcttcgaggtttctgttcatgcagaacagggtgaggatgatatgtgattgcagtgcaactcctgtgaatgtgattcagtccgaagaattgaggcaaccactttgtttggttgggtccacactgcgagcaccccacggatgccatgcccagtatatggcaaacatgggatccattgcttcgttggtaatggctgtggtgattaatggaaatgatgaggaagggggagg------------------aacaagtggccgaagttccatgaagctctgggggttagttgtttgccaccatacttcgcctagggctgtatcttttcccctgcgctacgcttgtgaattcctgatgcaggcatttgggcttcagctcaatatggaattgcaattggctgcgcagttgactgagaaacacattcttcggactcagacacttctttgtgacatgcttctgagggatgcacccattggaattgtgactcagtctccaagtattatggaccttgttaagtgtgatggagctgctctatactatgggggcaccacctggtgtcttggagtaactcccacagaagctcagatcaaggatattgcagaatggttgctggaataccatggggattcaactggtctcagcactgatagtttggctgatgctggttatcctggagcagctacacttggggatgctgtttgtggaatggcagcagctagaattacatca------aaggattttttgttctggtttcgatcccacactgcaaaggagatgaagtggggaggtgcaaagcatcatcctgatgataaggatgatggccgaagaatgcatcctcgatcatcatttaaggcattcttagaagttgtcaagagaagaagtttgccgtgggagaatgtggaaatggatgccattcactcactacagcttattctacgaggttcatttcaagacattgatgacagccgtactaaaacgatggtccatgctcggttgactgacttgaaattacagggcattgatgagcttagctctgtggccagtgagatggtccgattgatcgaaacagctacagcaccaattctggctgtagattctaatgggcttgttaatggatggaatgctaaggtggcagaattgacaggtcttccagttggagaagctatgggcaaatcactagttcatgacgttgttttggaagaatgtgcggagtgtgtggagaaaatgctttatcgagctttgagaggtacgcttttctatatttgaaggctta----------------------------------------------------------------------------------------------------------------------------------------------------------------------------------------------------------------------------------------ttctatca-taatcaaatatttggagtaaatgcatagag--gactcataaatgcg-tgtggcaa-----------------------------------------------------------------------aatctacaccctgt-----------------------------------cttgattcacgcctaaac--------------------ggtgtaacat-----------gattctctgacttattc-gtcactttttcaaattcttggtcc----------------------------------------------------------------------------------aaaatta---------------------------------------------------------gtaaatttggttctttactt-gttcatat---------------------------------------ggtccatgac-ttgtgaataacccaatcgaactctctaa--------------------------------aacttgaagcttacaaa---------------tcgaatgaaaaatcatgag------------------tttcatggggtcttattg-------------------------------------------------------tgttttttttgcgttgactcagt--ttaggta------------cattaaac--------------------------------------------------------------------------------------------------------------------------------------------------------------------------------gtatgttataacttac-----------------------------------------atgcgaaaattg-aaatatttacctagttttttctaataagtttcttgagtaagagtattacgtgtg----------------ttctcctccatg--------------------------------------ccaagtcagta-------------------------------------------cag-agtacaagttaggc-cttt--------------------------------------------------------------------------------------------------------------gactttggcttgaagctgt-------------------------------------------cctat---------atcagtaccaattccaggcatt--------------------------------------------------------------------------------------------------------------------------------agtctct-agttatgcagatggttccccatc--------ctactatttgttaaaagtgatctgtgaatctttt-----gtaggagaggaggagaaaaatgttgagata------------------------------------------aagctgaggacctttggtaca-------------gtgaag--------------------------------------------------------------------cagaaagaggctatttatctggttgtcaatgcctgttcaagcaggg--------------------------attatacagaaaacattgttgga---
>Podocarpus coriaceus
gcatatctgtctcgaatgcagagaggaggaaccatccaacccttcggctgtgtgctcgcagtggaggaaaccaacttcaaaattatagcttatagccaaaacgcactcgaaatgctcgacctcatgcctcagtctgtccccactatggagctgggaaaacat------------------ggaggaggagaagcacttactataggcacagatgtacgtactcttttcacaccctctagcgcgcgagctctggagaaggcagccatggccccagacataagcttgatgaaccccatctgggtccattcccagtacagtggaaaacccttcaacgccattgttcacagaattgatgtgggtatggtggtagatttggagcctcggagaactggggacgctgcta---------------------tgtcaac------agcaggggcggtgcagtcccagaagtttgctgtgagagcaatctccagactccagtcactaccaactggtgacattgggctgctctgcgatactgttgtggaggatgtgagagagctaactgggtatgacagagtcatggtttataaatttcatgaggatgagcatggggaagttgttgcggagattaggcgtgctgacttggaaccctacctagggttacactaccctgcgacggatataccccaggcttcgaggtttctgttcatgcagaacagggtgaggatgatatgtgattgcagtgcaactcctgtgaatgtgattcagtccgaagaattgaggcaaccactttgtttggttgggtccacactgcgagcaccccacggatgccatgcccagtatatggcaaacatgggatccattgcttcgttggtaatggctgtggtgattaatggaaatgatgaggaagggggagg------------------aacaagtggccgaagttccatgaagctctgggggttagttgtttgccaccatacttcgcctagggctgtatcttttcccctgcgctacgcttgtgaattcctgatgcaggcatttgggcttcagctcaatatggaattgcaattggctgcgcagttgactgagaaacacattcttcggactcagacacttctttgtgacatgcttctgagggatgcacccattggaattgtgactcagtctccaagtattatggaccttgttaagtgtgatggagctgctctatactatgggggcaccacctggtgtcttggagtaactcccacagaagctcagatcaaggatattgcagaatggttgctggaataccatggggattcaactggtctcagcactgatagtttggctgatgctggttatcctggagcagctacacttggggatgctgtttgtggaatggcagcagctagaattacatca------aaggattttttgttctggtttcgatcccacactgcaaaggagatgaagtggggaggtgcaaagcatcatcctgatgataaggatgatggccgaagaatgcatcctcgatcatcatttaaggcattcttagaagttgtcaagagaagaagtttgccgtgggagaatgtggaaatggatgccattcactcactacagcttattctacgaggttcatttcaagacattgatgacagccgtactaaaacgatggtccatgctcggttgactgacttgaaattacagggcattgatgagcttagctctgtggccagtgagatggtccgattgatcgaaacagctacagcaccaattctggctgtagattctaatgggcttgttaatggatggaatgctaaggtggcagaattgacaggtcttccagttggagaagctatgggcaaatcactagttcatgacgttgttttggaagaatgtgcagagtgtgtggagaaaatgctttatcgagctttgagaggtacgcttttctatatttgaaggctta----------------------------------------------------------------------------------------------------------------------------------------------------------------------------------------------------------------------------------------ttctatca-taatcaaatatttgaagtaaatgcatagag--gactcataaatgcg-tgtggcaa-----------------------------------------------------------------------aatctacaccctgt-----------------------------------cttgattcacgcctaaac--------------------ggtgtaacat-----------gattctctgacttattc-gtcactttttcaaattcttggtcc----------------------------------------------------------------------------------aaaatta---------------------------------------------------------gtaaatttggttctttactt-gttcatat---------------------------------------ggtccatgac-ttgtgaataacccaatcgaactctctaa--------------------------------aacttgaagcttacaaa---------------tcgaatgaaaaatcatgag------------------tttcatggggtcttattg-------------------------------------------------------tgttttttttgcgttgactcagt--ttaggta------------cattaaac--------------------------------------------------------------------------------------------------------------------------------------------------------------------------------gtatgttataacttac-----------------------------------------atgcgaaaattg-aaatatttacctagttttttctaataagtttcttgagtaagagtattacgtgtg----------------ttctcctccatg--------------------------------------ccaagtcagta-------------------------------------------cag-agtacaagttagtc-tttt--------------------------------------------------------------------------------------------------------------gactttggcttgaagctgt-------------------------------------------cctat---------attagtaccaattccaagcatt--------------------------------------------------------------------------------------------------------------------------------agtctct-agttatgcagatggttccccatc--------ccactatttgttaaaaatgatctgtgaatctttt-----gtaggagaggaggagaaaaatgttgagata------------------------------------------aagctgaggacctttggtaca-------------cagaag--------------------------------------------------------------------cagaaagaggctatttatctggttgtcaat--------------------------------------------------------------------
>Podocarpus guatemalensis
gcatatctgtctcgaatgcagagaggaggaaccatccaacccttcggctgtgtgctcgcagtggaggaaaccaacttcaaaatcatagcttatagccaaaacgcactcgaaatgcttggcctcatgcctcagtctgtccccactatggagctgggaaaacat------------------ggaggaggagaagcacttactataggcacagatgtacgtactcttttcacaccctctagcgcgcgagctctggagaaggcagccatggccccagacataagcttgatgaaccccatctgggtccattcccagtacagtggaaaacccttcaacgccattgttcacagaattgatgtgggtatggtggtaggtttggagcctcggagaactggggacgctgcta---------------------tgtcaac------agcaggggcggtgcagtcccagaagtttgctgtgagagcaatctccagactccagtcactaccaactggtgacattgggctgctctgcgatactgttgtggaggatgtgagagagctaactgggtatgacagagtcatggtttataaatttcatgaggatgagcatggggaagttgttgcggagattaggcgtgctgacttggaaccctacctagggttacattaccctgcgacggatataccccaggcttcgaggtttctgttcatgcagaacagggtgaggatgatatgtgattgcagtgcaactcctgtgaatgtgattcagtccgaagaattgaggcaaccactttgtttggttgggtccacactgcgagcaccccacggatgccatgcccagtatatggcaaacatgggatccattgcttcgttggtaatggctgtggtgattaatggaaatgatgaggaagggggagg------------------aacaagtggccgaagttccatgaagctctgggggttagttgtttgccaccatacttcgcctagggctgtatcttttcccctgcgctacgcttgtgaattcctgatgcaggcatttgggcttcagctcaatatggaattgcaattggctgcgcagttgactgagaaacacattcttcgaactcagacacttctttgtgacatgcttctgagggatgcacccattggaattgtgactcagtctccaagtattatggaccttgttaagtgtgatggagctgctctatactatgggggcaccacctggtgtcttggagtaactcccacagaagctcagatcaaggatattgcagaatggttgctggaataccatggggattcaactggtctcagcactgatagtttggctgatgctggttatcctggagcagctacacttggggatgctgtttgtggaatggcagcagctagaattacatca------aaggattttttgttctggtttcgatcccacactgcaaaggagatgaagtggggaggtgcaaagcatcatcctgatgataaggatgatggccgaagaatgcatcctcgatcatcatttaaggcattcttagaagttgtcaagagaagaagtttgccgtgggagaatgtggaaatggatgccattcactcactacagcttattctacgaggttcatttcaagacattgatgacagccgtactaaaacgatggtccatgctcggttgactgacttgaaattacagggcattgatgagcttagctctgtggccagtgagatggtccgattgatcgaaacagctacagcaccaattctggccgtagattctaatgggcttgttaatggatggaatgctaaggtggcagaattgacaggtcttccagttggagaagctatgggcaaatcactagttcatgacgttgttttggaagaatgtgcagagtgtgtggagaaaatgctttatcgagctttgagaggtacgcttttctatatttgaaggctta----------------------------------------------------------------------------------------------------------------------------------------------------------------------------------------------------------------------------------------ttctatca-taatcaaatatttgaagtaaatgcatagag--gactcataaatgcg-tgtggcaa-----------------------------------------------------------------------aatctacaccctgt-----------------------------------cttgattcacgcctaaac--------------------ggtgtaacat-----------gattctctgacttattc-gtaactttttcaaattcttggtcc----------------------------------------------------------------------------------aaaatta---------------------------------------------------------gtaaatttggttctttactt-gttcatat---------------------------------------ggtccatgac-ttgtgaataacccaatcgaactctctaa--------------------------------aacttgaagcttacaaa---------------tcgaatgaaaaatcatgag------------------tttcatggggtcttattg-------------------------------------------------------tgttttttttgcgttgactcagt--ttaggta------------cattaaac--------------------------------------------------------------------------------------------------------------------------------------------------------------------------------gtatgttataacttac-----------------------------------------atgcgaaaattg-aaatatttacctagttttttctaataagtttcttgagtaagagtattacgtgtg----------------ttctcctccatg--------------------------------------ccaagtcagta-------------------------------------------cag-agtacaagttagtc-tttt--------------------------------------------------------------------------------------------------------------gactttggcttgaagctgt-------------------------------------------cctat---------atcagtaccaattccaagcatg--------------------------------------------------------------------------------------------------------------------------------agtctct-agttatgcagatggttccccatc--------ctactatttgttaaaaatgatctgtgaatctttt-----gtaggagaggaggagaaaaatgttgagata------------------------------------------aagctgaggacctttggtaca-------------cagaag--------------------------------------------------------------------cagaaagaggctatttatctggttgtcaatgcctgttcaagcaggg--------------------------attatacagaaaacattgttgga---
>Podocarpus matudae
---------------------------------------------------------------------------------------------------------------------------------------------actatggagctgggaaaacat------------------ggaggaggagaaacacttactataggcacagatgtacgtactcttttcacaccctctagcgcgcgagctctggagaaggcagccatggccccagacataagcttgatgaaccccatctgggtccattcccagtacagtggaaaacccttcaacgccattgttcacagaattgatgtgggtatggtggtagatttggagcctcggagaactggggacgctgcta---------------------tgtcaac------agcaggggcggtccagtcccagaagtttgctgtgagagcaatctccagactccagtcactaccaactggtgacattgggctgctctgcgatactgttgtggaggatgtgagagagctaactgggtacgacagagtcatggtttataaatttcatgaggatgagcatggggaagttgttgcggagattaggcgtgctgacttggaaccctacctagggttacattaccctgcgacggatataccccaggcttcgaggtttctgttcatgcagaacagggtgaggatgatatgtgattgcagtgcaacacctgtgaatgtgattcagtccgaagaattgaggcaaccactatgtttggttgggtccacactgcgagcaccccacggatgccatgcccagtatatggcaaacatgggatccattgcttcgttggtaatggctgtggtgattaatggaaatgatgaggaagggggagg------------------aacaagtggccgaagttccatgaagctctgggggttagttgtttgccaccatacttcgcctagggctgtatcttttcccctgcgctacgcttgtgaattcctgatgcaggcatttgggcttcagctcaatatggaattgcaattggctgcgcagttgactgagaaacacattcttcggactcagacacttctttgtgacatgcttctgagggatgcacccattggaattgtgactcagtctccaagtattatggaccttgttaagtgtgatggagctgctctatactatgggggcaccaccgggtgtcttggagtaactcccacagaagctcagatcaaggatattgcagaatggttgctggaataccatggggattcaactggtctcagcactgatagtttggctgatgctggttatcctggagcagctacacttggggatgctgtttgtggaatggcagcagctagaattacatca------aaggattttttgttctggtttcgatcccacactgcaaaggagatgaagtggggaggtgcaaagcatcatcctgatgataaggatgatggccgaagaatgcatcctcgatcatcatttaaggcattcttagaagttgtcaagagaagaagtttgccgtgggagaatgtggaaatggatgccattcactcactacagcttattctacgaggttcatttcaagacattgatgacagccgtactaaaacgatggtccatgctcggttgactgacttgaaattacagggcattgatgagcttagctctgtggccagtgagatggtccgattgatcgaaacagctacagcaccaattctggctgtagattctaatgggcttgttaatggatggaatgctaaggtggcagaattgacaggtcttccagttggagaagctatgggcaaatcactagttcatgacgttgttttggaagaatgtgcagagtgtgtggagaaaatgctttatcgagctttgagaggtacgcttttctatatttgaaggctta----------------------------------------------------------------------------------------------------------------------------------------------------------------------------------------------------------------------------------------ttctatca-taatcaaatatttgaagtaaatgcatagag--gactcataaatgcg-tgtggcaa-----------------------------------------------------------------------aatctacaccctgt-----------------------------------cttgattcacgcctaaac--------------------ggtgtaacat-----------gattctctgacttattc-gtcactgtttcaaattcttggtcc----------------------------------------------------------------------------------aaaatta---------------------------------------------------------gtaaatttggttctttactt-gttcatat---------------------------------------ggtccatgac-ttgtgaataacccaatcgaactctctaa--------------------------------aacttgaagcttacaaa---------------tcgaatgaaaaatcatgag------------------tttcatggggtcttattg-------------------------------------------------------cgttttttttgcgttgactcagt--ttaggta------------cattaaac--------------------------------------------------------------------------------------------------------------------------------------------------------------------------------gtatgttataacttac-----------------------------------------atgcgaaaattg-aaatatttacctagttttttctaataagtttcttgagtaagagtattacgtgtg----------------ttctcctccatg--------------------------------------ccaagtcagta-------------------------------------------cag-agtacaagttagtc-tttt--------------------------------------------------------------------------------------------------------------gactttggcttgaagctgt-------------------------------------------cctat---------atcagtaccaattccaagcatt--------------------------------------------------------------------------------------------------------------------------------agtctct-agttatgcagctggttccccatc--------ctactatttgttaaaaatgatctgtgaatctttt-----gtaggagaggaggagaaaaatgttgagata------------------------------------------aagctgaggacctttggtaca-------------cagaag--------------------------------------------------------------------cagaaagaggctatttatttggttgtcaat--------------------------------------------------------------------
>Podocarpus cunninghamii
gcatatctgtctcgaatgcagagaggaggaaccatccaacccttcggctgtgtgcttgcagtggaggaaaccaacttcaaaatcatagcttatagccaaaacgcactcgaaatgctcgacctcatgcctcagtctgtccccactatggagctgggaaaacat------------------ggaggaggagaagtacttactataggcacagatgtacgtaccctcttcacaccctctagcgcgcgagctctggagaaggcagccacggccccagacataagcttgatgaaccccatctgggtccattcccagtacagtggaaaacccttcaacgccattgttcacagaattgatgtgggtatggtgatagatttggagcctcggagaactggggacgctgcta---------------------tgtcaac------agcaggggcggtgcagtcccagaagtttgctgtgagagcaatctccagactccagtcactaccaactggtgacattgggctgctctgcgatactgttgtggaggatgtgagagagctaactgggtatgacagagtcatggtttataaatttcatgaggatgagcatggggaagttgttgcggagattaggcgtgctgacttggaaccctacctagggttgcattaccctgcgacggatataccccaggcttcgaggtttctgttcatgcagaacagggtgaggatgatatgtgattgcagtgcaactcctgtgaaggtgattcagtccgaagaattgaggcaaccactttgtttggttggatccacactgcgagcaccccacggatgccatgcccagtatatggcaaacatgggatccattgcttcgttggtaatggctgtggtgattaatggaaatgatgaggaagggggagg------------------accaagtggccgaagttccatgaagctctgggggttagttgtttgccaccatacttcgcctagggctgtatcttttcccctgcgctatgcttgtgaattcctgatgcaggcatttgggcttcagctcaatatggaattgcaattggctgcgcagttgactgagaaacacattcttcggactcagacacttctttgtgacatgcttctgagggatgcacccattggaattgtgactcagtctccaagtattatggaccttgtgaagtgtgatggagctgctctatactatgggggcaccacctggtgtcttggagtgactcccacagaagctcagatcaaggatattgcagaatggttgctggaataccatggggattcaactggtctcagcactgatagtttggctgatgctggttatcctggagcagctacacttggggatgctgtttgtggaatggcagcagctagaattacatca------aaggattttttgttctggtttcgatcccacactgcaaaggagatgaagtggggaggtgcaaagcatcatcctgatgataaggatgatagccgaagaatgcatcctcgatcatcattcaaggcattcttagaagttgtcaagagaagaagtttgccgtgggagaatgtggaaatggatgccattcactcactacagcttattctacgaggttcatttcaagacattgatgacagcggtacgaaaacgatggtccatgctcggttgactgacttgaaattacagggcattgatgagcttagctctgtggccagtgagatggtccgattgatcgaaacagctacagcaccaattctggctgtagattctaatgggcttgttaatggatggaatgctaaggtggcagaattgacaggtcttccagttggagaagctatgggcaaatcactagttcatgacgttgttttggaagaatctgcagagtgtctggagaaaatgctttatcgagctttaagaggtacgcttttctatatttgaaggctta----------------------------------------------------------------------------------------------------------------------------------------------------------------------------------------------------------------------------------------ttctatca-taatcaaatatttgaagtacatgcatagag--gactcataaatgcg-tgtggcaa-----------------------------------------------------------------------aatctacaccctgt-----------------------------------cttgattcacgcctaaac--------------------ggtgtaacat-----------gattctctgacttattc-gtcactttttcaaattcttggtcc----------------------------------------------------------------------------------aaaatta---------------------------------------------------------gtaaatttggttctttactt-gttcatac---------------------------------------ggtccatgac-ttgtgaataacccaatcgaattctctaa--------------------------------aacttgtagcttacaaa---------------tcgaatgaaaaatcatgag------------------tttcatgggatcttattg-------------------------------------------------------tgttttttttccgttgactcagt--ttaggta------------cattaaat--------------------------------------------------------------------------------------------------------------------------------------------------------------------------------gtatgttataacttac-----------------------------------------atacgaaaattg-aaatatttacctagttttttctaataagtttcttgagtaagagtattacgtgtg----------------ttctcctccatg--------------------------------------ccaagtcagta-------------------------------------------cag-agtacaagttagtc-tttt--------------------------------------------------------------------------------------------------------------gactttggcttgaagctgt-------------------------------------------cctat---------atcagtaccagttccaagcatt--------------------------------------------------------------------------------------------------------------------------------agtctct-agttatgcagatggtcctccatc--------ctactatttgttaaaaatgatctgtgaatctttt-----gtaggagaggaggagaaaaatgttgagata------------------------------------------aagctgaggacctttggtaca-------------cagaag--------------------------------------------------------------------cagaaagaggctatttatctggttgtcaatgcctgttcaagcaggg--------------------------attatacagaaaacattgttgga---
>Podocarpus lawrencei
gcatatctgtctcgaatgcagagaggaggaaccatccaacccttcggctgtgtgctcgcagtggaggaaaccaacttcaaaatcatagcttatagccaaaacgcactcgaaatgctcgacctcatgcctcagtctgtccccactatggagctgggaaaacat------------------ggaggaggagaagtacttactataggcacagatgtacgtacccttttcacagcctctagcgcgcgagctctggagaaggcagccacggccccagacataagcttgatgaaccccatctgggtccattcccagtacagtggaaaacccttcaacgccattgttcacagaattgatgtgggtatggtgatagatttggagcctcggagaactggggacgctgcta---------------------tgtcaac------agcaggggcggtgcagtcccagaagtttgctgtgagagcaatctccagactccagtcactaccaactggtgacattgggctgctctgcgatactgttgtggaggatgtgagagagctaactgggtatgacagagtcatggtttataaatttcatgaggatgagcatggggaagttgttgcggagattaggcgtgctgacttggaaccctacctagggttgcattaccctgcgacggatataccccgggcttcgaggtttctgttcatgcagaacagggtgaggatgatatgtgattgcagtgcaactcctgtgaaggtgattcagtccgaagaattgaggcaaccactttgtttggttggatccacactgcgagcaccccacggatgccatgcccagtatatggcaaacatgggatccattgcttcgttggtaatggctgtggtgattaatggaaatgatgaggaagggggagg------------------accaagtggccgaagttccatgaagctctgggggttagttgtttgccaccatacttcgcctagggctgtatcttttcccctgcgctatgcttgtgaattcctgatgcaggcatttgggcttcagctcaatatggaattgcaattggctgcgcagttgactgagaaacacattcttcggactcagacacttctttgtgacatgcttctgagggatgcacccattggaattgtgactcagtctccaagtattatggaccttgtgaagtgtgatggagctgctctatactatgggggcaccacctggtgtcttggagtgactcccacagaagctcagatcaaggatattgcagaatggttgctggaataccatggggattcaactggtctcagcactgatagtttggctgatgctggttatcctggagcagctacacttggggatgctgtttgtggaatggcagcagctagaattacatca------aaggattttttgttctggtttcgatcccacactgcaaaggagatgaagtggggaggtgcaaagcatcatcctgatgataaggatgatggccgaagaatgcatcctcgatcatcattcaaggcattcttagaagttgtcaagagaagaagtttgccgtgggagaatgtggaaatggatgccattcactcactacagcttattctacgaggttcatttcaagacattgatgacagcggtactaaaacgatggtccatgctcggttgactgacttgaaattacagggcattgatgagcttagctctgtggccagtgagatggtccgattgatcgaaacagctacagcaccaattctggctgtagattctaatgggcttgttaatggatggaatgctaaggtggcagaattgacaggtcttccagttggagaagctatgggcaaatcactagttcatgacgttgttttggaagaatctgcagagtgtctggagaaaatgctttatcgagctttaagaggtacgcttttctatatttgaaggctta----------------------------------------------------------------------------------------------------------------------------------------------------------------------------------------------------------------------------------------ttctatca-taatcaaatatttgaagtacatgcatagag--gactcataaatgcg-tgtggcaa-----------------------------------------------------------------------aatctacaccctgt-----------------------------------cttgattcacgcctaaac--------------------ggtgtaacat-----------gattctctgacttattc-gtcactttttcaaattcttggtcc----------------------------------------------------------------------------------aaaatta---------------------------------------------------------gtaaatttggttctttactt-gttcatat---------------------------------------ggtccatgac-ttgtgaataacccaatcgaattctctaa--------------------------------aacttgtagcttacaaa---------------tcgaatgaaaaatcatgag------------------tttcatggggtcttattg-------------------------------------------------------tgttttttttccgttgactcagt--ttaggta------------cattaaat--------------------------------------------------------------------------------------------------------------------------------------------------------------------------------gtatgttataacttac-----------------------------------------atacgaaaattg-aaatatttacctagttttttctaataagtttcttgagtaagagtattacgtgtg----------------ttctcctccatg--------------------------------------ccaagtcagta-------------------------------------------cag-agtacaagttagtc-tttt--------------------------------------------------------------------------------------------------------------gactttggcttgaagctgt-------------------------------------------cctat---------atcagtaccagttccaagcatt--------------------------------------------------------------------------------------------------------------------------------agtctct-agttatgcagatggtcctccatc--------ctactatttgttaaaaatgatctgtgaatctttt-----gtaggagaggaggagaaaaatgttgagata------------------------------------------aagctgaggacctttggtaca-------------cagaag--------------------------------------------------------------------cagaaagaggctatttatctggttgtcaatgcctgttcaagcaggg--------------------------attatacagaaaacattgttgga---
>Podocarpus totara
---------------------------------------------------------------------------------------------------------------------------------------------actatggagctgggaaaacat------------------ggaggaggagaagtacttactataggcacagatgtacgtacccttttcacaccctctagcgcgcgagctctggagaaggcagccacggccccagacataagcttgatgaaccccatctgggtccattcccagtgcagtggaaaacccttcaacgccattgttcacagaattgatgtgggtatggtgatagatttggagcctcggagaactggggacgctgcta---------------------tgtcaac------agcaggggcggtgcagtcccagaagtttgctgtgagagcaatctccagactccagtcactaccaactggtgacattgggctgctctgcgatactgttgtggaggatgtgagagagctaactgggtatgacagagtcatggtttataaatttcatgaggatgagcatggggaagttgttgcggagattaggcgtgctgacttggaaccctacctagggttgcattaccctgcgacggatataccccaggcttcgaggtttctgttcatgcagaacagggtgaggatgatatgtgattgcagtgcaactcctgtgaaggtgattcagtccgaagaattgaggcaaccactttgtttggttggatccacactgcgagcaccccacggatgccatgcccagtatatggcaaacatgggatccattgcttcgttggtaatggctgtggtgattaatggaaatgatgaggaagggggagg------------------accaagtggccgaagttccatgaagctctgggggttagttgtttgccaccatacttcgcctagggctgtatcttttcccctgcgctatgcttgtgaattcctgatgcaggcatttgggcttcagctcaatatggaattgcaattggctgcgcagttgactgagaaacacattcttcggactcagacacttctttgtgacatgcttctgagggatgcacccattggaattgtgactcagtctccaagtattatggaccttgtgaagtgtgatggagctgctctatactatgggggcaccacctggtgtcttggagtgactcccacagaagctcagatcaaggatattgcagaatggttgctggaataccatggggattcaactggtctcagcactgatagtttggctgatgctggttatcctggagcagctacacttggggatgctgtttgtggaatggcagcagctagaattacatca------aaggattttttgttctggtttcgatcccacactgcaaaggagatgaagtggggaggtgcaaagcatcatcctgatgataaggatgatggccgaagaatgcatcctcgatcatcattcaaggcattcttagaagttgtcaagagaagaagtttgccgtgggagaatgtggaaatggatgccattcactcactacagcttattctacgaggttcatttcaagacattgatgacagcggtactaaaacgatggtccatgctcggttgactgacttgaaattacagggcattgatgagcttagctctgtggccagtgagatggtccgattgatcgaaacagctacagcaccaattctggctgtagattctaatgggcttgttaatggatggaatgctaaggtggcagaattgacaggtcttccagttggagaagctatgggcaaatcactagttcatgacgttgttttggaagaatctgcagagtgtctggagaaaatgctttatcgagctttaagaggtacgcttttctatatttgaaggctta----------------------------------------------------------------------------------------------------------------------------------------------------------------------------------------------------------------------------------------ttctatca-taatcaaatatttgaagtacatgcatagag--gactcataaatgcg-tgtggcaa-----------------------------------------------------------------------aatctacaccctgt-----------------------------------cttgattcacgcctaaac--------------------ggtgtaacat-----------gattctctgacttattc-gtcactttttcaaattcttggtcc----------------------------------------------------------------------------------aaaatta---------------------------------------------------------gtaaatttggttctttactt-gttcatat---------------------------------------ggcccatgac-ttgtgaataacccaatcgaattctctaa--------------------------------aacttgtagcttacaaa---------------tcgaatgaaaaatcatgag------------------tttcatggggtcttattg-------------------------------------------------------tgttttttttccgttgactcagt--ttaggta------------cattaaat--------------------------------------------------------------------------------------------------------------------------------------------------------------------------------gtatgttataacttac-----------------------------------------atacgaaaattg-aaatatttacctagttttttctaataagtttcttgagtaagagtattacgtgtg----------------ttctcctccatg--------------------------------------ccaagtcagta-------------------------------------------cag-agtacaagttagtc-tttt--------------------------------------------------------------------------------------------------------------gactttggcttgaagctgt-------------------------------------------cctat---------atcagtaccagttccaagcatt--------------------------------------------------------------------------------------------------------------------------------agtctct-agttatgcagatggtcctccatc--------ctactatttgttaaaaatgatctgtgaatctttt-----gtaggagaggaggagaaaaatgttgagata------------------------------------------aagctgaggacctttggtaca-------------cagaag--------------------------------------------------------------------cagaaagaggctatttatctggttgtcaat--------------------------------------------------------------------
>Podocarpus salignus
---------------------------------------------------------------------------------------------------------------------------------------------actatggagctgggaaaacat------------------ggaggaggagaagtacttactataggcacagatgtacgtacccttttcacaccctctagcgcgcgagctctggagaaggcagccatggccccagacataagcttgatgaaccccatctgggtccattcccagtacagtggaaaacccatcaacgccattgttcacagaattgatgtgggtatggtgatagatttggagcctcggagaactggggacgctgcta---------------------tgtcaac------agcaggggcggtgcagtcccagaagtttgctgtgagagcaatctccagactccagtcactaccaactggtgacattgggctgctctgcgatactgttgtggaggatgtgagagagctaactgggtatgacagagtcatggtttataaatttcatgaggatgagcatggggaagttgttgcggagattaggcgtgctgacttggaaccctacctagggttacattaccctgcgacggatataccccaggcttcgaggtttctgttcatgcagaacagggtgaggatgatatgtgattgcagtgcaactcctgtgaatgtgattcagtccgaagaattgaggcaaccactttgtttggttgggtccacactgcgagcaccccacggatgccatgcccagtatatggcaaacatgggatccattgcttcgttggtaatggctgtggtgattaatggaaatgatgaggaagggggagg------------------aacaagtggccgaagttccatgaagctctgggggttagttgtttgccaccatacttcgcctagggctgtatcttttcccctgcgctatgcttgtgaattcctgatgcaggcatttgggcttcagctcaatatggaattgcaattggctgcgcagttgactgagaaacacattcttcggactcagacacttctttgtgacatgcttctgagggatgcacccattggaattgtgactcagtctccaagtattatggaccttgttaagtgtgatggagctgctctatactatgggggcaccacctggtgtcttggagtgactcccacagaagctcagatcaaggatattgcagaatggttgctggaataccatggggattcaactggtctcagcactgatagtttggctgatgctggttatcctggagcagctacacttggggatgctgtttgtggaatggcagcggctagaattacatca------aaggattttttgttctggtttcgatcccacactgcaaaggagatgaagtggggaggtgcaaagcatcatcctgatgataaggatgatggccgaagaatgcatcctcgatcatcatttaaagcattcttagaagttgtcaagagaagaagtttgccgtgggagaatgtggaaatggatgccattcactcactacagcttattctacgaggttcatttcaagacattgatgacagcggtactaaaacgatggtccatgctcggttgactgacttgaaattacagggcattgatgagcttagctctgtggccagtgagatggtccgattgatcgaaacagctacagcaccaattctggctgtagattctaatgggcttgttaatggatggaatgctaaggtggcagaattgacaggtcttccagttggagaagctatgggcaaatcactagttcatgacgttgttttggaagaatgtgcagagtgtgtggagaaaatgctttatcgagctttaagaggtacgcttttctatatttgaaggctta----------------------------------------------------------------------------------------------------------------------------------------------------------------------------------------------------------------------------------------ttctatca-taatcaaatatttgaagtacatgcataaag--gactcataaatgcg-tgtggcaa-----------------------------------------------------------------------aatctacaccctgt-----------------------------------cttgattcacgcctaaaa--------------------ggtgtaacat-----------gattctctgacttattc-gtcactttttcaaattcttggtcc----------------------------------------------------------------------------------aaaatta---------------------------------------------------------gtaaatttggttctttactt-gttcatat---------------------------------------ggtccatgac-ttgtgaataacccaatcgaactctctaa--------------------------------aacttgtagcttacaaa---------------tcgaatgaaaaatcatgag------------------tttcatggggtcttattg-------------------------------------------------------tgttttttttgcgttgactcagt--ttaggta------------cattaaat--------------------------------------------------------------------------------------------------------------------------------------------------------------------------------gtatgttataacttac-----------------------------------------atgcgaaaattg-aaatatttacctagttttttctaataagtttcttgagtaagagtattacgtgtg----------------tcctcctccatg--------------------------------------ccaagtcagta-------------------------------------------cag-agtacaagttagtc-tttt--------------------------------------------------------------------------------------------------------------gactttggcttgaagctgt-------------------------------------------cctat---------atcagtaacagttccaagcatt--------------------------------------------------------------------------------------------------------------------------------agtctct-agttatgcagatagttccccatc--------ctactattcgttaaaaatgatctgtgaatctttt-----gtaggagaggaggagaaaaatgttgagata------------------------------------------aagctgaggacctttggtaca-------------cagaag--------------------------------------------------------------------cagaaagaggctatttatctggttgtcaat--------------------------------------------------------------------
>Dacrycarpus cinctus
gcatatctgtctcgaatgcagagaggaggcaccctccagcccttcggctgtatgctggcagtagaggagactaacttcaaaatcatagcttatagccaaaacgcactcgaaatgctagacctcatgcctcagtccgtccccagcatggagctgggaaaacgt------------------ggaggaggagaggtacttactatagggacagatgtgcgtaccctcttcacaccctctagtggccgcgctctggagaaggcagccatggcgccagacataagcctgatgaaccccatctgggtccattcccagtacagtggaaaacccttcaacgccattgttcacagaattgatgtggcaatggtgatagatttggagcctctgagaactggggacgctgcta---------------------tgtcaac------agcaggagcggtgcagtcccaaaagcttgctgtgagagcaatttccagactgcagtccttaccaactggcgacattgggctgctctgcgacacagttgtggaggatgtgagagagctaactgggtatgacagagtcatggcttatagattccatgaggatgagcatggggaagttgttgcagagattaggcgtgctgatttggaaccctacctagggttacattaccctgcgacggatataccccaggcatcgaggtttctgttcatgcagaacagggtgaggatgatatgtgattgtagtgcaacccctgtgaaggtgattcagtccgaagaattgaggcaaccactttgtttggttgggtccacactgcgagcaccccacggatgccatgcccagtatatggcaaacatgggatccgttgcttcattggtaatggctgtggtgattaatggaaatgatgaggaagggggagg------------------aacgagtggccgaagttctatgaagctctgggggttagttgtttgtcatcatacttcgcctagagctgtatctttccccctgcgctatgcttgtgaattcctgatgcaggcatttgggcttcagctcaacatggaattgcaattggctgcccagatgactgagaaacacattcttcggacgcagacacttctctgtgacatgcttctgagggatgcacccattggaattgtgactcagtcgccaagcatcatggaccttgtcaagtgtgatggggctgctctatactatgggggcaccacctggtgtcttggagtgactcccacagaagctcagatcaaggatattgcagaatggttgctggaatatcatggggattcaactggtcttagcactgatagtttggctgatgctggttatcctggagcagcttcacttggggatgctgtctgtggaatggcagcagctagaattacatca------aaggattttttgttctggtttcgatcccacactgcaaaagagatgaagtggggaggtgcaaagcatcatcctgatgataaggatgatggccgaagaatgcatcctcgatcatcatttaaggcattcttagaagttgtcaagagaagaagtttgccgtgggaaaatgtggaaatggatgccattcactcactacagcttattctacgaggttcatttcaagacattgatgacagcggtactaaaacgatggtccatgctcggttgaatgacttgaaattacagggcattgacgagcttagctctgtggccagtgagatggtccgattgatcgaaacagctacagcaccaattctggccgtagattctaatgggcttgttaatggatggaatgcgaaggtggcagaattgacagatcttccagttggagaggctatgggcaaatcactggttcatgacattgttttggaagaatctgcagagtgtgtggataaaatgctttatcgagctctaagaggtgcacttttctatatttgaaggctta----------------------------------------------------------------------------------------------------------------------------------------------------------------------------------------------------------------------------------------ttctatta-taatcaaat------agtacatgctcagag--gactc--------------------------------------------------------------------------------------------------------------------------------------------------------------------------------------------------------------------------------------------------------------------------------------------------------------------------------------------------------------------------------------------------------------------------------------------------------------------------------------------------------------------------------------------------------------------------------------------------------------------------------------------------------------------------------------------------------------------------------------------------------------------------------------------------------------------------------------------------------------------------------------------------------------------------------------------------------------------------------------------------------------------------aaaaatgcgtttggcaaaatctataacgt------------------------ct--------------------------------------------tgattcactc-------------------------------------------cta-aa-----------------------------------------------------------------------------------------------------------------------------------------------------------------------------------------------------------------------------------------------------------------------------------------------------------------------------------------------------------------------t-agttatgcagatggttacccatc--------ctaata-ttgttaaaaatgatctgtgaatctttt-----gtaggagaggaggaaaaaaatgttgagata------------------------------------------aagctgaggacctttggtaca-------------cagaag--------------------------------------------------------------------cagaaagaggctatttatctggttgtcaatgcctgttcaagcaggg--------------------------attatacagataacattgttggc---
>Dacrycarpus kinabaluensis
gcatatctgtctcgaatgcagagaggaggcaccctccagcccttcggctgtatgctggcagtagaggagactaacttcaaaatcatagcttatagccaaaacgcactcgaaatgctagacctcatgcctcagtccgtccccagcatggagctgggaaaacgt------------------ggaggaggagaggtacttactatagggacagatgtgcgtaccctcttcacaccctctagtggccgcgctctggagaaggcagccatggcgccagacataagcctgatgaaccccatctgggtccattcccagtacagtggaaaacccttcaacgccattgttcacagaattgatgtggcaatggtgatagatttggagcctctgagaactggggacgctgcta---------------------tgtcaac------agcaggagcggtgcagtcccaaaagcttgctgtgagagcaatttccagactgcagtccttaccaactggcgacattgggctgctctgcgacacagttgtggaggatgtgagagagctaactgggtatgacagagtcatggcttatagattccatgaggatgagcatggggaagttgttgcagagattaggcgtgctgatttggaaccctacctagggttacattaccctgcgacggatataccccaggcatcgaggtttctgttcatgcagaacagggtgaggatgatatgtgattgtagtgcaacccctgtgaaggtgattcagtccgaagaattgaggcaaccactttgtttggttgggtccacactgcgagcaccccacggatgccatgcccagtatatggcaaacatgggatccgttgcttcattggtaatggctgtggtgattaatggaaatgatgaggaagggggagg------------------aacgagtggccgaagttctatgaagctctgggggttagttgtttgtcatcatacttcgcctagagctgtatcttttcccctgcgctatgcttgtgaattcctgatgcaggcatttgggcttcagctcaacatggaattgcaattggctgcccagatgactgagaaacacattcttcggacgcagacacttctctgtgacatgcttctgagggatgcacccattggaattgtgactcagtcgccaagcatcatggaccttgtcaagtgtgatggggctgctctatactatgggggcaccacctggtgtcttggagtgactcccacagaagctcagatcaaggatattgcagaatggttgctggaatatcatggggattcaactggtcttagcactgatagtttggctgatgctggttatcctggagcagcttcacttggggatgctgtctgtggaatggcagcagctagaattacatca------aaggattttttgttctggtttcgatcccacactgcaaaagagatgaagtggggaggtgcaaagcatcatcctgatgataaggatgatggccgaagaatgcatcctcgatcatcatttaaggcattcttagaagttgtcaagagaagaagtttgccgtgggaaaatgtggaaatggatgccattcactcactacagcttattctacgaggttcatttcaagacattgatgacagcggtactaaaacgatggtccatgctcggttgaatgacttgaaattacagggcattgacgagcttagctctgtggccagtgagatggtccgattgatcgaaacagctacagcaccaattctggccgtagattctaatgggcttgttaatggatggaatgcgaaggtggcagaattgacagatcttccagttggagaagctatgggcaaatcactggttcatgacattgttttggaagaatctgcagagtgtgtggataaaatgctttatcgagctctaagaggtgcacttttctatatttgaaggctta----------------------------------------------------------------------------------------------------------------------------------------------------------------------------------------------------------------------------------------ttctatta-taatcaaat------agtacatgcttagag--gactc--------------------------------------------------------------------------------------------------------------------------------------------------------------------------------------------------------------------------------------------------------------------------------------------------------------------------------------------------------------------------------------------------------------------------------------------------------------------------------------------------------------------------------------------------------------------------------------------------------------------------------------------------------------------------------------------------------------------------------------------------------------------------------------------------------------------------------------------------------------------------------------------------------------------------------------------------------------------------------------------------------------------------aaaaatgcgtttggcaaaatctataacgt------------------------ct--------------------------------------------tgattcactc-------------------------------------------cta-aa-----------------------------------------------------------------------------------------------------------------------------------------------------------------------------------------------------------------------------------------------------------------------------------------------------------------------------------------------------------------------t-agttatgcagatggttacccatc--------ctaata-ttgttaaaaatgatctgtgaatctttt-----gtaggagaggaggaaaaaaatgttgagata------------------------------------------aagctgaggacctttggtaca-------------cagaag--------------------------------------------------------------------cagaaagaggctatttatctggttgtcaatgcctgttcaagcaggg--------------------------attatacagataacattgttggc---
>Dacrycarpus compactus
gcatatctgtctcgaatgcagagaggaggcaccctccagcccttcggctgtatggtggcagtagaggagactaacttcaaaatcatagcttatagccaaaacgcactcgaaatgctagacctcatgcctcagtccgtccccagcatggagctgggaaaacgt------------------ggaggaggagaggtacttactatagggacagatgtgcgtaccctcttcacaccctctagtggccgcgctctggagaaggcagccatggcgccagacataagcctgatgaaccccatctgggtccattcccagtacagtggaaaacccttcaacgccattgttcacagaattgatgtggcaatggtgatagatttggagcctctgagaactggggacgctgcta---------------------tgtcaac------agcaggagcggtgcagtcccaaaagcttgctgtgagagcaatttccagactgcagtccttaccaactggcgacattgggctgctctgcgacacagttgtggaggatgtgagagagctaactgggtatgacagagtcatggcttatagattccatgaggatgagcatggggacgttgttgcagagattaggcgtgctgatttggaaccctacctagggttacattaccctgcgacggatataccccaggcatcgaggtttctgttcatgcagaacagggtgaggatgatatgtgattgtagtgcaacccctgtgaaggtgattcagtccgaagaattgaggcaaccactttgtttggttgggtccacactgcgagcaccccacggatgccatgcccagtatatggcaaacatgggatccgttgcttcattggtaatggctgtggtgattaatggaaatgatgaggaagggggagg------------------aacgagtggccgaagttctatgaagctctgggggttagttgtttgtcatcatacttcgcctagagctgtatctttccccctgcgctatgcttgtgaattcctgatgcaggcatttgggcttcagctcaacatggaattgcaattggctgcccagatgactgagaaacacattcttcggacgcagacacttctctgtgacatgcttctgagggatgcacccattggaattgtgactcagtcgccaagcatcatggaccttgtcaagtgtgatggggctgctctatactatgggggcaccacctggtgtcttggagtgactcccacagaagctcagatcaaggatattgcagaatggttgctggaatatcatggggattcaactggtcttagcactgatagtttggctgatgctggttatcctggagcagcttcacttggggatgctgtctgtggaatggcagcagctagaattacatca------aaggattttttgttctggtttcgatcccacactgcaaaagagatgaagtggggaggtgcaaagcatcatcctgatgataaggatgatggccgaagaatgcatcctcgatcatcatttaaggcattcttagaagttgtcaagagaagaagtttgccgtgggaaaatgtggaaatggatgccattcactcactacagcttattctacgaggttcatttcaagacattgatgacagcggtactaaaacgatggtccatgctcggttgaatgacttgaaattacagggcattgacgagcttagctctgtggccagtgagatggtccgattgatcgaaacagctacagcaccaattctggccgtagattctaatgggcttgttaatggatggaatgcgaaggtggcagaattgacagatcttccagttggagaagctatgggcaaatcactggttcatgacattgttttggaagaatctgcagagtgtgtggataaaatgctttatcgagctctaagaggtgcacttttctatatttgaaggctta----------------------------------------------------------------------------------------------------------------------------------------------------------------------------------------------------------------------------------------ttctatta-taatcaaat------agtacatgcttagag--gactc--------------------------------------------------------------------------------------------------------------------------------------------------------------------------------------------------------------------------------------------------------------------------------------------------------------------------------------------------------------------------------------------------------------------------------------------------------------------------------------------------------------------------------------------------------------------------------------------------------------------------------------------------------------------------------------------------------------------------------------------------------------------------------------------------------------------------------------------------------------------------------------------------------------------------------------------------------------------------------------------------------------------------aaaaatgcgtttggcaaaatctataacgt------------------------ct--------------------------------------------tgattcactc-------------------------------------------cta-aa-----------------------------------------------------------------------------------------------------------------------------------------------------------------------------------------------------------------------------------------------------------------------------------------------------------------------------------------------------------------------t-agttatgcagatggttacccatc--------ctaata-ttgttaaaaatgatctgtgaatctttt-----gtaggagaggaggaaaaaaatgttgagata------------------------------------------aagctgaggacctttggtaca-------------cagaag--------------------------------------------------------------------cagaaagaggctatttatctggttgtcaatgcctgttcaagcaggg--------------------------attatacagataacattgttggcgtg
>Dacrycarpus imbricatus
gcatatctgtctcgaatgcagagaggaggcaccctccagcccttcggctgtatgctggcagtagaggagactaacttcaaaatcatagcttatagccaaaacgcactcgaaatgctagacctcatgcctcagtccgtccccagcatggagctgggaaaacgt------------------ggaggaggagaggtacttactatagggacagatgtgcgtaccctcttcacaccctctagtggccgcgctctggagaaggcagccatggcgccagacataagcctgatgaaccccatctgggtccattcccagtacagtggaaaacccttcaacgccattgttcacagaattgatgtggcaatggtgatagatttggagcctctgagaactggggacgctgcta---------------------tgtcaac------agcaggagcggtgcagtcccaaaagcttgctgtgagagcaatttccagactgcagtccttaccaactggcgacattgggctgctctgcgacacagttgtggaggatgtgagagagctaactgggtatgacagagtcatggcttatagattccatgaggatgagcatggggaagttgttgcagagattaggcgtgctgatttggaaccctacctagggttacattaccctgcgacggatataccccaggcatcgaggtttctgttcatgcagaacagggtgaggatgatatgtgattgtagtgcaacccctgtgaaggtgattcagtccgaagaattgaggcaaccactttgtttggttgggtccacactgcgagcaccccacggatgccatgcccagtatatggcaaacatgggatccgttgcttcattggtaatggctgtggtgattaatggaaatgatgaggaagggggagg------------------aacgagtggccgaagttctatgaagctctgggggttagttgtttgtcatcatacttcgcctagagctgtatctttccccctgcgctatgcttgtgaattcctgatgcaagcatttgggcttcagctcaacatgcaattgcaattggctgcccagatgactgagaaacacattcttcggacgcagacacttctctgtgacatgcttctgagggatgcacccattggaattgtgactcagtcgccaagcatcatggaccttgtcaagtgtgatggggctgctctatactatgggggcaccacctggtgtcttggagtgactcccacagaagctcagatcaaggatattgcagaatggttgctggaatatcatggggattcaactggtcttagcactgatagtttggctgatgctggttatcctggagcagcttcacttggggatgctgtctgtggaatggcagcagctagaattacatcg------aaggattttttgttctggtttcgatcccacactgcaaaagagatgaagtggggaggtgcaaagcatcatcctgatgataaggatgatggccgaagaatgcatcctcgatcatcatttaaggcattcttagaagttgtcaagagaagaagtttgccgtgggaaaatgtggaaatggatgccattcactcactacagcttattctacgaggttcatttcaagacattgatgacagcggtactaaaacgatggtccatgctcggttgaatgacttgaaattacagggcattgacgagcttagctctgtggccagtgagatggtccgattgatcgaaacagctacagcaccaattctggccgtagattctaatgggcttgttaatggatggaatgcgaaggtggcagaattgacagatcttccagttggagaagctatgggcaaatcactggttcatgacattgttttggaagaatctgcagagtgtgtggataaaatgctttatcgagctctaagaggtgcacttttctatttttgaaggctta----------------------------------------------------------------------------------------------------------------------------------------------------------------------------------------------------------------------------------------ttctatta-taatcaaat------agtacatgcttagag--gactc--------------------------------------------------------------------------------------------------------------------------------------------------------------------------------------------------------------------------------------------------------------------------------------------------------------------------------------------------------------------------------------------------------------------------------------------------------------------------------------------------------------------------------------------------------------------------------------------------------------------------------------------------------------------------------------------------------------------------------------------------------------------------------------------------------------------------------------------------------------------------------------------------------------------------------------------------------------------------------------------------------------------------aaaaatgcgtttggcaaaatctataacgt------------------------ct--------------------------------------------tgattcactc-------------------------------------------cta-aa-----------------------------------------------------------------------------------------------------------------------------------------------------------------------------------------------------------------------------------------------------------------------------------------------------------------------------------------------------------------------t-agttatgcagatggttacccatc--------ctaata-ttgttaaaaatgatctgtgaatctttt-----gtaggagaggaggaaaaaaatgttgagata------------------------------------------aagctgaggacctttggtaca-------------cagaag--------------------------------------------------------------------cagaaagaggctatttatctggttgtcaatgcctgttcaagcaggg--------------------------attatacagataacattgttggcgta
>Dacrydium balansae
gcatatctgtctcgaatgcaaagaggaggcactatccagcccttaggctgtatgttggcagtggaggagaccaacttcaaaatcatagcttttagccaaaacgcactcgaaatgctggaccttatgcctcagtccgtccccagcatggagttgggaaaactt------------------ggaggaggagaggtacttacgataggcacagatgtgcgcaccctcttcacaccatctagcgcccgctctctggagaaggcagccatggccccagacataagcttgatgaaccccatctgggtccattcccagtacagtggaaaacccttcaacgccattgttcacagaattgatgtgggtatggtgatagatttggagcccctgagaacaggggatgctgcta---------------------tgtcaac------agcaggggcggtgcagtctcaaaagcttgctgtgagagcaatctccagactacagtcactaccatctggcgacattgggctgctttgcgatactgttgtggaggatgtgagagagttaactgggtatgacagagtcatggtttataagttccatgaggatgagcatggggaagttgttgcagagattaggcgtgctgacttggaaccctacctagggttacattaccctgcgacggatataccccaggcttcgaggtttctgttcatgcagaacagggtgaggatgatatgtgattgtagcgcaacccccgtgaaggtgattcagtccgaagaattgaggcaaccactttgtttggttgggtccacactgcgagcaccccacggatgccatgcccagtatatggcaaatatgggatccattgcttcattggtaatggctgtggtgattaatggaaatgatgaggaagggggagg------------------aacaagtggccgaagttccatgaagctctgggggttagtggtttgccatcatacttcacctagagctgtatcttttcccctgcgctatgcttgtgaattcctgatgcaggcatttgggcttcagctcaacatggaattgcaattggctgcccagttgactgagaaacacattcttcgtactcaaacacttctctgtgacatgcttttgagggatgcacccattggaattatgactcagtctccaagcatcatggaccttgtcaagtgtgatggggctgctctatactatgggggcaccacctggtgtcttggagtgactcccacagaagctcagatcaaggatattgcggaatggttgctggaatatcatggggattcaactggtcttagcactgatagtttggctgatgctggttatcctggagcagcttcacttggggatgctgtctgtggaatggcagcagctagaattacatca------aaggattttttgttctggtttcgatcccacactgcaaaggagatgaagtggggaggtgcaaagcatcatcctgatgataaggatgatggccgaagaatgcatcctcgatcatcatttaaggcattcttagaagttgtcaagagaagaagtttgccgtgggaaaatgtggaaatggatgccattcactctctacagcttattctacgaggttcatttcaagacattgatgacagcggtactaaaacgatggtccatgctcggttgaatgacttgaaattacagggcattgatgagcttagctctgtagccagtgagatggtccgattgatcgaaacagctacagcaccaattctggctgtagattctaatgggcttgttaatggatggaatgcaaaggtggcagaattgacaggtcttccagttggagaagctatgggcaaatcactggttcacgaccttgttttggaagaatctgcagagtgtgtagagaaaatgctttatcgagctttaagaggtgctcttttctatatttgaaggctta----------------------------------------------------------------------------------------------------------------------------------------------------------------------------------------------------------------------------------------ttctatta-taatcaaatatttgaagtaaatgcttagag--gactcgca------------------------------------------------------------------------------------------------------------------------------------------------------------------------------gtgtaacat-----------gattctctgacttcttc-atcaccttctcaaattcttggtcc----------------------------------------------------------------------------------aagatta---------------------------------------------------------gtcaatttggttctttactt-gttcatat---------------------------------------ggtccat--------------------------------------------------------------------------------------------------------------------------------------------------------------------------------------------------------------------------------------------------------------------------------------------------------------------------------------------------------------------------------------------------------------------------------------------------gtatgctagaacttac-----------------------------------------atgcgaaatttg-aaatatttacctagttttttctaaaaagtttcttgagtaagagtattacgtttg----------------ttctcct--------------------------------------------caagtcacta-------------------------------------------cag-agtacaagttagtc-tttt--------------------------------------------------------------------------------------------------------------gactttggcttcaagctgt-------------------------------------------ccaat---------atcagtaccagttccaagcatt--------------------------------------------------------------------------------------------------------------------------------agtttct-agttgtgcagatagtttcccata--------ctaata-ttgataaaaatgatctgtgaatctttt-----gtaggagaggaggagaaaaatgttgagata------------------------------------------aagctgaggacctttggtata-------------cagaag--------------------------------------------------------------------gagaaagaggcgatttatctggttgtcaatgcctgttcatgcaggg--------------------------attatacagataacattgttgga---
>Dacrydium nausoriense
gcatatctgtctcgaatgcaaagaggaggcactatccagcccttaggctgtatgctggcagtggaggagaccaacttcaaaatcatagcttttagccaaaacgcactcgaaatgctggaccttatgcctcagtccgtccccaccatggagttgggaaaactt------------------ggaggaggagaggtacttacgataggcacagatgtgcgcaccctcttcacaccatctagcgcccgctctctggagaaggcagccatggccccagacataagcttgatgaaccccatctgggtccattcccagtacagtggaaaacccttcaacgccattgttcacagaattgatgtgggtatggtgatagatttggagcccctgagaacaggggatgctgcta---------------------tgtcaac------agcaggggcggtgcagtctcaaaagcttgctgtgagagcaatctccagactacagtcactaccatctggcgacattgggctgctttgcgatactgttgtggaggatgtgagagagttaactgggtatgacagagtcatggtttataagttccatgaggatgagcatggggaagttgttgcagagattaggcgtgctgacttggaaccctacctagggttacattaccctgcgacggatataccccaggcttcgaggtttctgttcatgcagaacagggtgaggatgatatgtgattgtagcgcaacccctgtgaaggtgattcagtccgaagaattgaggcaaccactttgtttggttgggtccacactgcgagcaccccacggatgccatgcccagtatatggcaaatatgggatccattgcttcattggtaatggctgtggtgattaatggaaatgatgaggaagggggagg------------------aacaagtggccgaagttccatgaagctctgggggttagtggtttgccatcatacttcacctagagctgtatcttttcccctgcgctatgcttgtgaattcctgatgcaggcatttgggcttcagctcaacatggaattgcaattggctgcccagttgactgagaaacacattcttcgtactcaaacacttctctgtgacatgcttttgagggatgcacccattggaattatgactcagtctccaagcatcatggaccttgtcaagtgtgatggggctgctctatactatgggggcaccacctggtgtcttggagtgactcccacagaagctcagatcaaggatattgcagaatggttgctggaatatcatggggattcaactggtcttagcactgatagtttggctgatgctggttatcctggagcagcttcacttggggatgctgtctgtggaatggcagcagctagaattacatca------aaggattttttgttctggtttcgatcccacactgcaaaggagatgaagtggggaggtgcaaagcatcatcctgatgataaggatgatggccgaagaatgcatcctcgatcatcatttaaggcattcttagaagttgtcaagagaagaagtttgccgtgggaaaatgtggaaatggatgccattcactctctacagcttattctacgaggttcatttcaagacattgatgacagcggtactaaaacgatggtccatgctcggttgaatgacttgaaattacagggcattgatgagcttagctctgtagccagtgagatggtccgattgatcgaaacagctacagcaccaattctggctgtagattctaatgggcttgttaatggatggaatgcaaaggtggcagaattgacaggtcttccagttggagaagctatgggcaaatcactggttcacgaccttgttttggaagaatctgcagagtgtgtagagaaaatgctttatcgagctttaagaggtgctcttttctatatttgaaggctta----------------------------------------------------------------------------------------------------------------------------------------------------------------------------------------------------------------------------------------ttctatta-taatcaaatatttgaagtaaatgcttagag--gactcgca------------------------------------------------------------------------------------------------------------------------------------------------------------------------------gtgtaacat-----------gattctctgacttcttc-atcaccttctcaaattcttggtcc----------------------------------------------------------------------------------aagatta---------------------------------------------------------gtcaatttggttctttactt-gttcatat---------------------------------------ggtccat--------------------------------------------------------------------------------------------------------------------------------------------------------------------------------------------------------------------------------------------------------------------------------------------------------------------------------------------------------------------------------------------------------------------------------------------------gtatgctagaacttac-----------------------------------------atgcgaaatttg-aaatatttacctagttttttctaaaaagtttcttgagtaagagtattacgtttg----------------ttctcct--------------------------------------------caagtcacta-------------------------------------------cag-agtacaagttagtc-tttt--------------------------------------------------------------------------------------------------------------gactttggcttcaagctgt-------------------------------------------ccaat---------atcagtaccagttccaagcatt--------------------------------------------------------------------------------------------------------------------------------agtttct-agttgtgcagatagtttcccata--------ctaata-ttgataaaaatgatctgtgaatctttt-----gtaggagaggaggagaaaaatgttgagata------------------------------------------aagctgaggacctttggtaca-------------cagaag--------------------------------------------------------------------gagaaagaggcgatttatctggttgtcaatgcctgttcaagcaggg--------------------------attatacagataacattgttgga---
>Dacrydium guillauminii
gcatatctgtctcgaatgcaaagaggaggcactatccagcccttaggctgtatgctggcagtggaggagaccaacttcaaaatcatagcttttagccaaaacgcactcgaaatgctggaccttatgcctcagtccgtccccagcatggagttgggaaaactt------------------ggaggaggagaggtacttacgataggcacagatgtgcgcaccctctttacaccatctagcgcccgctctctggagaaggcagccatggccccagacataagcttgatgaaccccatctgggtccattcccagtacagtggaaaacccttcaacgccattgttcacagaattgatgtgggtatggtgatagatttggagcccctgagaacaggggatgctgcta---------------------tgtcaac------agcaggggcggtgcagtcccaaaagcttgctgtgagagcaatctccagactacagtcactaccatctggcgacattgggctgctttgcgatactgttgtggaggatgtgagagagttaactgggtatgacagagtcatggtttataagttccatgaggatgagcatggggaagttgttgcagagattaggcgtgctgacttggaaccctacctagggttacattaccctgcgacggatataccccaggcttcgaggtttctgttcatgcagaacagggtgaggatgatatgtgattgtagcgcaacccctgtgaaggtgattcagtccgaagaattgaggcaaccactttgtttggttgggtccacactgcgagcaccccacggatgccatgcccagtatatggcaaatatgggatccattgcttcattggtaatggctgtggtgattaatggaaatgatgaggaagggggagg------------------aacaagtggccgaagttccatgaagctctgggggttagtggtttgccatcatacttcacctagagctgtatcttttcccctgcgctatgcttgtgaattcctgatgcaggcatttgggcttcagctcaacatggaattgcaattggctgcccagttgactgagaaacacattcttcggactcaaacacttctctgtgacatgcttttgagggatgcacccattggaattatgactcagtctccaagcatcatggaccttgtcaagtgtgatggggctgctctatactatgggggcaccacctggtgtcttggagtgactcccacagaagctcagatcaaggatattacagaatggttgctggaatatcatggggattcaactggtcttagcactgatagtttggctgatgctggttatcctggagcagcttcacttggggatgctgtctgtggaatggcagcagctagaattacatca------aaggattttttgttctggtttcgatcccacactgcaaaggagatgaagtggggaggtgcaaagcatcatcctgatgataaggatgatggccgaagaatgcatcctcgatcatcatttaaggcattcttagaagttgtcaagagaagaagtttgccgtgggaaaatgtggaaatggatgccattcactctctacagcttattctacgaggttcatttcaagacattgatgacagcggtactaaaacgatggtccatgctcggttgaatgacttgaaattacagggcattgatgagcttagctctgtagccagtgagatggtccgattgatcgaaacagctacagcaccaattctggctgtagattctaatgggcttgttaatggatggaatgcaaaggtggcagaattgacaggtcttccagttggagaagctatgggcaaatcactggttcacgaccttgttttggaagaatctgcagagtgtgtagagaaaatgctttatcgagctttaagaggtgctcttttctatatttgaaggctta----------------------------------------------------------------------------------------------------------------------------------------------------------------------------------------------------------------------------------------ttctatta-taatcaaatatttgaagtaaatgcttagag--gactcgca------------------------------------------------------------------------------------------------------------------------------------------------------------------------------gtgtaacat-----------gattctctgacttcttc-atcaccttctcaaattcttggtcc----------------------------------------------------------------------------------aagatta---------------------------------------------------------gtcaatttggttctttactt-gttcatat---------------------------------------ggtccat--------------------------------------------------------------------------------------------------------------------------------------------------------------------------------------------------------------------------------------------------------------------------------------------------------------------------------------------------------------------------------------------------------------------------------------------------gtatgctagaacttac-----------------------------------------atgcgaaatctg-aaatatttacctagttttttctaaaaagtttcttgagtaagagtattacgtttg----------------ttctcct--------------------------------------------caagtcacta-------------------------------------------cag-agtacaagttagtc-tttt--------------------------------------------------------------------------------------------------------------aactttggcttcaagctgt-------------------------------------------ccaat---------atcagtaccagttccaagcatt--------------------------------------------------------------------------------------------------------------------------------agtttct-agttgtgcagatagtttcccata--------ctaata-ttgataaaaatgatctgtgaatctttt-----gtaggagaggaggagaaaaatgttgagata------------------------------------------aagctgaggacctttggtaca-------------cagaag--------------------------------------------------------------------gagaaagaggcgatttatctggttgtcaatgcctgttcaagcaggg--------------------------attatacagataacattgttgga---
>Dacrydium elatum
gcatatctgtctcgaatgcaaagaggaggcactatccagcccttcggctgtatgctggcagtggaggagaccaacttcaaaatcatagcttttagccaaaacgcactcgaaatgctggaccttatgcctcagtccgtccccagcatggagttgggaaaactt------------------ggaggaggagaggtacttacgataggcacagatgtgcgcaccctcttcacaccatctggcgctcgcgctctggagaaggcagccatggccccagacataagcttgatgaaccccatctgggtccattcccagtacagtggaaaacccttcaacgccattgttcacagaattgatgtgggtatggtgatagatttggagcccctgagaacaggggatgctgcta---------------------tgtcaac------agcaggggcggtgcagtcccaaaagcttgctgtgagagcaatctccagactacagtctctaccatctggcgacattgggctgctctgcgatactgttgtggaggatgtgagagagttgactgggtatgacagagtcgtggtttataagttccatgaggatgagcatggggaagttgttgcagagattaggcgtgctgacttggaaccatacctagggttacattaccctgcgacggatataccccaggcttcgaggtttcttttcatgcagaacagggtgaggatgatatgtgattgtagcgcaacccctgtgaaggtgattcagtccgaagaattgaggcaaccactttgtttggttgggtccacactgcgagcaccccacggatgccatgctcagtatatggcaaatatgggatccattgcttcattggtaatggctgtggtgattaatggaaatgatgaggaagggggagg------------------aacaagtggccgaagttccatgaagctctgggggttagtggtttgccatcatacttcacctagagctgtatcttttcccctgcgctatgcttgtgaattcctgatgcaggcatttgggcttcagctcaacatggaattgcaattggctgcccagttggctgagaaacacattcttcggactcagacacttctctgtgacatgcttttgagggatgcacccattggaattatgactcagtctccaagcatcatggaccttgtcaaatgtgatggggctgctctatactatgggggcaccacctggtgtcttggagtgactcccacagaagctcagatcaaggatattgcagaatggttgctggaatatcatggggattcaactggtcttagcactgatagtttggctgatgctggttatcctggagcagcttcacttggggatgctgtctgtggaatggcagcagctagaattacatca------aaggattttttgttctggtttcgatcccacactgcaaaggagatgaagtggggaggtgcaaagcatcatcctgatgataaggatgatggccgaagaatgcatcctcgatcatcatttaaggcattcttagaagttgtcaagagaagaagtttgccgtgggaaaatgtggaaatggatgccattcactctctacagcttatcctacgaggttcatttcaagacattgatgacagcggtactaaaacgatggtccatgctcggttgaatgacttgaaattacagggcattgatgagcttagctctgtagccagtgagatggtccgattgatcgaaacagctacagcaccaattctggctgtagattctaatgggcttgttaatggatggaatgctaaggtggcagaattgacaggtcttccagttggagaagctatgggcaaatcactggttcacgaccttgttttggaagaatctgcagagtgtgtagagaaaatgctttatcgagctttaagaggtgctcttttctatatttgaaggctta----------------------------------------------------------------------------------------------------------------------------------------------------------------------------------------------------------------------------------------ttctatta-taatcaaatatttgaagtaaatgcttagag--gactcgca------------------------------------------------------------------------------------------------------------------------------------------------------------------------------gtgtaacat-----------gattctctgacttcttc-atcaccttctcaaattcttggtcc----------------------------------------------------------------------------------aagatta---------------------------------------------------------gtcaatttggttctttactt-gttcatat---------------------------------------ggtccat--------------------------------------------------------------------------------------------------------------------------------------------------------------------------------------------------------------------------------------------------------------------------------------------------------------------------------------------------------------------------------------------------------------------------------------------------gtatgctagaacttac-----------------------------------------atgcgaaatttg-aaatatttacctagttttttccaaaaagtttcttgagtaagagtattacgtttg----------------ttctcct--------------------------------------------caagtcacta-------------------------------------------cag-agtacaagttagtc-tttt--------------------------------------------------------------------------------------------------------------gactttggcttcaagctgt-------------------------------------------ccaat---------agcagtaccagttccaagcatt--------------------------------------------------------------------------------------------------------------------------------agtttct-agttgtgcagatagtttcccata--------ctaata-ttgataaaaatgatctgtgaatctttt-----gtaggagaggaggagaaaaatgttgagata------------------------------------------aagctgaggacctttggtaca-------------cagaag--------------------------------------------------------------------gagaaagaggcgatttatctggttgtcaatgccggttcaagcaggg--------------------------attacacagataacattgttgga---
>Dacrydium xanthandrum
gcatatctgtctcgaatgcaaagaggaggcactatccagcccttcggctgtatgctggcagtggaggagaccaacttcaaaatcatagcttttagccaaaacgcactcgaaatgctggaccttatgcctcagtccgtccccagcatggagttgggaaaactt------------------ggaggaggagaggtacttacgataggcacagatgtgcgcaccctcttcacaccatctagcgcccgcggtctggagaaggcagccatggccccagacataagctttatgaaccccatctgggtccattcccagtacagtggaaaacccttcaacgccattgttcacagaattgatgtgggtatggtgatagatttggagcccctgagaacaggggatgctgcta---------------------tgtcaac------agcaggggcggtgcagtcccaaaagcttgctgtgagagcaatctccagactacagtcactaccatctggcgacattgggctgctctgcgatactgttgtggaggatgtgagagagttaactgggtatgacagagtcatggtttataagttccatgaggatgagcatggggaagttgttgcagagattaggcgtgctgacttggaaccatacctagggttacattaccctgcgacggatataccccaggcgtcgaggtttcttttcatgcagaacagggtgaggatgatatgtgattgtagcgcaacccctgtgaaggtgattcagtccgaagaattgaggcaaccactttgtttggttggctccacactgcgagcaccccacggatgtcatgctcagtatatggcaaatatgggatccattgcttcattggtaatggctgtggtgattaatggaaatgatgaggaagggggagg------------------aacaagtggccgaagttccatgaagctctgggggttagtggtttgccatcatacttcacctagagctgtgtcttttcccctgcgctatgcttgtgaattcctgatgcaggcatttgggcttcagctcaacatggaattgcaattggctgcccagttgactgagaaacacattcttcggactcagacacttctctgtgacatgcttttgagggatgcacccattggaattatgactcagtctccaagcatcatggaccttgttaagtgtgatggggctgctctatactatgggggcaccacctggtgtcttggagtgactcccacagaagctcagatcaaggatattgcagaatggttgctggaatatcatggggattcaactggtcttagcactgatagtttggctgatgctggttatcctggagcagcttcacttggggatgctgtctgtggaatggcagcagctagaattacatca------aaggattttttgttctggtttcgatcccacactgcaaaggagatgaagtggggaggtgcaaagcatcatcctgatgataaggatgatggccgaagaatgcatcctcgatcatcatttaaggcattcttagaagttgtcaagagaagaagtttgccgtgggaaaatgtggaaatggatgccattcactctctacagcttattctacgaggttcatttcaagacattgatgacagcggtactaaaacgatggtccatgctcggttgaatgacttgaaattacagggcattgatgagcttagctctgtagccagtgagatggtccgattgatcgaaacagctacagcaccaattctggctgtagattctaatgggcttgttaatggatggaatgctaaggtggcagaattgacaggtcttccagttggagaagctatgggcaaatcactggttcacgaccttgttttggaagaatctgcagagtgtgtagagaaaatgctttatcgagctttaagaggtgctcttttctatatttgaaggctta----------------------------------------------------------------------------------------------------------------------------------------------------------------------------------------------------------------------------------------ttctctta-taatcaaatatttgaagtaaatgcttagag--gactcgca------------------------------------------------------------------------------------------------------------------------------------------------------------------------------gtgtaacat-----------gattctctgacttcttc-atcaccttctcaaattcttggtcc----------------------------------------------------------------------------------aagatta---------------------------------------------------------gtcaatttggttctttactt-gttcatat---------------------------------------ggtccat--------------------------------------------------------------------------------------------------------------------------------------------------------------------------------------------------------------------------------------------------------------------------------------------------------------------------------------------------------------------------------------------------------------------------------------------------gtatgctagaacttac-----------------------------------------atgcgaaatttg-aaatatttacctagttttttctaaaaagtttcttgagtaagagtattacgtttg----------------ttctccc--------------------------------------------caagtcacta-------------------------------------------cag-agtacaagttagtc-tttt--------------------------------------------------------------------------------------------------------------gactttggcttcaagctgt-------------------------------------------ccaat---------atcagtaccagttccaagcatt--------------------------------------------------------------------------------------------------------------------------------agtttct-agttgtgcagatagtttcccata--------ctaata-ttgataaaaatgatctgtaaatctttt-----gtaggagaggaggagaaaaatgttgagata------------------------------------------aagctgaggatctttggtaca-------------cagaag--------------------------------------------------------------------gagaaagaggcgatttatctggttgtcaatgcctgttcaagcaggg--------------------------attacacagataacattgttgga---
>Microcachrys tetragona
gcctatctctctcgaatgcagagaggaggcaccatccagcccttcggctgcatgctcgcggtcgaggagaccaacttcaaaatcatagctttcagccaaaacgccctcgagatgctggacctcatgcctcagtccgtccccaccatggaggtgggaaa---------------------------aggcgcggtcctgacaatcgggacagatgtccgcacgctcttcaccccctccagcgcgcgtgccctggagaaggccgcgatggcgcccgacataagcctcatgaaccccatctgggtccactctcagtacactcgcaaacccttcaacgcaattgtccacagaattgacgtgggtatagtcatagatttggagcccctcagaacaggggacgctgcga---------------------tgtctac------agccggggctgtgcagtcccagaagcttgccgtcagagcaatctccagacctcagtctctaccaagtggcgacgttgggctgctctgcgatacagttgtggaggacgtgagagagctgactgggtatgacagggttatggtctataagttccatgaggatgagcatggggaagttgttgcggagattaggcgtgctgacttggaaccctacctggggttgcattaccctgcgacggatatcccccaggcttccaggtttctgtttatgcagaacagggtgaggatgatatacgattgcaccgctacccctgtgaatgttattcagtccgaagagttgaggcaacccctctgtttggtaggatccacactgcgagctccccacagatgccacgcccagtacatggccaacatgggatccattgccagtttggtaatggctgtgatcattaatggaaatgatgacgaagggggagg------------------aacaagtgggcgaagttccatgaagctgtgggggctggttgtttgccatcatacttcccctagggctgtgtcctttcccctgcgctatgcttgtgaattcctgatgcaggcatttgggcttcagctcaacatggaattgcagttggccgctcagtggaccgagaaacacattctaaggactcagacacttctctgtgacatgcttctgagggatgcgcccattggaattgtgactcagtctccaagcatcatggaccttgtgaagtgtgatggggctgctctgtactatgggggcaccacctggtgtcttggagtgactcccacggaagctcagataaaggatattgcagaatggttgctgcagcaccatggggattcaactggtctcagcactgatagtttagccgatgctggttatcctggcgcagcttcacttggggatgctgtctgcggaatggctgcagctagaattacatca------agggattttttgttctggtttcgatcccacactgcaaaggagatgaagtggggaggtgcaaagcatcatcctgatgataaggatgatggccgaagaatgcatcctcgatcatcatttaaggcgttcttagaggttgtcaagagaagaagtttgccgtgggagaatgtggaaatggatgccattcactcactacagcttattctacgaggttcgtttcaagacattgatgacagccatactaaaacgatggtccatgctcggttgaatgacttgaaattacagggcattgatgagctcagctctgtggccagtgagatggtgcgattgatcgaaacagctacagcaccaattctggctgtagattctaatgggcttgttaatggatggaatgccaaggtggcagaattgacaggtcttccagttggagaagctatgggcaaatcactagttcattaccttgtttttgaagaatcggcagagagtgtggagaaaatgcttgatcgagctttaagaggtacgcttttctatatttgaaggctta----------------------------------------------------------------------------------------------------------------------------------------------------------------------------------------------------------------------------------------ttatatca-taatcaaataattgaagtacatgcatagag--tactcataaatgcg-tttggcaa-----------------------------------------------------------------------tatctacaacccgt-----------------------------------cttgattcacgcctaaac--------------------aaggtgacag-----------gattctctcaccttttc-gtcactttttcaaattcttggtac----------------------------------------------------------------------------------gaaatta---------------------------------------------------------gtcaatttgattcttcactt-gttcatat----------------------------------------gtccatgac-ttgtgaataagcgcatcaaactctttaa--------------------------------aacttgtaacttacaaa---------------taaaatgaaaaatcatgag------------------tttcatggggt-ttattg-------------------------------------------------------tgttttttgcgaattgaatcagt--ttaggta------------cattaaat--------------------------------------------------------------------------------------------------------------------------------------------------------------------------------gtatgttagaacttac-----------------------------------------atgccaaaattg-aaacatttacctagttttttctaaaaagcttcttgagtaagagtattacctttt----------------ttcttgtccatg--------------------------------------ccaagtcagta-------------------------------------------cag-agtaaaagttagtc-ttgt--------------------------------------------------------------------------------------------------------------gactttggcttgaagctct-------------------------------------------ccaat---------atcagtatcagttccaagcatt--------------------------------------------------------------------------------------------------------------------------------agtttct-agttatgtgtatggttccccatc--------ctaata-ttgttaaaaatgatctgtgaatctttc-----gtaggagaggaggagaaaaacgttgagata------------------------------------------aagctgaggacctttggttca-------------cagaag--------------------------------------------------------------------cagaaagaggctatttatctggttgtcaatgcctgttcaagcaggg--------------------------attatacagataacattgttgga---
>Pherosphaera fitzgeraldii
gcctatctctctcgaatgcaaagaggaggcaccatccagccattcggatgcatgctgacagtggaagaaaccaacttcaagatcatagcctacagccaaaacgctctcgaaatgctggacctcatgcctcagtcagttccctccatggactcaaaacttgga------------------gcaggaggagcagtactcaccataggaacagatgtacgttccctcttcactccctcgagctcacgagccttagagaaggccttcatggctcctgacataagcctgatgaatccaatatggatccactctcagtacacagggaaacccttcaacgccattgtgcacagaattgacgtagggatggtgatagatttggagcctctgagaactggggatgctgcta---------------------tgtcaac------agcgggggctgtgcagtctcaaaaacttgctgtgagagcaatatctagactacagtcactaccaactggtgacattgggcttttatgtgatactgttgtggaggatgtgagagagcttactgggtatgatagggtgatggtctataagtttcatgaggatgagcatggtgaagttgttgcagagattagacgtgctgatttggaaccctacctagggttgcattatcctgcgacagatatacctcaggcttcgaggtttctgttcatgcagaatagagtgaggatgatatgtgattgtagtgcaactccggtgaaggtgattcagtccgaagaattgaggcaaccactttgtttggttgggtcaacactgagagcacctcatggatgccatgctcagtacatgtcaaacatgggatccattgcttctttagcaatggctgttgtcattaatggaaatgatgaagaaggaggagg------------------aacaggtgggcgaagtagcatgaagctatgggggttggttgtttgtcaccatacttcaccaagggctgtatcctttccgctacgctatgcttgtgagtttctgatgcaggcatttgggcttcagctcaacatggaattgcagttggctgcccagatgactgagaaacacattctaaggactcagacacttctttgtgacatgcttctgagggatgcacctatagggatcgtgactcagagtcctagtatcatggacctcgtcaagtgtgatggggctgctctatactatggggctaccacttggtgtcttggagtgactccctctgaagctcagatcaaggatattgcagaatggttgttggaataccatggggattcaactggtctcagcactgatagtttggctgatgctggttatcctggagcagcttcactgggggatgctgtatgtggaatggctgcagctaggattacatca------agggattttttgttctggtttagatcccacactgctaaggagatgaagtggggaggtgcaaagcaccatcctgatgataaggatgatggccgaagaatgcatcctagatcatcgtttaaggcattcttagaagttgtcaagaggaggagtttgccatgggagaatgtggaaatggatgccattcactcactgcagcttattctacgaggttcatttcaagacattgacgacagcgatactaaaacgatggtccatgctaggttgaacgacttgaaattacaaggcattgatgagcttagctctgtggcaagtgagatggtgagattgatcgaaacagctacagcaccaattctggcagtagattctaatgggcttgtgaatggatggaatgctaaggtggcagaattgacaggtcttccagttggagaagctatgagcaaatcactagttcatgaccttgttttggaagaatctgcagagagtgtggagaaaatgctttatcgagctttaagaggtatgcttttctatattagaaggctta----------------------------------------------------------------------------------------------------------------------------------------------------------------------------------------------------------------------------------------ttctatca-taatcaaataattgaagtacatgcatagag--gactcataaatgcg-tttggcaa-----------------------------------------------------------------------aacctacaacctgt-----------------------------------cttgattcacgtctaaac--------------------agtgcatcag-----------gattctctgacttcttc-gtagctttttcaaattcttggtcc----------------------------------------------------------------------------------aaaatta---------------------------------------------------------gccagtttgattcttcactt-gttcatat---------------------------------------ggtccatgac-ttgtgaataacccaatcaaactctttaa--------------------------------aacttgaaacttacaaa---------------tcaaatgaaaaatcatgag------------------tttcatggggttttattc----------------------------------------------------attgtatttgtgcaagtcgactcagt--ttaggta------------catcaaat--------------------------------------------------------------------------------------------------------------------------------------------------------------------------------gcatgttagaacttac-----------------------------------------atgccaaaattg-aaagatttaccttgttttttctaacaagcttcttgagtaaaggtattacgtttg----------------ttcttgtccatg--------------------------------------ccaagtcagta-------------------------------------------gag-agtacaagttagtc-ttgt--------------------------------------------------------------------------------------------------------------gactttggcttgaggctgt-------------------------------------------ccaat---------atcagtaccaggtccaagcatt--------------------------------------------------------------------------------------------------------------------------------agtctct-agttatgcagatggttccccatc--------ctaata-tagttaaaaatgatctgtgaatctttt-----gtaggagaggaggagaaaaatgttgagata------------------------------------------aagctgaggacctttggtaca-------------cagaag--------------------------------------------------------------------cagaaagaggctatttatctggttgtcaatgcctgttcaagcaggg--------------------------attatacagataacattgttgga---
>Saxegothaea conspicua
gcctatctctcgcgaatgcagagaggaggcaccatccagccctttggttgtatgctcgcagtagaagaaaccaacttcagaatcatagcttacagcgaaaacgctctcgagatgctggacttaatgcctcagtcagttcccaccatggagttaggaagacat------------------ggaggaggagcagttcttacaatcggaacagatgtacgcactctcttcataccatctagcgcgagggctatagagaaggccgctatggcgccagacataaatttaatgaatcccatctgggtccattctcaatacactggcaaaccattttacgcaattgttcacagaattgatgtgggtatggtcatagatttggagcctgtgagaaccggggatgcttcta---------------------tgtcaac------agctggggctgtgcagtctcagaaacttgctgtgagagcaatctccagactccagtctctaccaactggcgacattgggctgttgtgtgatactgttgtggaggatgtgagagagctgactgggtatgacagagtcatggtttataagtttcatgaggatgagcatggggaagttgttgcggaaattagacgtgcggatttagaaccctacttggggttgcattatccttcgacggatattcctcaggcttcgaggtttctgttcatgcagaatagggtgaggatgatatgtgattgcagcacaactcctgtgaaggtaattcagtcggaagaattgaggcaacctctctgtttggttgggtccacactgcgagcaccccacggatgccatgcacagtacatggcgaatatgggatccattgcttctttggcaatggctgtgatcattaatggaaatgatgaagaagggggagga---------------acaacaagtgggcgaagtaccatgaagctctgggggttggttgtttgtcatcatacttcccctagggctgtaccctttccccttcgctatgcttgtgaattcctgatgcaggcatttgggcttcagctcaatatggaagtacagttggctgcgcaattgacagaaaagcacattctttggactcagacacttctttgtgacatgcttctgagggatgcacccattgggattgtgtctcagtccccaagcatcatggaccttgtcaagtgtgatggggctgctctatactatgggggcaccacctggtgtcttggagtgactcccacagaagctcagattaaggatattgcagaatggttgctggaataccatggggattccactggtctcagcactgatagtttggctgatgctggttatcctggggcagcttcacttggggatgctgtttgcggaatggctgcagctagaattacatca------agggattttttgttctggtttcgatcccacactgcaaaggagatgaagtggggaggtgcaaagcatcatcctgatgataaagatgatggccgaagaatgcatcctcgatcatcatttaaggcattcttagaagttgtcaagagaagaagtttgccatgggagaatgtggagatggatgccattcactcactacagcttattctgagaggttcatttcaagacattgatgacagtggtactaaaacgatggtccatactcggttgaatgacttgaaattacagggcattgatgagcttagctctgtggccagtgagatggtgagattgatcgaaacggctacagcaccaattctggctgtagattctaatgggcttgtgaatggatggaatgttaaggtggcagaattgacaggtcttccagttggagaagctatgggcaaatcactagttcatgaccttgtttttcaagaatctgcagagagtgtggagaaaatgctctatcgagcgttaagaggtacgtccttctatatttgaaggctaa----------------------------------------------------------------------------------------------------------------------------------------------------------------------------------------------------------------------------------------ttctat--------aaataattgaagtgcatgcatagag--gactcataaatgca-tttggcaa-----------------------------------------------------------------------aatttacagcctgt-----------------------------------cttgattcacgcctaaac--------------------ggtgaaacag-----------ttttctctgactt------------tttcaaattcttggtcc----------------------------------------------------------------------------------aaaatta---------------------------------------------------------gtcaatttgattctttactt-gttcatat---------------------------------------ggtccatgac-ttgtgaataccccaatcaaaccctttaa--------------------------------aacttccaacttacaaa---------------tcaagcgaaaaattttctgc---------------gttttttgaaaattttactg-------------------------------------------------------ttttttttgcgagttgactcagt--ttaaatg------------cgttaaat--------------------------------------------------------------------------------------------------------------------------------------------------------------------------------atatgttagaaatcac-----------------------------------------atgccaaaattg-aaatattttcctag-------------------------------------------------------------------------------------------------------------------------------------------------------------------------------------gt--------------------------------------------------------------------------------------------------------------gattttgacttgaagttgt-------------------------------------------ccaat---------atcagtactagtttcaagcatt--------------------------------------------------------------------------------------------------------------------------------agtttct-agttatgcagatggttccccatc--------ctaata-ttgttaaaaatgatctgtgaatctttt-----gtaggagaggaggagaaaaacgttgagata------------------------------------------aaactgaggacatttggtcca-------------cagaag--------------------------------------------------------------------cagaaagaggctatttatctggttgccaatgcctgttcaagcttgg--------------------------attatacagataacattgttgga---
>Lagarostrobos franklinii
gcctatctgtctcgaatgcaaagaggcggcacaattcagccctttagttgcatgttggcagtcgaggaaaccaacttcaaaatcatcgcttacagccagaacgccctcgaaatgcttgacataatgcctcagtccgtccccaacatggacctaggaaaatct------------------------------gttctcaccatcggaacagacgtccgcacactcttcaccccggcgagcgcgcgcgccctggagaaggcagccatggcgcaagaaataagcctcatgaatcccatttgggttcattctcagtacaccggcaaacccttctacgccattgtgcacagaattgatgtggggatggtgatcgatttggagcccgtgagaactggcgacgccgcca---------------------tgtcagc------agccggggctgtgcagtctcagaaacttgccgtgagagcaatttccagactccagtctcttccggccggcgacattgggcttctctgcgattccgttgtggaggacgtgagagagctgacagggtatgacagagtcatggtgtataaattccacgaggatgagcacggggaagttgttgcagagatcaggcgttccgacctggaaccctatctagggttgcattatcctgcaacggatatcccccaggcttcgaggtttctgttcatgcagaacagagtgaggatgatatgcgattgcagcgcaactcctgtgcaggttattcagtccgaagaattgaggcagcccctctgtttggttggatccacactgcgagcgcctcacgggtgccacgcccagtatatggcgaacatgggatccattgcttcgttggtgatggctgtggttattaatggaaatgatgaagaaggggctgg------------------aacaagtgggcgaagttccatgaagctgtgggggttggttgtttgccatcatacttcgcctagggctgtaccctttcccttgcgctatgcttgtgaatttctgatgcaagcatttgggcttcagctgaacatggaattgcaattggcagcgcaattgaccgagaaacacattcttaggactcagacgcttctttgtgacatgcttctgagggatgcacccattggaattgtgactcagtctccaagcatcatggaccttgtcaagtgtgatggggctgctttatactatgggggtactacatggtgtctcggagtgacccccgcagaagctcagatcaaggatattgcagactggttgcttgaatatcatggggattcaactgggctcagtactgatagtttggctgatgctggttatcctggcgcagcttcgcttggggatgctgtctgcggaatggctgcagcgagaattacgtca------aaggatttcttgttctggtttcgatcacacactgcaaaggagatgaagtggggaggtgcaaagcatcatcctgatgataaggatgatggccgaagaatgcaccctcgatcatcgtttaaggcgttcttggaagttgtcaagagaagaagtttgccatgggagaatgtggaaatggacgccattcactcgctacagctgattctacgaggttcatttcaagacattgatgacagcaatactaaaacaatggtccatgctcgtttgaatgacttgaaattgcaaggcattgatgagcttagctctgtggccagtgagatggtgcgattgatcgaaaccgctacagcaccaattctggctatagattctaatgggcttgttaatggatggaatgctaaggtggcagaattgacaggtcttccagttggagaagctatgggcaaatcgctagttcatgaccttattttggaagaatctgcagagagcgtggagaaaatgctctataaagcattaagaggtacaattttctgtattggaagaatta----------------------------------------------------------------------------------------------------------------------------------------------------------------------------------------------------------------------------------------ttctatca-taatcaaataattaaagtacatgcatgtag-ggacttatagatgct-tttcgcaa-----------------------------------------------------------------------aatttacagcctgt-----------------------------------cttaatgcacgcctaaac--------------------ggtgtagcag-----------aaatctctgattgtttc-gtcactt---------------------------------------------------------------------------------------------------------------------------------------------------------------------------------------------------------------------------------------------------------------------------------------------------------------------------------------------------tttcaaatcatgtg------------------tttcatg------gattg-------------------------------------------------------tgctttttgcgagttgacacagt--gtaggtg------------cattaaat--------------------------------------------------------------------------------------------------------------------------------------------------------------------------------atatgtaagaaattac-----------------------------------------ttgccaaaattg-aaatattttcctag-ttttttcaat---tttcttgagtaagagtattacttttg----------------ctcttgtccata--------------------------------------ccaagtcagta-------------------------------------------cag-agtacaagttagtc-ttgt--------------------------------------------------------------------------------------------------------------aactttggcttgaagctgtg-----------------------------------------tgcaat---------atcaatgacagttccaagcatt--------------------------------------------------------------------------------------------------------------------------------agtttat-agttatgcagatggttccccatc--------ataata-ctgttaaaaatgacctgt--atctttt-----gtaggagaggaagagaaaaatgttgagata------------------------------------------aagttgaggacctttggtcca-------------cagaag--------------------------------------------------------------------cagaaagaggttatttatctggttgttaat--------------------------------------------------------------------
>Manoao colensoi
gcctatctctcccgaatgcagcgaggaggcaccatccagcccttcggctgcatgctagcagtcgaggaaaccaacttcaaagtcatagcttacagccagaacgccctcgaaatgcttgacataatgcctcagtccgtccccaacatggacctcggaaaacct------------------------------gttctcaccatcggaacagacgtacgaaccctcttcaccccggcgagcgcgcgtgccctagagaaggccgccatgacgcaggaaataagcctcatgaaccccatttgggtccattctcagcacaccggcaaacccttctacgcgattgtgcacagaattgatgtcgggatggtgatcgatttggagcccttgagaacgggcgacgcttcca---------------------tgtcggc------agccggggcggtgcagtcgcaaaaacttgcagtgagagcaatttccagactccaatcccttcctgccggcgacattggggttctctgcgattccgtcgtggaggatgtgagagaactgacggggtatgacagagtcatggcgtataaatttcacgaggatgaacatggcgaagtggttgcagagatgaggcgctctgacctggaaccctacctagggttgcattatcctgccacggatatcccccaggcttcgaggtttctgttcatgcagaacagggtgaggatgatttttgattgcagcgcaaatcctgtacaggttattcagtccgaaaaaatgaggcggcccctctgtttggttggatccacactgcgagcgccccatggatgccacgcccagtatatggcaaacatgggatccattgcttcgttggtgatggctgtggttattaatggaaacgatgaagaaggggcagg------------------aacgagtggccgaagttcgatgaaactgtgggggttggttgtttgccatcatacttcacctagggctgtgccctttcccttgcgatatgcttgtgaatttctgatgcaagcatttgggcttcagctcaatatggaattgcatttggctgcgcagttgactgagaaacatattcttaggactcagacgcttctctgtgacatgcttctgagggatgcgcccattggaattgtgactcagtctccaagcatcatggaccttgttaagtgtgatggggctgctttatactatgggggtactacatggtctcttggagtgacccccacagaagctcaggttaaggatattgcagactggttgctagaataccatggggattcaactgggctcagcactgatagtttggctgatgctggttatcctggcgcagcttcgcttggggatgctgtctgcggaatggctgcggctagaattacatca------aaggatttcttgttctggtttcgatctcacactgcaaaggagatgaagtggggaggtgcaaagcatcatcctgatgataaggatgatggccgaagaatgcatcctcgatcgtcatttaaggcattcttggaagttgtcaagagaagaagtttgccatgggagaatgtggaaatggacgccattcactcgctacagcttattctacgcggttcatttcaagatattgatgacagtaatactaaaacaatggtacatgctcgtttgaatgacttgaaattgcaaggcattgatgagcttagctctgtggccagtgagatggtgcgattgatcgaaacagctacagcaccaattctggctgtagattctaatgggcttgttaatggatggaatgctaaggtggcagaattgacaggtcttccagttggagaaactatgggcaaatcgctagttcatgaccttgttttcgaagaatctgcagagagcgtgcagaaaatgctctatcgagccttaagaggtacgattttctgtatttgaaggctta----------------------------------------------------------------------------------------------------------------------------------------------------------------------------------------------------------------------------------------ttctatca-caatcaaataattgaagtacatgcatatat-tggcttataaatgat-tttgccaa-----------------------------------------------------------------------aatttacagccagt-----------------------------------cttaatgcactcgtatac--------------------actgtaacag-----------gaatctctgattttttc-atcacttcaaaaaattattggcct----------------------------------------------------------------------------------gaatcag---------------------------------------------------------gtcaatttgattctttactt-gttcatat---------------------------------------ggcccatgactttgtgaataatccaatcaaaccctttta--------------------------------aacttgtaacttgtaaa---------------tgaaatgaaaaatcacgag------------------tttcatgtgtttttgttg-------------------------------------------------------tgattttgggtagttgactcagt--gtaggta------------cattaatt--------------------------------------------------------------------------------------------------------------------------------------------------------------------------------atacgtaagaaattac-----------------------------------------ttgccacaattg-aaatatttccggag-tttttctaat---cttcttgagtaagagtattatttctg----------------ctcttgtccatg-------------------------------------cccaagccaata-------------------------------------------cag-cgtacaagttagtc-ttgt--------------------------------------------------------------------------------------------------------------gactttggcttgaagctgt------------------------------------------------------------------------------------------------------------------------------------------------------------------------------------------------------------------------------------------------------ccaata-ttgttaaaaatgatttgtaaatctttt-----gtaggagaggaagagaaaaatgttgagata------------------------------------------aagctgaggacctttggtcca-------------cagaag--------------------------------------------------------------------cagaaagaggctatttatctggttgtcaatgcctgttcgagcaggg--------------------------attatacagagaacattgttggagtg
>Prumnopitys andina
gcgtatctgtctcgaatgcagagagggggcaccatccagcccttcggctgcacgctcgcggtcgaggagacgggcttcaagatcatagcttacagccaaaacgcgctcgaaatgctggacctcatgccgcagtccgtacccaacatggacctcggaaagcctg---------------gagggggcggagcggtcctcgccatcggaacggacgtacgcaccctcttcactccggccagcgcgcgcgccctggaaaaggccgccatgggccgagaaataagcctgatgaaccccatctgggtccactctcagtacactggcaaacccttctacgccattgttcacagaatcgatgtggggatcgtgattgacttggagcccgtgagaacgggagacgctgcca---------------------tgtcagc------ggccggggcggtgcagtcccagaagcttgccgtgagagcaatctccagactccagtccctgccagctggcgacgtagggctcctctgcgacaccgttgtggaggatgtgagagagctgactgggtacgacagggtcatggtctataaattccacgaggatgagcacggggaagttgttgcagagattaggcgttctgaccttgaaccctatctagggttgcattaccctgccacggatatcccccaggcttccaggtttctgttcatgcagaacaggatgaggatgatatgtgactgcagcgcagcccctgtgaaggttgttcagtcggaagaattgaggcagcccctctgtttggttgggtccacactgcgagcaccccacggatgccacgcccagtacatggcaaacatgggatccgttgcttctttggtaatggctgtgatcattaatggaaatgatgaagaggggggagg------------------gacgagtggccgaatttccatgaagctgtgggggttggttgtttgccatcatacttcccctagggcggtacccttttccctgcgctatgcttgtgaatttctgatgcaggcatttggacttcagctcaacatggaattgcaattggctgcgcagatgactgagaaacacattcttaggacccagacacttctttgtgacatgcttctgagggatgcacccattggaattgtgactcagtctccaagcatcatggaccttgtcaagtgtgatggggctgctctgtactatgggggcaccacctggtgtcttggagtgacccccacagaagctcagatcaaggatattgcagactggttgctagaataccatggggattcaactggcctcagcactgatagtttggcggatgctggtcatcctggcgcagcttcacttggggatgctgtctgcggaatggctgcagctagaattacgtcc------aaggactttttgttctggtttcgatcccacactgcgaaggagatgaagtggggaggtgcaaagcatcatcctgacgataaggatgatggccgaagaatgcaccctcgatcatcatttaaggcgttcttagaagttgtgaagagaagaagtttgccatgggagaatgtggaaatggatgctattcactcgctacagcttattctacgaggttcatttcaagacattgatgacagtaatactaaaacaatggtccatgctcgtttgaatgacatgaaattacaaggcattgatgagcttagctctgtggccagtgagatggtgcgattgatcgaaacagctacagcaccaattctggctgtagattctaatgggcttgttaatggatggaatgccaaggtggcggaattgacaggtcttccagttggagaagctatgggcaaatcactagttcaggaccttgtttttgaagaatctcatgagagtgtggagaaaatgctctatcgagccttacgaggtacgattttctatatttgaaggctca----------------------------------------------------------------------------------------------------------------------------------------------------------------------------------------------------------------------------------------ttctatca-taatctaacaattcaagtacacgcatatag-agacttataaacgct-tttggtaa-----------------------------------------------------------------------aatttacagcctgt-----------------------------------cttaatgcacgcctaaac--------------------agtataacag-----------gaatctctgtttttttcagtcactttttcaaattcttggccc----------------------------------------------------------------------------------aaaataa---------------------------------------------------------gtcaatttgattctttactt-gtccatat---------------------------------------agcccatgac-ttgtgaataacctaatcgaaccctttta--------------------------------aacttttaacttacaaa---------------tcaagtggaaaatcatgag------------------cctcatgggtttttattg-------------------------------------------------------tactttttgcgagttgaccaatt--gtaggta------------cattaaat--------------------------------------------------------------------------------------------------------------------------------------------------------------------------------atatgtacgaaattgc-----------------------------------------ttgccaaaatgg-aaatattttcctagctttttctaat---cttctcgagtaagagtattacttttg----------------ctcttgtccatg--------------------------------------ccaagccagta-------------------------------------------cag-agtacaagttagcc-atgt--------------------------------------------------------------------------------------------------------------gactttggcttgaagttgc-------------------------------------------ccaat---------accaataccagttccaagcatt--------------------------------------------------------------------------------------------------------------------------------tgtgtct-aattatgcagatgcttccccatt--------ctaata-ttgttaaaaatgatctgtgaatctttt-----gtaggagatgaagagaaaaatgttgaggta------------------------------------------aagctgagaacctttggtcca-------------cagaag--------------------------------------------------------------------cagaaagaggctatttatctggttgtcaatgcctgttcaagcaggg--------------------------attatacagataacattgttgga---
>Prumnopitys ferruginoides
gcgtatctgtctcgattgcagcgaggaggcaccatccagccgttcggctgcatgcttgcggtcgaggaaatgggcttcaaaatcatagcttacagccaaaacgccctagaaatgctggatctcatgccgcaggccgtaccaaacatggagctcggaaaacctg---------------gaggaggaggagcagtcctcactatcggaacggatgtgcgcactctcttcactccggctagcgcgcgcgctctggcgaaggccgccatggcgcgagaaataagcctgatgaatcccatctgggttcactctcagtacactggcaaacccttctacgccattgtccacagaattgatgtggggatcgtgattgatttggagcccgtgagaatgggagacgcttcca---------------------tgtcagc------agccggggcggtgcagtcccaaaagcttgccgtgagagcaatctccagactccagtccctgccatctggcgacattgggctcctatgtgacaccgttgtggaggatgtgagagagctcactgggtatgacagggtaatggtctataaattccacgaggatgaacacggggaagttgttgcagagattaggcgtgctgacctggaaccctatctagggttgcattaccctgccacggatatcccccaggcttccaggtttctgttcatgcagaacagggtgaggatgatatgtgattgcagcgcaaaccctgtgaaggttgttcagtctgaagaattgaggcagcccctctgtttggttgggtccacactgcgagcaccccatggatgccatgcgcagtacatggcaaacatgggatccattgcttctttggtaatggctgtgatcattaatggaaatgatgaagaagggggatg------------------gacaagtggccgagtttccatgaagctgtgggggttggttgtttgccatcatacttccccaagggcggtaccctttcccttgcgctatgcttgtgaatttctgatgcaagcatttggacttcagctcaacatggaattgcaattggctgcgcagttgactgagaaacacattcttaggactcagacacttctttgtgacatgcttctgagggatgcgcccattggaattgtgactcagtctccgagcatcatggatcttgtcaagtgtgatggagctgctctatactatgggggsmccacctggtgtcttggagtgacccccacagaagctcagatcaaggatattgcagactggttgctagaataccatggggattcaactggccttagcactgatagtttggctgatgctggttatcctggcgcagcttcacttggggatgctgtctgcggaatggctgcagctagaattacgtca------aaggattttttgttctggtttcgatcccacactgcaaaggagatgaagtggggaggtgcaaagcatcatcctgatgataaggatgatggccgaagaatgcaccctcgatcatcatttaaggcattcttagaagttgtaaagcgaagaagtttgccatgggagaatgtcgaaatggatgctattcactcgctacagcttattctacgaggttcatttcaagacattgatgacagtaatactaaaacaatggtccatgctcgtttgaatgacatgaaattacaaggcattgatgagcttagctctgtggccagtgagatggtgcgattgatcgaaacggctacagcaccaattctggctgtagattctaatgggcttgttaatggatggaatgctaaggtggcggaattgacaggtcttccagttggagaagctatgggcaaatcactagttcatgaccttgtttttgaagaatctgcagagagtgtggagaaaatgctctatcgagccttacgaggtacga-tttctata-ttgaaggctta----------------------------------------------------------------------------------------------------------------------------------------------------------------------------------------------------------------------------------------ttctatca-taatctaataattgaagtacatgcatatag-ggacttataagcgct-tttggcaa-----------------------------------------------------------------------aatttgcagcccgt-----------------------------------cttaatgcacgcctaaac--------------------agtataacag-----------gcatctctgg-tttttcagtcactttttcaaattcttggctc----------------------------------------------------------------------------------aaaataa---------------------------------------------------------gtcaatttgattctttactt-gttcatat---------------------------------------gggccatgac-ttttgaataacttaatcaaaccctttta--------------------------------aacttgtaacttacaaa---------------tcaaatggaaaatcatgag------------------cctcatggggttttgttg-------------------------------------------------------tactttttgcgagttgacctagt--gttggta------------cattaaat--------------------------------------------------------------------------------------------------------------------------------------------------------------------------------ataagtaagaaatcact----------------------------------------ttgccaaaatgg-aaatattttcctagttttttctaat---cttcttgagtaacagtattacttttg----------------ctcttgtccatg--------------------------------------ccaagccagtg-------------------------------------------cag-agtacaagttagtc-ttgt--------------------------------------------------------------------------------------------------------------gacttcggcttcaaattgc-------------------------------------------ccaat---------atcaataccagttccaagcatt--------------------------------------------------------------------------------------------------------------------------------agtttct-aattatgcagatggttccccatc--------ctaata-ttgttaaaaatgatctgtgaatctttt-----gtaggagaggaagagaaaaatgttgaggta------------------------------------------aagctgaggacctttggtcca-------------aagaag--------------------------------------------------------------------cagaaagaggctatttatcttgttgcaaatgcctgttcaagcaggg--------------------------attatacagataacattgttggagta
>Prumnopitys ladei
gcgtatctgtctcgaatgcagcgaggaggcaccatccagcccttcggctgcatgcttgcggtcgaggaaatgggcttcaaaatcatagcttacagccaaaacgccctagaaatgctggacctcatgccgcagtccgtaccaaacatggacctcggaaaacctg---------------gaggaggaggagcagtcctcactaccggaacggatgtgcgcactctcttcactccggctagcgcgcgcgctctggagaaggccgccatggcgcgagaaataagcctgatgaaccccatctgggttcactctcagtacactggcaaacccttctacgccattgtccacagaattgatgtggggatcgttattgatttggagcccgtgagaatgggagacgccacca---------------------tgtcagc------agccggggcggtgcagtcccaaaagctttccgtgagagcaatctccagactccagtcactgccagctggcgacattgggcttctctgcgacaccgttgtggaggatgtgagagagctgactgggtatgacagggtcatggtctataaattccacgaggatgaacacggggaagttgttgcagagattaggcgtgctgacctggaaccctatctagggttgcattaccctgccacggatatcccccaggcttccaggtttctgttcatgcagaacagggtgaggatgatatgtgattgcagcgcaacccctgtgaaggttgttcagtcggaagaattgaggcagcccatttgtttggttgggtcgacactgagagcaccccatggatgccatgcgcagtacatggcaaacatgggatccattgcttctttggtaatggctgtgatcattaatggagatgatgaggaagggggagg------------------gacaagtggccgagtttccatgaagctgtgggggttggttgtttgccatcatacttcccctagggcggtaccctttcccttgcgctatgcttgtgaatttctgatgcaagcatttggacttcagctcaacatggaattgcaattggctgcgcaattgactgagaagcatattcttaggactcagacacttctttgtgacatgcttctgagggatgcccctattggaattgtgactcagtctccaagcatcatggaccttgtcaagtgtgatggggctgctctgtactatgggggcaccacctggtgtcttggagtgacccctacagaagctcagatcaaggatattgcagactggttgctagaataccatggggattcaactggcctcagcactgatagtttggctgatgctggttatcctggcgcagcttcacttggggatgctgtctgcggaatggctgcagctagaattacgtca------aaggattttttgttctggtttcgatcccacactgcaaaggagatgaagtggggaggtgcaaagcaccatcctgatgataaggatgatggccgaagaatgcaccctcgatcatcatttaaggcattcttagaagttgtaaagagaagaagtttgccatgggagaatgtggaaatggatgctattcactcgctacagcttattctacgaggttcatttcaagacattgatgacagtaatactaaaacaatggtccatgctcgtttgaatgacataaaattacaaggcattgatgagcttacctctgtggccagtgagatggtgcgattgatcgaaacggcaacagcaccaattctggctgtagattctaatgggcttgttaatggatggaatgctaaggtggcggaattgacaggtcttccagttggagaagctatgggcaaatcactagttcatgaccttgtttttgaagaatctgcagagagtgtggagaaaatgctctatcgagccctacgaggtacgattttctatatttgaaggctta----------------------------------------------------------------------------------------------------------------------------------------------------------------------------------------------------------------------------------------ttctatca-tagtctaataattgaagtacatgcatatag-ggacttataaacgtt-tttggcaa-----------------------------------------------------------------------aatttacagcccgt-----------------------------------cttagtgcacgactaaac--------------------agtataacgg-----------gaatatctggttttttcagtcactttttcaaaattttggctc----------------------------------------------------------------------------------aaaataa---------------------------------------------------------gtcaatttgattctgtactt-gttcatat---------------------------------------ggcctatgat-ttgtgaataacctaatcaaaccctttta--------------------------------aacttgtaacttacaaa---------------tcaaatggaaaattatgag------------------ccttatgggtttctgttg-------------------------------------------------------tactttttgcgagttgacctagt--gtaggta------------cattaaat--------------------------------------------------------------------------------------------------------------------------------------------------------------------------------a----taagaaattac-----------------------------------------ttgccaaaatgg-aaatattttcctagttttttctaat---cttcttgagtaagagtattacttttg----------------ctcctgtccatg--------------------------------------ccaagccagta-------------------------------------------cag-agtacaagttagtc-ttgt--------------------------------------------------------------------------------------------------------------gactttgtcttgaattagc-------------------------------------------ccaat---------atcaataccagttccaagattt--------------------------------------------------------------------------------------------------------------------------------agcttct-aattatgcatatggttccccatc--------ctaata-ttgttaaaaatgatctgtgaatctttt-----gtaggagacgaagagaaaaatgttgaggta------------------------------------------aagctgaggacctttggtcca-------------cagaag--------------------------------------------------------------------cagaaagaggctatttatcttgttgccaatgcctgttcaagcaggg--------------------------attatacagataacattgttggagtg
>Sundacarpus amarus
gcctatctgtctcgaatgcagagaggtggcaccatccagcccttcggctgcatgctcacggtcgaggaggcgggcttcaaaatcatagcctacagcgaaaacgcgctcgaaatgctggacctgatgccgcagtcggtgcccaacatggacctcggagatcccg---------------cggggggcggagcggtgctcgccatcggcaccgatgtgcgcaccctcttcactccggccagcgcgcgcgccctggagaaggccgccgtggcgcgggaaataagcctcatgaaccccatctgggtccactcccagtacacgggcaaacccttctacgccattgtgcacagaattgatgtggggatcgtggtcgatctggagcccctgagaatgggggacgccgcaa---------------------tgtccgc------ggccggggcggtgcagtcccagaagcttgccgtgagagcaatctccaggctccagtccctgccagcgggcgacgttgggctactctgcgacaccgttgtggaggacgtcagagagctcactgggtacgacagggttatggcctacaaattccatgaggatgagcacggggaagttgttgcagagattaggcgttctgacctggaaccctatctagggtcgcattaccccgccacggacatcccccaggcttcgaggtttctgttcatgcagaacagggtgaggatgatctgtgactgcagcgcaacgcctgtgagggttattcagtccgaggaattgaggcagcccctctgtttggttgggtccacactgcgagcaccccatggatgccatgcccagtacatggcaaacatgggatccattgcttctttggtaatggctgtgatcattaatggaaatgatgaagaggggggagg------------------gacgagtggccgaacttccatgaagctgtgggggttggttgtttgccatcatacttcccccagggcggtgccctttcccctgcgctatgcttgtgaatttctgatgcaggcatttgggcttcagctcaacatggaattgcaattggctgcgcagatgaccgagaaacacattcttaggactcagacacttctctgtgacatgcttctgagggatgcacccattgggattgtgtcgcagtctccaagcatcatgaacctggttaagtgcgatggggctgctttgtactatgggggcaccacctggtgtcttggagtgacccccacagaggcccagatcaaggatattgcagactggttgctggaataccatggggattcaactggcctcagcactgatagtttggcggatgctggttatcctggcgcagcttcacttggggatgctgtctgcggaatggctgcggctagaattacgtcg------aaggattttttgttctggtttcgatcccacactgcaaaggagatgaagtggggaggcgcaaagcaccatcctgatgataaggatgatggccgaagaatgcaccctcgatcgtcgtttaaggcattcttggaagttgtgaagagaagaagtttgccatgggagaatgtggaaatggatgccattcactcgctacagcttattctacgaggttcatttcaagacattgatgacagtaatactaaaacaatggtccatgctcgtttgaatgacatgaaattacaaggcattgatgagcttagctctgttgccagtgagatggtgcgattgatcgaaacagctacggcaccaattctggctgtagattctaatgggcttgttaatggatggaatgctaaggtggcggaattgacaggtcttccagttggagaagctatgggcaaatcactagtgcatgaccttgtttttgaagaatctgcagagagtgtggagaaaatgctctatcgagccttaagaggtacggttttctatatttgaaggctta----------------------------------------------------------------------------------------------------------------------------------------------------------------------------------------------------------------------------------------ttctatca-taatct--------aagtacacgcatatag-ggacttataagcgca-attggc-a-----------------------------------------------------------------------aatttgcagcctgt-----------------------------------cttaatgcacgcctaaac--------------------agtataacag-----------gaatctatggttttttcagtcactttttcaaattcttggccc----------------------------------------------------------------------------------aaaataa---------------------------------------------------------gtcaatttgattctttactt-gttcatat---------------------------------------ggcccatgac-ttgtgaataacgtaatcaaaccctttta--------------------------------aacttgtaacttccaaa---------------tcaagtggaaaatcatgag------------------cctcatgggtatttgttg-------------------------------------------------------tactttttgcgagttgacctagt--gtaggta------------cattaaat--------------------------------------------------------------------------------------------------------------------------------------------------------------------------------atatgtaagaaatttc-----------------------------------------ttgccaaaatgg-aaatattttcctagctttttctaat---cttcttgagtaagagtattacttttg----------------ctcttgtccatg--------------------------------------ccaagccagta-------------------------------------------cag-agtacaagttagtc-ttgt--------------------------------------------------------------------------------------------------------------gactttggcttgaagttgc-------------------------------------------ccaat---------atcaattcgagttccaagcata--------------------------------------------------------------------------------------------------------------------------------tgttcct-aattatgcagatgcttccccatc--------ctaata-ttgttaaaaatgatctgtgaatctttt-----gtaggagaggaagagaaaaatgttgaggta------------------------------------------aagctgagaacctttggtcta-------------gagaag--------------------------------------------------------------------cagaaagaggctatttatctggttgtcaatgcctgttcaagcatgg--------------------------attatacagataacattgttggagta
>Lepidothamnus fonkii
gcatatctgtctcgaatgcagagaggaggtacaatccagccatttgggtgcatgctcgcagtagaggataccaacttcaaaatcatagcttacagcgagaacgccctcgaaatgcttgacataatgcctcagtccgtccccaacatggatctcgggaaatctg---------------gaggaggaggagcagtgcttacaattggagcagatgtaagaaccctctttacccctgctagcgcgcgagctctggagaaggcttccatggcgcaagaaataagcctgatgaaccccatctggatgcactctcagtacactggtaagccattctacgccattgtgcacggaattgatgtgggtattgtaattgatttggagcctgcgaaaactggggatgctgcca---------------------tgtccgc------agccggggctgtgcagtcccagaaactttctgtgagagcaagttccagactacaatcccttccggccggtgacattgggcttctctgcgatactgttgtggaggatgtgcgagagcttactgggtatgacagggtcatggtgtataaattccatgaggacgagcacggggaagtagttgcagaaatcaggcgttctgacctggagccctacctagggttgcattatcctgcgactgatatcccccaggcttcgagatttctgttcatgcagaacagggtgaggatgatatgtgattgcagtgcaactccagtgaaggttattcagtcccaagaattgatgcagcccctctgtttggttggatctacactgcgagcaccccatggatgccacgcccagtacatggcaaacatgggatccattgcttctttggtaatggctgtggtcattaatggaaatgatgaagaagggggagg------------------acccagcggccggagttccatgaagttgtgggggttggttgtttgccatcatacttcccctagggctgtaccatttcccttgcgctatggttgtgaatttctgatgcaagcatttggacttcagctcaacatggagctgcaattggctgcgcaattgactgagaaacacattcttaggactcagacacttctttgtgacatgcttctgagggatgcgcccattggaattgtaactcagtctccaagcatcatggaccttgtgaagtgtgatggggctgctctatactatgggggcactacgtggtgtcttggagtgacccccacagaagcgcagatcaaggatattgcagactggttgctcgaataccatggggattcaacagggctcagcactgatagtttggctgatgctggttatcctggcgcagcctctcttggggatgctgtctgcggaatggctgcagctagaattacgtca------aatgattttttgttctggtttcgatcccacactgcaaaggagatgaagtggggaggtgcaaagcatcatcctgatgataaggatgatgtgcgaagaatgcaccctcgatcatcatttaaggcgttcttagaagttgtcaagagaagaagtttgccgcgggagaatgtggagatggatgccattcactcactacagctaatactacgaggttcatttcaagacattgaggacagtaatactaaaacgatggtacatgctcgtttgaatgacttgaaattacaaggaattgatgagcttagctctgtggccactgagatggtgcggttgatcgaaacagctacagcaccaattctggctgtagattctgaagggcttgttaatggatggaatgctaaggtggcagaattgacaggtcttccagttggagaagctatgggcaaatcactagttcatgaccttgtgtgtgaagaatctgcagagtgtgtggagaaaatgctcaatcgagccgtaagaggtatggttttctatatttgaaggctta----------------------------------------------------------------------------------------------------------------------------------------------------------------------------------------------------------------------------------------ttctatca-taatcaaatatttgaagtatatgcatatag-gggcttataaatgcg-tgtggcaa-----------------------------------------------------------------------aatttacagcctgt-----------------------------------cttaatgcacgcctaaac--------------------attgtaacag-----------gattctctgtttttttgggtcactttttcaaattcattgccc----------------------------------------------------------------------------------aaaataa---------------------------------------------------------gtcaatttgattgtttagtt-gttcatat---------------------------------------ggtccatgac-ttgtgaataacacaatcaaaccctttta--------------------------------aacttgtagcttacaaa---------------tcaaattaaaaatcatgag------------------tttcatgggttt-tgttg-------------------------------------------------------tgctttttgcgagttgactcagt--gtaggta------------cattaaatcatataaattcttatgcaagtcaacccaaagcaatggaagatatttatataca----------------------------------------------------------------------------------------------------------------------------tatataagaaattac-----------------------------------------ttgccaaaattt-aaacattttcgtggttgtttttaag---cttcttgagtaagagtattacttcg-------------------------------------------------------------------acaagccagta-------------------------------------------cag-agtacaagttagtc-ttgt--------------------------------------------------------------------------------------------------------------gactatcacttggagctgt-------------------------------------------tcaat---------attaataccagttccaagcatt--------------------------------------------------------------------------------------------------------------------------------agtttct-agttatgcagatggttccccatc--------ctaata-ttgttaaaaatgaactgtgaatctttt-----gtaggagaggaagagaaaaatattgagata------------------------------------------aagctgaggacctttggtcca-------------cagaag--------------------------------------------------------------------cagaaagaggttatatatctggttgtcaatgcctgttcaagcaggg--------------------------attatacagataatattgttgga---
>Lepidothamnus laxifolius
gcatatctgtctcgaatgcagagaggaggtacaattcagccatttgggtgcatgctcgcagtagaggagaccaacttcaaaatcatagcttacagcgagaacgccctcgaaatgcttgacataatgcctcagtatgtccccaacatggatctcgggaaatctg---------------gaggaggaggagcggtgcttacaatcggaacagatgtacgaaccctctttaccgctgctggcgcgcgagccctggagaaggcttccatggcgcaagaaataagcctgatgaaccccatctgggtgcactctcagtacgctggtaagcccttctacgccattgtgcacagaattgatgtgggtatggtaattgatttggagcctgcgaaaactggggatgctgcca---------------------tgtccgc------agccggggctgtgcagtcccagaaacttgctgtgagagcaatttccagactacaatcccttccaaccggtgacattgggcttctctgcgatactgttgtggaggatgtgagagagcttactgggtatgacagggtcatggtgtataaattccatgaggacgagcacggggaagtagttgcagaaatcaggcgttcggacctggaaccctacctagggttgcattatcctgcgactgatatccctcaggcttcgagatttctgttcatgcagaacagggtgagaatgatatgtgattgcagtgcaactccagtgaaggttattcagtcccaagatttgatgcagctcctctgtttggttggatctacactgcgagcaccccatggatgccacgcccagtacatggcaaacatgggatccattgcttctttggcaatggctgtggtcattaatggaaatgatgaagaggggggggg------------------aaccagcggccggagttccatgaagttgtgggggttggttgtttgccatcatacttcccctagggctgtcccatttcccttgcgctatggttgtgaatttctgatgcaagcatttggacttcagctcaacatggagctgcaattggctgcgcaattgactgagaaacacattcttaggactcagacacttctttgtgacatgcttctgagggatgcgcccattggaattgtaactcagtctccaagcatcatggaccttgtgaagtgtgatggggctgctctatactatgggggcactacgtggtgtcttggagtgacccccacagaagctcagatcaaggatattgcagactggttgctagaataccatggggattcaacagggctcagcactgatagtttggctgatgctggttatcctggcgcagcctctcttggggatgctgtctgcggaatggctgcagctagaattacgtca------aatgattttttgttctggtttcgatcccacactgcaaaggagatgaagtggggaggtgcaaagcatcatcctgatgataaggatgatgggcgaagaatgcaccctcgatcatcatttaaggcgttcttagaagttgtcaagagaagaagtttgccgtgggagaatgtggagatggatgccattcactcactacagctaatactacgaggttcatttcaagacattgaggacagtaatactaaaacgatggtacatgctcgtttgaatgacttgaaattacaaggaattgatgagcttagctctgtggccagtgagatggtgcggttgatcgaaacagcaacagcaccaattctggctgtagattctgaagggcttgttaatggatggaatgctaaggtggcagaattgacaggtcttccagttggagaagctatgggcgaatcactagttcatgaccttgtgtgtgaagaatctgcagagtgtgtggagaaaatgctcaatcgagccgtaagaggtatggttttctatatttgaaggctta----------------------------------------------------------------------------------------------------------------------------------------------------------------------------------------------------------------------------------------ttctatca-taatcaaatatttgaagtatatgcatatag-gggcttataaatgcg-tgtggcaa-----------------------------------------------------------------------aatttacagcctgt-----------------------------------cttaatgcacgcctaaac--------------------attgtaacag-----------gattctctgtttttttgggtcactttttcaaattcattgccc----------------------------------------------------------------------------------aaaataa---------------------------------------------------------gtcaatttgattgtttagtt-gttcatat---------------------------------------ggtccatgac-ttgtgagtaacacaatcaaaccctttta--------------------------------aacttgtaacttacaaa---------------tcaaattaaaaatcatgag------------------tttcatgggtct-tgttg-------------------------------------------------------tgctttttgcgagttgactcagt--gtaggta------------cgttaaatcatataaattcttatgcaagtcaacccaaagcaatgaaagaaatatatatatatatatatgtatgtatatgtatatatatgtatgtatatgtatatatatgtatgtatatgtatatatatgtatgtatatgtatatgtatatatatgtatgtatatgtatatatatgtatgtatatgtatataagaaattat-----------------------------------------ttgccaaaattt-aaacattttcgtggttgtttttaag---cttcttgaataagagtattacttcg-------------------------------------------------------------------acaagccagta-------------------------------------------cag-agtacaagttagtc-ttgt--------------------------------------------------------------------------------------------------------------gactttcacttggagctgt-------------------------------------------ccaat---------atcaataccagttccaagcatt--------------------------------------------------------------------------------------------------------------------------------agtttct-agttatgcagatggttccccatc--------ctaata-tttttaaaaatgaactgtgaatctttt-----gtaggagaggaagagaaaaatattgagata------------------------------------------aagctgaggacctttggtcca-------------cagaag--------------------------------------------------------------------cagaaagaggctatatatctggttgtcaatgcctgttcaagcaggg--------------------------attatacagataatattgttggagtg
>Phyllocladus hypophyllus
gcatatctgtctcgaatgcagagaggaggaacaatccagccttttggatgcatgcttgcagtagaagaaaccaacttcaaaatcatagcttacagccaaaacgcccttgaaatgctggacctaatgcctcagtctgttcccaacatggatctgggtaaaccag---------------gaggaggaggagcagttctcacaattggaacagatgtacgcagtcttttcaccgtggctagcgccagagctctacagaaggcatccatggcgcaagaaataagcctcatgaatcccatctgggttcattctcaatacacaggtaagccgttttatgcaattgttcatagaattgatgtgggtatggtaattgatttggagcctgtgagaactggggatgctgcac---------------------tgtcagc------agcaggggctgtacaatcccagagacttgctgtgagagcaatttctagattacagtcccttcctgctggggatattgggcttttatgtgatactgttgtggaggatgtgagagaacttactgggtatgatagggtaatggtttacaagtttcatgaggatgagcatggggaagttgttgcagaaattaggcgtgccgatcttgaaccctatcaaggattgcattacccagcaactgatatcccccaggcttccagatttctgtttatgcagaacagagtgaggatgatttgtgattgcagtgcaactcctgtgaaggtaattcagtctgaagaattgagacagccactctgtttggttgggtctacattaagagcacctcatggatgtcatgcccaatatatggcaaatatgggttccgttgcttctttggtaatggctgtggtgattaatggaaatgatgaagaagggggagg------------------aacaagtgggcgaagttctatgaaattgtggggattggttgtttgccatcatacttctccgagggctgtaccatttcccttgcgctatgcttgtgaatttctgatgcaagcatttgggcttcagctcaacatggaattgcaattggctgctcaattgacagagaaacacattctcaggactcagacacttctttgtgacatgcttctgagggatgcacccattggaattgtgactcagtctccaagcatcatggaccttgtcaagtgtgatggagctgctttatactatgggggcacaacttggtgtcttggagtcaccccaacagaagcccagatcaaggatattgcagattggttgctagaatatcatggggattcaactggccttagtactgatagtttggctgatgctggttatcctggagcagcttcacttggggatgctgtctgtggaatggcagcagctagaattacatca------aatgattttttgttctggtttagatcccacactgcaaaggagatgaagtggggaggtgctaagcatcatcctgatgataaggatgatggccgaagaatgcaccctagatcatcatttaaggcattcttggaagttgtcaagagaagaagttttccatgggagaatgtggaaatggatgccattcactcactacaacttattctaagaggttcatttcaagacattgaggacagtaatactaaaacaatggtccatactcgtttgaatgacttgaaattacaaggcattgatgagcttagctctgtggccagtgagatggtgcgattgatcgaaacagctacagcaccaattctggctgtagattctaatgggcttgttaatggatggaatgctaaggtggcagaattaacaggtcttgcagttggagaagctatgggcaaatcactagttcatgaccttgtgtttgaagaatctgcagagagtgtggacaaaatcctctatcgagccttaagaggtacgattttctatatttgaaggctta----------------------------------------------------------------------------------------------------------------------------------------------------------------------------------------------------------------------------------------ttttatca-taatcaaataattgaagtgcatgtttatag-ggacttataaatgct-tttggcaa-----------------------------------------------------------------------aatttacagcctgt-----------------------------------cttaatgcacgcctaaac--------------------agtgtaacag-----------gattctctgatttttttggtcactttttcaaattcttagccc----------------------------------------------------------------------------------aaaataa---------------------------------------------------------gtcaatttgattctttattt-gctcgtatg--------------------------------------ggcccatgac-ttgtgattaaccaaatcaaaccctttta--------------------------------aacttgtaacttacaaa---------------tcaaatggaaaatcatgag------------------tttcatgggatttt-----------------------------------------------------------------------gttgactcagt--gtaggta------------catcaaaa-------------------------------------------------------------------------------------------------------------------------------------------------------------------------------tatatgtaagaaattac-----------------------------------------tcgccaaaattgaaaatatttttttagttttttctacc---cttcttgagta---------------------------------------------------------------------------------acaagccagta-------------------------------------------aaatagtacaggtcagtc-ttgt--------------------------------------------------------------------------------------------------------------gactttcactagaagctgt----------------------------------------------------------------------ccaagcatt--------------------------------------------------------------------------------------------------------------------------------agtttctgagttaagcagatggttccccttc--------ctaata-ttgttaaaaatgatctgtgaatctttt-----gtaggagaggaagagcaaaatgttgagata------------------------------------------aagctgaggacctttggtcca-------------cagaag--------------------------------------------------------------------cagaaagaggcgatttatctggttgtcaatgcctgttcaagcaggg--------------------------attatacagataacattgttgga---
>Parasitaxus usta
---------------------------------------------------------------------------------------------------------------------------------------------agcatggag------------------------------ggaggaggagccgtgctcgccatcggcacagacgtacgcaggctcttcagcccggccagcgcgcgcgccctggagaaggcgggcatggcgcgaga---------gatgaaccccatctgggtccactctcagttcaccggcaaacccttctacgccattgtccacagaattgatgtgggcatggtgattgatttggagccggttagaacggggatgtct---------------------------------------------gcggtgcagtcgcaaaagctggccgtgagagccatctccagactgcagtccctgccagccggcgacattgggctcctctgcgacactgttgtggaggatgtgagggagctgactgggtacgacagggtcatggtctataaattccacgaggatgagcacggggaagttgttgcagagattaggcgtgtggacctggaaccctaccaagggttgcattaccctgccacggatatcccacaggcttccaggtttctgttcatgcagaacagggtgaggatgatatgtgattgcagcgcaacccctgtacaggttattcagtcccaagaattgaggcagcccctctgtttggttggatccacactgcgagcgccccatggatgccatgcccagtacatggccaacatggggtccattgcttcgttggtgatggctgtggttattaatggaaatgatgaagaagggggagg------------------aacgagtggccgcagttccatgaagctgtgggggctggttgtttgccatcatacttcacctagggctgtaccctttcccttgcgctatgcttgtgaatttctgatgcaggcatttggacttcagctcaatatggaattgcaattggcagcgcagctgaccgagaaacacattcttaggactcagacgcttctttgtgacatgcttctgagggatgcacccattggaattgtgagtcaatctccaagcatcatggaccttgtcaagtgcgatggggcggctctatactacgggggtaccacctggtgtcttggagtgacccccacagaaggtcagatcaaggatattgcagactggctgctagaataccatggggattcaactgggctcagcactgatagtttggctgatgctggttatcctggcgtggcttcacttggggatgctgtctgcggaatggctgcagctagaattacatca------aaggatttcttgttctggtttcgatcccacaccgccaaggagatgaagtggggaggtgcaaagcatcatcccgatgacaaggatgatggccgaagaatgcaccctcgatcgtcatttaaggcattcttagaagttgtcaagagaagaagtttgccatgggagaatgtggaaatggatgccattcactcactgcagcttattctacgaggttcatttcaagacattgatgatagtaatactaaaacaatggtccatgctcgtttgaatgacttgaaattacaaggctttgatgagcttagctctgtggccagtgagatggtgcgattgatcgaaacagctaccgcaccaattctggctgtagattctaacgggcttgttaatggatggaatgctaaggtggcagaattgactggtcttccagttggagaagctatgggcaaatcactagttcatgaccttgtttttgaagaatctgcagagagtgtggataaaatgctctatcgagccttaagaggtacgattttctatatttgaaggcttaagtgtggtcctatgcggggactacaggttctatttttaaggagctggagatcttatgaaataaaaaaaattatgatacatcctggaaaatagttttaggatgcatatttctgaaaaaagggtgggtcgtgtagtctgatgccacttgtggttcatttatttgctaaacaaaattttgatgctgttttgatgccacccctccctacaaatttttaattgacaaaaaaaactctttttcata-gaaccagtagcttaaaaaaaattcctaaaa--aatcgctagatgct-tttggcga-----------------------------------------------------------------------aatttacagcctgt-----------------------------------tttaatgcacgcctaaac--------------------agtgt----------------gaatctctgattttttc-gtcactt---caaattcttggccc----------------------------------------------------------------------------------aaaatag---------------------------------------------------------ttgaatttgattcattgctt-gtacatat---------------------------------------gggccatcaa-ttgtgaataacccaatcaacccctattat-------------------------agttgtaagttgtaacttacaaa---------------tcaaatgaaaaatcacgag------------------tttcatgggtttttgttg-------------------------------------------------------tgctttttgcgagttgaatctgtagtttggta------------tattaaat--------------------------------------------------------------------------------------------------------------------------------------------------------------------------------atatgtaagattttct------------------------------------------tgccagaattg-aaatattttccaagttttttgtaat---cctcttgaggaagagtattacttttg----------------ctcttgtcagtg--------------------------------------ccaagccagta-------------------------------------------cag-agtacaatatattc-ttgg--------------------------------------------------------------------------------------------------------------gactttggcttgaaactgt-------------------------------------------ccaat---------atcaataccgtttccaagcatt--------------------------------------------------------------------------------------------------------------------------------agtttct-agttatgcagatggtttcccatc--------ctaata-ttgttaaaaattatctgtgaatctttt-----gtaggagaggaagaaaaaaatgttgaaata------------------------------------------aagctgaggacctttggtcca-------------gagaag--------------------------------------------------------------------cagacagaggctatttttctggttgtcaat--------------------------------------------------------------------
